# Supplementary material for: In silico study on anti-Chikungunya virus activity of hesperetin
Source: PeerJ. 2016 Oct 26;4:e2602. doi: 10.7717/peerj.2602 (PMC5088613; doi:10.7717/peerj.2602)
Supplement: Supplemental Information 1 — The proteins are shown in cartoon representation and colored by secondary structure elements whereas hesperetin is shown in stick representation together with all the hydrogen atoms. The water molecules were hidden for the purpose of clarity. [file peerj-04-2602-s001.zip]

Archive with 2 entries (2 files):
- 3TRK.mpg
- 3GPG.mpg
