# Supplementary material for: In silico study on anti-Chikungunya virus activity of hesperetin
Source: PeerJ. 2016 Oct 26;4:e2602. doi: 10.7717/peerj.2602 (PMC5088613; doi:10.7717/peerj.2602)
Supplement: Supplemental Information 2 — Docking conformations of hesperetin with varying binding affinities against different proteins of interest. [file peerj-04-2602-s002.zip]

Archive with 45 entries (45 files):
- nsP1/nsP1 (Conformation 1).pdb
- nsP1/nsP1 (Conformation 2).pdb
- nsP1/nsP1 (Conformation 3).pdb
- nsP1/nsP1 (Conformation 4).pdb
- nsP1/nsP1 (Conformation 5).pdb
- nsP1/nsP1 (Conformation 6).pdb
- nsP1/nsP1 (Conformation 7).pdb
- nsP1/nsP1 (Conformation 8).pdb
- nsP1/nsP1 (Conformation 9).pdb
- 3TRK/3TRK (Conformation 1).pdb
- 3TRK/3TRK (Conformation 2).pdb
- 3TRK/3TRK (Conformation 3).pdb
- 3TRK/3TRK (Conformation 4).pdb
- 3TRK/3TRK (Conformation 5).pdb
- 3TRK/3TRK (Conformation 6).pdb
- 3TRK/3TRK (Conformation 7).pdb
- 3TRK/3TRK (Conformation 8).pdb
- 3TRK/3TRK (Conformation 9).pdb
- 3GPG/3GPG (Conformation 1).pdb
- 3GPG/3GPG (Conformation 2).pdb
- 3GPG/3GPG (Conformation 3).pdb
- 3GPG/3GPG (Conformation 4).pdb
- 3GPG/3GPG (Conformation 5).pdb
- 3GPG/3GPG (Conformation 6).pdb
- 3GPG/3GPG (Conformation 7).pdb
- 3GPG/3GPG (Conformation 8).pdb
- 3GPG/3GPG (Conformation 9).pdb
- nsP4/nsP4 (Conformation 1).pdb
- nsP4/nsP4 (Conformation 2).pdb
- nsP4/nsP4 (Conformation 3).pdb
- nsP4/nsP4 (Conformation 4).pdb
- nsP4/nsP4 (Conformation 5).pdb
- nsP4/nsP4 (Conformation 6).pdb
- nsP4/nsP4 (Conformation 7).pdb
- nsP4/nsP4 (Conformation 8).pdb
- nsP4/nsP4 (Conformation 9).pdb
- SPK2/SPK2 (Conformation 1).pdb
- SPK2/SPK2 (Conformation 2).pdb
- SPK2/SPK2 (Conformation 3).pdb
- SPK2/SPK2 (Conformation 4).pdb
- SPK2/SPK2 (Conformation 5).pdb
- SPK2/SPK2 (Conformation 6).pdb
- SPK2/SPK2 (Conformation 7).pdb
- SPK2/SPK2 (Conformation 8).pdb
- SPK2/SPK2 (Conformation 9).pdb
