# Supplementary material for: In silico study on anti-Chikungunya virus activity of hesperetin
Source: PeerJ. 2016 Oct 26;4:e2602. doi: 10.7717/peerj.2602 (PMC5088613; doi:10.7717/peerj.2602)
Supplement: Supplemental Information 2 — Docking conformations of hesperetin with varying binding affinities against different proteins of interest. [file peerj-04-2602-s002.zip › 3TRK/3TRK (Conformation 1).pdb]

HETATM    1  C1  UNK     1       2.358  32.558  23.369  1.00  0.00      Hesp C  
HETATM    2  C2  UNK     1       2.027  31.360  23.848  1.00  0.00      Hesp C  
HETATM    3  C3  UNK     1       2.395  30.148  23.115  1.00  0.00      Hesp C  
HETATM    4  C4  UNK     1       3.073  30.247  21.971  1.00  0.00      Hesp C  
HETATM    5  C5  UNK     1       3.456  31.566  21.453  1.00  0.00      Hesp C  
HETATM    6  C6  UNK     1       3.108  32.668  22.115  1.00  0.00      Hesp C  
HETATM    7  C7  UNK     1       3.412  29.057  21.187  1.00  0.00      Hesp C  
HETATM    8  C8  UNK     1       4.088  29.233  19.865  1.00  0.00      Hesp C  
HETATM    9  C9  UNK     1       4.920  30.529  19.892  1.00  0.00      Hesp C  
HETATM   10  O10 UNK     1       4.193  31.652  20.307  1.00  0.00      Hesp O  
HETATM   11  C11 UNK     1       5.611  30.750  18.581  1.00  0.00      Hesp C  
HETATM   12  C12 UNK     1       6.265  31.886  18.367  1.00  0.00      Hesp C  
HETATM   13  C13 UNK     1       6.937  32.149  17.092  1.00  0.00      Hesp C  
HETATM   14  C14 UNK     1       6.887  31.216  16.109  1.00  0.00      Hesp C  
HETATM   15  C15 UNK     1       6.154  29.963  16.374  1.00  0.00      Hesp C  
HETATM   16  C16 UNK     1       5.553  29.742  17.541  1.00  0.00      Hesp C  
HETATM   17  O17 UNK     1       2.002  33.707  24.070  1.00  0.00      Hesp O  
HETATM   18  O18 UNK     1       3.040  27.934  21.545  1.00  0.00      Hesp O  
HETATM   19  O19 UNK     1       2.016  28.904  23.608  1.00  0.00      Hesp O  
HETATM   20  O20 UNK     1       7.594  33.378  16.979  1.00  0.00      Hesp O  
HETATM   21  O21 UNK     1       7.488  31.317  14.789  1.00  0.00      Hesp O  
HETATM   22  C22 UNK     1       8.915  31.211  14.667  1.00  0.00      Hesp C  
HETATM   23  H1  UNK     1       2.184  34.551  23.473  1.00  0.00      Hesp H  
HETATM   24  H2  UNK     1       1.073  28.981  24.065  1.00  0.00      Hesp H  
HETATM   25  H3  UNK     1       6.889  34.155  17.002  1.00  0.00      Hesp H  
ATOM     26  N   ASN A1004      -0.923  14.526  35.979  1.00 35.34           N1+
ATOM     27  CA  ASN A1004      -2.230  14.017  36.380  1.00 40.68           C  
ATOM     28  C   ASN A1004      -3.127  15.102  36.968  1.00 44.92           C  
ATOM     29  O   ASN A1004      -4.240  15.326  36.489  1.00 45.31           O  
ATOM     30  CB  ASN A1004      -2.078  12.866  37.377  1.00 40.06           C  
ATOM     31  CG  ASN A1004      -2.177  11.500  36.716  1.00 60.45           C  
ATOM     32  ND2 ASN A1004      -1.241  10.616  37.042  1.00 47.09           N  
ATOM     33  OD1 ASN A1004      -3.086  11.243  35.927  1.00 57.21           O  
ATOM     34  HA  ASN A1004      -2.722  13.624  35.490  1.00 46.38           H  
ATOM     35  HB1 ASN A1004      -1.105  12.950  37.860  1.00 46.38           H  
ATOM     36  HB2 ASN A1004      -2.865  12.948  38.127  1.00 46.38           H  
ATOM     37 1HD2 ASN A1004      -0.472  10.883  37.736  1.00 46.38           H  
ATOM     38 2HD2 ASN A1004      -1.256   9.637  36.610  1.00 46.38           H  
ATOM     39  HT1 ASN A1004      -0.337  13.727  35.575  1.00 46.38           H  
ATOM     40  HT2 ASN A1004      -0.424  14.939  36.831  1.00 46.38           H  
ATOM     41  HT3 ASN A1004      -1.048  15.286  35.237  1.00 46.38           H  
ATOM     42  N   ALA A1005      -2.634  15.776  38.003  1.00 38.26           N  
ATOM     43  CA  ALA A1005      -3.428  16.769  38.723  1.00 43.31           C  
ATOM     44  C   ALA A1005      -3.313  18.181  38.150  1.00 43.42           C  
ATOM     45  O   ALA A1005      -4.319  18.867  37.975  1.00 47.09           O  
ATOM     46  CB  ALA A1005      -3.060  16.769  40.203  1.00 38.32           C  
ATOM     47  HN  ALA A1005      -1.629  15.586  38.317  1.00 42.08           H  
ATOM     48  HA  ALA A1005      -4.473  16.469  38.646  1.00 42.08           H  
ATOM     49  HB1 ALA A1005      -3.659  17.514  40.727  1.00 42.08           H  
ATOM     50  HB2 ALA A1005      -2.003  17.010  40.315  1.00 42.08           H  
ATOM     51  HB3 ALA A1005      -3.254  15.784  40.626  1.00 42.08           H  
ATOM     52  N   PHE A1006      -2.087  18.612  37.869  1.00 43.99           N  
ATOM     53  CA  PHE A1006      -1.829  19.977  37.417  1.00 40.04           C  
ATOM     54  C   PHE A1006      -2.211  20.983  38.502  1.00 42.47           C  
ATOM     55  O   PHE A1006      -2.725  22.064  38.208  1.00 43.01           O  
ATOM     56  CB  PHE A1006      -2.602  20.289  36.131  1.00 41.32           C  
ATOM     57  CG  PHE A1006      -2.352  19.313  35.014  1.00 44.18           C  
ATOM     58  CD1 PHE A1006      -1.168  19.347  34.297  1.00 35.11           C  
ATOM     59  CD2 PHE A1006      -3.312  18.373  34.669  1.00 35.97           C  
ATOM     60  CE1 PHE A1006      -0.939  18.456  33.268  1.00 31.38           C  
ATOM     61  CE2 PHE A1006      -3.088  17.480  33.641  1.00 33.86           C  
ATOM     62  CZ  PHE A1006      -1.901  17.521  32.939  1.00 37.32           C  
ATOM     63  HN  PHE A1006      -1.263  17.938  37.977  1.00 38.97           H  
ATOM     64  HA  PHE A1006      -0.763  20.078  37.212  1.00 38.97           H  
ATOM     65  HB1 PHE A1006      -3.667  20.281  36.361  1.00 38.97           H  
ATOM     66  HB2 PHE A1006      -2.311  21.282  35.789  1.00 38.97           H  
ATOM     67  HD1 PHE A1006      -0.408  20.086  34.548  1.00 38.97           H  
ATOM     68  HD2 PHE A1006      -4.254  18.339  35.216  1.00 38.97           H  
ATOM     69  HE1 PHE A1006       0.000  18.490  32.716  1.00 38.97           H  
ATOM     70  HE2 PHE A1006      -3.848  16.743  33.384  1.00 38.97           H  
ATOM     71  HZ  PHE A1006      -1.723  16.817  32.126  1.00 38.97           H  
ATOM     72  N   GLN A1007      -1.955  20.617  39.755  1.00 50.34           N  
ATOM     73  CA  GLN A1007      -2.310  21.453  40.899  1.00 45.87           C  
ATOM     74  C   GLN A1007      -1.538  22.768  40.881  1.00 40.91           C  
ATOM     75  O   GLN A1007      -0.322  22.782  40.690  1.00 40.31           O  
ATOM     76  CB  GLN A1007      -2.039  20.705  42.208  1.00 44.70           C  
ATOM     77  CG  GLN A1007      -2.565  21.400  43.458  1.00 50.18           C  
ATOM     78  CD  GLN A1007      -4.062  21.227  43.640  1.00 74.80           C  
ATOM     79  NE2 GLN A1007      -4.511  19.979  43.719  1.00 64.70           N  
ATOM     80  OE1 GLN A1007      -4.806  22.205  43.717  1.00 78.15           O  
ATOM     81  HN  GLN A1007      -1.473  19.678  39.931  1.00 54.44           H  
ATOM     82  HA  GLN A1007      -3.375  21.678  40.844  1.00 54.44           H  
ATOM     83  HB1 GLN A1007      -2.509  19.724  42.142  1.00 54.44           H  
ATOM     84  HB2 GLN A1007      -0.961  20.586  42.314  1.00 54.44           H  
ATOM     85  HG1 GLN A1007      -2.058  20.983  44.328  1.00 54.44           H  
ATOM     86  HG2 GLN A1007      -2.344  22.465  43.384  1.00 54.44           H  
ATOM     87 1HE2 GLN A1007      -3.827  19.159  43.654  1.00 54.44           H  
ATOM     88 2HE2 GLN A1007      -5.557  19.794  43.847  1.00 54.44           H  
ATOM     89  N   ASN A1008      -2.250  23.872  41.084  1.00 37.13           N  
ATOM     90  CA  ASN A1008      -1.630  25.195  41.105  1.00 46.71           C  
ATOM     91  C   ASN A1008      -0.783  25.496  39.869  1.00 47.90           C  
ATOM     92  O   ASN A1008       0.365  25.922  39.981  1.00 50.41           O  
ATOM     93  CB  ASN A1008      -0.793  25.379  42.374  1.00 50.74           C  
ATOM     94  CG  ASN A1008      -1.624  25.821  43.563  1.00 58.84           C  
ATOM     95  ND2 ASN A1008      -0.972  26.433  44.545  1.00 61.68           N  
ATOM     96  OD1 ASN A1008      -2.839  25.623  43.597  1.00 52.88           O  
ATOM     97  HN  ASN A1008      -3.306  23.790  41.236  1.00 50.79           H  
ATOM     98  HA  ASN A1008      -2.434  25.931  41.136  1.00 50.79           H  
ATOM     99  HB1 ASN A1008      -0.314  24.430  42.617  1.00 50.79           H  
ATOM    100  HB2 ASN A1008      -0.030  26.133  42.182  1.00 50.79           H  
ATOM    101 1HD2 ASN A1008       0.084  26.590  44.470  1.00 50.79           H  
ATOM    102 2HD2 ASN A1008      -1.502  26.769  45.411  1.00 50.79           H  
ATOM    103  N   LYS A1009      -1.359  25.269  38.694  1.00 44.84           N  
ATOM    104  CA  LYS A1009      -0.705  25.604  37.435  1.00 43.47           C  
ATOM    105  C   LYS A1009      -1.676  26.350  36.531  1.00 43.37           C  
ATOM    106  O   LYS A1009      -2.721  25.819  36.151  1.00 39.16           O  
ATOM    107  CB  LYS A1009      -0.171  24.347  36.743  1.00 35.92           C  
ATOM    108  CG  LYS A1009       1.014  23.707  37.455  1.00 38.54           C  
ATOM    109  CD  LYS A1009       2.208  24.651  37.483  1.00 38.41           C  
ATOM    110  CE  LYS A1009       3.309  24.142  38.401  1.00 38.59           C  
ATOM    111  NZ  LYS A1009       3.766  22.781  38.016  1.00 35.89           N1+
ATOM    112  HN  LYS A1009      -2.333  24.827  38.671  1.00 39.80           H  
ATOM    113  HA  LYS A1009       0.137  26.261  37.650  1.00 39.80           H  
ATOM    114  HB1 LYS A1009      -0.977  23.615  36.692  1.00 39.80           H  
ATOM    115  HB2 LYS A1009       0.140  24.617  35.734  1.00 39.80           H  
ATOM    116  HG1 LYS A1009       0.727  23.465  38.478  1.00 39.80           H  
ATOM    117  HG2 LYS A1009       1.294  22.794  36.930  1.00 39.80           H  
ATOM    118  HD1 LYS A1009       2.607  24.746  36.473  1.00 39.80           H  
ATOM    119  HD2 LYS A1009       1.877  25.628  37.837  1.00 39.80           H  
ATOM    120  HE1 LYS A1009       4.156  24.826  38.348  1.00 39.80           H  
ATOM    121  HE2 LYS A1009       2.930  24.111  39.422  1.00 39.80           H  
ATOM    122  HZ1 LYS A1009       4.538  22.461  38.684  1.00 39.80           H  
ATOM    123  HZ2 LYS A1009       4.146  22.802  37.016  1.00 39.80           H  
ATOM    124  HZ3 LYS A1009       2.943  22.099  38.070  1.00 39.80           H  
ATOM    125  N   ALA A1010      -1.326  27.586  36.192  1.00 41.78           N  
ATOM    126  CA  ALA A1010      -2.229  28.456  35.450  1.00 43.68           C  
ATOM    127  C   ALA A1010      -1.868  28.599  33.972  1.00 39.85           C  
ATOM    128  O   ALA A1010      -2.669  29.098  33.184  1.00 43.58           O  
ATOM    129  CB  ALA A1010      -2.297  29.830  36.112  1.00 37.69           C  
ATOM    130  HN  ALA A1010      -0.359  27.951  36.470  1.00 41.32           H  
ATOM    131  HA  ALA A1010      -3.225  28.017  35.503  1.00 41.32           H  
ATOM    132  HB1 ALA A1010      -2.975  30.472  35.549  1.00 41.32           H  
ATOM    133  HB2 ALA A1010      -1.303  30.276  36.127  1.00 41.32           H  
ATOM    134  HB3 ALA A1010      -2.662  29.724  37.134  1.00 41.32           H  
ATOM    135  N   ASN A1011      -0.673  28.158  33.592  1.00 36.87           N  
ATOM    136  CA  ASN A1011      -0.193  28.387  32.230  1.00 35.98           C  
ATOM    137  C   ASN A1011       0.236  27.122  31.491  1.00 32.43           C  
ATOM    138  O   ASN A1011       0.978  27.191  30.513  1.00 35.33           O  
ATOM    139  CB  ASN A1011       0.951  29.405  32.236  1.00 32.65           C  
ATOM    140  CG  ASN A1011       0.563  30.713  32.901  1.00 40.20           C  
ATOM    141  ND2 ASN A1011       1.448  31.233  33.744  1.00 36.49           N  
ATOM    142  OD1 ASN A1011      -0.524  31.243  32.668  1.00 41.76           O  
ATOM    143  HN  ASN A1011      -0.056  27.630  34.289  1.00 36.46           H  
ATOM    144  HA  ASN A1011      -1.016  28.828  31.667  1.00 36.46           H  
ATOM    145  HB1 ASN A1011       1.797  28.977  32.774  1.00 36.46           H  
ATOM    146  HB2 ASN A1011       1.242  29.610  31.206  1.00 36.46           H  
ATOM    147 1HD2 ASN A1011       2.376  30.731  33.922  1.00 36.46           H  
ATOM    148 2HD2 ASN A1011       1.233  32.154  34.245  1.00 36.46           H  
ATOM    149  N   VAL A1012      -0.238  25.969  31.950  1.00 30.84           N  
ATOM    150  CA  VAL A1012       0.146  24.704  31.332  1.00 28.01           C  
ATOM    151  C   VAL A1012      -0.961  24.105  30.463  1.00 30.77           C  
ATOM    152  O   VAL A1012      -1.134  22.887  30.420  1.00 28.83           O  
ATOM    153  CB  VAL A1012       0.598  23.674  32.386  1.00 27.79           C  
ATOM    154  CG1 VAL A1012       1.849  24.164  33.099  1.00 29.40           C  
ATOM    155  CG2 VAL A1012      -0.519  23.400  33.382  1.00 34.51           C  
ATOM    156  HN  VAL A1012      -0.910  25.968  32.783  1.00 30.02           H  
ATOM    157  HA  VAL A1012       0.999  24.903  30.683  1.00 30.02           H  
ATOM    158  HB  VAL A1012       0.838  22.742  31.874  1.00 30.02           H  
ATOM    159 1HG1 VAL A1012       2.157  23.427  33.841  1.00 30.02           H  
ATOM    160 2HG1 VAL A1012       1.638  25.111  33.595  1.00 30.02           H  
ATOM    161 3HG1 VAL A1012       2.650  24.305  32.373  1.00 30.02           H  
ATOM    162 1HG2 VAL A1012      -0.180  22.671  34.117  1.00 30.02           H  
ATOM    163 2HG2 VAL A1012      -1.388  23.006  32.855  1.00 30.02           H  
ATOM    164 3HG2 VAL A1012      -0.790  24.326  33.888  1.00 30.02           H  
ATOM    165  N   CYS A1013      -1.702  24.964  29.769  1.00 28.22           N  
ATOM    166  CA  CYS A1013      -2.748  24.512  28.857  1.00 26.53           C  
ATOM    167  C   CYS A1013      -2.156  23.588  27.797  1.00 27.12           C  
ATOM    168  O   CYS A1013      -2.792  22.627  27.363  1.00 29.28           O  
ATOM    169  CB  CYS A1013      -3.437  25.708  28.193  1.00 35.85           C  
ATOM    170  SG  CYS A1013      -2.326  26.830  27.301  1.00 45.93           S  
ATOM    171  HN  CYS A1013      -1.527  26.013  29.882  1.00 32.15           H  
ATOM    172  HA  CYS A1013      -3.491  23.955  29.428  1.00 32.15           H  
ATOM    173  HB1 CYS A1013      -4.172  25.325  27.485  1.00 32.15           H  
ATOM    174  HB2 CYS A1013      -3.944  26.280  28.970  1.00 32.15           H  
ATOM    175  HG  CYS A1013      -1.420  27.331  28.151  1.00 32.15           H  
ATOM    176  N   TRP A1014      -0.926  23.890  27.395  1.00 28.25           N  
ATOM    177  CA  TRP A1014      -0.199  23.081  26.426  1.00 30.45           C  
ATOM    178  C   TRP A1014       0.026  21.660  26.933  1.00 28.80           C  
ATOM    179  O   TRP A1014      -0.074  20.697  26.171  1.00 26.17           O  
ATOM    180  CB  TRP A1014       1.145  23.735  26.106  1.00 25.55           C  
ATOM    181  CG  TRP A1014       1.902  24.157  27.329  1.00 25.50           C  
ATOM    182  CD1 TRP A1014       1.782  25.343  27.998  1.00 24.20           C  
ATOM    183  CD2 TRP A1014       2.894  23.400  28.032  1.00 22.67           C  
ATOM    184  CE2 TRP A1014       3.330  24.190  29.116  1.00 21.95           C  
ATOM    185  CE3 TRP A1014       3.458  22.134  27.850  1.00 23.61           C  
ATOM    186  NE1 TRP A1014       2.635  25.370  29.072  1.00 26.46           N  
ATOM    187  CZ2 TRP A1014       4.305  23.753  30.014  1.00 24.65           C  
ATOM    188  CZ3 TRP A1014       4.424  21.702  28.744  1.00 23.03           C  
ATOM    189  CH2 TRP A1014       4.838  22.509  29.811  1.00 24.56           C  
ATOM    190  HN  TRP A1014      -0.452  24.760  27.798  1.00 25.42           H  
ATOM    191  HA  TRP A1014      -0.786  23.031  25.509  1.00 25.42           H  
ATOM    192  HB1 TRP A1014       1.754  23.022  25.551  1.00 25.42           H  
ATOM    193  HB2 TRP A1014       0.964  24.616  25.490  1.00 25.42           H  
ATOM    194  HD1 TRP A1014       1.106  26.151  27.718  1.00 25.42           H  
ATOM    195  HE1 TRP A1014       2.740  26.180  29.763  1.00 25.42           H  
ATOM    196  HE3 TRP A1014       3.144  21.499  27.021  1.00 25.42           H  
ATOM    197  HZ2 TRP A1014       4.630  24.379  30.845  1.00 25.42           H  
ATOM    198  HZ3 TRP A1014       4.870  20.716  28.615  1.00 25.42           H  
ATOM    199  HH2 TRP A1014       5.602  22.138  30.495  1.00 25.42           H  
ATOM    200  N   ALA A1015       0.338  21.537  28.219  1.00 24.99           N  
ATOM    201  CA  ALA A1015       0.588  20.233  28.826  1.00 23.73           C  
ATOM    202  C   ALA A1015      -0.676  19.384  28.879  1.00 28.92           C  
ATOM    203  O   ALA A1015      -0.637  18.180  28.630  1.00 25.84           O  
ATOM    204  CB  ALA A1015       1.174  20.400  30.223  1.00 22.88           C  
ATOM    205  HN  ALA A1015       0.408  22.416  28.825  1.00 25.27           H  
ATOM    206  HA  ALA A1015       1.321  19.710  28.212  1.00 25.27           H  
ATOM    207  HB1 ALA A1015       1.354  19.419  30.662  1.00 25.27           H  
ATOM    208  HB2 ALA A1015       0.473  20.953  30.848  1.00 25.27           H  
ATOM    209  HB3 ALA A1015       2.114  20.948  30.160  1.00 25.27           H  
ATOM    210  N   LYS A1016      -1.797  20.015  29.208  1.00 26.43           N  
ATOM    211  CA  LYS A1016      -3.064  19.306  29.288  1.00 27.81           C  
ATOM    212  C   LYS A1016      -3.505  18.833  27.906  1.00 28.07           C  
ATOM    213  O   LYS A1016      -4.253  17.864  27.781  1.00 29.83           O  
ATOM    214  CB  LYS A1016      -4.133  20.193  29.926  1.00 25.96           C  
ATOM    215  CG  LYS A1016      -3.799  20.637  31.342  1.00 34.54           C  
ATOM    216  CD  LYS A1016      -4.892  21.529  31.912  1.00 38.83           C  
ATOM    217  CE  LYS A1016      -4.572  21.963  33.333  1.00 39.92           C  
ATOM    218  NZ  LYS A1016      -5.629  22.852  33.886  1.00 37.89           N1+
ATOM    219  HN  LYS A1016      -1.768  21.064  29.418  1.00 32.14           H  
ATOM    220  HA  LYS A1016      -2.925  18.429  29.921  1.00 32.14           H  
ATOM    221  HB1 LYS A1016      -4.255  21.082  29.307  1.00 32.14           H  
ATOM    222  HB2 LYS A1016      -5.070  19.636  29.953  1.00 32.14           H  
ATOM    223  HG1 LYS A1016      -3.693  19.756  31.975  1.00 32.14           H  
ATOM    224  HG2 LYS A1016      -2.860  21.190  31.329  1.00 32.14           H  
ATOM    225  HD1 LYS A1016      -4.989  22.415  31.285  1.00 32.14           H  
ATOM    226  HD2 LYS A1016      -5.833  20.979  31.913  1.00 32.14           H  
ATOM    227  HE1 LYS A1016      -4.490  21.077  33.963  1.00 32.14           H  
ATOM    228  HE2 LYS A1016      -3.623  22.499  33.334  1.00 32.14           H  
ATOM    229  HZ1 LYS A1016      -5.370  23.136  34.885  1.00 32.14           H  
ATOM    230  HZ2 LYS A1016      -6.564  22.332  33.895  1.00 32.14           H  
ATOM    231  HZ3 LYS A1016      -5.714  23.728  33.277  1.00 32.14           H  
ATOM    232  N   SER A1017      -3.030  19.520  26.871  1.00 24.72           N  
ATOM    233  CA  SER A1017      -3.347  19.157  25.494  1.00 25.52           C  
ATOM    234  C   SER A1017      -2.552  17.941  25.026  1.00 28.01           C  
ATOM    235  O   SER A1017      -2.914  17.288  24.046  1.00 23.15           O  
ATOM    236  CB  SER A1017      -3.095  20.340  24.558  1.00 27.42           C  
ATOM    237  OG  SER A1017      -3.931  21.436  24.889  1.00 36.07           O  
ATOM    238  HN  SER A1017      -2.397  20.363  27.054  1.00 27.48           H  
ATOM    239  HA  SER A1017      -4.407  18.907  25.446  1.00 27.48           H  
ATOM    240  HB1 SER A1017      -2.053  20.648  24.645  1.00 27.48           H  
ATOM    241  HB2 SER A1017      -3.299  20.033  23.532  1.00 27.48           H  
ATOM    242  HG  SER A1017      -4.937  21.148  24.804  1.00 27.48           H  
ATOM    243  N   LEU A1018      -1.465  17.643  25.728  1.00 26.70           N  
ATOM    244  CA  LEU A1018      -0.633  16.491  25.392  1.00 26.17           C  
ATOM    245  C   LEU A1018      -1.155  15.206  26.021  1.00 25.96           C  
ATOM    246  O   LEU A1018      -0.857  14.110  25.543  1.00 28.95           O  
ATOM    247  CB  LEU A1018       0.818  16.721  25.821  1.00 25.97           C  
ATOM    248  CG  LEU A1018       1.657  17.623  24.918  1.00 22.27           C  
ATOM    249  CD1 LEU A1018       3.083  17.691  25.428  1.00 19.70           C  
ATOM    250  CD2 LEU A1018       1.624  17.098  23.496  1.00 25.64           C  
ATOM    251  HN  LEU A1018      -1.193  18.261  26.558  1.00 25.17           H  
ATOM    252  HA  LEU A1018      -0.649  16.367  24.309  1.00 25.17           H  
ATOM    253  HB1 LEU A1018       0.803  17.168  26.815  1.00 25.17           H  
ATOM    254  HB2 LEU A1018       1.309  15.749  25.867  1.00 25.17           H  
ATOM    255  HG  LEU A1018       1.231  18.626  24.931  1.00 25.17           H  
ATOM    256 1HD1 LEU A1018       3.672  18.337  24.777  1.00 25.17           H  
ATOM    257 2HD1 LEU A1018       3.515  16.690  25.434  1.00 25.17           H  
ATOM    258 3HD1 LEU A1018       3.088  18.095  26.440  1.00 25.17           H  
ATOM    259 1HD2 LEU A1018       2.224  17.744  22.855  1.00 25.17           H  
ATOM    260 2HD2 LEU A1018       0.595  17.085  23.137  1.00 25.17           H  
ATOM    261 3HD2 LEU A1018       2.029  16.086  23.472  1.00 25.17           H  
ATOM    262  N   VAL A1019      -1.930  15.341  27.092  1.00 24.84           N  
ATOM    263  CA  VAL A1019      -2.441  14.175  27.809  1.00 22.73           C  
ATOM    264  C   VAL A1019      -3.058  13.134  26.872  1.00 21.75           C  
ATOM    265  O   VAL A1019      -2.685  11.963  26.921  1.00 26.47           O  
ATOM    266  CB  VAL A1019      -3.448  14.560  28.910  1.00 24.85           C  
ATOM    267  CG1 VAL A1019      -4.094  13.313  29.496  1.00 22.96           C  
ATOM    268  CG2 VAL A1019      -2.757  15.372  29.995  1.00 22.88           C  
ATOM    269  HN  VAL A1019      -2.185  16.322  27.436  1.00 23.78           H  
ATOM    270  HA  VAL A1019      -1.591  13.702  28.301  1.00 23.78           H  
ATOM    271  HB  VAL A1019      -4.229  15.175  28.463  1.00 23.78           H  
ATOM    272 1HG1 VAL A1019      -4.803  13.601  30.272  1.00 23.78           H  
ATOM    273 2HG1 VAL A1019      -3.324  12.673  29.927  1.00 23.78           H  
ATOM    274 3HG1 VAL A1019      -4.618  12.771  28.709  1.00 23.78           H  
ATOM    275 1HG2 VAL A1019      -3.480  15.637  30.767  1.00 23.78           H  
ATOM    276 2HG2 VAL A1019      -2.341  16.281  29.560  1.00 23.78           H  
ATOM    277 3HG2 VAL A1019      -1.955  14.781  30.437  1.00 23.78           H  
ATOM    278  N   PRO A1020      -4.000  13.557  26.011  1.00 22.77           N  
ATOM    279  CA  PRO A1020      -4.627  12.613  25.080  1.00 22.78           C  
ATOM    280  C   PRO A1020      -3.605  11.967  24.150  1.00 26.09           C  
ATOM    281  O   PRO A1020      -3.710  10.780  23.846  1.00 27.04           O  
ATOM    282  CB  PRO A1020      -5.577  13.500  24.270  1.00 22.99           C  
ATOM    283  CG  PRO A1020      -5.841  14.674  25.147  1.00 27.35           C  
ATOM    284  CD  PRO A1020      -4.556  14.914  25.871  1.00 25.61           C  
ATOM    285  HA  PRO A1020      -5.185  11.851  25.625  1.00 24.95           H  
ATOM    286  HB1 PRO A1020      -5.107  13.815  23.338  1.00 24.95           H  
ATOM    287  HB2 PRO A1020      -6.503  12.969  24.050  1.00 24.95           H  
ATOM    288  HG1 PRO A1020      -6.112  15.545  24.550  1.00 24.95           H  
ATOM    289  HG2 PRO A1020      -6.642  14.453  25.852  1.00 24.95           H  
ATOM    290  HD1 PRO A1020      -3.891  15.552  25.289  1.00 24.95           H  
ATOM    291  HD2 PRO A1020      -4.734  15.367  26.846  1.00 24.95           H  
ATOM    292  N   ILE A1021      -2.631  12.752  23.704  1.00 26.16           N  
ATOM    293  CA  ILE A1021      -1.592  12.254  22.813  1.00 19.97           C  
ATOM    294  C   ILE A1021      -0.704  11.243  23.526  1.00 25.47           C  
ATOM    295  O   ILE A1021      -0.292  10.243  22.941  1.00 28.90           O  
ATOM    296  CB  ILE A1021      -0.725  13.401  22.266  1.00 24.99           C  
ATOM    297  CG1 ILE A1021      -1.580  14.363  21.439  1.00 20.96           C  
ATOM    298  CG2 ILE A1021       0.430  12.854  21.437  1.00 22.69           C  
ATOM    299  CD1 ILE A1021      -0.800  15.503  20.829  1.00 17.15           C  
ATOM    300  HN  ILE A1021      -2.609  13.778  24.007  1.00 23.29           H  
ATOM    301  HA  ILE A1021      -2.072  11.755  21.971  1.00 23.29           H  
ATOM    302  HB  ILE A1021      -0.310  13.951  23.111  1.00 23.29           H  
ATOM    303 1HG1 ILE A1021      -2.050  13.799  20.633  1.00 23.29           H  
ATOM    304 2HG1 ILE A1021      -2.350  14.782  22.087  1.00 23.29           H  
ATOM    305 1HG2 ILE A1021       1.031  13.681  21.060  1.00 23.29           H  
ATOM    306 2HG2 ILE A1021       0.036  12.280  20.599  1.00 23.29           H  
ATOM    307 3HG2 ILE A1021       1.051  12.209  22.059  1.00 23.29           H  
ATOM    308 1HD1 ILE A1021      -1.475  16.141  20.258  1.00 23.29           H  
ATOM    309 2HD1 ILE A1021      -0.031  15.105  20.167  1.00 23.29           H  
ATOM    310 3HD1 ILE A1021      -0.331  16.087  21.620  1.00 23.29           H  
ATOM    311  N   LEU A1022      -0.413  11.509  24.795  1.00 29.72           N  
ATOM    312  CA  LEU A1022       0.398  10.598  25.595  1.00 25.08           C  
ATOM    313  C   LEU A1022      -0.345   9.293  25.856  1.00 23.11           C  
ATOM    314  O   LEU A1022       0.267   8.231  25.958  1.00 24.73           O  
ATOM    315  CB  LEU A1022       0.802  11.249  26.921  1.00 21.14           C  
ATOM    316  CG  LEU A1022       1.721  12.469  26.820  1.00 26.93           C  
ATOM    317  CD1 LEU A1022       2.048  13.013  28.205  1.00 25.65           C  
ATOM    318  CD2 LEU A1022       2.996  12.133  26.054  1.00 19.06           C  
ATOM    319  HN  LEU A1022      -0.781  12.410  25.239  1.00 24.43           H  
ATOM    320  HA  LEU A1022       1.306  10.369  25.037  1.00 24.43           H  
ATOM    321  HB1 LEU A1022      -0.110  11.560  27.430  1.00 24.43           H  
ATOM    322  HB2 LEU A1022       1.314  10.495  27.520  1.00 24.43           H  
ATOM    323  HG  LEU A1022       1.191  13.246  26.269  1.00 24.43           H  
ATOM    324 1HD1 LEU A1022       2.702  13.880  28.110  1.00 24.43           H  
ATOM    325 2HD1 LEU A1022       2.550  12.242  28.790  1.00 24.43           H  
ATOM    326 3HD1 LEU A1022       1.126  13.307  28.707  1.00 24.43           H  
ATOM    327 1HD2 LEU A1022       3.630  13.018  25.997  1.00 24.43           H  
ATOM    328 2HD2 LEU A1022       2.740  11.805  25.046  1.00 24.43           H  
ATOM    329 3HD2 LEU A1022       3.531  11.335  26.570  1.00 24.43           H  
ATOM    330  N   GLU A1023      -1.668   9.383  25.959  1.00 25.06           N  
ATOM    331  CA  GLU A1023      -2.503   8.210  26.192  1.00 25.33           C  
ATOM    332  C   GLU A1023      -2.376   7.194  25.064  1.00 31.87           C  
ATOM    333  O   GLU A1023      -2.369   5.987  25.304  1.00 33.64           O  
ATOM    334  CB  GLU A1023      -3.967   8.619  26.362  1.00 28.28           C  
ATOM    335  CG  GLU A1023      -4.259   9.365  27.651  1.00 40.71           C  
ATOM    336  CD  GLU A1023      -4.233   8.463  28.868  1.00 46.85           C  
ATOM    337  OE1 GLU A1023      -4.128   7.229  28.698  1.00 42.79           O  
ATOM    338  OE2 GLU A1023      -4.319   8.989  29.997  1.00 44.76           O1-
ATOM    339  HN  GLU A1023      -2.133  10.343  25.868  1.00 35.48           H  
ATOM    340  HA  GLU A1023      -2.173   7.735  27.116  1.00 35.48           H  
ATOM    341  HB1 GLU A1023      -4.242   9.262  25.526  1.00 35.48           H  
ATOM    342  HB2 GLU A1023      -4.578   7.717  26.343  1.00 35.48           H  
ATOM    343  HG1 GLU A1023      -3.509  10.145  27.780  1.00 35.48           H  
ATOM    344  HG2 GLU A1023      -5.247   9.819  27.575  1.00 35.48           H  
ATOM    345  N   THR A1024      -2.282   7.684  23.832  1.00 28.96           N  
ATOM    346  CA  THR A1024      -2.135   6.803  22.679  1.00 28.67           C  
ATOM    347  C   THR A1024      -0.838   6.007  22.779  1.00 24.73           C  
ATOM    348  O   THR A1024      -0.726   4.912  22.229  1.00 32.45           O  
ATOM    349  CB  THR A1024      -2.159   7.583  21.349  1.00 31.12           C  
ATOM    350  CG2 THR A1024      -3.451   8.377  21.218  1.00 32.30           C  
ATOM    351  OG1 THR A1024      -1.042   8.478  21.291  1.00 28.17           O  
ATOM    352  HN  THR A1024      -2.315   8.743  23.684  1.00 29.49           H  
ATOM    353  HA  THR A1024      -2.968   6.100  22.678  1.00 29.49           H  
ATOM    354  HB  THR A1024      -2.091   6.876  20.522  1.00 29.49           H  
ATOM    355  HG1 THR A1024      -1.094   9.156  22.091  1.00 29.49           H  
ATOM    356 1HG2 THR A1024      -3.450   8.921  20.273  1.00 29.49           H  
ATOM    357 2HG2 THR A1024      -3.529   9.084  22.044  1.00 29.49           H  
ATOM    358 3HG2 THR A1024      -4.301   7.695  21.243  1.00 29.49           H  
ATOM    359  N   ALA A1025       0.139   6.563  23.489  1.00 22.29           N  
ATOM    360  CA  ALA A1025       1.423   5.899  23.678  1.00 24.70           C  
ATOM    361  C   ALA A1025       1.446   5.114  24.982  1.00 28.18           C  
ATOM    362  O   ALA A1025       2.405   4.400  25.271  1.00 30.03           O  
ATOM    363  CB  ALA A1025       2.552   6.914  23.655  1.00 22.65           C  
ATOM    364  HN  ALA A1025      -0.021   7.523  23.933  1.00 25.57           H  
ATOM    365  HA  ALA A1025       1.573   5.201  22.855  1.00 25.57           H  
ATOM    366  HB1 ALA A1025       3.504   6.403  23.797  1.00 25.57           H  
ATOM    367  HB2 ALA A1025       2.406   7.639  24.456  1.00 25.57           H  
ATOM    368  HB3 ALA A1025       2.558   7.430  22.695  1.00 25.57           H  
ATOM    369  N   GLY A1026       0.386   5.255  25.770  1.00 30.34           N  
ATOM    370  CA  GLY A1026       0.290   4.574  27.046  1.00 27.61           C  
ATOM    371  C   GLY A1026       1.050   5.286  28.148  1.00 27.98           C  
ATOM    372  O   GLY A1026       1.239   4.741  29.234  1.00 31.35           O  
ATOM    373  HN  GLY A1026      -0.418   5.887  25.455  1.00 29.32           H  
ATOM    374  HA1 GLY A1026      -0.760   4.513  27.330  1.00 29.32           H  
ATOM    375  HA2 GLY A1026       0.696   3.569  26.936  1.00 29.32           H  
ATOM    376  N   ILE A1027       1.485   6.511  27.872  1.00 28.02           N  
ATOM    377  CA  ILE A1027       2.254   7.282  28.845  1.00 29.70           C  
ATOM    378  C   ILE A1027       1.349   8.078  29.783  1.00 27.63           C  
ATOM    379  O   ILE A1027       0.466   8.810  29.337  1.00 27.11           O  
ATOM    380  CB  ILE A1027       3.236   8.249  28.155  1.00 23.89           C  
ATOM    381  CG1 ILE A1027       4.168   7.484  27.211  1.00 26.93           C  
ATOM    382  CG2 ILE A1027       4.041   9.016  29.190  1.00 25.67           C  
ATOM    383  CD1 ILE A1027       5.139   8.370  26.453  1.00 17.84           C  
ATOM    384  HN  ILE A1027       1.267   6.941  26.917  1.00 25.85           H  
ATOM    385  HA  ILE A1027       2.835   6.583  29.447  1.00 25.85           H  
ATOM    386  HB  ILE A1027       2.660   8.964  27.567  1.00 25.85           H  
ATOM    387 1HG1 ILE A1027       4.744   6.771  27.801  1.00 25.85           H  
ATOM    388 2HG1 ILE A1027       3.556   6.947  26.486  1.00 25.85           H  
ATOM    389 1HG2 ILE A1027       4.729   9.694  28.686  1.00 25.85           H  
ATOM    390 2HG2 ILE A1027       4.607   8.315  29.804  1.00 25.85           H  
ATOM    391 3HG2 ILE A1027       3.365   9.590  29.824  1.00 25.85           H  
ATOM    392 1HD1 ILE A1027       5.764   7.755  25.806  1.00 25.85           H  
ATOM    393 2HD1 ILE A1027       5.769   8.908  27.161  1.00 25.85           H  
ATOM    394 3HD1 ILE A1027       4.582   9.084  25.847  1.00 25.85           H  
ATOM    395  N   LYS A1028       1.575   7.930  31.085  1.00 29.06           N  
ATOM    396  CA  LYS A1028       0.841   8.697  32.086  1.00 31.86           C  
ATOM    397  C   LYS A1028       1.810   9.423  33.014  1.00 35.31           C  
ATOM    398  O   LYS A1028       2.396   8.814  33.908  1.00 38.50           O  
ATOM    399  CB  LYS A1028      -0.080   7.788  32.906  1.00 38.61           C  
ATOM    400  CG  LYS A1028      -1.349   7.344  32.189  1.00 45.14           C  
ATOM    401  CD  LYS A1028      -2.228   6.504  33.110  1.00 60.09           C  
ATOM    402  CE  LYS A1028      -3.512   6.060  32.420  1.00 59.88           C  
ATOM    403  NZ  LYS A1028      -4.394   7.203  32.054  1.00 43.39           N1+
ATOM    404  HN  LYS A1028       2.316   7.229  31.408  1.00 42.43           H  
ATOM    405  HA  LYS A1028       0.229   9.440  31.574  1.00 42.43           H  
ATOM    406  HB1 LYS A1028       0.483   6.896  33.181  1.00 42.43           H  
ATOM    407  HB2 LYS A1028      -0.372   8.327  33.808  1.00 42.43           H  
ATOM    408  HG1 LYS A1028      -1.906   8.225  31.870  1.00 42.43           H  
ATOM    409  HG2 LYS A1028      -1.077   6.750  31.316  1.00 42.43           H  
ATOM    410  HD1 LYS A1028      -1.670   5.620  33.419  1.00 42.43           H  
ATOM    411  HD2 LYS A1028      -2.486   7.097  33.987  1.00 42.43           H  
ATOM    412  HE1 LYS A1028      -3.250   5.518  31.512  1.00 42.43           H  
ATOM    413  HE2 LYS A1028      -4.059   5.400  33.093  1.00 42.43           H  
ATOM    414  HZ1 LYS A1028      -5.277   6.834  31.575  1.00 42.43           H  
ATOM    415  HZ2 LYS A1028      -3.873   7.857  31.386  1.00 42.43           H  
ATOM    416  HZ3 LYS A1028      -4.667   7.741  32.938  1.00 42.43           H  
ATOM    417  N   LEU A1029       1.980  10.723  32.796  1.00 30.46           N  
ATOM    418  CA  LEU A1029       2.883  11.519  33.618  1.00 26.88           C  
ATOM    419  C   LEU A1029       2.140  12.190  34.768  1.00 29.97           C  
ATOM    420  O   LEU A1029       1.039  12.711  34.589  1.00 30.69           O  
ATOM    421  CB  LEU A1029       3.592  12.580  32.772  1.00 23.43           C  
ATOM    422  CG  LEU A1029       4.448  12.088  31.603  1.00 31.87           C  
ATOM    423  CD1 LEU A1029       5.133  13.261  30.910  1.00 25.76           C  
ATOM    424  CD2 LEU A1029       5.473  11.062  32.070  1.00 25.09           C  
ATOM    425  HN  LEU A1029       1.443  11.195  32.000  1.00 28.02           H  
ATOM    426  HA  LEU A1029       3.638  10.855  34.039  1.00 28.02           H  
ATOM    427  HB1 LEU A1029       2.826  13.238  32.362  1.00 28.02           H  
ATOM    428  HB2 LEU A1029       4.242  13.148  33.437  1.00 28.02           H  
ATOM    429  HG  LEU A1029       3.790  11.605  30.881  1.00 28.02           H  
ATOM    430 1HD1 LEU A1029       5.737  12.892  30.081  1.00 28.02           H  
ATOM    431 2HD1 LEU A1029       5.773  13.781  31.623  1.00 28.02           H  
ATOM    432 3HD1 LEU A1029       4.379  13.950  30.530  1.00 28.02           H  
ATOM    433 1HD2 LEU A1029       6.068  10.729  31.220  1.00 28.02           H  
ATOM    434 2HD2 LEU A1029       4.958  10.208  32.510  1.00 28.02           H  
ATOM    435 3HD2 LEU A1029       6.127  11.514  32.815  1.00 28.02           H  
ATOM    436  N   ASN A1030       2.745  12.167  35.951  1.00 25.45           N  
ATOM    437  CA  ASN A1030       2.209  12.896  37.092  1.00 28.41           C  
ATOM    438  C   ASN A1030       2.871  14.264  37.188  1.00 28.44           C  
ATOM    439  O   ASN A1030       3.719  14.605  36.365  1.00 34.93           O  
ATOM    440  CB  ASN A1030       2.396  12.102  38.391  1.00 28.11           C  
ATOM    441  CG  ASN A1030       3.858  11.847  38.722  1.00 32.88           C  
ATOM    442  ND2 ASN A1030       4.125  10.726  39.380  1.00 31.66           N  
ATOM    443  OD1 ASN A1030       4.736  12.648  38.394  1.00 32.44           O  
ATOM    444  HN  ASN A1030       3.645  11.601  36.068  1.00 30.29           H  
ATOM    445  HA  ASN A1030       1.141  13.044  36.932  1.00 30.29           H  
ATOM    446  HB1 ASN A1030       1.947  12.664  39.210  1.00 30.29           H  
ATOM    447  HB2 ASN A1030       1.890  11.142  38.288  1.00 30.29           H  
ATOM    448 1HD2 ASN A1030       3.331  10.061  39.647  1.00 30.29           H  
ATOM    449 2HD2 ASN A1030       5.134  10.488  39.643  1.00 30.29           H  
ATOM    450  N   ASP A1031       2.491  15.042  38.196  1.00 31.06           N  
ATOM    451  CA  ASP A1031       3.021  16.394  38.355  1.00 31.29           C  
ATOM    452  C   ASP A1031       4.544  16.429  38.526  1.00 33.32           C  
ATOM    453  O   ASP A1031       5.219  17.280  37.946  1.00 32.45           O  
ATOM    454  CB  ASP A1031       2.330  17.112  39.518  1.00 33.34           C  
ATOM    455  CG  ASP A1031       0.929  17.585  39.163  1.00 42.22           C  
ATOM    456  OD1 ASP A1031       0.337  17.045  38.203  1.00 42.33           O  
ATOM    457  OD2 ASP A1031       0.417  18.500  39.844  1.00 43.72           O1-
ATOM    458  HN  ASP A1031       1.782  14.670  38.906  1.00 36.22           H  
ATOM    459  HA  ASP A1031       2.783  16.945  37.445  1.00 36.22           H  
ATOM    460  HB1 ASP A1031       2.263  16.425  40.362  1.00 36.22           H  
ATOM    461  HB2 ASP A1031       2.930  17.977  39.800  1.00 36.22           H  
ATOM    462  N   ARG A1032       5.079  15.504  39.317  1.00 28.42           N  
ATOM    463  CA  ARG A1032       6.515  15.451  39.581  1.00 30.69           C  
ATOM    464  C   ARG A1032       7.307  15.180  38.306  1.00 30.57           C  
ATOM    465  O   ARG A1032       8.361  15.776  38.075  1.00 28.15           O  
ATOM    466  CB  ARG A1032       6.827  14.372  40.622  1.00 31.24           C  
ATOM    467  CG  ARG A1032       8.296  14.281  41.011  1.00 40.01           C  
ATOM    468  CD  ARG A1032       8.627  12.908  41.588  1.00 46.96           C  
ATOM    469  NE  ARG A1032       8.480  11.849  40.590  1.00 53.16           N1+
ATOM    470  CZ  ARG A1032       9.493  11.241  39.982  1.00 48.24           C  
ATOM    471  NH1 ARG A1032      10.741  11.572  40.277  1.00 52.73           N1+
ATOM    472  NH2 ARG A1032       9.257  10.293  39.086  1.00 42.38           N  
ATOM    473  HN  ARG A1032       4.440  14.778  39.773  1.00 39.32           H  
ATOM    474  HA  ARG A1032       6.827  16.416  39.981  1.00 39.32           H  
ATOM    475  HB1 ARG A1032       6.249  14.588  41.521  1.00 39.32           H  
ATOM    476  HB2 ARG A1032       6.521  13.408  40.216  1.00 39.32           H  
ATOM    477  HG1 ARG A1032       8.910  14.453  40.127  1.00 39.32           H  
ATOM    478  HG2 ARG A1032       8.514  15.043  41.759  1.00 39.32           H  
ATOM    479  HD1 ARG A1032       9.657  12.915  41.946  1.00 39.32           H  
ATOM    480  HD2 ARG A1032       7.954  12.704  42.421  1.00 39.32           H  
ATOM    481  HE  ARG A1032       7.488  11.543  40.332  1.00 39.32           H  
ATOM    482 1HH1 ARG A1032      10.935  12.330  41.006  1.00 39.32           H  
ATOM    483 2HH1 ARG A1032      11.555  11.081  39.786  1.00 39.32           H  
ATOM    484 1HH2 ARG A1032       8.250  10.017  38.852  1.00 39.32           H  
ATOM    485 2HH2 ARG A1032      10.073   9.804  38.597  1.00 39.32           H  
ATOM    486  N   GLN A1033       6.791  14.274  37.482  1.00 29.58           N  
ATOM    487  CA  GLN A1033       7.464  13.878  36.251  1.00 30.56           C  
ATOM    488  C   GLN A1033       7.396  14.972  35.190  1.00 29.56           C  
ATOM    489  O   GLN A1033       8.359  15.191  34.458  1.00 28.91           O  
ATOM    490  CB  GLN A1033       6.882  12.565  35.721  1.00 29.67           C  
ATOM    491  CG  GLN A1033       7.194  11.368  36.610  1.00 26.95           C  
ATOM    492  CD  GLN A1033       6.322  10.161  36.315  1.00 29.69           C  
ATOM    493  NE2 GLN A1033       6.710   9.007  36.849  1.00 35.44           N  
ATOM    494  OE1 GLN A1033       5.312  10.264  35.620  1.00 25.02           O  
ATOM    495  HN  GLN A1033       5.853  13.822  37.730  1.00 29.49           H  
ATOM    496  HA  GLN A1033       8.514  13.706  36.486  1.00 29.49           H  
ATOM    497  HB1 GLN A1033       5.799  12.670  35.649  1.00 29.49           H  
ATOM    498  HB2 GLN A1033       7.296  12.378  34.730  1.00 29.49           H  
ATOM    499  HG1 GLN A1033       8.236  11.087  36.460  1.00 29.49           H  
ATOM    500  HG2 GLN A1033       7.042  11.659  37.649  1.00 29.49           H  
ATOM    501 1HE2 GLN A1033       7.595   8.966  37.450  1.00 29.49           H  
ATOM    502 2HE2 GLN A1033       6.138   8.119  36.678  1.00 29.49           H  
ATOM    503  N   TRP A1034       6.256  15.652  35.108  1.00 29.10           N  
ATOM    504  CA  TRP A1034       6.133  16.818  34.246  1.00 26.52           C  
ATOM    505  C   TRP A1034       7.207  17.836  34.606  1.00 27.43           C  
ATOM    506  O   TRP A1034       7.928  18.332  33.740  1.00 26.93           O  
ATOM    507  CB  TRP A1034       4.757  17.467  34.407  1.00 27.95           C  
ATOM    508  CG  TRP A1034       3.666  16.855  33.585  1.00 21.41           C  
ATOM    509  CD1 TRP A1034       2.688  16.008  34.019  1.00 24.22           C  
ATOM    510  CD2 TRP A1034       3.429  17.057  32.186  1.00 20.59           C  
ATOM    511  CE2 TRP A1034       2.294  16.297  31.840  1.00 28.85           C  
ATOM    512  CE3 TRP A1034       4.068  17.805  31.192  1.00 26.00           C  
ATOM    513  NE1 TRP A1034       1.860  15.666  32.977  1.00 27.82           N  
ATOM    514  CZ2 TRP A1034       1.784  16.262  30.543  1.00 31.78           C  
ATOM    515  CZ3 TRP A1034       3.561  17.769  29.904  1.00 26.89           C  
ATOM    516  CH2 TRP A1034       2.431  17.003  29.591  1.00 27.07           C  
ATOM    517  HN  TRP A1034       5.413  15.336  35.687  1.00 26.61           H  
ATOM    518  HA  TRP A1034       6.265  16.511  33.208  1.00 26.61           H  
ATOM    519  HB1 TRP A1034       4.470  17.394  35.456  1.00 26.61           H  
ATOM    520  HB2 TRP A1034       4.844  18.516  34.125  1.00 26.61           H  
ATOM    521  HD1 TRP A1034       2.579  15.654  35.044  1.00 26.61           H  
ATOM    522  HE1 TRP A1034       1.014  15.014  33.042  1.00 26.61           H  
ATOM    523  HE3 TRP A1034       4.948  18.404  31.427  1.00 26.61           H  
ATOM    524  HZ2 TRP A1034       0.904  15.668  30.296  1.00 26.61           H  
ATOM    525  HZ3 TRP A1034       4.050  18.347  29.120  1.00 26.61           H  
ATOM    526  HH2 TRP A1034       2.058  16.997  28.567  1.00 26.61           H  
ATOM    527  N   SER A1035       7.304  18.140  35.897  1.00 28.64           N  
ATOM    528  CA  SER A1035       8.213  19.172  36.389  1.00 32.63           C  
ATOM    529  C   SER A1035       9.677  18.866  36.100  1.00 29.95           C  
ATOM    530  O   SER A1035      10.426  19.738  35.660  1.00 28.23           O  
ATOM    531  CB  SER A1035       8.024  19.370  37.894  1.00 29.23           C  
ATOM    532  OG  SER A1035       6.674  19.678  38.198  1.00 28.94           O  
ATOM    533  HN  SER A1035       6.695  17.610  36.600  1.00 29.60           H  
ATOM    534  HA  SER A1035       7.960  20.108  35.892  1.00 29.60           H  
ATOM    535  HB1 SER A1035       8.306  18.454  38.413  1.00 29.60           H  
ATOM    536  HB2 SER A1035       8.661  20.189  38.229  1.00 29.60           H  
ATOM    537  HG  SER A1035       6.396  20.562  37.704  1.00 29.60           H  
ATOM    538  N   GLN A1036      10.082  17.628  36.356  1.00 30.24           N  
ATOM    539  CA  GLN A1036      11.475  17.236  36.196  1.00 29.98           C  
ATOM    540  C   GLN A1036      11.915  17.212  34.736  1.00 34.07           C  
ATOM    541  O   GLN A1036      13.063  17.519  34.422  1.00 40.72           O  
ATOM    542  CB  GLN A1036      11.723  15.877  36.847  1.00 37.23           C  
ATOM    543  CG  GLN A1036      11.579  15.886  38.358  1.00 30.57           C  
ATOM    544  CD  GLN A1036      11.584  14.494  38.944  1.00 36.58           C  
ATOM    545  NE2 GLN A1036      12.471  14.257  39.903  1.00 43.84           N  
ATOM    546  OE1 GLN A1036      10.806  13.634  38.531  1.00 39.84           O  
ATOM    547  HN  GLN A1036       9.369  16.902  36.687  1.00 35.90           H  
ATOM    548  HA  GLN A1036      12.089  17.971  36.716  1.00 35.90           H  
ATOM    549  HB1 GLN A1036      11.007  15.164  36.438  1.00 35.90           H  
ATOM    550  HB2 GLN A1036      12.736  15.558  36.600  1.00 35.90           H  
ATOM    551  HG1 GLN A1036      12.409  16.449  38.785  1.00 35.90           H  
ATOM    552  HG2 GLN A1036      10.638  16.372  38.617  1.00 35.90           H  
ATOM    553 1HE2 GLN A1036      13.134  15.034  40.222  1.00 35.90           H  
ATOM    554 2HE2 GLN A1036      12.522  13.289  40.357  1.00 35.90           H  
ATOM    555  N   ILE A1037      11.000  16.846  33.846  1.00 28.74           N  
ATOM    556  CA  ILE A1037      11.315  16.772  32.424  1.00 25.86           C  
ATOM    557  C   ILE A1037      11.374  18.152  31.777  1.00 31.96           C  
ATOM    558  O   ILE A1037      12.367  18.509  31.142  1.00 30.40           O  
ATOM    559  CB  ILE A1037      10.290  15.918  31.662  1.00 25.77           C  
ATOM    560  CG1 ILE A1037      10.350  14.461  32.130  1.00 22.04           C  
ATOM    561  CG2 ILE A1037      10.549  16.008  30.174  1.00 24.57           C  
ATOM    562  CD1 ILE A1037       9.370  13.554  31.419  1.00 19.78           C  
ATOM    563  HN  ILE A1037      10.013  16.601  34.178  1.00 26.14           H  
ATOM    564  HA  ILE A1037      12.294  16.304  32.317  1.00 26.14           H  
ATOM    565  HB  ILE A1037       9.293  16.308  31.866  1.00 26.14           H  
ATOM    566 1HG1 ILE A1037      11.358  14.084  31.954  1.00 26.14           H  
ATOM    567 2HG1 ILE A1037      10.132  14.433  33.198  1.00 26.14           H  
ATOM    568 1HG2 ILE A1037       9.819  15.400  29.640  1.00 26.14           H  
ATOM    569 2HG2 ILE A1037      11.553  15.643  29.957  1.00 26.14           H  
ATOM    570 3HG2 ILE A1037      10.462  17.046  29.852  1.00 26.14           H  
ATOM    571 1HD1 ILE A1037       9.470  12.539  31.802  1.00 26.14           H  
ATOM    572 2HD1 ILE A1037       9.579  13.560  30.349  1.00 26.14           H  
ATOM    573 3HD1 ILE A1037       8.354  13.909  31.592  1.00 26.14           H  
ATOM    574  N   ILE A1038      10.306  18.925  31.945  1.00 29.94           N  
ATOM    575  CA  ILE A1038      10.195  20.232  31.305  1.00 30.04           C  
ATOM    576  C   ILE A1038      10.247  21.369  32.324  1.00 26.45           C  
ATOM    577  O   ILE A1038       9.344  21.516  33.147  1.00 29.89           O  
ATOM    578  CB  ILE A1038       8.892  20.339  30.494  1.00 30.16           C  
ATOM    579  CG1 ILE A1038       8.693  19.087  29.637  1.00 27.81           C  
ATOM    580  CG2 ILE A1038       8.898  21.590  29.628  1.00 24.95           C  
ATOM    581  CD1 ILE A1038       7.357  19.040  28.935  1.00 29.03           C  
ATOM    582  HN  ILE A1038       9.506  18.580  32.566  1.00 28.53           H  
ATOM    583  HA  ILE A1038      11.034  20.349  30.620  1.00 28.53           H  
ATOM    584  HB  ILE A1038       8.059  20.411  31.193  1.00 28.53           H  
ATOM    585 1HG1 ILE A1038       9.479  19.057  28.883  1.00 28.53           H  
ATOM    586 2HG1 ILE A1038       8.774  18.212  30.282  1.00 28.53           H  
ATOM    587 1HG2 ILE A1038       7.968  21.646  29.063  1.00 28.53           H  
ATOM    588 2HG2 ILE A1038       9.740  21.550  28.937  1.00 28.53           H  
ATOM    589 3HG2 ILE A1038       8.991  22.471  30.263  1.00 28.53           H  
ATOM    590 1HD1 ILE A1038       7.287  18.125  28.347  1.00 28.53           H  
ATOM    591 2HD1 ILE A1038       7.262  19.903  28.276  1.00 28.53           H  
ATOM    592 3HD1 ILE A1038       6.557  19.058  29.675  1.00 28.53           H  
ATOM    593  N   GLN A1039      11.306  22.173  32.260  1.00 27.64           N  
ATOM    594  CA  GLN A1039      11.479  23.292  33.183  1.00 28.79           C  
ATOM    595  C   GLN A1039      10.325  24.282  33.108  1.00 28.58           C  
ATOM    596  O   GLN A1039       9.978  24.919  34.101  1.00 28.85           O  
ATOM    597  CB  GLN A1039      12.797  24.018  32.908  1.00 23.91           C  
ATOM    598  CG  GLN A1039      13.983  23.465  33.677  1.00 33.74           C  
ATOM    599  CD  GLN A1039      13.895  23.749  35.166  1.00 37.13           C  
ATOM    600  NE2 GLN A1039      13.330  24.899  35.518  1.00 34.62           N  
ATOM    601  OE1 GLN A1039      14.337  22.947  35.988  1.00 41.05           O  
ATOM    602  HN  GLN A1039      12.051  21.995  31.512  1.00 31.59           H  
ATOM    603  HA  GLN A1039      11.517  22.892  34.196  1.00 31.59           H  
ATOM    604  HB1 GLN A1039      13.014  23.941  31.843  1.00 31.59           H  
ATOM    605  HB2 GLN A1039      12.673  25.066  33.179  1.00 31.59           H  
ATOM    606  HG1 GLN A1039      14.023  22.386  33.529  1.00 31.59           H  
ATOM    607  HG2 GLN A1039      14.894  23.919  33.288  1.00 31.59           H  
ATOM    608 1HE2 GLN A1039      12.966  25.568  34.767  1.00 31.59           H  
ATOM    609 2HE2 GLN A1039      13.239  25.156  36.553  1.00 31.59           H  
ATOM    610  N   ALA A1040       9.739  24.409  31.923  1.00 26.42           N  
ATOM    611  CA  ALA A1040       8.641  25.341  31.709  1.00 25.37           C  
ATOM    612  C   ALA A1040       7.408  24.938  32.508  1.00 28.95           C  
ATOM    613  O   ALA A1040       6.647  25.791  32.961  1.00 30.30           O  
ATOM    614  CB  ALA A1040       8.312  25.437  30.237  1.00 27.13           C  
ATOM    615  HN  ALA A1040      10.082  23.811  31.105  1.00 27.63           H  
ATOM    616  HA  ALA A1040       8.960  26.326  32.051  1.00 27.63           H  
ATOM    617  HB1 ALA A1040       7.489  26.137  30.093  1.00 27.63           H  
ATOM    618  HB2 ALA A1040       8.022  24.455  29.864  1.00 27.63           H  
ATOM    619  HB3 ALA A1040       9.187  25.788  29.691  1.00 27.63           H  
ATOM    620  N   PHE A1041       7.208  23.635  32.671  1.00 26.45           N  
ATOM    621  CA  PHE A1041       6.101  23.140  33.481  1.00 30.11           C  
ATOM    622  C   PHE A1041       6.356  23.456  34.948  1.00 31.68           C  
ATOM    623  O   PHE A1041       5.481  23.969  35.645  1.00 30.23           O  
ATOM    624  CB  PHE A1041       5.926  21.631  33.295  1.00 25.44           C  
ATOM    625  CG  PHE A1041       4.744  21.059  34.032  1.00 28.50           C  
ATOM    626  CD1 PHE A1041       4.805  20.828  35.398  1.00 31.20           C  
ATOM    627  CD2 PHE A1041       3.577  20.743  33.357  1.00 28.42           C  
ATOM    628  CE1 PHE A1041       3.721  20.299  36.078  1.00 31.98           C  
ATOM    629  CE2 PHE A1041       2.490  20.213  34.032  1.00 32.56           C  
ATOM    630  CZ  PHE A1041       2.562  19.991  35.393  1.00 28.60           C  
ATOM    631  HN  PHE A1041       7.869  22.938  32.201  1.00 29.56           H  
ATOM    632  HA  PHE A1041       5.185  23.641  33.168  1.00 29.56           H  
ATOM    633  HB1 PHE A1041       5.798  21.429  32.232  1.00 29.56           H  
ATOM    634  HB2 PHE A1041       6.827  21.134  33.654  1.00 29.56           H  
ATOM    635  HD1 PHE A1041       5.718  21.066  35.944  1.00 29.56           H  
ATOM    636  HD2 PHE A1041       3.513  20.913  32.282  1.00 29.56           H  
ATOM    637  HE1 PHE A1041       3.782  20.126  37.152  1.00 29.56           H  
ATOM    638  HE2 PHE A1041       1.577  19.971  33.488  1.00 29.56           H  
ATOM    639  HZ  PHE A1041       1.707  19.574  35.925  1.00 29.56           H  
ATOM    640  N   LYS A1042       7.563  23.145  35.408  1.00 33.13           N  
ATOM    641  CA  LYS A1042       7.954  23.411  36.786  1.00 30.64           C  
ATOM    642  C   LYS A1042       7.740  24.875  37.148  1.00 32.75           C  
ATOM    643  O   LYS A1042       7.213  25.189  38.215  1.00 32.58           O  
ATOM    644  CB  LYS A1042       9.419  23.037  37.001  1.00 30.57           C  
ATOM    645  CG  LYS A1042       9.915  23.246  38.417  1.00 26.72           C  
ATOM    646  CD  LYS A1042      11.335  22.736  38.560  1.00 31.25           C  
ATOM    647  CE  LYS A1042      11.831  22.874  39.985  1.00 37.42           C  
ATOM    648  NZ  LYS A1042      13.201  22.317  40.137  1.00 47.66           N1+
ATOM    649  HN  LYS A1042       8.268  22.686  34.747  1.00 33.64           H  
ATOM    650  HA  LYS A1042       7.340  22.798  37.445  1.00 33.64           H  
ATOM    651  HB1 LYS A1042       9.543  21.984  36.748  1.00 33.64           H  
ATOM    652  HB2 LYS A1042      10.028  23.646  36.333  1.00 33.64           H  
ATOM    653  HG1 LYS A1042       9.890  24.310  38.653  1.00 33.64           H  
ATOM    654  HG2 LYS A1042       9.268  22.705  39.108  1.00 33.64           H  
ATOM    655  HD1 LYS A1042      11.364  21.684  38.275  1.00 33.64           H  
ATOM    656  HD2 LYS A1042      11.986  23.310  37.901  1.00 33.64           H  
ATOM    657  HE1 LYS A1042      11.845  23.930  40.255  1.00 33.64           H  
ATOM    658  HE2 LYS A1042      11.154  22.338  40.650  1.00 33.64           H  
ATOM    659  HZ1 LYS A1042      13.522  22.429  41.152  1.00 33.64           H  
ATOM    660  HZ2 LYS A1042      13.874  22.841  39.491  1.00 33.64           H  
ATOM    661  HZ3 LYS A1042      13.195  21.279  39.878  1.00 33.64           H  
ATOM    662  N   GLU A1043       8.153  25.767  36.252  1.00 33.05           N  
ATOM    663  CA  GLU A1043       8.037  27.201  36.488  1.00 34.85           C  
ATOM    664  C   GLU A1043       6.685  27.746  36.040  1.00 35.26           C  
ATOM    665  O   GLU A1043       6.436  28.950  36.124  1.00 31.35           O  
ATOM    666  CB  GLU A1043       9.167  27.957  35.786  1.00 36.26           C  
ATOM    667  CG  GLU A1043      10.564  27.553  36.230  1.00 36.21           C  
ATOM    668  CD  GLU A1043      11.644  28.409  35.595  1.00 50.94           C  
ATOM    669  OE1 GLU A1043      11.304  29.468  35.026  1.00 57.16           O  
ATOM    670  OE2 GLU A1043      12.831  28.023  35.662  1.00 53.15           O1-
ATOM    671  HN  GLU A1043       8.582  25.423  35.334  1.00 40.91           H  
ATOM    672  HA  GLU A1043       8.131  27.374  37.560  1.00 40.91           H  
ATOM    673  HB1 GLU A1043       9.084  27.775  34.714  1.00 40.91           H  
ATOM    674  HB2 GLU A1043       9.040  29.021  35.986  1.00 40.91           H  
ATOM    675  HG1 GLU A1043      10.630  27.654  37.313  1.00 40.91           H  
ATOM    676  HG2 GLU A1043      10.733  26.513  35.951  1.00 40.91           H  
ATOM    677  N   ASP A1044       5.821  26.856  35.560  1.00 38.76           N  
ATOM    678  CA  ASP A1044       4.466  27.229  35.162  1.00 34.48           C  
ATOM    679  C   ASP A1044       4.480  28.340  34.121  1.00 39.35           C  
ATOM    680  O   ASP A1044       3.994  29.445  34.369  1.00 33.02           O  
ATOM    681  CB  ASP A1044       3.653  27.662  36.383  1.00 30.00           C  
ATOM    682  CG  ASP A1044       2.219  28.010  36.036  1.00 34.60           C  
ATOM    683  OD1 ASP A1044       1.749  27.592  34.956  1.00 33.78           O  
ATOM    684  OD2 ASP A1044       1.561  28.698  36.845  1.00 38.93           O1-
ATOM    685  HN  ASP A1044       6.128  25.836  35.462  1.00 35.36           H  
ATOM    686  HA  ASP A1044       3.985  26.355  34.723  1.00 35.36           H  
ATOM    687  HB1 ASP A1044       3.649  26.847  37.106  1.00 35.36           H  
ATOM    688  HB2 ASP A1044       4.127  28.538  36.825  1.00 35.36           H  
ATOM    689  N   LYS A1045       5.035  28.034  32.953  1.00 31.89           N  
ATOM    690  CA  LYS A1045       5.184  29.018  31.887  1.00 31.60           C  
ATOM    691  C   LYS A1045       4.515  28.583  30.587  1.00 26.73           C  
ATOM    692  O   LYS A1045       4.281  27.396  30.359  1.00 26.62           O  
ATOM    693  CB  LYS A1045       6.667  29.300  31.638  1.00 30.94           C  
ATOM    694  CG  LYS A1045       7.345  30.063  32.763  1.00 37.64           C  
ATOM    695  CD  LYS A1045       8.806  29.662  32.911  1.00 47.20           C  
ATOM    696  CE  LYS A1045       9.561  29.754  31.595  1.00 47.10           C  
ATOM    697  NZ  LYS A1045      10.973  29.303  31.746  1.00 49.92           N1+
ATOM    698  HN  LYS A1045       5.383  27.035  32.790  1.00 36.63           H  
ATOM    699  HA  LYS A1045       4.714  29.945  32.215  1.00 36.63           H  
ATOM    700  HB1 LYS A1045       7.181  28.347  31.511  1.00 36.63           H  
ATOM    701  HB2 LYS A1045       6.756  29.886  30.723  1.00 36.63           H  
ATOM    702  HG1 LYS A1045       7.291  31.130  32.549  1.00 36.63           H  
ATOM    703  HG2 LYS A1045       6.824  29.853  33.697  1.00 36.63           H  
ATOM    704  HD1 LYS A1045       9.280  30.324  33.635  1.00 36.63           H  
ATOM    705  HD2 LYS A1045       8.853  28.635  33.272  1.00 36.63           H  
ATOM    706  HE1 LYS A1045       9.065  29.124  30.857  1.00 36.63           H  
ATOM    707  HE2 LYS A1045       9.554  30.789  31.254  1.00 36.63           H  
ATOM    708  HZ1 LYS A1045      11.475  29.380  30.804  1.00 36.63           H  
ATOM    709  HZ2 LYS A1045      10.990  28.285  32.076  1.00 36.63           H  
ATOM    710  HZ3 LYS A1045      11.470  29.919  32.466  1.00 36.63           H  
ATOM    711  N   ALA A1046       4.209  29.557  29.738  1.00 26.34           N  
ATOM    712  CA  ALA A1046       3.650  29.270  28.426  1.00 22.15           C  
ATOM    713  C   ALA A1046       4.618  28.401  27.629  1.00 25.78           C  
ATOM    714  O   ALA A1046       5.831  28.447  27.844  1.00 24.59           O  
ATOM    715  CB  ALA A1046       3.352  30.561  27.685  1.00 24.25           C  
ATOM    716  HN  ALA A1046       4.377  30.574  30.025  1.00 24.62           H  
ATOM    717  HA  ALA A1046       2.717  28.721  28.558  1.00 24.62           H  
ATOM    718  HB1 ALA A1046       2.934  30.330  26.705  1.00 24.62           H  
ATOM    719  HB2 ALA A1046       4.273  31.131  27.562  1.00 24.62           H  
ATOM    720  HB3 ALA A1046       2.634  31.151  28.255  1.00 24.62           H  
ATOM    721  N   TYR A1047       4.080  27.608  26.707  1.00 24.17           N  
ATOM    722  CA  TYR A1047       4.894  26.646  25.976  1.00 27.47           C  
ATOM    723  C   TYR A1047       4.131  26.091  24.780  1.00 24.64           C  
ATOM    724  O   TYR A1047       2.971  26.434  24.558  1.00 28.29           O  
ATOM    725  CB  TYR A1047       5.301  25.505  26.911  1.00 20.53           C  
ATOM    726  CG  TYR A1047       6.734  25.044  26.773  1.00 21.04           C  
ATOM    727  CD1 TYR A1047       7.791  25.906  27.040  1.00 23.23           C  
ATOM    728  CD2 TYR A1047       7.031  23.739  26.405  1.00 24.61           C  
ATOM    729  CE1 TYR A1047       9.104  25.484  26.925  1.00 20.65           C  
ATOM    730  CE2 TYR A1047       8.339  23.308  26.289  1.00 23.63           C  
ATOM    731  CZ  TYR A1047       9.371  24.183  26.550  1.00 26.38           C  
ATOM    732  OH  TYR A1047      10.673  23.754  26.434  1.00 21.40           O  
ATOM    733  HN  TYR A1047       3.033  27.678  26.499  1.00 23.84           H  
ATOM    734  HA  TYR A1047       5.794  27.146  25.618  1.00 23.84           H  
ATOM    735  HB1 TYR A1047       5.151  25.840  27.937  1.00 23.84           H  
ATOM    736  HB2 TYR A1047       4.651  24.654  26.708  1.00 23.84           H  
ATOM    737  HD1 TYR A1047       7.582  26.931  27.345  1.00 23.84           H  
ATOM    738  HD2 TYR A1047       6.218  23.041  26.204  1.00 23.84           H  
ATOM    739  HE1 TYR A1047       9.922  26.175  27.129  1.00 23.84           H  
ATOM    740  HE2 TYR A1047       8.553  22.281  25.993  1.00 23.84           H  
ATOM    741  HH  TYR A1047      11.170  24.333  25.712  1.00 23.84           H  
ATOM    742  N   SER A1048       4.789  25.227  24.015  1.00 26.09           N  
ATOM    743  CA  SER A1048       4.159  24.585  22.869  1.00 26.47           C  
ATOM    744  C   SER A1048       4.102  23.074  23.069  1.00 26.80           C  
ATOM    745  O   SER A1048       5.090  22.459  23.468  1.00 27.63           O  
ATOM    746  CB  SER A1048       4.916  24.918  21.583  1.00 29.04           C  
ATOM    747  OG  SER A1048       4.328  24.282  20.463  1.00 33.82           O  
ATOM    748  HN  SER A1048       5.808  24.997  24.246  1.00 28.31           H  
ATOM    749  HA  SER A1048       3.140  24.961  22.778  1.00 28.31           H  
ATOM    750  HB1 SER A1048       4.898  25.997  21.429  1.00 28.31           H  
ATOM    751  HB2 SER A1048       5.948  24.582  21.681  1.00 28.31           H  
ATOM    752  HG  SER A1048       4.346  23.241  20.602  1.00 28.31           H  
ATOM    753  N   PRO A1049       2.936  22.473  22.794  1.00 27.31           N  
ATOM    754  CA  PRO A1049       2.705  21.031  22.926  1.00 22.68           C  
ATOM    755  C   PRO A1049       3.720  20.198  22.147  1.00 26.17           C  
ATOM    756  O   PRO A1049       4.295  19.267  22.710  1.00 24.62           O  
ATOM    757  CB  PRO A1049       1.310  20.848  22.324  1.00 26.08           C  
ATOM    758  CG  PRO A1049       0.642  22.157  22.537  1.00 30.19           C  
ATOM    759  CD  PRO A1049       1.721  23.187  22.368  1.00 27.37           C  
ATOM    760  HA  PRO A1049       2.705  20.742  23.977  1.00 26.35           H  
ATOM    761  HB1 PRO A1049       1.376  20.617  21.261  1.00 26.35           H  
ATOM    762  HB2 PRO A1049       0.770  20.052  22.836  1.00 26.35           H  
ATOM    763  HG1 PRO A1049      -0.147  22.307  21.800  1.00 26.35           H  
ATOM    764  HG2 PRO A1049       0.218  22.210  23.540  1.00 26.35           H  
ATOM    765  HD1 PRO A1049       1.799  23.505  21.328  1.00 26.35           H  
ATOM    766  HD2 PRO A1049       1.535  24.055  23.001  1.00 26.35           H  
ATOM    767  N   GLU A1050       3.929  20.524  20.874  1.00 28.00           N  
ATOM    768  CA  GLU A1050       4.868  19.778  20.041  1.00 27.81           C  
ATOM    769  C   GLU A1050       6.271  19.804  20.634  1.00 24.02           C  
ATOM    770  O   GLU A1050       6.951  18.778  20.697  1.00 25.00           O  
ATOM    771  CB  GLU A1050       4.895  20.331  18.614  1.00 25.57           C  
ATOM    772  CG  GLU A1050       5.931  19.658  17.724  1.00 29.30           C  
ATOM    773  CD  GLU A1050       5.831  20.084  16.271  1.00 34.77           C  
ATOM    774  OE1 GLU A1050       5.011  20.974  15.961  1.00 32.74           O  
ATOM    775  OE2 GLU A1050       6.576  19.523  15.439  1.00 30.46           O1-
ATOM    776  HN  GLU A1050       3.397  21.351  20.451  1.00 28.63           H  
ATOM    777  HA  GLU A1050       4.536  18.741  19.998  1.00 28.63           H  
ATOM    778  HB1 GLU A1050       3.911  20.186  18.169  1.00 28.63           H  
ATOM    779  HB2 GLU A1050       5.120  21.397  18.661  1.00 28.63           H  
ATOM    780  HG1 GLU A1050       6.924  19.913  18.093  1.00 28.63           H  
ATOM    781  HG2 GLU A1050       5.788  18.579  17.780  1.00 28.63           H  
ATOM    782  N   VAL A1051       6.694  20.986  21.067  1.00 22.42           N  
ATOM    783  CA  VAL A1051       8.000  21.161  21.683  1.00 24.20           C  
ATOM    784  C   VAL A1051       8.136  20.300  22.934  1.00 25.40           C  
ATOM    785  O   VAL A1051       9.124  19.587  23.106  1.00 22.66           O  
ATOM    786  CB  VAL A1051       8.239  22.638  22.045  1.00 23.65           C  
ATOM    787  CG1 VAL A1051       9.440  22.774  22.955  1.00 21.76           C  
ATOM    788  CG2 VAL A1051       8.419  23.463  20.783  1.00 22.82           C  
ATOM    789  HN  VAL A1051       6.054  21.837  20.959  1.00 23.27           H  
ATOM    790  HA  VAL A1051       8.763  20.853  20.968  1.00 23.27           H  
ATOM    791  HB  VAL A1051       7.362  23.008  22.576  1.00 23.27           H  
ATOM    792 1HG1 VAL A1051       9.594  23.825  23.200  1.00 23.27           H  
ATOM    793 2HG1 VAL A1051      10.325  22.386  22.450  1.00 23.27           H  
ATOM    794 3HG1 VAL A1051       9.268  22.209  23.871  1.00 23.27           H  
ATOM    795 1HG2 VAL A1051       8.587  24.506  21.051  1.00 23.27           H  
ATOM    796 2HG2 VAL A1051       7.523  23.387  20.168  1.00 23.27           H  
ATOM    797 3HG2 VAL A1051       9.276  23.089  20.223  1.00 23.27           H  
ATOM    798  N   ALA A1052       7.132  20.370  23.801  1.00 26.73           N  
ATOM    799  CA  ALA A1052       7.112  19.572  25.019  1.00 21.60           C  
ATOM    800  C   ALA A1052       7.101  18.079  24.708  1.00 24.34           C  
ATOM    801  O   ALA A1052       7.765  17.291  25.380  1.00 25.30           O  
ATOM    802  CB  ALA A1052       5.912  19.945  25.867  1.00 18.87           C  
ATOM    803  HN  ALA A1052       6.315  21.031  23.599  1.00 23.37           H  
ATOM    804  HA  ALA A1052       8.014  19.795  25.588  1.00 23.37           H  
ATOM    805  HB1 ALA A1052       5.907  19.342  26.775  1.00 23.37           H  
ATOM    806  HB2 ALA A1052       4.997  19.760  25.304  1.00 23.37           H  
ATOM    807  HB3 ALA A1052       5.968  21.001  26.132  1.00 23.37           H  
ATOM    808  N   LEU A1053       6.338  17.697  23.688  1.00 20.58           N  
ATOM    809  CA  LEU A1053       6.230  16.296  23.293  1.00 21.53           C  
ATOM    810  C   LEU A1053       7.586  15.748  22.869  1.00 24.77           C  
ATOM    811  O   LEU A1053       7.850  14.552  22.994  1.00 27.28           O  
ATOM    812  CB  LEU A1053       5.224  16.127  22.152  1.00 19.41           C  
ATOM    813  CG  LEU A1053       4.929  14.692  21.715  1.00 25.94           C  
ATOM    814  CD1 LEU A1053       4.393  13.871  22.880  1.00 25.33           C  
ATOM    815  CD2 LEU A1053       3.952  14.672  20.548  1.00 25.28           C  
ATOM    816  HN  LEU A1053       5.789  18.436  23.143  1.00 23.77           H  
ATOM    817  HA  LEU A1053       5.879  15.722  24.150  1.00 23.77           H  
ATOM    818  HB1 LEU A1053       4.283  16.577  22.469  1.00 23.77           H  
ATOM    819  HB2 LEU A1053       5.611  16.665  21.286  1.00 23.77           H  
ATOM    820  HG  LEU A1053       5.863  14.240  21.383  1.00 23.77           H  
ATOM    821 1HD1 LEU A1053       4.190  12.854  22.545  1.00 23.77           H  
ATOM    822 2HD1 LEU A1053       3.472  14.322  23.249  1.00 23.77           H  
ATOM    823 3HD1 LEU A1053       5.133  13.849  23.680  1.00 23.77           H  
ATOM    824 1HD2 LEU A1053       3.757  13.641  20.254  1.00 23.77           H  
ATOM    825 2HD2 LEU A1053       4.381  15.214  19.705  1.00 23.77           H  
ATOM    826 3HD2 LEU A1053       3.018  15.147  20.848  1.00 23.77           H  
ATOM    827  N   ASN A1054       8.441  16.630  22.362  1.00 25.05           N  
ATOM    828  CA  ASN A1054       9.776  16.236  21.933  1.00 23.81           C  
ATOM    829  C   ASN A1054      10.640  15.845  23.123  1.00 26.25           C  
ATOM    830  O   ASN A1054      11.372  14.856  23.075  1.00 22.63           O  
ATOM    831  CB  ASN A1054      10.447  17.362  21.145  1.00 21.96           C  
ATOM    832  CG  ASN A1054      11.730  16.916  20.474  1.00 24.03           C  
ATOM    833  ND2 ASN A1054      12.862  17.412  20.963  1.00 26.82           N  
ATOM    834  OD1 ASN A1054      11.704  16.135  19.523  1.00 24.74           O  
ATOM    835  HN  ASN A1054       8.142  17.653  22.267  1.00 24.41           H  
ATOM    836  HA  ASN A1054       9.683  15.369  21.279  1.00 24.41           H  
ATOM    837  HB1 ASN A1054       9.755  17.712  20.379  1.00 24.41           H  
ATOM    838  HB2 ASN A1054      10.676  18.179  21.829  1.00 24.41           H  
ATOM    839 1HD2 ASN A1054      12.836  18.090  21.790  1.00 24.41           H  
ATOM    840 2HD2 ASN A1054      13.800  17.133  20.530  1.00 24.41           H  
ATOM    841  N   GLU A1055      10.545  16.633  24.189  1.00 20.58           N  
ATOM    842  CA  GLU A1055      11.294  16.377  25.412  1.00 20.62           C  
ATOM    843  C   GLU A1055      10.812  15.099  26.084  1.00 25.02           C  
ATOM    844  O   GLU A1055      11.611  14.305  26.580  1.00 29.63           O  
ATOM    845  CB  GLU A1055      11.154  17.552  26.382  1.00 22.66           C  
ATOM    846  CG  GLU A1055      11.591  18.892  25.810  1.00 23.92           C  
ATOM    847  CD  GLU A1055      11.407  20.038  26.789  1.00 28.46           C  
ATOM    848  OE1 GLU A1055      11.800  19.890  27.965  1.00 27.91           O  
ATOM    849  OE2 GLU A1055      10.866  21.088  26.384  1.00 30.30           O1-
ATOM    850  HN  GLU A1055       9.897  17.483  24.148  1.00 25.46           H  
ATOM    851  HA  GLU A1055      12.347  16.260  25.157  1.00 25.46           H  
ATOM    852  HB1 GLU A1055      10.107  17.631  26.674  1.00 25.46           H  
ATOM    853  HB2 GLU A1055      11.762  17.342  27.262  1.00 25.46           H  
ATOM    854  HG1 GLU A1055      12.646  18.829  25.542  1.00 25.46           H  
ATOM    855  HG2 GLU A1055      11.001  19.099  24.917  1.00 25.46           H  
ATOM    856  N   ILE A1056       9.496  14.908  26.097  1.00 22.74           N  
ATOM    857  CA  ILE A1056       8.888  13.737  26.723  1.00 25.37           C  
ATOM    858  C   ILE A1056       9.213  12.456  25.957  1.00 23.45           C  
ATOM    859  O   ILE A1056       9.466  11.409  26.555  1.00 26.18           O  
ATOM    860  CB  ILE A1056       7.361  13.896  26.851  1.00 23.70           C  
ATOM    861  CG1 ILE A1056       7.031  15.066  27.781  1.00 23.87           C  
ATOM    862  CG2 ILE A1056       6.732  12.612  27.361  1.00 20.60           C  
ATOM    863  CD1 ILE A1056       5.552  15.286  27.984  1.00 24.67           C  
ATOM    864  HN  ILE A1056       8.862  15.635  25.634  1.00 23.82           H  
ATOM    865  HA  ILE A1056       9.301  13.641  27.727  1.00 23.82           H  
ATOM    866  HB  ILE A1056       6.952  14.113  25.864  1.00 23.82           H  
ATOM    867 1HG1 ILE A1056       7.486  14.871  28.752  1.00 23.82           H  
ATOM    868 2HG1 ILE A1056       7.458  15.974  27.355  1.00 23.82           H  
ATOM    869 1HG2 ILE A1056       5.653  12.744  27.445  1.00 23.82           H  
ATOM    870 2HG2 ILE A1056       7.145  12.368  28.340  1.00 23.82           H  
ATOM    871 3HG2 ILE A1056       6.945  11.801  26.665  1.00 23.82           H  
ATOM    872 1HD1 ILE A1056       5.399  16.132  28.654  1.00 23.82           H  
ATOM    873 2HD1 ILE A1056       5.108  14.392  28.421  1.00 23.82           H  
ATOM    874 3HD1 ILE A1056       5.080  15.494  27.024  1.00 23.82           H  
ATOM    875  N   CYS A1057       9.212  12.547  24.632  1.00 25.17           N  
ATOM    876  CA  CYS A1057       9.574  11.412  23.795  1.00 23.81           C  
ATOM    877  C   CYS A1057      11.040  11.049  24.004  1.00 24.96           C  
ATOM    878  O   CYS A1057      11.407   9.875  23.999  1.00 27.75           O  
ATOM    879  CB  CYS A1057       9.319  11.733  22.323  1.00 18.36           C  
ATOM    880  SG  CYS A1057       9.621  10.354  21.198  1.00 22.80           S  
ATOM    881  HN  CYS A1057       8.940  13.473  24.170  1.00 23.81           H  
ATOM    882  HA  CYS A1057       8.959  10.558  24.078  1.00 23.81           H  
ATOM    883  HB1 CYS A1057       8.278  12.039  22.216  1.00 23.81           H  
ATOM    884  HB2 CYS A1057       9.972  12.557  22.035  1.00 23.81           H  
ATOM    885  HG  CYS A1057      10.900   9.967  21.298  1.00 23.81           H  
ATOM    886  N   THR A1058      11.873  12.068  24.190  1.00 23.17           N  
ATOM    887  CA  THR A1058      13.303  11.864  24.381  1.00 23.81           C  
ATOM    888  C   THR A1058      13.593  11.175  25.709  1.00 23.50           C  
ATOM    889  O   THR A1058      14.394  10.245  25.774  1.00 26.38           O  
ATOM    890  CB  THR A1058      14.074  13.194  24.327  1.00 23.55           C  
ATOM    891  CG2 THR A1058      15.549  12.965  24.608  1.00 23.64           C  
ATOM    892  OG1 THR A1058      13.930  13.782  23.028  1.00 24.12           O  
ATOM    893  HN  THR A1058      11.483  13.064  24.200  1.00 24.02           H  
ATOM    894  HA  THR A1058      13.668  11.224  23.577  1.00 24.02           H  
ATOM    895  HB  THR A1058      13.668  13.874  25.075  1.00 24.02           H  
ATOM    896  HG1 THR A1058      14.314  13.127  22.302  1.00 24.02           H  
ATOM    897 1HG2 THR A1058      16.079  13.916  24.566  1.00 24.02           H  
ATOM    898 2HG2 THR A1058      15.961  12.287  23.861  1.00 24.02           H  
ATOM    899 3HG2 THR A1058      15.667  12.528  25.599  1.00 24.02           H  
ATOM    900  N   ARG A1059      12.937  11.639  26.767  1.00 22.24           N  
ATOM    901  CA  ARG A1059      13.145  11.091  28.103  1.00 25.62           C  
ATOM    902  C   ARG A1059      12.558   9.689  28.247  1.00 27.86           C  
ATOM    903  O   ARG A1059      13.204   8.787  28.778  1.00 27.66           O  
ATOM    904  CB  ARG A1059      12.541  12.019  29.158  1.00 22.46           C  
ATOM    905  CG  ARG A1059      13.176  13.394  29.210  1.00 24.65           C  
ATOM    906  CD  ARG A1059      14.659  13.307  29.519  1.00 24.60           C  
ATOM    907  NE  ARG A1059      15.207  14.607  29.892  1.00 31.75           N1+
ATOM    908  CZ  ARG A1059      15.262  15.060  31.140  1.00 34.50           C  
ATOM    909  NH1 ARG A1059      14.808  14.312  32.137  1.00 26.27           N1+
ATOM    910  NH2 ARG A1059      15.772  16.257  31.393  1.00 26.91           N  
ATOM    911  HN  ARG A1059      12.236  12.437  26.636  1.00 26.77           H  
ATOM    912  HA  ARG A1059      14.219  11.029  28.281  1.00 26.77           H  
ATOM    913  HB1 ARG A1059      11.480  12.140  28.940  1.00 26.77           H  
ATOM    914  HB2 ARG A1059      12.660  11.550  30.135  1.00 26.77           H  
ATOM    915  HG1 ARG A1059      13.043  13.883  28.245  1.00 26.77           H  
ATOM    916  HG2 ARG A1059      12.686  13.982  29.986  1.00 26.77           H  
ATOM    917  HD1 ARG A1059      14.808  12.610  30.344  1.00 26.77           H  
ATOM    918  HD2 ARG A1059      15.183  12.942  28.636  1.00 26.77           H  
ATOM    919  HE  ARG A1059      15.588  15.234  29.113  1.00 26.77           H  
ATOM    920 1HH1 ARG A1059      14.398  13.344  31.936  1.00 26.77           H  
ATOM    921 2HH1 ARG A1059      14.852  14.676  33.142  1.00 26.77           H  
ATOM    922 1HH2 ARG A1059      16.141  16.862  30.591  1.00 26.77           H  
ATOM    923 2HH2 ARG A1059      15.815  16.619  32.399  1.00 26.77           H  
TER     924      ARG A1059 
HETATM  925  N   MSE A1060      11.330   9.512  27.772  1.00 23.27           N  
HETATM  926  CA  MSE A1060      10.629   8.244  27.937  1.00 26.10           C  
HETATM  927  C   MSE A1060      11.140   7.150  27.004  1.00 26.11           C  
HETATM  928  O   MSE A1060      11.130   5.970  27.357  1.00 28.43           O  
HETATM  929  CB  MSE A1060       9.123   8.433  27.742  1.00 21.77           C  
HETATM  930  CG  MSE A1060       8.464   9.303  28.801  1.00 26.74           C  
HETATM  931  CE  MSE A1060       7.640   6.856  30.258  1.00 33.11           C  
HETATM  932 SE   MSE A1060       8.556   8.547  30.598  1.00 47.31          SE  
HETATM  933  HN  MSE A1060      10.846  10.316  27.258  1.00 29.11           H  
HETATM  934  HA  MSE A1060      10.790   7.908  28.961  1.00 29.11           H  
HETATM  935  HB1 MSE A1060       8.959   8.896  26.769  1.00 29.11           H  
HETATM  936  HB2 MSE A1060       8.650   7.451  27.762  1.00 29.11           H  
HETATM  937  HG1 MSE A1060       8.962  10.273  28.809  1.00 29.11           H  
HETATM  938  HG2 MSE A1060       7.415   9.434  28.535  1.00 29.11           H  
HETATM  939  HE1 MSE A1060       7.593   6.276  31.180  1.00 29.11           H  
HETATM  940  HE2 MSE A1060       8.186   6.292  29.502  1.00 29.11           H  
HETATM  941  HE3 MSE A1060       6.629   7.055  29.903  1.00 29.11           H  
ATOM    942  N   TYR A1061      11.593   7.541  25.818  1.00 23.32           N  
ATOM    943  CA  TYR A1061      11.938   6.567  24.790  1.00 24.64           C  
ATOM    944  C   TYR A1061      13.410   6.596  24.380  1.00 22.31           C  
ATOM    945  O   TYR A1061      13.906   5.647  23.777  1.00 25.93           O  
ATOM    946  CB  TYR A1061      11.032   6.750  23.569  1.00 23.97           C  
ATOM    947  CG  TYR A1061       9.588   6.365  23.816  1.00 17.92           C  
ATOM    948  CD1 TYR A1061       9.267   5.238  24.564  1.00 22.12           C  
ATOM    949  CD2 TYR A1061       8.546   7.129  23.306  1.00 19.20           C  
ATOM    950  CE1 TYR A1061       7.949   4.879  24.790  1.00 22.51           C  
ATOM    951  CE2 TYR A1061       7.224   6.778  23.531  1.00 21.34           C  
ATOM    952  CZ  TYR A1061       6.934   5.652  24.272  1.00 22.71           C  
ATOM    953  OH  TYR A1061       5.623   5.296  24.498  1.00 28.57           O  
ATOM    954  HN  TYR A1061      11.706   8.585  25.615  1.00 22.88           H  
ATOM    955  HA  TYR A1061      11.735   5.577  25.199  1.00 22.88           H  
ATOM    956  HB1 TYR A1061      11.062   7.799  23.273  1.00 22.88           H  
ATOM    957  HB2 TYR A1061      11.419   6.132  22.759  1.00 22.88           H  
ATOM    958  HD1 TYR A1061      10.067   4.626  24.980  1.00 22.88           H  
ATOM    959  HD2 TYR A1061       8.772   8.019  22.719  1.00 22.88           H  
ATOM    960  HE1 TYR A1061       7.716   3.989  25.375  1.00 22.88           H  
ATOM    961  HE2 TYR A1061       6.418   7.389  23.124  1.00 22.88           H  
ATOM    962  HH  TYR A1061       5.446   4.340  24.101  1.00 22.88           H  
ATOM    963  N   GLY A1062      14.109   7.677  24.711  1.00 25.57           N  
ATOM    964  CA  GLY A1062      15.514   7.798  24.364  1.00 21.33           C  
ATOM    965  C   GLY A1062      15.726   8.267  22.937  1.00 26.31           C  
ATOM    966  O   GLY A1062      16.854   8.300  22.443  1.00 25.89           O  
ATOM    967  HN  GLY A1062      13.628   8.472  25.242  1.00 24.77           H  
ATOM    968  HA1 GLY A1062      15.979   8.516  25.040  1.00 24.77           H  
ATOM    969  HA2 GLY A1062      15.988   6.824  24.485  1.00 24.77           H  
ATOM    970  N   VAL A1063      14.632   8.622  22.270  1.00 20.63           N  
ATOM    971  CA  VAL A1063      14.687   9.147  20.910  1.00 22.28           C  
ATOM    972  C   VAL A1063      13.729  10.327  20.781  1.00 23.26           C  
ATOM    973  O   VAL A1063      12.739  10.407  21.509  1.00 21.96           O  
ATOM    974  CB  VAL A1063      14.321   8.065  19.866  1.00 26.18           C  
ATOM    975  CG1 VAL A1063      15.343   6.939  19.886  1.00 29.31           C  
ATOM    976  CG2 VAL A1063      12.925   7.521  20.121  1.00 18.86           C  
ATOM    977  HN  VAL A1063      13.680   8.519  22.747  1.00 23.21           H  
ATOM    978  HA  VAL A1063      15.700   9.496  20.711  1.00 23.21           H  
ATOM    979  HB  VAL A1063      14.335   8.524  18.877  1.00 23.21           H  
ATOM    980 1HG1 VAL A1063      15.070   6.187  19.146  1.00 23.21           H  
ATOM    981 2HG1 VAL A1063      15.363   6.483  20.876  1.00 23.21           H  
ATOM    982 3HG1 VAL A1063      16.329   7.339  19.651  1.00 23.21           H  
ATOM    983 1HG2 VAL A1063      12.689   6.762  19.375  1.00 23.21           H  
ATOM    984 2HG2 VAL A1063      12.200   8.333  20.055  1.00 23.21           H  
ATOM    985 3HG2 VAL A1063      12.883   7.078  21.116  1.00 23.21           H  
ATOM    986  N   ASP A1064      14.022  11.245  19.864  1.00 25.43           N  
ATOM    987  CA  ASP A1064      13.164  12.414  19.679  1.00 24.34           C  
ATOM    988  C   ASP A1064      12.103  12.202  18.598  1.00 25.79           C  
ATOM    989  O   ASP A1064      12.018  11.131  17.997  1.00 28.09           O  
ATOM    990  CB  ASP A1064      13.987  13.681  19.409  1.00 22.22           C  
ATOM    991  CG  ASP A1064      14.738  13.631  18.088  1.00 30.32           C  
ATOM    992  OD1 ASP A1064      14.371  12.824  17.206  1.00 27.24           O  
ATOM    993  OD2 ASP A1064      15.697  14.417  17.929  1.00 20.17           O1-
ATOM    994  HN  ASP A1064      14.894  11.127  19.256  1.00 25.45           H  
ATOM    995  HA  ASP A1064      12.634  12.572  20.618  1.00 25.45           H  
ATOM    996  HB1 ASP A1064      13.312  14.537  19.393  1.00 25.45           H  
ATOM    997  HB2 ASP A1064      14.710  13.804  20.215  1.00 25.45           H  
ATOM    998  N   LEU A1065      11.299  13.232  18.358  1.00 27.96           N  
ATOM    999  CA  LEU A1065      10.173  13.141  17.432  1.00 28.69           C  
ATOM   1000  C   LEU A1065      10.558  12.709  16.015  1.00 29.74           C  
ATOM   1001  O   LEU A1065       9.716  12.215  15.264  1.00 28.18           O  
ATOM   1002  CB  LEU A1065       9.410  14.470  17.387  1.00 24.94           C  
ATOM   1003  CG  LEU A1065       8.667  14.866  18.667  1.00 28.13           C  
ATOM   1004  CD1 LEU A1065       7.888  16.152  18.455  1.00 22.28           C  
ATOM   1005  CD2 LEU A1065       7.738  13.748  19.115  1.00 25.94           C  
ATOM   1006  HN  LEU A1065      11.482  14.159  18.860  1.00 26.98           H  
ATOM   1007  HA  LEU A1065       9.490  12.388  17.826  1.00 26.98           H  
ATOM   1008  HB1 LEU A1065      10.128  15.258  17.162  1.00 26.98           H  
ATOM   1009  HB2 LEU A1065       8.677  14.405  16.583  1.00 26.98           H  
ATOM   1010  HG  LEU A1065       9.403  15.036  19.453  1.00 26.98           H  
ATOM   1011 1HD1 LEU A1065       7.367  16.418  19.375  1.00 26.98           H  
ATOM   1012 2HD1 LEU A1065       7.162  16.010  17.655  1.00 26.98           H  
ATOM   1013 3HD1 LEU A1065       8.575  16.953  18.183  1.00 26.98           H  
ATOM   1014 1HD2 LEU A1065       7.220  14.049  20.025  1.00 26.98           H  
ATOM   1015 2HD2 LEU A1065       8.320  12.847  19.310  1.00 26.98           H  
ATOM   1016 3HD2 LEU A1065       7.008  13.546  18.331  1.00 26.98           H  
ATOM   1017  N   ASP A1066      11.821  12.891  15.645  1.00 28.08           N  
ATOM   1018  CA  ASP A1066      12.255  12.545  14.295  1.00 29.46           C  
ATOM   1019  C   ASP A1066      12.335  11.034  14.073  1.00 27.13           C  
ATOM   1020  O   ASP A1066      12.674  10.578  12.983  1.00 25.57           O  
ATOM   1021  CB  ASP A1066      13.584  13.226  13.954  1.00 28.27           C  
ATOM   1022  CG  ASP A1066      13.426  14.716  13.694  1.00 32.95           C  
ATOM   1023  OD1 ASP A1066      12.408  15.109  13.086  1.00 31.09           O  
ATOM   1024  OD2 ASP A1066      14.314  15.494  14.102  1.00 40.92           O1-
ATOM   1025  HN  ASP A1066      12.525  13.294  16.342  1.00 30.43           H  
ATOM   1026  HA  ASP A1066      11.506  12.934  13.605  1.00 30.43           H  
ATOM   1027  HB1 ASP A1066      14.271  13.088  14.789  1.00 30.43           H  
ATOM   1028  HB2 ASP A1066      13.997  12.758  13.061  1.00 30.43           H  
ATOM   1029  N   SER A1067      12.016  10.264  15.110  1.00 28.90           N  
ATOM   1030  CA  SER A1067      11.945   8.811  14.987  1.00 24.15           C  
ATOM   1031  C   SER A1067      10.577   8.395  14.463  1.00 24.00           C  
ATOM   1032  O   SER A1067      10.364   7.236  14.106  1.00 21.37           O  
ATOM   1033  CB  SER A1067      12.213   8.132  16.331  1.00 23.98           C  
ATOM   1034  OG  SER A1067      11.222   8.475  17.286  1.00 26.27           O  
ATOM   1035  HN  SER A1067      11.807  10.720  16.055  1.00 24.78           H  
ATOM   1036  HA  SER A1067      12.704   8.485  14.275  1.00 24.78           H  
ATOM   1037  HB1 SER A1067      12.211   7.051  16.190  1.00 24.78           H  
ATOM   1038  HB2 SER A1067      13.188   8.449  16.701  1.00 24.78           H  
ATOM   1039  HG  SER A1067      11.220   9.515  17.431  1.00 24.78           H  
ATOM   1040  N   GLY A1068       9.653   9.351  14.428  1.00 27.76           N  
ATOM   1041  CA  GLY A1068       8.313   9.122  13.918  1.00 21.69           C  
ATOM   1042  C   GLY A1068       7.377   8.460  14.912  1.00 24.42           C  
ATOM   1043  O   GLY A1068       6.277   8.046  14.551  1.00 22.80           O  
ATOM   1044  HN  GLY A1068       9.907  10.326  14.789  1.00 24.17           H  
ATOM   1045  HA1 GLY A1068       7.886  10.084  13.634  1.00 24.17           H  
ATOM   1046  HA2 GLY A1068       8.386   8.482  13.038  1.00 24.17           H  
ATOM   1047  N   LEU A1069       7.807   8.366  16.166  1.00 24.34           N  
ATOM   1048  CA  LEU A1069       7.022   7.686  17.193  1.00 21.42           C  
ATOM   1049  C   LEU A1069       5.651   8.318  17.434  1.00 25.04           C  
ATOM   1050  O   LEU A1069       4.718   7.643  17.867  1.00 24.83           O  
ATOM   1051  CB  LEU A1069       7.805   7.601  18.505  1.00 22.54           C  
ATOM   1052  CG  LEU A1069       8.693   6.368  18.681  1.00 23.09           C  
ATOM   1053  CD1 LEU A1069       9.431   6.423  20.005  1.00 23.62           C  
ATOM   1054  CD2 LEU A1069       7.844   5.117  18.601  1.00 22.30           C  
ATOM   1055  HN  LEU A1069       8.750   8.798  16.429  1.00 23.40           H  
ATOM   1056  HA  LEU A1069       6.853   6.665  16.849  1.00 23.40           H  
ATOM   1057  HB1 LEU A1069       8.443   8.482  18.569  1.00 23.40           H  
ATOM   1058  HB2 LEU A1069       7.085   7.612  19.323  1.00 23.40           H  
ATOM   1059  HG  LEU A1069       9.425   6.346  17.873  1.00 23.40           H  
ATOM   1060 1HD1 LEU A1069      10.057   5.537  20.110  1.00 23.40           H  
ATOM   1061 2HD1 LEU A1069       8.710   6.457  20.822  1.00 23.40           H  
ATOM   1062 3HD1 LEU A1069      10.057   7.315  20.036  1.00 23.40           H  
ATOM   1063 1HD2 LEU A1069       8.477   4.239  18.726  1.00 23.40           H  
ATOM   1064 2HD2 LEU A1069       7.351   5.073  17.630  1.00 23.40           H  
ATOM   1065 3HD2 LEU A1069       7.091   5.137  19.389  1.00 23.40           H  
ATOM   1066  N   PHE A1070       5.527   9.612  17.156  1.00 25.33           N  
ATOM   1067  CA  PHE A1070       4.263  10.317  17.375  1.00 24.20           C  
ATOM   1068  C   PHE A1070       3.733  10.981  16.111  1.00 23.81           C  
ATOM   1069  O   PHE A1070       2.990  11.960  16.185  1.00 28.52           O  
ATOM   1070  CB  PHE A1070       4.412  11.369  18.476  1.00 27.99           C  
ATOM   1071  CG  PHE A1070       4.479  10.794  19.858  1.00 29.98           C  
ATOM   1072  CD1 PHE A1070       3.321  10.455  20.538  1.00 30.18           C  
ATOM   1073  CD2 PHE A1070       5.699  10.600  20.484  1.00 25.20           C  
ATOM   1074  CE1 PHE A1070       3.379   9.929  21.810  1.00 19.51           C  
ATOM   1075  CE2 PHE A1070       5.761  10.073  21.757  1.00 22.24           C  
ATOM   1076  CZ  PHE A1070       4.599   9.738  22.420  1.00 28.20           C  
ATOM   1077  HN  PHE A1070       6.366  10.148  16.765  1.00 25.92           H  
ATOM   1078  HA  PHE A1070       3.524   9.587  17.706  1.00 25.92           H  
ATOM   1079  HB1 PHE A1070       5.328  11.930  18.293  1.00 25.92           H  
ATOM   1080  HB2 PHE A1070       3.556  12.042  18.425  1.00 25.92           H  
ATOM   1081  HD1 PHE A1070       2.353  10.606  20.061  1.00 25.92           H  
ATOM   1082  HD2 PHE A1070       6.620  10.867  19.965  1.00 25.92           H  
ATOM   1083  HE1 PHE A1070       2.460   9.664  22.333  1.00 25.92           H  
ATOM   1084  HE2 PHE A1070       6.727   9.921  22.238  1.00 25.92           H  
ATOM   1085  HZ  PHE A1070       4.646   9.322  23.426  1.00 25.92           H  
ATOM   1086  N   SER A1071       4.109  10.445  14.956  1.00 26.12           N  
ATOM   1087  CA  SER A1071       3.769  11.066  13.681  1.00 26.69           C  
ATOM   1088  C   SER A1071       2.398  10.635  13.167  1.00 26.18           C  
ATOM   1089  O   SER A1071       1.934  11.119  12.136  1.00 33.59           O  
ATOM   1090  CB  SER A1071       4.844  10.762  12.635  1.00 30.82           C  
ATOM   1091  OG  SER A1071       4.966   9.366  12.419  1.00 28.12           O  
ATOM   1092  HN  SER A1071       4.674   9.537  14.961  1.00 28.59           H  
ATOM   1093  HA  SER A1071       3.745  12.145  13.831  1.00 28.59           H  
ATOM   1094  HB1 SER A1071       4.574  11.245  11.696  1.00 28.59           H  
ATOM   1095  HB2 SER A1071       5.800  11.153  12.983  1.00 28.59           H  
ATOM   1096  HG  SER A1071       5.231   8.894  13.319  1.00 28.59           H  
ATOM   1097  N   LYS A1072       1.752   9.727  13.892  1.00 25.93           N  
ATOM   1098  CA  LYS A1072       0.437   9.232  13.498  1.00 24.91           C  
ATOM   1099  C   LYS A1072      -0.672  10.183  13.949  1.00 28.17           C  
ATOM   1100  O   LYS A1072      -0.831  10.431  15.143  1.00 25.70           O  
ATOM   1101  CB  LYS A1072       0.208   7.831  14.071  1.00 25.59           C  
ATOM   1102  CG  LYS A1072      -1.048   7.147  13.559  1.00 33.07           C  
ATOM   1103  CD  LYS A1072      -1.091   5.687  13.990  1.00 35.19           C  
ATOM   1104  CE  LYS A1072      -2.264   4.954  13.351  1.00 48.52           C  
ATOM   1105  NZ  LYS A1072      -2.237   3.486  13.612  1.00 42.93           N1+
ATOM   1106  HN  LYS A1072       2.207   9.351  14.785  1.00 32.22           H  
ATOM   1107  HA  LYS A1072       0.409   9.165  12.410  1.00 32.22           H  
ATOM   1108  HB1 LYS A1072       1.066   7.211  13.810  1.00 32.22           H  
ATOM   1109  HB2 LYS A1072       0.135   7.913  15.155  1.00 32.22           H  
ATOM   1110  HG1 LYS A1072      -1.922   7.662  13.958  1.00 32.22           H  
ATOM   1111  HG2 LYS A1072      -1.062   7.197  12.470  1.00 32.22           H  
ATOM   1112  HD1 LYS A1072      -0.163   5.201  13.689  1.00 32.22           H  
ATOM   1113  HD2 LYS A1072      -1.192   5.640  15.074  1.00 32.22           H  
ATOM   1114  HE1 LYS A1072      -3.191   5.362  13.753  1.00 32.22           H  
ATOM   1115  HE2 LYS A1072      -2.232   5.117  12.274  1.00 32.22           H  
ATOM   1116  HZ1 LYS A1072      -3.080   3.024  13.142  1.00 32.22           H  
ATOM   1117  HZ2 LYS A1072      -2.277   3.310  14.667  1.00 32.22           H  
ATOM   1118  HZ3 LYS A1072      -1.335   3.069  13.215  1.00 32.22           H  
ATOM   1119  N   PRO A1073      -1.446  10.715  12.990  1.00 25.35           N  
ATOM   1120  CA  PRO A1073      -2.501  11.704  13.252  1.00 25.87           C  
ATOM   1121  C   PRO A1073      -3.677  11.126  14.032  1.00 29.44           C  
ATOM   1122  O   PRO A1073      -4.644  10.672  13.421  1.00 34.50           O  
ATOM   1123  CB  PRO A1073      -2.972  12.098  11.846  1.00 27.36           C  
ATOM   1124  CG  PRO A1073      -1.913  11.614  10.917  1.00 30.92           C  
ATOM   1125  CD  PRO A1073      -1.341  10.398  11.558  1.00 31.82           C  
ATOM   1126  HA  PRO A1073      -2.090  12.570  13.771  1.00 29.32           H  
ATOM   1127  HB1 PRO A1073      -3.925  11.622  11.617  1.00 29.32           H  
ATOM   1128  HB2 PRO A1073      -3.079  13.180  11.770  1.00 29.32           H  
ATOM   1129  HG1 PRO A1073      -2.343  11.366   9.947  1.00 29.32           H  
ATOM   1130  HG2 PRO A1073      -1.143  12.375  10.790  1.00 29.32           H  
ATOM   1131  HD1 PRO A1073      -1.922   9.510  11.307  1.00 29.32           H  
ATOM   1132  HD2 PRO A1073      -0.302  10.249  11.263  1.00 29.32           H  
ATOM   1133  N   LEU A1074      -3.598  11.152  15.359  1.00 19.82           N  
ATOM   1134  CA  LEU A1074      -4.678  10.634  16.196  1.00 24.86           C  
ATOM   1135  C   LEU A1074      -5.341  11.725  17.034  1.00 28.34           C  
ATOM   1136  O   LEU A1074      -6.551  11.697  17.256  1.00 33.42           O  
ATOM   1137  CB  LEU A1074      -4.169   9.515  17.109  1.00 28.88           C  
ATOM   1138  CG  LEU A1074      -3.738   8.220  16.416  1.00 32.86           C  
ATOM   1139  CD1 LEU A1074      -3.309   7.185  17.445  1.00 27.19           C  
ATOM   1140  CD2 LEU A1074      -4.858   7.681  15.534  1.00 25.86           C  
ATOM   1141  HN  LEU A1074      -2.725  11.561  15.824  1.00 27.65           H  
ATOM   1142  HA  LEU A1074      -5.437  10.210  15.538  1.00 27.65           H  
ATOM   1143  HB1 LEU A1074      -3.310   9.900  17.659  1.00 27.65           H  
ATOM   1144  HB2 LEU A1074      -4.968   9.268  17.808  1.00 27.65           H  
ATOM   1145  HG  LEU A1074      -2.881   8.443  15.780  1.00 27.65           H  
ATOM   1146 1HD1 LEU A1074      -3.006   6.270  16.936  1.00 27.65           H  
ATOM   1147 2HD1 LEU A1074      -4.143   6.969  18.113  1.00 27.65           H  
ATOM   1148 3HD1 LEU A1074      -2.471   7.573  18.024  1.00 27.65           H  
ATOM   1149 1HD2 LEU A1074      -4.530   6.760  15.051  1.00 27.65           H  
ATOM   1150 2HD2 LEU A1074      -5.110   8.420  14.773  1.00 27.65           H  
ATOM   1151 3HD2 LEU A1074      -5.737   7.477  16.146  1.00 27.65           H  
ATOM   1152  N   VAL A1075      -4.545  12.682  17.499  1.00 24.61           N  
ATOM   1153  CA  VAL A1075      -5.059  13.767  18.326  1.00 18.47           C  
ATOM   1154  C   VAL A1075      -4.557  15.116  17.840  1.00 20.97           C  
ATOM   1155  O   VAL A1075      -3.368  15.287  17.577  1.00 25.87           O  
ATOM   1156  CB  VAL A1075      -4.658  13.595  19.798  1.00 20.40           C  
ATOM   1157  CG1 VAL A1075      -5.166  14.766  20.625  1.00 18.85           C  
ATOM   1158  CG2 VAL A1075      -5.195  12.282  20.340  1.00 20.70           C  
ATOM   1159  HN  VAL A1075      -3.502  12.656  17.261  1.00 21.41           H  
ATOM   1160  HA  VAL A1075      -6.147  13.762  18.263  1.00 21.41           H  
ATOM   1161  HB  VAL A1075      -3.570  13.575  19.860  1.00 21.41           H  
ATOM   1162 1HG1 VAL A1075      -4.874  14.630  21.666  1.00 21.41           H  
ATOM   1163 2HG1 VAL A1075      -6.253  14.816  20.556  1.00 21.41           H  
ATOM   1164 3HG1 VAL A1075      -4.736  15.693  20.246  1.00 21.41           H  
ATOM   1165 1HG2 VAL A1075      -4.903  12.173  21.385  1.00 21.41           H  
ATOM   1166 2HG2 VAL A1075      -4.785  11.455  19.761  1.00 21.41           H  
ATOM   1167 3HG2 VAL A1075      -6.282  12.275  20.264  1.00 21.41           H  
ATOM   1168  N   SER A1076      -5.470  16.075  17.738  1.00 20.67           N  
ATOM   1169  CA  SER A1076      -5.132  17.417  17.276  1.00 24.75           C  
ATOM   1170  C   SER A1076      -4.780  18.358  18.425  1.00 26.33           C  
ATOM   1171  O   SER A1076      -5.327  18.255  19.524  1.00 29.61           O  
ATOM   1172  CB  SER A1076      -6.287  18.008  16.463  1.00 25.28           C  
ATOM   1173  OG  SER A1076      -6.022  19.351  16.104  1.00 24.07           O  
ATOM   1174  HN  SER A1076      -6.484  15.857  18.003  1.00 25.12           H  
ATOM   1175  HA  SER A1076      -4.263  17.341  16.623  1.00 25.12           H  
ATOM   1176  HB1 SER A1076      -6.423  17.418  15.557  1.00 25.12           H  
ATOM   1177  HB2 SER A1076      -7.198  17.972  17.061  1.00 25.12           H  
ATOM   1178  HG  SER A1076      -5.894  19.927  16.972  1.00 25.12           H  
ATOM   1179  N   VAL A1077      -3.855  19.274  18.161  1.00 24.81           N  
ATOM   1180  CA  VAL A1077      -3.534  20.336  19.104  1.00 28.27           C  
ATOM   1181  C   VAL A1077      -3.784  21.679  18.430  1.00 29.95           C  
ATOM   1182  O   VAL A1077      -3.140  22.016  17.435  1.00 27.35           O  
ATOM   1183  CB  VAL A1077      -2.077  20.251  19.608  1.00 30.41           C  
ATOM   1184  CG1 VAL A1077      -1.895  19.035  20.506  1.00 29.34           C  
ATOM   1185  CG2 VAL A1077      -1.099  20.219  18.439  1.00 31.36           C  
ATOM   1186  HN  VAL A1077      -3.331  19.230  17.229  1.00 28.78           H  
ATOM   1187  HA  VAL A1077      -4.202  20.250  19.961  1.00 28.78           H  
ATOM   1188  HB  VAL A1077      -1.870  21.143  20.199  1.00 28.78           H  
ATOM   1189 1HG1 VAL A1077      -0.863  18.990  20.853  1.00 28.78           H  
ATOM   1190 2HG1 VAL A1077      -2.129  18.130  19.945  1.00 28.78           H  
ATOM   1191 3HG1 VAL A1077      -2.563  19.113  21.364  1.00 28.78           H  
ATOM   1192 1HG2 VAL A1077      -0.079  20.159  18.819  1.00 28.78           H  
ATOM   1193 2HG2 VAL A1077      -1.212  21.126  17.845  1.00 28.78           H  
ATOM   1194 3HG2 VAL A1077      -1.305  19.349  17.816  1.00 28.78           H  
ATOM   1195  N   TYR A1078      -4.733  22.433  18.971  1.00 30.40           N  
ATOM   1196  CA  TYR A1078      -5.189  23.666  18.343  1.00 30.33           C  
ATOM   1197  C   TYR A1078      -4.694  24.892  19.097  1.00 32.48           C  
ATOM   1198  O   TYR A1078      -4.794  24.964  20.323  1.00 30.11           O  
ATOM   1199  CB  TYR A1078      -6.716  23.676  18.268  1.00 29.45           C  
ATOM   1200  CG  TYR A1078      -7.287  24.744  17.366  1.00 31.10           C  
ATOM   1201  CD1 TYR A1078      -7.480  24.506  16.012  1.00 37.55           C  
ATOM   1202  CD2 TYR A1078      -7.644  25.987  17.869  1.00 37.72           C  
ATOM   1203  CE1 TYR A1078      -8.007  25.479  15.182  1.00 43.87           C  
ATOM   1204  CE2 TYR A1078      -8.171  26.967  17.048  1.00 43.31           C  
ATOM   1205  CZ  TYR A1078      -8.351  26.708  15.705  1.00 47.03           C  
ATOM   1206  OH  TYR A1078      -8.876  27.680  14.884  1.00 53.54           O  
ATOM   1207  HN  TYR A1078      -5.176  22.126  19.895  1.00 37.24           H  
ATOM   1208  HA  TYR A1078      -4.794  23.703  17.328  1.00 37.24           H  
ATOM   1209  HB1 TYR A1078      -7.046  22.705  17.898  1.00 37.24           H  
ATOM   1210  HB2 TYR A1078      -7.106  23.834  19.273  1.00 37.24           H  
ATOM   1211  HD1 TYR A1078      -7.211  23.535  15.596  1.00 37.24           H  
ATOM   1212  HD2 TYR A1078      -7.507  26.195  18.930  1.00 37.24           H  
ATOM   1213  HE1 TYR A1078      -8.150  25.276  14.121  1.00 37.24           H  
ATOM   1214  HE2 TYR A1078      -8.443  27.939  17.460  1.00 37.24           H  
ATOM   1215  HH  TYR A1078      -8.186  27.910  14.127  1.00 37.24           H  
ATOM   1216  N   TYR A1079      -4.163  25.860  18.357  1.00 30.24           N  
ATOM   1217  CA  TYR A1079      -3.646  27.079  18.967  1.00 37.42           C  
ATOM   1218  C   TYR A1079      -4.430  28.307  18.522  1.00 38.10           C  
ATOM   1219  O   TYR A1079      -4.656  28.512  17.330  1.00 47.67           O  
ATOM   1220  CB  TYR A1079      -2.163  27.260  18.641  1.00 31.00           C  
ATOM   1221  CG  TYR A1079      -1.556  28.500  19.254  1.00 40.44           C  
ATOM   1222  CD1 TYR A1079      -1.325  28.580  20.623  1.00 38.81           C  
ATOM   1223  CD2 TYR A1079      -1.210  29.591  18.466  1.00 40.53           C  
ATOM   1224  CE1 TYR A1079      -0.771  29.713  21.187  1.00 42.75           C  
ATOM   1225  CE2 TYR A1079      -0.654  30.725  19.025  1.00 48.18           C  
ATOM   1226  CZ  TYR A1079      -0.437  30.781  20.384  1.00 51.86           C  
ATOM   1227  OH  TYR A1079       0.117  31.911  20.941  1.00 59.46           O  
ATOM   1228  HN  TYR A1079      -4.114  25.742  17.295  1.00 42.20           H  
ATOM   1229  HA  TYR A1079      -3.747  26.986  20.048  1.00 42.20           H  
ATOM   1230  HB1 TYR A1079      -1.620  26.391  19.013  1.00 42.20           H  
ATOM   1231  HB2 TYR A1079      -2.053  27.322  17.558  1.00 42.20           H  
ATOM   1232  HD1 TYR A1079      -1.585  27.735  21.261  1.00 42.20           H  
ATOM   1233  HD2 TYR A1079      -1.380  29.551  17.390  1.00 42.21           H  
ATOM   1234  HE1 TYR A1079      -0.599  29.761  22.262  1.00 42.21           H  
ATOM   1235  HE2 TYR A1079      -0.388  31.572  18.393  1.00 42.21           H  
ATOM   1236  HH  TYR A1079      -0.549  32.319  21.643  1.00 42.20           H  
ATOM   1237  N   ALA A1080      -4.836  29.123  19.489  1.00 38.30           N  
ATOM   1238  CA  ALA A1080      -5.578  30.345  19.201  1.00 46.75           C  
ATOM   1239  C   ALA A1080      -5.691  31.222  20.442  1.00 54.98           C  
ATOM   1240  O   ALA A1080      -6.041  30.742  21.521  1.00 54.47           O  
ATOM   1241  CB  ALA A1080      -6.963  30.012  18.660  1.00 46.02           C  
ATOM   1242  HN  ALA A1080      -4.613  28.877  20.506  1.00 48.10           H  
ATOM   1243  HA  ALA A1080      -5.037  30.902  18.436  1.00 48.10           H  
ATOM   1244  HB1 ALA A1080      -7.503  30.935  18.450  1.00 48.10           H  
ATOM   1245  HB2 ALA A1080      -7.512  29.430  19.400  1.00 48.10           H  
ATOM   1246  HB3 ALA A1080      -6.865  29.432  17.742  1.00 48.10           H  
ATOM   1247  N   ASP A1081      -5.388  32.506  20.282  1.00 55.14           N  
ATOM   1248  CA  ASP A1081      -5.521  33.473  21.367  1.00 48.09           C  
ATOM   1249  C   ASP A1081      -4.689  33.082  22.585  1.00 53.76           C  
ATOM   1250  O   ASP A1081      -5.183  33.100  23.711  1.00 57.53           O  
ATOM   1251  CB  ASP A1081      -6.991  33.616  21.769  1.00 57.90           C  
ATOM   1252  CG  ASP A1081      -7.904  33.842  20.577  1.00 71.10           C  
ATOM   1253  OD1 ASP A1081      -7.466  34.490  19.602  1.00 69.12           O  
ATOM   1254  OD2 ASP A1081      -9.060  33.368  20.614  1.00 58.32           O1-
ATOM   1255  HN  ASP A1081      -5.036  32.841  19.329  1.00 58.87           H  
ATOM   1256  HA  ASP A1081      -5.169  34.440  21.008  1.00 58.87           H  
ATOM   1257  HB1 ASP A1081      -7.303  32.705  22.280  1.00 58.87           H  
ATOM   1258  HB2 ASP A1081      -7.086  34.464  22.447  1.00 58.87           H  
ATOM   1259  N   ASN A1082      -3.427  32.730  22.352  1.00 56.20           N  
ATOM   1260  CA  ASN A1082      -2.527  32.330  23.431  1.00 53.86           C  
ATOM   1261  C   ASN A1082      -3.109  31.205  24.287  1.00 52.88           C  
ATOM   1262  O   ASN A1082      -3.156  31.306  25.512  1.00 56.76           O  
ATOM   1263  CB  ASN A1082      -2.179  33.533  24.313  1.00 59.06           C  
ATOM   1264  CG  ASN A1082      -1.500  34.652  23.541  1.00 66.96           C  
ATOM   1265  ND2 ASN A1082      -1.795  35.891  23.918  1.00 60.20           N  
ATOM   1266  OD1 ASN A1082      -0.723  34.405  22.619  1.00 61.25           O  
ATOM   1267  HN  ASN A1082      -3.061  32.740  21.346  1.00 58.40           H  
ATOM   1268  HA  ASN A1082      -1.604  31.966  22.980  1.00 58.40           H  
ATOM   1269  HB1 ASN A1082      -3.098  33.921  24.752  1.00 58.40           H  
ATOM   1270  HB2 ASN A1082      -1.509  33.201  25.106  1.00 58.40           H  
ATOM   1271 1HD2 ASN A1082      -2.478  36.056  24.725  1.00 58.40           H  
ATOM   1272 2HD2 ASN A1082      -1.350  36.724  23.414  1.00 58.40           H  
ATOM   1273  N   HIS A1083      -3.553  30.133  23.638  1.00 47.17           N  
ATOM   1274  CA  HIS A1083      -4.185  29.027  24.347  1.00 46.65           C  
ATOM   1275  C   HIS A1083      -4.227  27.764  23.496  1.00 38.42           C  
ATOM   1276  O   HIS A1083      -4.607  27.805  22.325  1.00 36.46           O  
ATOM   1277  CB  HIS A1083      -5.601  29.417  24.785  1.00 47.12           C  
ATOM   1278  CG  HIS A1083      -6.340  28.326  25.495  1.00 54.81           C  
ATOM   1279  CD2 HIS A1083      -6.183  27.797  26.731  1.00 49.20           C  
ATOM   1280  ND1 HIS A1083      -7.396  27.645  24.922  1.00 41.66           N  
ATOM   1281  CE1 HIS A1083      -7.853  26.747  25.774  1.00 44.61           C  
ATOM   1282  NE2 HIS A1083      -7.135  26.818  26.881  1.00 45.38           N  
ATOM   1283  HN  HIS A1083      -3.444  30.081  22.575  1.00 45.15           H  
ATOM   1284  HA  HIS A1083      -3.598  28.816  25.241  1.00 45.15           H  
ATOM   1285  HB1 HIS A1083      -5.529  30.274  25.455  1.00 45.15           H  
ATOM   1286  HB2 HIS A1083      -6.170  29.695  23.898  1.00 45.15           H  
ATOM   1287  HD1 HIS A1083      -7.783  27.819  23.940  1.00 45.15           H  
ATOM   1288  HD2 HIS A1083      -5.439  28.093  27.470  1.00 45.15           H  
ATOM   1289  HE1 HIS A1083      -8.682  26.063  25.595  1.00 45.15           H  
ATOM   1290  N   TRP A1084      -3.834  26.644  24.094  1.00 34.24           N  
ATOM   1291  CA  TRP A1084      -3.861  25.355  23.413  1.00 33.63           C  
ATOM   1292  C   TRP A1084      -5.004  24.476  23.914  1.00 33.27           C  
ATOM   1293  O   TRP A1084      -5.306  24.448  25.106  1.00 35.13           O  
ATOM   1294  CB  TRP A1084      -2.531  24.620  23.602  1.00 34.67           C  
ATOM   1295  CG  TRP A1084      -1.376  25.250  22.885  1.00 30.31           C  
ATOM   1296  CD1 TRP A1084      -0.501  26.171  23.389  1.00 31.90           C  
ATOM   1297  CD2 TRP A1084      -0.964  25.004  21.536  1.00 25.67           C  
ATOM   1298  CE2 TRP A1084       0.164  25.811  21.290  1.00 30.83           C  
ATOM   1299  CE3 TRP A1084      -1.441  24.180  20.511  1.00 31.24           C  
ATOM   1300  NE1 TRP A1084       0.426  26.513  22.437  1.00 31.79           N  
ATOM   1301  CZ2 TRP A1084       0.823  25.818  20.060  1.00 32.83           C  
ATOM   1302  CZ3 TRP A1084      -0.785  24.188  19.293  1.00 28.57           C  
ATOM   1303  CH2 TRP A1084       0.333  25.000  19.078  1.00 26.46           C  
ATOM   1304  HN  TRP A1084      -3.487  26.690  25.105  1.00 31.47           H  
ATOM   1305  HA  TRP A1084      -4.006  25.533  22.347  1.00 31.47           H  
ATOM   1306  HB1 TRP A1084      -2.301  24.597  24.667  1.00 31.47           H  
ATOM   1307  HB2 TRP A1084      -2.648  23.601  23.233  1.00 31.47           H  
ATOM   1308  HD1 TRP A1084      -0.535  26.575  24.401  1.00 31.47           H  
ATOM   1309  HE1 TRP A1084       1.224  27.214  22.569  1.00 31.47           H  
ATOM   1310  HE3 TRP A1084      -2.312  23.544  20.669  1.00 31.47           H  
ATOM   1311  HZ2 TRP A1084       1.694  26.450  19.888  1.00 31.47           H  
ATOM   1312  HZ3 TRP A1084      -1.146  23.550  18.486  1.00 31.47           H  
ATOM   1313  HH2 TRP A1084       0.826  24.981  18.106  1.00 31.47           H  
ATOM   1314  N   ASP A1085      -5.638  23.761  22.993  1.00 31.99           N  
ATOM   1315  CA  ASP A1085      -6.641  22.771  23.355  1.00 27.01           C  
ATOM   1316  C   ASP A1085      -6.669  21.672  22.300  1.00 32.73           C  
ATOM   1317  O   ASP A1085      -5.726  21.538  21.522  1.00 33.05           O  
ATOM   1318  CB  ASP A1085      -8.020  23.413  23.536  1.00 27.07           C  
ATOM   1319  CG  ASP A1085      -8.496  24.147  22.298  1.00 31.60           C  
ATOM   1320  OD1 ASP A1085      -8.412  23.579  21.190  1.00 35.26           O  
ATOM   1321  OD2 ASP A1085      -8.958  25.299  22.436  1.00 43.38           O1-
ATOM   1322  HN  ASP A1085      -5.406  23.916  21.960  1.00 32.76           H  
ATOM   1323  HA  ASP A1085      -6.348  22.323  24.304  1.00 32.76           H  
ATOM   1324  HB1 ASP A1085      -8.740  22.630  23.774  1.00 32.76           H  
ATOM   1325  HB2 ASP A1085      -7.968  24.122  24.362  1.00 32.76           H  
ATOM   1326  N   ASN A1086      -7.743  20.890  22.265  1.00 33.68           N  
ATOM   1327  CA  ASN A1086      -7.802  19.753  21.350  1.00 25.65           C  
ATOM   1328  C   ASN A1086      -8.923  19.813  20.309  1.00 32.61           C  
ATOM   1329  O   ASN A1086      -9.555  18.798  20.011  1.00 33.23           O  
ATOM   1330  CB  ASN A1086      -7.873  18.440  22.135  1.00 27.79           C  
ATOM   1331  CG  ASN A1086      -6.663  18.230  23.030  1.00 31.27           C  
ATOM   1332  ND2 ASN A1086      -5.606  17.652  22.472  1.00 28.73           N  
ATOM   1333  OD1 ASN A1086      -6.681  18.581  24.210  1.00 27.35           O  
ATOM   1334  HN  ASN A1086      -8.570  21.095  22.912  1.00 30.04           H  
ATOM   1335  HA  ASN A1086      -6.861  19.741  20.800  1.00 30.04           H  
ATOM   1336  HB1 ASN A1086      -8.769  18.452  22.756  1.00 30.04           H  
ATOM   1337  HB2 ASN A1086      -7.932  17.613  21.428  1.00 30.04           H  
ATOM   1338 1HD2 ASN A1086      -5.637  17.361  21.443  1.00 30.04           H  
ATOM   1339 2HD2 ASN A1086      -4.724  17.477  23.051  1.00 30.04           H  
ATOM   1340  N   ARG A1087      -9.163  20.997  19.753  1.00 35.76           N  
ATOM   1341  CA  ARG A1087     -10.111  21.132  18.655  1.00 31.62           C  
ATOM   1342  C   ARG A1087      -9.507  20.517  17.404  1.00 33.39           C  
ATOM   1343  O   ARG A1087      -8.289  20.550  17.223  1.00 30.68           O  
ATOM   1344  CB  ARG A1087     -10.414  22.601  18.369  1.00 34.40           C  
ATOM   1345  CG  ARG A1087     -10.947  23.399  19.537  1.00 41.47           C  
ATOM   1346  CD  ARG A1087     -11.035  24.866  19.153  1.00 38.13           C  
ATOM   1347  NE  ARG A1087     -11.304  25.721  20.302  1.00 54.08           N1+
ATOM   1348  CZ  ARG A1087     -11.160  27.042  20.299  1.00 54.55           C  
ATOM   1349  NH1 ARG A1087     -10.742  27.665  19.205  1.00 50.22           N1+
ATOM   1350  NH2 ARG A1087     -11.428  27.740  21.393  1.00 73.68           N  
ATOM   1351  HN  ARG A1087      -8.652  21.864  20.118  1.00 43.45           H  
ATOM   1352  HA  ARG A1087     -11.035  20.612  18.906  1.00 43.45           H  
ATOM   1353  HB1 ARG A1087      -9.491  23.074  18.033  1.00 43.45           H  
ATOM   1354  HB2 ARG A1087     -11.155  22.641  17.570  1.00 43.45           H  
ATOM   1355  HG1 ARG A1087     -11.939  23.034  19.804  1.00 43.45           H  
ATOM   1356  HG2 ARG A1087     -10.277  23.287  20.389  1.00 43.45           H  
ATOM   1357  HD1 ARG A1087     -10.089  25.169  18.704  1.00 43.45           H  
ATOM   1358  HD2 ARG A1087     -11.838  24.991  18.427  1.00 43.45           H  
ATOM   1359  HE  ARG A1087     -11.639  25.256  21.205  1.00 43.45           H  
ATOM   1360 1HH1 ARG A1087     -10.520  27.104  18.322  1.00 43.45           H  
ATOM   1361 2HH1 ARG A1087     -10.627  28.729  19.206  1.00 43.45           H  
ATOM   1362 1HH2 ARG A1087     -11.760  27.240  22.279  1.00 43.45           H  
ATOM   1363 2HH2 ARG A1087     -11.312  28.804  21.391  1.00 43.45           H  
ATOM   1364  N   PRO A1088     -10.354  19.950  16.533  1.00 38.11           N  
ATOM   1365  CA  PRO A1088      -9.872  19.494  15.226  1.00 35.38           C  
ATOM   1366  C   PRO A1088      -9.417  20.683  14.388  1.00 33.92           C  
ATOM   1367  O   PRO A1088      -9.903  21.797  14.596  1.00 25.83           O  
ATOM   1368  CB  PRO A1088     -11.117  18.859  14.595  1.00 33.95           C  
ATOM   1369  CG  PRO A1088     -12.003  18.517  15.752  1.00 36.80           C  
ATOM   1370  CD  PRO A1088     -11.768  19.604  16.753  1.00 32.66           C  
ATOM   1371  HA  PRO A1088      -9.072  18.762  15.336  1.00 33.81           H  
ATOM   1372  HB1 PRO A1088     -11.612  19.566  13.929  1.00 33.81           H  
ATOM   1373  HB2 PRO A1088     -10.849  17.961  14.039  1.00 33.81           H  
ATOM   1374  HG1 PRO A1088     -13.048  18.501  15.443  1.00 33.81           H  
ATOM   1375  HG2 PRO A1088     -11.732  17.547  16.169  1.00 33.81           H  
ATOM   1376  HD1 PRO A1088     -12.416  20.460  16.562  1.00 33.81           H  
ATOM   1377  HD2 PRO A1088     -11.930  19.244  17.769  1.00 33.81           H  
ATOM   1378  N   GLY A1089      -8.491  20.448  13.463  1.00 35.30           N  
ATOM   1379  CA  GLY A1089      -8.010  21.491  12.575  1.00 30.47           C  
ATOM   1380  C   GLY A1089      -6.615  21.979  12.918  1.00 28.95           C  
ATOM   1381  O   GLY A1089      -6.134  22.963  12.354  1.00 29.45           O  
ATOM   1382  HN  GLY A1089      -8.088  19.461  13.370  1.00 31.04           H  
ATOM   1383  HA1 GLY A1089      -7.999  21.100  11.558  1.00 31.04           H  
ATOM   1384  HA2 GLY A1089      -8.695  22.337  12.632  1.00 31.04           H  
ATOM   1385  N   GLY A1090      -5.968  21.293  13.855  1.00 30.87           N  
ATOM   1386  CA  GLY A1090      -4.605  21.612  14.236  1.00 30.38           C  
ATOM   1387  C   GLY A1090      -3.656  20.465  13.945  1.00 32.81           C  
ATOM   1388  O   GLY A1090      -4.076  19.393  13.506  1.00 29.86           O  
ATOM   1389  HN  GLY A1090      -6.467  20.482  14.342  1.00 30.98           H  
ATOM   1390  HA1 GLY A1090      -4.279  22.490  13.678  1.00 30.98           H  
ATOM   1391  HA2 GLY A1090      -4.579  21.829  15.304  1.00 30.98           H  
ATOM   1392  N   LYS A1091      -2.369  20.696  14.180  1.00 31.30           N  
ATOM   1393  CA  LYS A1091      -1.364  19.652  14.026  1.00 26.26           C  
ATOM   1394  C   LYS A1091      -1.770  18.408  14.813  1.00 25.48           C  
ATOM   1395  O   LYS A1091      -2.169  18.498  15.974  1.00 27.45           O  
ATOM   1396  CB  LYS A1091      -0.003  20.156  14.504  1.00 32.06           C  
ATOM   1397  CG  LYS A1091       1.090  19.103  14.502  1.00 25.91           C  
ATOM   1398  CD  LYS A1091       1.662  18.884  13.116  1.00 29.62           C  
ATOM   1399  CE  LYS A1091       2.555  20.043  12.710  1.00 37.60           C  
ATOM   1400  NZ  LYS A1091       3.710  20.212  13.639  1.00 37.46           N1+
ATOM   1401  HN  LYS A1091      -2.063  21.673  14.490  1.00 30.35           H  
ATOM   1402  HA  LYS A1091      -1.290  19.390  12.971  1.00 30.35           H  
ATOM   1403  HB1 LYS A1091       0.308  20.971  13.850  1.00 30.35           H  
ATOM   1404  HB2 LYS A1091      -0.116  20.529  15.522  1.00 30.35           H  
ATOM   1405  HG1 LYS A1091       1.891  19.426  15.167  1.00 30.35           H  
ATOM   1406  HG2 LYS A1091       0.674  18.163  14.864  1.00 30.35           H  
ATOM   1407  HD1 LYS A1091       2.247  17.964  13.113  1.00 30.35           H  
ATOM   1408  HD2 LYS A1091       0.843  18.797  12.402  1.00 30.35           H  
ATOM   1409  HE1 LYS A1091       2.936  19.858  11.706  1.00 30.35           H  
ATOM   1410  HE2 LYS A1091       1.965  20.959  12.713  1.00 30.35           H  
ATOM   1411  HZ1 LYS A1091       4.310  21.037  13.316  1.00 30.35           H  
ATOM   1412  HZ2 LYS A1091       4.301  19.320  13.640  1.00 30.35           H  
ATOM   1413  HZ3 LYS A1091       3.348  20.401  14.628  1.00 30.35           H  
TER    1414      LYS A1091 
HETATM 1415  N   MSE A1092      -1.674  17.247  14.178  1.00 23.90           N  
HETATM 1416  CA  MSE A1092      -2.084  16.007  14.823  1.00 23.57           C  
HETATM 1417  C   MSE A1092      -0.902  15.101  15.145  1.00 27.51           C  
HETATM 1418  O   MSE A1092       0.000  14.918  14.327  1.00 25.18           O  
HETATM 1419  CB  MSE A1092      -3.101  15.259  13.961  1.00 19.82           C  
HETATM 1420  CG  MSE A1092      -4.353  16.056  13.650  1.00 31.45           C  
HETATM 1421  CE  MSE A1092      -6.164  13.798  14.337  1.00 23.17           C  
HETATM 1422 SE   MSE A1092      -5.738  14.960  12.824  1.00 47.57          SE  
HETATM 1423  HN  MSE A1092      -1.291  17.221  13.179  1.00 27.77           H  
HETATM 1424  HA  MSE A1092      -2.571  16.266  15.763  1.00 27.77           H  
HETATM 1425  HB1 MSE A1092      -2.622  14.993  13.019  1.00 27.77           H  
HETATM 1426  HB2 MSE A1092      -3.395  14.352  14.488  1.00 27.77           H  
HETATM 1427  HG1 MSE A1092      -4.743  16.473  14.578  1.00 27.77           H  
HETATM 1428  HG2 MSE A1092      -4.093  16.866  12.968  1.00 27.77           H  
HETATM 1429  HE1 MSE A1092      -6.946  13.096  14.048  1.00 27.77           H  
HETATM 1430  HE2 MSE A1092      -6.511  14.403  15.174  1.00 27.77           H  
HETATM 1431  HE3 MSE A1092      -5.272  13.245  14.634  1.00 27.77           H  
ATOM   1432  N   PHE A1093      -0.921  14.541  16.350  1.00 23.50           N  
ATOM   1433  CA  PHE A1093       0.087  13.584  16.786  1.00 22.50           C  
ATOM   1434  C   PHE A1093      -0.581  12.303  17.277  1.00 26.23           C  
ATOM   1435  O   PHE A1093      -1.807  12.207  17.319  1.00 25.46           O  
ATOM   1436  CB  PHE A1093       0.943  14.176  17.905  1.00 25.11           C  
ATOM   1437  CG  PHE A1093       1.758  15.366  17.487  1.00 24.14           C  
ATOM   1438  CD1 PHE A1093       3.011  15.201  16.919  1.00 21.01           C  
ATOM   1439  CD2 PHE A1093       1.281  16.652  17.681  1.00 25.25           C  
ATOM   1440  CE1 PHE A1093       3.767  16.296  16.543  1.00 21.08           C  
ATOM   1441  CE2 PHE A1093       2.032  17.749  17.308  1.00 22.60           C  
ATOM   1442  CZ  PHE A1093       3.276  17.572  16.737  1.00 25.06           C  
ATOM   1443  HN  PHE A1093      -1.707  14.803  17.026  1.00 23.81           H  
ATOM   1444  HA  PHE A1093       0.731  13.343  15.941  1.00 23.81           H  
ATOM   1445  HB1 PHE A1093       0.282  14.481  18.717  1.00 23.81           H  
ATOM   1446  HB2 PHE A1093       1.624  13.403  18.261  1.00 23.81           H  
ATOM   1447  HD1 PHE A1093       3.405  14.196  16.767  1.00 23.81           H  
ATOM   1448  HD2 PHE A1093       0.301  16.800  18.134  1.00 23.81           H  
ATOM   1449  HE1 PHE A1093       4.750  16.152  16.094  1.00 23.81           H  
ATOM   1450  HE2 PHE A1093       1.642  18.755  17.465  1.00 23.81           H  
ATOM   1451  HZ  PHE A1093       3.869  18.437  16.440  1.00 23.81           H  
ATOM   1452  N   GLY A1094       0.228  11.321  17.656  1.00 22.48           N  
ATOM   1453  CA  GLY A1094      -0.294  10.057  18.140  1.00 23.44           C  
ATOM   1454  C   GLY A1094       0.719   8.949  17.954  1.00 23.47           C  
ATOM   1455  O   GLY A1094       1.496   8.965  16.999  1.00 30.11           O  
ATOM   1456  HN  GLY A1094       1.287  11.465  17.603  1.00 24.88           H  
ATOM   1457  HA1 GLY A1094      -0.530  10.151  19.200  1.00 24.88           H  
ATOM   1458  HA2 GLY A1094      -1.200   9.809  17.586  1.00 24.88           H  
ATOM   1459  N   PHE A1095       0.714   7.985  18.869  1.00 27.39           N  
ATOM   1460  CA  PHE A1095       1.676   6.892  18.827  1.00 24.39           C  
ATOM   1461  C   PHE A1095       1.651   6.181  17.477  1.00 27.30           C  
ATOM   1462  O   PHE A1095       0.585   5.910  16.924  1.00 25.21           O  
ATOM   1463  CB  PHE A1095       1.420   5.898  19.960  1.00 24.83           C  
ATOM   1464  CG  PHE A1095       2.509   4.877  20.121  1.00 27.07           C  
ATOM   1465  CD1 PHE A1095       2.334   3.580  19.671  1.00 25.63           C  
ATOM   1466  CD2 PHE A1095       3.715   5.220  20.710  1.00 24.21           C  
ATOM   1467  CE1 PHE A1095       3.338   2.641  19.813  1.00 24.35           C  
ATOM   1468  CE2 PHE A1095       4.723   4.286  20.853  1.00 23.40           C  
ATOM   1469  CZ  PHE A1095       4.535   2.995  20.404  1.00 22.58           C  
ATOM   1470  HN  PHE A1095      -0.013   8.012  19.654  1.00 25.12           H  
ATOM   1471  HA  PHE A1095       2.671   7.314  18.967  1.00 25.12           H  
ATOM   1472  HB1 PHE A1095       1.329   6.455  20.893  1.00 25.12           H  
ATOM   1473  HB2 PHE A1095       0.485   5.376  19.755  1.00 25.12           H  
ATOM   1474  HD1 PHE A1095       1.393   3.296  19.199  1.00 25.12           H  
ATOM   1475  HD2 PHE A1095       3.871   6.239  21.065  1.00 25.12           H  
ATOM   1476  HE1 PHE A1095       3.185   1.622  19.459  1.00 25.12           H  
ATOM   1477  HE2 PHE A1095       5.666   4.569  21.320  1.00 25.12           H  
ATOM   1478  HZ  PHE A1095       5.329   2.257  20.515  1.00 25.12           H  
ATOM   1479  N   ASN A1096       2.835   5.881  16.953  1.00 24.03           N  
ATOM   1480  CA  ASN A1096       2.960   5.282  15.631  1.00 23.09           C  
ATOM   1481  C   ASN A1096       3.591   3.895  15.690  1.00 25.15           C  
ATOM   1482  O   ASN A1096       4.815   3.768  15.712  1.00 25.92           O  
ATOM   1483  CB  ASN A1096       3.785   6.195  14.724  1.00 24.01           C  
ATOM   1484  CG  ASN A1096       3.750   5.765  13.273  1.00 28.66           C  
ATOM   1485  ND2 ASN A1096       4.168   6.658  12.384  1.00 25.89           N  
ATOM   1486  OD1 ASN A1096       3.358   4.645  12.952  1.00 30.14           O  
ATOM   1487  HN  ASN A1096       3.721   6.085  17.518  1.00 25.86           H  
ATOM   1488  HA  ASN A1096       1.962   5.186  15.203  1.00 25.86           H  
ATOM   1489  HB1 ASN A1096       3.389   7.208  14.797  1.00 25.86           H  
ATOM   1490  HB2 ASN A1096       4.820   6.183  15.066  1.00 25.86           H  
ATOM   1491 1HD2 ASN A1096       4.505   7.620  12.710  1.00 25.86           H  
ATOM   1492 2HD2 ASN A1096       4.168   6.416  11.342  1.00 25.86           H  
ATOM   1493  N   PRO A1097       2.752   2.848  15.719  1.00 28.16           N  
ATOM   1494  CA  PRO A1097       3.218   1.458  15.776  1.00 25.52           C  
ATOM   1495  C   PRO A1097       4.180   1.137  14.634  1.00 29.78           C  
ATOM   1496  O   PRO A1097       5.154   0.409  14.831  1.00 29.20           O  
ATOM   1497  CB  PRO A1097       1.923   0.652  15.624  1.00 26.62           C  
ATOM   1498  CG  PRO A1097       0.855   1.564  16.145  1.00 28.42           C  
ATOM   1499  CD  PRO A1097       1.281   2.940  15.727  1.00 27.47           C  
ATOM   1500  HA  PRO A1097       3.686   1.251  16.739  1.00 27.88           H  
ATOM   1501  HB1 PRO A1097       1.743   0.405  14.578  1.00 27.88           H  
ATOM   1502  HB2 PRO A1097       1.968  -0.265  16.212  1.00 27.88           H  
ATOM   1503  HG1 PRO A1097      -0.111   1.312  15.707  1.00 27.88           H  
ATOM   1504  HG2 PRO A1097       0.790   1.497  17.231  1.00 27.88           H  
ATOM   1505  HD1 PRO A1097       0.899   3.183  14.735  1.00 27.88           H  
ATOM   1506  HD2 PRO A1097       0.940   3.689  16.442  1.00 27.88           H  
ATOM   1507  N   GLU A1098       3.905   1.681  13.453  1.00 32.81           N  
ATOM   1508  CA  GLU A1098       4.766   1.472  12.295  1.00 28.37           C  
ATOM   1509  C   GLU A1098       6.173   1.993  12.569  1.00 30.64           C  
ATOM   1510  O   GLU A1098       7.162   1.357  12.208  1.00 31.36           O  
ATOM   1511  CB  GLU A1098       4.176   2.154  11.058  1.00 35.85           C  
ATOM   1512  CG  GLU A1098       5.016   1.999   9.800  1.00 46.76           C  
ATOM   1513  CD  GLU A1098       4.391   2.676   8.595  1.00 63.13           C  
ATOM   1514  OE1 GLU A1098       3.297   3.261   8.741  1.00 62.72           O  
ATOM   1515  OE2 GLU A1098       4.992   2.623   7.501  1.00 60.66           O1-
ATOM   1516  HN  GLU A1098       3.030   2.288  13.349  1.00 43.59           H  
ATOM   1517  HA  GLU A1098       4.827   0.401  12.101  1.00 43.59           H  
ATOM   1518  HB1 GLU A1098       3.193   1.724  10.867  1.00 43.59           H  
ATOM   1519  HB2 GLU A1098       4.073   3.218  11.271  1.00 43.59           H  
ATOM   1520  HG1 GLU A1098       5.997   2.440   9.979  1.00 43.59           H  
ATOM   1521  HG2 GLU A1098       5.129   0.937   9.584  1.00 43.59           H  
ATOM   1522  N   ALA A1099       6.256   3.151  13.215  1.00 33.25           N  
ATOM   1523  CA  ALA A1099       7.545   3.742  13.558  1.00 28.01           C  
ATOM   1524  C   ALA A1099       8.244   2.944  14.655  1.00 29.75           C  
ATOM   1525  O   ALA A1099       9.466   2.821  14.661  1.00 29.83           O  
ATOM   1526  CB  ALA A1099       7.372   5.190  13.979  1.00 20.33           C  
ATOM   1527  HN  ALA A1099       5.357   3.662  13.490  1.00 28.23           H  
ATOM   1528  HA  ALA A1099       8.175   3.720  12.669  1.00 28.23           H  
ATOM   1529  HB1 ALA A1099       8.344   5.614  14.231  1.00 28.23           H  
ATOM   1530  HB2 ALA A1099       6.718   5.240  14.849  1.00 28.23           H  
ATOM   1531  HB3 ALA A1099       6.930   5.757  13.159  1.00 28.23           H  
ATOM   1532  N   ALA A1100       7.460   2.404  15.583  1.00 23.39           N  
ATOM   1533  CA  ALA A1100       8.005   1.599  16.669  1.00 23.46           C  
ATOM   1534  C   ALA A1100       8.638   0.315  16.142  1.00 27.23           C  
ATOM   1535  O   ALA A1100       9.683  -0.117  16.630  1.00 29.58           O  
ATOM   1536  CB  ALA A1100       6.931   1.283  17.693  1.00 22.29           C  
ATOM   1537  HN  ALA A1100       6.403   2.564  15.531  1.00 25.19           H  
ATOM   1538  HA  ALA A1100       8.783   2.181  17.164  1.00 25.19           H  
ATOM   1539  HB1 ALA A1100       7.359   0.681  18.495  1.00 25.19           H  
ATOM   1540  HB2 ALA A1100       6.124   0.728  17.214  1.00 25.19           H  
ATOM   1541  HB3 ALA A1100       6.538   2.212  18.106  1.00 25.19           H  
ATOM   1542  N   SER A1101       8.000  -0.296  15.150  1.00 34.90           N  
ATOM   1543  CA  SER A1101       8.521  -1.520  14.550  1.00 33.25           C  
ATOM   1544  C   SER A1101       9.916  -1.298  13.979  1.00 26.30           C  
ATOM   1545  O   SER A1101      10.822  -2.101  14.201  1.00 33.89           O  
ATOM   1546  CB  SER A1101       7.586  -2.026  13.450  1.00 30.56           C  
ATOM   1547  OG  SER A1101       6.289  -2.278  13.959  1.00 39.80           O  
ATOM   1548  HN  SER A1101       7.084   0.118  14.783  1.00 33.12           H  
ATOM   1549  HA  SER A1101       8.584  -2.283  15.326  1.00 33.12           H  
ATOM   1550  HB1 SER A1101       7.520  -1.273  12.665  1.00 33.12           H  
ATOM   1551  HB2 SER A1101       7.991  -2.949  13.035  1.00 33.12           H  
ATOM   1552  HG  SER A1101       6.344  -3.006  14.714  1.00 33.12           H  
ATOM   1553  N   ILE A1102      10.078  -0.205  13.240  1.00 26.20           N  
ATOM   1554  CA  ILE A1102      11.370   0.151  12.663  1.00 28.44           C  
ATOM   1555  C   ILE A1102      12.446   0.232  13.743  1.00 25.53           C  
ATOM   1556  O   ILE A1102      13.531  -0.333  13.597  1.00 24.21           O  
ATOM   1557  CB  ILE A1102      11.297   1.493  11.908  1.00 30.63           C  
ATOM   1558  CG1 ILE A1102      10.231   1.432  10.809  1.00 31.92           C  
ATOM   1559  CG2 ILE A1102      12.655   1.859  11.327  1.00 26.71           C  
ATOM   1560  CD1 ILE A1102      10.489   0.370   9.761  1.00 40.50           C  
ATOM   1561  HN  ILE A1102       9.237   0.432  13.063  1.00 29.27           H  
ATOM   1562  HA  ILE A1102      11.654  -0.626  11.954  1.00 29.27           H  
ATOM   1563  HB  ILE A1102      11.010   2.268  12.618  1.00 29.27           H  
ATOM   1564 1HG1 ILE A1102       9.268   1.226  11.276  1.00 29.27           H  
ATOM   1565 2HG1 ILE A1102      10.194   2.402  10.313  1.00 29.27           H  
ATOM   1566 1HG2 ILE A1102      12.580   2.809  10.799  1.00 29.27           H  
ATOM   1567 2HG2 ILE A1102      12.975   1.082  10.633  1.00 29.27           H  
ATOM   1568 3HG2 ILE A1102      13.383   1.948  12.133  1.00 29.27           H  
ATOM   1569 1HD1 ILE A1102       9.691   0.390   9.019  1.00 29.27           H  
ATOM   1570 2HD1 ILE A1102      10.518  -0.611  10.236  1.00 29.27           H  
ATOM   1571 3HD1 ILE A1102      11.444   0.565   9.273  1.00 29.27           H  
ATOM   1572  N   LEU A1103      12.132   0.934  14.827  1.00 25.11           N  
ATOM   1573  CA  LEU A1103      13.060   1.099  15.941  1.00 25.17           C  
ATOM   1574  C   LEU A1103      13.492  -0.240  16.527  1.00 28.88           C  
ATOM   1575  O   LEU A1103      14.608  -0.377  17.028  1.00 28.81           O  
ATOM   1576  CB  LEU A1103      12.424   1.957  17.037  1.00 22.40           C  
ATOM   1577  CG  LEU A1103      12.184   3.427  16.695  1.00 30.02           C  
ATOM   1578  CD1 LEU A1103      11.242   4.073  17.704  1.00 23.53           C  
ATOM   1579  CD2 LEU A1103      13.508   4.177  16.618  1.00 27.79           C  
ATOM   1580  HN  LEU A1103      11.167   1.393  14.885  1.00 26.46           H  
ATOM   1581  HA  LEU A1103      13.947   1.615  15.574  1.00 26.46           H  
ATOM   1582  HB1 LEU A1103      11.461   1.513  17.288  1.00 26.46           H  
ATOM   1583  HB2 LEU A1103      13.079   1.922  17.908  1.00 26.46           H  
ATOM   1584  HG  LEU A1103      11.712   3.473  15.714  1.00 26.46           H  
ATOM   1585 1HD1 LEU A1103      11.087   5.119  17.439  1.00 26.46           H  
ATOM   1586 2HD1 LEU A1103      11.679   4.012  18.701  1.00 26.46           H  
ATOM   1587 3HD1 LEU A1103      10.285   3.551  17.695  1.00 26.46           H  
ATOM   1588 1HD2 LEU A1103      13.320   5.222  16.374  1.00 26.46           H  
ATOM   1589 2HD2 LEU A1103      14.135   3.731  15.846  1.00 26.46           H  
ATOM   1590 3HD2 LEU A1103      14.018   4.115  17.580  1.00 26.46           H  
ATOM   1591  N   GLU A1104      12.603  -1.226  16.463  1.00 28.78           N  
ATOM   1592  CA  GLU A1104      12.875  -2.534  17.049  1.00 31.22           C  
ATOM   1593  C   GLU A1104      13.998  -3.277  16.334  1.00 30.21           C  
ATOM   1594  O   GLU A1104      14.579  -4.211  16.885  1.00 32.94           O  
ATOM   1595  CB  GLU A1104      11.607  -3.387  17.082  1.00 33.46           C  
ATOM   1596  CG  GLU A1104      10.517  -2.820  17.973  1.00 34.68           C  
ATOM   1597  CD  GLU A1104       9.243  -3.637  17.935  1.00 35.93           C  
ATOM   1598  OE1 GLU A1104       9.210  -4.665  17.226  1.00 42.62           O  
ATOM   1599  OE2 GLU A1104       8.270  -3.248  18.615  1.00 41.56           O1-
ATOM   1600  HN  GLU A1104      11.668  -1.057  15.971  1.00 34.60           H  
ATOM   1601  HA  GLU A1104      13.191  -2.374  18.080  1.00 34.60           H  
ATOM   1602  HB1 GLU A1104      11.217  -3.464  16.067  1.00 34.60           H  
ATOM   1603  HB2 GLU A1104      11.869  -4.380  17.447  1.00 34.60           H  
ATOM   1604  HG1 GLU A1104      10.884  -2.795  18.999  1.00 34.60           H  
ATOM   1605  HG2 GLU A1104      10.290  -1.806  17.643  1.00 34.60           H  
ATOM   1606  N   ARG A1105      14.297  -2.867  15.106  1.00 24.53           N  
ATOM   1607  CA  ARG A1105      15.410  -3.452  14.368  1.00 26.99           C  
ATOM   1608  C   ARG A1105      16.723  -3.183  15.094  1.00 27.65           C  
ATOM   1609  O   ARG A1105      17.469  -4.106  15.414  1.00 24.84           O  
ATOM   1610  CB  ARG A1105      15.483  -2.892  12.945  1.00 25.10           C  
ATOM   1611  CG  ARG A1105      14.289  -3.228  12.064  1.00 30.01           C  
ATOM   1612  CD  ARG A1105      14.596  -2.889  10.615  1.00 38.27           C  
ATOM   1613  NE  ARG A1105      13.431  -3.007   9.743  1.00 47.16           N1+
ATOM   1614  CZ  ARG A1105      13.001  -2.035   8.945  1.00 46.44           C  
ATOM   1615  NH1 ARG A1105      13.641  -0.875   8.909  1.00 37.02           N1+
ATOM   1616  NH2 ARG A1105      11.933  -2.223   8.182  1.00 55.21           N  
ATOM   1617  HN  ARG A1105      13.712  -2.095  14.651  1.00 34.84           H  
ATOM   1618  HA  ARG A1105      15.260  -4.530  14.310  1.00 34.84           H  
ATOM   1619  HB1 ARG A1105      15.560  -1.807  13.012  1.00 34.84           H  
ATOM   1620  HB2 ARG A1105      16.378  -3.292  12.469  1.00 34.84           H  
ATOM   1621  HG1 ARG A1105      14.069  -4.292  12.146  1.00 34.84           H  
ATOM   1622  HG2 ARG A1105      13.425  -2.651  12.393  1.00 34.84           H  
ATOM   1623  HD1 ARG A1105      14.962  -1.863  10.568  1.00 34.84           H  
ATOM   1624  HD2 ARG A1105      15.369  -3.568  10.256  1.00 34.84           H  
ATOM   1625  HE  ARG A1105      12.891  -3.931   9.747  1.00 34.84           H  
ATOM   1626 1HH1 ARG A1105      14.504  -0.721   9.522  1.00 34.84           H  
ATOM   1627 2HH1 ARG A1105      13.295  -0.093   8.266  1.00 34.84           H  
ATOM   1628 1HH2 ARG A1105      11.415  -3.159   8.208  1.00 34.84           H  
ATOM   1629 2HH2 ARG A1105      11.589  -1.439   7.541  1.00 34.84           H  
ATOM   1630  N   LYS A1106      16.998  -1.911  15.358  1.00 25.40           N  
ATOM   1631  CA  LYS A1106      18.230  -1.531  16.034  1.00 26.42           C  
ATOM   1632  C   LYS A1106      18.179  -1.826  17.525  1.00 32.15           C  
ATOM   1633  O   LYS A1106      19.206  -2.090  18.148  1.00 33.60           O  
ATOM   1634  CB  LYS A1106      18.534  -0.052  15.810  1.00 24.62           C  
ATOM   1635  CG  LYS A1106      18.985   0.277  14.409  1.00 21.35           C  
ATOM   1636  CD  LYS A1106      19.529   1.687  14.358  1.00 25.02           C  
ATOM   1637  CE  LYS A1106      20.201   1.978  13.032  1.00 30.54           C  
ATOM   1638  NZ  LYS A1106      20.877   3.302  13.075  1.00 41.16           N1+
ATOM   1639  HN  LYS A1106      16.302  -1.152  15.069  1.00 28.92           H  
ATOM   1640  HA  LYS A1106      19.045  -2.112  15.603  1.00 28.92           H  
ATOM   1641  HB1 LYS A1106      17.630   0.519  16.022  1.00 28.92           H  
ATOM   1642  HB2 LYS A1106      19.322   0.244  16.502  1.00 28.92           H  
ATOM   1643  HG1 LYS A1106      19.765  -0.422  14.108  1.00 28.92           H  
ATOM   1644  HG2 LYS A1106      18.138   0.192  13.728  1.00 28.92           H  
ATOM   1645  HD1 LYS A1106      18.707   2.389  14.499  1.00 28.92           H  
ATOM   1646  HD2 LYS A1106      20.257   1.814  15.159  1.00 28.92           H  
ATOM   1647  HE1 LYS A1106      20.940   1.204  12.826  1.00 28.92           H  
ATOM   1648  HE2 LYS A1106      19.450   1.983  12.242  1.00 28.92           H  
ATOM   1649  HZ1 LYS A1106      21.347   3.494  12.133  1.00 28.92           H  
ATOM   1650  HZ2 LYS A1106      21.617   3.300  13.848  1.00 28.92           H  
ATOM   1651  HZ3 LYS A1106      20.155   4.066  13.275  1.00 28.92           H  
ATOM   1652  N   TYR A1107      16.980  -1.781  18.094  1.00 31.47           N  
ATOM   1653  CA  TYR A1107      16.812  -1.969  19.530  1.00 33.79           C  
ATOM   1654  C   TYR A1107      15.748  -3.017  19.828  1.00 39.04           C  
ATOM   1655  O   TYR A1107      14.622  -2.682  20.197  1.00 36.17           O  
ATOM   1656  CB  TYR A1107      16.456  -0.640  20.195  1.00 33.75           C  
ATOM   1657  CG  TYR A1107      17.267   0.522  19.672  1.00 33.72           C  
ATOM   1658  CD1 TYR A1107      18.556   0.755  20.129  1.00 35.44           C  
ATOM   1659  CD2 TYR A1107      16.746   1.384  18.716  1.00 28.46           C  
ATOM   1660  CE1 TYR A1107      19.304   1.813  19.652  1.00 27.54           C  
ATOM   1661  CE2 TYR A1107      17.486   2.446  18.231  1.00 28.57           C  
ATOM   1662  CZ  TYR A1107      18.766   2.655  18.704  1.00 32.85           C  
ATOM   1663  OH  TYR A1107      19.513   3.709  18.231  1.00 35.08           O  
ATOM   1664  HN  TYR A1107      16.118  -1.603  17.485  1.00 32.99           H  
ATOM   1665  HA  TYR A1107      17.759  -2.316  19.943  1.00 32.99           H  
ATOM   1666  HB1 TYR A1107      15.401  -0.435  20.016  1.00 32.99           H  
ATOM   1667  HB2 TYR A1107      16.632  -0.731  21.267  1.00 32.99           H  
ATOM   1668  HD1 TYR A1107      18.986   0.091  20.878  1.00 32.99           H  
ATOM   1669  HD2 TYR A1107      15.736   1.220  18.341  1.00 32.99           H  
ATOM   1670  HE1 TYR A1107      20.315   1.981  20.024  1.00 32.99           H  
ATOM   1671  HE2 TYR A1107      17.062   3.113  17.481  1.00 32.99           H  
ATOM   1672  HH  TYR A1107      19.765   4.345  19.027  1.00 32.99           H  
ATOM   1673  N   PRO A1108      16.113  -4.297  19.673  1.00 31.61           N  
ATOM   1674  CA  PRO A1108      15.222  -5.449  19.840  1.00 34.75           C  
ATOM   1675  C   PRO A1108      14.598  -5.516  21.231  1.00 40.36           C  
ATOM   1676  O   PRO A1108      13.478  -6.003  21.380  1.00 39.71           O  
ATOM   1677  CB  PRO A1108      16.160  -6.645  19.641  1.00 40.27           C  
ATOM   1678  CG  PRO A1108      17.304  -6.112  18.851  1.00 38.36           C  
ATOM   1679  CD  PRO A1108      17.483  -4.705  19.320  1.00 31.13           C  
ATOM   1680  HA  PRO A1108      14.446  -5.443  19.075  1.00 36.60           H  
ATOM   1681  HB1 PRO A1108      16.504  -7.026  20.603  1.00 36.60           H  
ATOM   1682  HB2 PRO A1108      15.655  -7.441  19.094  1.00 36.60           H  
ATOM   1683  HG1 PRO A1108      18.205  -6.696  19.042  1.00 36.60           H  
ATOM   1684  HG2 PRO A1108      17.075  -6.133  17.785  1.00 36.60           H  
ATOM   1685  HD1 PRO A1108      18.140  -4.662  20.188  1.00 36.60           H  
ATOM   1686  HD2 PRO A1108      17.887  -4.076  18.527  1.00 36.60           H  
ATOM   1687  N   PHE A1109      15.319  -5.031  22.235  1.00 38.67           N  
ATOM   1688  CA  PHE A1109      14.876  -5.144  23.620  1.00 47.64           C  
ATOM   1689  C   PHE A1109      13.634  -4.304  23.916  1.00 51.32           C  
ATOM   1690  O   PHE A1109      12.999  -4.466  24.958  1.00 52.08           O  
ATOM   1691  CB  PHE A1109      16.017  -4.773  24.571  1.00 47.61           C  
ATOM   1692  CG  PHE A1109      15.741  -3.558  25.406  1.00 49.86           C  
ATOM   1693  CD1 PHE A1109      15.326  -3.686  26.722  1.00 55.57           C  
ATOM   1694  CD2 PHE A1109      15.898  -2.288  24.879  1.00 56.00           C  
ATOM   1695  CE1 PHE A1109      15.072  -2.570  27.495  1.00 57.21           C  
ATOM   1696  CE2 PHE A1109      15.645  -1.168  25.647  1.00 53.59           C  
ATOM   1697  CZ  PHE A1109      15.231  -1.309  26.957  1.00 52.34           C  
ATOM   1698  HN  PHE A1109      16.248  -4.545  22.023  1.00 51.08           H  
ATOM   1699  HA  PHE A1109      14.620  -6.188  23.801  1.00 51.08           H  
ATOM   1700  HB1 PHE A1109      16.194  -5.616  25.239  1.00 51.08           H  
ATOM   1701  HB2 PHE A1109      16.911  -4.585  23.977  1.00 51.08           H  
ATOM   1702  HD1 PHE A1109      15.199  -4.679  27.152  1.00 51.08           H  
ATOM   1703  HD2 PHE A1109      16.225  -2.170  23.846  1.00 51.08           H  
ATOM   1704  HE1 PHE A1109      14.746  -2.685  28.529  1.00 51.08           H  
ATOM   1705  HE2 PHE A1109      15.772  -0.173  25.219  1.00 51.08           H  
ATOM   1706  HZ  PHE A1109      15.030  -0.427  27.565  1.00 51.08           H  
ATOM   1707  N   THR A1110      13.289  -3.411  22.994  1.00 39.98           N  
ATOM   1708  CA  THR A1110      12.143  -2.524  23.179  1.00 35.10           C  
ATOM   1709  C   THR A1110      10.825  -3.166  22.752  1.00 38.76           C  
ATOM   1710  O   THR A1110       9.751  -2.673  23.092  1.00 37.76           O  
ATOM   1711  CB  THR A1110      12.312  -1.214  22.384  1.00 34.37           C  
ATOM   1712  CG2 THR A1110      13.641  -0.552  22.709  1.00 37.34           C  
ATOM   1713  OG1 THR A1110      12.249  -1.497  20.980  1.00 41.05           O  
ATOM   1714  HN  THR A1110      13.864  -3.340  22.095  1.00 37.77           H  
ATOM   1715  HA  THR A1110      12.073  -2.274  24.238  1.00 37.77           H  
ATOM   1716  HB  THR A1110      11.502  -0.533  22.646  1.00 37.77           H  
ATOM   1717  HG1 THR A1110      13.017  -2.165  20.722  1.00 37.77           H  
ATOM   1718 1HG2 THR A1110      13.738   0.370  22.136  1.00 37.77           H  
ATOM   1719 2HG2 THR A1110      14.457  -1.227  22.450  1.00 37.77           H  
ATOM   1720 3HG2 THR A1110      13.683  -0.324  23.774  1.00 37.77           H  
ATOM   1721  N   LYS A1111      10.913  -4.263  22.005  1.00 35.91           N  
ATOM   1722  CA  LYS A1111       9.732  -4.899  21.429  1.00 33.93           C  
ATOM   1723  C   LYS A1111       8.636  -5.142  22.461  1.00 39.98           C  
ATOM   1724  O   LYS A1111       8.844  -5.845  23.450  1.00 44.48           O  
ATOM   1725  CB  LYS A1111      10.103  -6.223  20.754  1.00 40.07           C  
ATOM   1726  CG  LYS A1111       9.003  -6.788  19.862  1.00 46.77           C  
ATOM   1727  CD  LYS A1111       9.205  -8.270  19.567  1.00 49.43           C  
ATOM   1728  CE  LYS A1111      10.478  -8.531  18.777  1.00 51.64           C  
ATOM   1729  NZ  LYS A1111      10.612  -9.973  18.413  1.00 50.03           N1+
ATOM   1730  HN  LYS A1111      11.876  -4.691  21.821  1.00 43.58           H  
ATOM   1731  HA  LYS A1111       9.331  -4.233  20.665  1.00 43.58           H  
ATOM   1732  HB1 LYS A1111      10.991  -6.060  20.143  1.00 43.58           H  
ATOM   1733  HB2 LYS A1111      10.325  -6.954  21.531  1.00 43.58           H  
ATOM   1734  HG1 LYS A1111       8.044  -6.657  20.363  1.00 43.58           H  
ATOM   1735  HG2 LYS A1111       8.999  -6.240  18.920  1.00 43.58           H  
ATOM   1736  HD1 LYS A1111       9.261  -8.811  20.512  1.00 43.58           H  
ATOM   1737  HD2 LYS A1111       8.354  -8.632  18.990  1.00 43.58           H  
ATOM   1738  HE1 LYS A1111      10.456  -7.936  17.864  1.00 43.58           H  
ATOM   1739  HE2 LYS A1111      11.336  -8.238  19.382  1.00 43.58           H  
ATOM   1740  HZ1 LYS A1111      11.516 -10.119  17.860  1.00 43.58           H  
ATOM   1741  HZ2 LYS A1111       9.776 -10.269  17.814  1.00 43.58           H  
ATOM   1742  HZ3 LYS A1111      10.640 -10.565  19.304  1.00 43.58           H  
ATOM   1743  N   GLY A1112       7.468  -4.554  22.218  1.00 40.62           N  
ATOM   1744  CA  GLY A1112       6.303  -4.772  23.056  1.00 39.56           C  
ATOM   1745  C   GLY A1112       6.362  -4.077  24.403  1.00 37.11           C  
ATOM   1746  O   GLY A1112       5.602  -4.409  25.311  1.00 42.66           O  
ATOM   1747  HN  GLY A1112       7.384  -3.898  21.377  1.00 39.99           H  
ATOM   1748  HA1 GLY A1112       5.426  -4.407  22.522  1.00 39.99           H  
ATOM   1749  HA2 GLY A1112       6.203  -5.844  23.229  1.00 39.99           H  
ATOM   1750  N   LYS A1113       7.259  -3.105  24.532  1.00 30.28           N  
ATOM   1751  CA  LYS A1113       7.437  -2.397  25.793  1.00 33.71           C  
ATOM   1752  C   LYS A1113       7.121  -0.909  25.654  1.00 31.37           C  
ATOM   1753  O   LYS A1113       7.403  -0.119  26.554  1.00 32.98           O  
ATOM   1754  CB  LYS A1113       8.871  -2.577  26.297  1.00 34.23           C  
ATOM   1755  CG  LYS A1113       9.346  -4.023  26.331  1.00 41.95           C  
ATOM   1756  CD  LYS A1113       8.463  -4.878  27.225  1.00 44.61           C  
ATOM   1757  CE  LYS A1113       8.966  -6.312  27.280  1.00 46.87           C  
ATOM   1758  NZ  LYS A1113       8.084  -7.182  28.105  1.00 47.98           N1+
ATOM   1759  HN  LYS A1113       7.864  -2.836  23.691  1.00 38.22           H  
ATOM   1760  HA  LYS A1113       6.757  -2.827  26.528  1.00 38.22           H  
ATOM   1761  HB1 LYS A1113       9.536  -2.015  25.642  1.00 38.22           H  
ATOM   1762  HB2 LYS A1113       8.930  -2.174  27.308  1.00 38.22           H  
ATOM   1763  HG1 LYS A1113       9.323  -4.427  25.319  1.00 38.22           H  
ATOM   1764  HG2 LYS A1113      10.367  -4.051  26.711  1.00 38.22           H  
ATOM   1765  HD1 LYS A1113       8.466  -4.461  28.232  1.00 38.22           H  
ATOM   1766  HD2 LYS A1113       7.446  -4.872  26.832  1.00 38.22           H  
ATOM   1767  HE1 LYS A1113       9.004  -6.710  26.266  1.00 38.22           H  
ATOM   1768  HE2 LYS A1113       9.967  -6.317  27.711  1.00 38.22           H  
ATOM   1769  HZ1 LYS A1113       8.474  -8.178  28.116  1.00 38.22           H  
ATOM   1770  HZ2 LYS A1113       7.099  -7.190  27.688  1.00 38.22           H  
ATOM   1771  HZ3 LYS A1113       8.044  -6.804  29.105  1.00 38.22           H  
ATOM   1772  N   TRP A1114       6.529  -0.533  24.526  1.00 29.56           N  
ATOM   1773  CA  TRP A1114       6.314   0.875  24.211  1.00 30.15           C  
ATOM   1774  C   TRP A1114       5.174   1.512  25.001  1.00 32.42           C  
ATOM   1775  O   TRP A1114       5.237   2.691  25.346  1.00 30.26           O  
ATOM   1776  CB  TRP A1114       6.052   1.054  22.713  1.00 25.47           C  
ATOM   1777  CG  TRP A1114       7.151   0.547  21.830  1.00 26.19           C  
ATOM   1778  CD1 TRP A1114       7.164  -0.620  21.129  1.00 26.50           C  
ATOM   1779  CD2 TRP A1114       8.398   1.198  21.551  1.00 28.44           C  
ATOM   1780  CE2 TRP A1114       9.118   0.365  20.673  1.00 25.61           C  
ATOM   1781  CE3 TRP A1114       8.975   2.405  21.960  1.00 23.39           C  
ATOM   1782  NE1 TRP A1114       8.343  -0.739  20.429  1.00 26.10           N  
ATOM   1783  CZ2 TRP A1114      10.382   0.697  20.196  1.00 30.73           C  
ATOM   1784  CZ3 TRP A1114      10.234   2.734  21.486  1.00 27.30           C  
ATOM   1785  CH2 TRP A1114      10.924   1.881  20.613  1.00 23.09           C  
ATOM   1786  HN  TRP A1114       6.202  -1.280  23.833  1.00 27.52           H  
ATOM   1787  HA  TRP A1114       7.229   1.414  24.455  1.00 27.51           H  
ATOM   1788  HB1 TRP A1114       5.137   0.519  22.460  1.00 27.51           H  
ATOM   1789  HB2 TRP A1114       5.918   2.117  22.515  1.00 27.52           H  
ATOM   1790  HD1 TRP A1114       6.358  -1.354  21.123  1.00 27.52           H  
ATOM   1791  HE1 TRP A1114       8.611  -1.560  19.797  1.00 27.52           H  
ATOM   1792  HE3 TRP A1114       8.444   3.073  22.638  1.00 27.52           H  
ATOM   1793  HZ2 TRP A1114      10.920   0.038  19.515  1.00 27.52           H  
ATOM   1794  HZ3 TRP A1114      10.696   3.671  21.797  1.00 27.52           H  
ATOM   1795  HH2 TRP A1114      11.914   2.168  20.259  1.00 27.52           H  
ATOM   1796  N   ASN A1115       4.137   0.731  25.288  1.00 31.14           N  
ATOM   1797  CA  ASN A1115       2.895   1.285  25.816  1.00 27.96           C  
ATOM   1798  C   ASN A1115       2.525   0.815  27.221  1.00 28.87           C  
ATOM   1799  O   ASN A1115       1.354   0.563  27.505  1.00 28.87           O  
ATOM   1800  CB  ASN A1115       1.747   0.973  24.855  1.00 28.79           C  
ATOM   1801  CG  ASN A1115       2.134   1.178  23.404  1.00 31.37           C  
ATOM   1802  ND2 ASN A1115       2.470   2.412  23.050  1.00 23.98           N  
ATOM   1803  OD1 ASN A1115       2.137   0.236  22.612  1.00 30.64           O  
ATOM   1804  HN  ASN A1115       4.215  -0.324  25.129  1.00 28.95           H  
ATOM   1805  HA  ASN A1115       3.008   2.369  25.852  1.00 28.95           H  
ATOM   1806  HB1 ASN A1115       1.448  -0.066  24.994  1.00 28.95           H  
ATOM   1807  HB2 ASN A1115       0.908   1.628  25.089  1.00 28.95           H  
ATOM   1808 1HD2 ASN A1115       2.458   3.199  23.775  1.00 28.95           H  
ATOM   1809 2HD2 ASN A1115       2.753   2.620  22.039  1.00 28.95           H  
ATOM   1810  N   ILE A1116       3.516   0.709  28.099  1.00 34.66           N  
ATOM   1811  CA  ILE A1116       3.265   0.294  29.477  1.00 28.88           C  
ATOM   1812  C   ILE A1116       3.647   1.376  30.485  1.00 34.83           C  
ATOM   1813  O   ILE A1116       3.888   1.088  31.658  1.00 36.54           O  
ATOM   1814  CB  ILE A1116       4.005  -1.013  29.822  1.00 26.42           C  
ATOM   1815  CG1 ILE A1116       5.503  -0.870  29.545  1.00 33.44           C  
ATOM   1816  CG2 ILE A1116       3.429  -2.174  29.029  1.00 26.41           C  
ATOM   1817  CD1 ILE A1116       6.294  -2.142  29.787  1.00 34.75           C  
ATOM   1818  HN  ILE A1116       4.516   0.932  27.791  1.00 31.99           H  
ATOM   1819  HA  ILE A1116       2.196   0.108  29.579  1.00 31.99           H  
ATOM   1820  HB  ILE A1116       3.868  -1.218  30.884  1.00 31.99           H  
ATOM   1821 1HG1 ILE A1116       5.633  -0.577  28.503  1.00 31.99           H  
ATOM   1822 2HG1 ILE A1116       5.900  -0.090  30.195  1.00 31.99           H  
ATOM   1823 1HG2 ILE A1116       3.963  -3.089  29.284  1.00 31.99           H  
ATOM   1824 2HG2 ILE A1116       3.538  -1.976  27.963  1.00 31.99           H  
ATOM   1825 3HG2 ILE A1116       2.372  -2.291  29.270  1.00 31.99           H  
ATOM   1826 1HD1 ILE A1116       7.347  -1.963  29.570  1.00 31.99           H  
ATOM   1827 2HD1 ILE A1116       5.919  -2.933  29.137  1.00 31.99           H  
ATOM   1828 3HD1 ILE A1116       6.185  -2.446  30.828  1.00 31.99           H  
ATOM   1829  N   ASN A1117       3.696   2.620  30.019  1.00 26.82           N  
ATOM   1830  CA  ASN A1117       4.022   3.759  30.872  1.00 27.82           C  
ATOM   1831  C   ASN A1117       5.364   3.596  31.580  1.00 30.60           C  
ATOM   1832  O   ASN A1117       5.544   4.057  32.707  1.00 37.23           O  
ATOM   1833  CB  ASN A1117       2.910   4.001  31.896  1.00 26.33           C  
ATOM   1834  CG  ASN A1117       3.086   5.304  32.652  1.00 29.21           C  
ATOM   1835  ND2 ASN A1117       2.533   5.368  33.858  1.00 29.60           N  
ATOM   1836  OD1 ASN A1117       3.715   6.239  32.159  1.00 27.73           O  
ATOM   1837  HN  ASN A1117       3.489   2.792  28.983  1.00 29.42           H  
ATOM   1838  HA  ASN A1117       4.087   4.642  30.237  1.00 29.42           H  
ATOM   1839  HB1 ASN A1117       1.954   4.027  31.373  1.00 29.42           H  
ATOM   1840  HB2 ASN A1117       2.910   3.179  32.612  1.00 29.42           H  
ATOM   1841 1HD2 ASN A1117       1.998   4.527  34.247  1.00 29.42           H  
ATOM   1842 2HD2 ASN A1117       2.622   6.261  34.441  1.00 29.42           H  
ATOM   1843  N   LYS A1118       6.305   2.938  30.911  1.00 30.99           N  
ATOM   1844  CA  LYS A1118       7.641   2.739  31.460  1.00 30.24           C  
ATOM   1845  C   LYS A1118       8.687   3.489  30.641  1.00 32.26           C  
ATOM   1846  O   LYS A1118       8.514   3.697  29.441  1.00 32.09           O  
ATOM   1847  CB  LYS A1118       7.984   1.248  31.503  1.00 35.97           C  
ATOM   1848  CG  LYS A1118       7.124   0.432  32.456  1.00 34.85           C  
ATOM   1849  CD  LYS A1118       7.439   0.758  33.905  1.00 37.58           C  
ATOM   1850  CE  LYS A1118       6.667  -0.143  34.853  1.00 39.96           C  
ATOM   1851  NZ  LYS A1118       7.033   0.111  36.274  1.00 50.73           N1+
ATOM   1852  HN  LYS A1118       6.076   2.543  29.943  1.00 36.07           H  
ATOM   1853  HA  LYS A1118       7.657   3.127  32.479  1.00 36.07           H  
ATOM   1854  HB1 LYS A1118       7.861   0.841  30.499  1.00 36.07           H  
ATOM   1855  HB2 LYS A1118       9.025   1.147  31.811  1.00 36.07           H  
ATOM   1856  HG1 LYS A1118       6.074   0.653  32.263  1.00 36.07           H  
ATOM   1857  HG2 LYS A1118       7.311  -0.628  32.283  1.00 36.07           H  
ATOM   1858  HD1 LYS A1118       8.507   0.621  34.076  1.00 36.07           H  
ATOM   1859  HD2 LYS A1118       7.169   1.795  34.102  1.00 36.07           H  
ATOM   1860  HE1 LYS A1118       5.600   0.041  34.725  1.00 36.07           H  
ATOM   1861  HE2 LYS A1118       6.889  -1.183  34.612  1.00 36.07           H  
ATOM   1862  HZ1 LYS A1118       6.470  -0.540  36.910  1.00 36.07           H  
ATOM   1863  HZ2 LYS A1118       6.814   1.128  36.523  1.00 36.07           H  
ATOM   1864  HZ3 LYS A1118       8.078  -0.072  36.412  1.00 36.07           H  
ATOM   1865  N   GLN A1119       9.770   3.893  31.297  1.00 37.31           N  
ATOM   1866  CA  GLN A1119      10.876   4.551  30.612  1.00 28.05           C  
ATOM   1867  C   GLN A1119      11.782   3.506  29.970  1.00 27.68           C  
ATOM   1868  O   GLN A1119      12.143   2.512  30.601  1.00 35.43           O  
ATOM   1869  CB  GLN A1119      11.674   5.424  31.584  1.00 28.44           C  
ATOM   1870  CG  GLN A1119      12.767   6.254  30.926  1.00 25.27           C  
ATOM   1871  CD  GLN A1119      13.519   7.120  31.920  1.00 32.35           C  
ATOM   1872  NE2 GLN A1119      13.752   8.375  31.554  1.00 30.70           N  
ATOM   1873  OE1 GLN A1119      13.882   6.667  33.006  1.00 33.15           O  
ATOM   1874  HN  GLN A1119       9.832   3.731  32.353  1.00 30.93           H  
ATOM   1875  HA  GLN A1119      10.469   5.188  29.827  1.00 30.93           H  
ATOM   1876  HB1 GLN A1119      10.981   6.104  32.080  1.00 30.93           H  
ATOM   1877  HB2 GLN A1119      12.139   4.773  32.325  1.00 30.93           H  
ATOM   1878  HG1 GLN A1119      13.475   5.580  30.444  1.00 30.93           H  
ATOM   1879  HG2 GLN A1119      12.311   6.900  30.175  1.00 30.93           H  
ATOM   1880 1HE2 GLN A1119      13.414   8.726  30.601  1.00 30.93           H  
ATOM   1881 2HE2 GLN A1119      14.278   9.035  32.212  1.00 30.93           H  
ATOM   1882  N   ILE A1120      12.142   3.728  28.712  1.00 26.90           N  
ATOM   1883  CA  ILE A1120      12.958   2.772  27.975  1.00 29.60           C  
ATOM   1884  C   ILE A1120      14.361   3.306  27.719  1.00 37.94           C  
ATOM   1885  O   ILE A1120      14.544   4.244  26.943  1.00 37.69           O  
ATOM   1886  CB  ILE A1120      12.309   2.407  26.628  1.00 29.59           C  
ATOM   1887  CG1 ILE A1120      10.913   1.823  26.852  1.00 30.60           C  
ATOM   1888  CG2 ILE A1120      13.186   1.428  25.861  1.00 31.53           C  
ATOM   1889  CD1 ILE A1120      10.222   1.386  25.577  1.00 33.06           C  
ATOM   1890  HN  ILE A1120      11.826   4.629  28.228  1.00 32.11           H  
ATOM   1891  HA  ILE A1120      13.042   1.863  28.571  1.00 32.11           H  
ATOM   1892  HB  ILE A1120      12.210   3.317  26.036  1.00 32.11           H  
ATOM   1893 1HG1 ILE A1120      11.004   0.957  27.508  1.00 32.11           H  
ATOM   1894 2HG1 ILE A1120      10.297   2.582  27.334  1.00 32.11           H  
ATOM   1895 1HG2 ILE A1120      12.711   1.181  24.911  1.00 32.11           H  
ATOM   1896 2HG2 ILE A1120      13.316   0.519  26.448  1.00 32.11           H  
ATOM   1897 3HG2 ILE A1120      14.159   1.881  25.673  1.00 32.11           H  
ATOM   1898 1HD1 ILE A1120       9.238   0.983  25.816  1.00 32.11           H  
ATOM   1899 2HD1 ILE A1120      10.819   0.618  25.085  1.00 32.11           H  
ATOM   1900 3HD1 ILE A1120      10.111   2.242  24.911  1.00 32.11           H  
ATOM   1901  N   CYS A1121      15.348   2.706  28.374  1.00 38.64           N  
ATOM   1902  CA  CYS A1121      16.738   3.099  28.181  1.00 38.82           C  
ATOM   1903  C   CYS A1121      17.533   1.974  27.540  1.00 44.00           C  
ATOM   1904  O   CYS A1121      17.729   0.918  28.140  1.00 48.71           O  
ATOM   1905  CB  CYS A1121      17.382   3.495  29.510  1.00 44.39           C  
ATOM   1906  SG  CYS A1121      19.132   3.943  29.378  1.00 51.70           S  
ATOM   1907  HN  CYS A1121      15.118   1.917  29.059  1.00 44.38           H  
ATOM   1908  HA  CYS A1121      16.763   3.962  27.515  1.00 44.38           H  
ATOM   1909  HB1 CYS A1121      16.839   4.350  29.912  1.00 44.38           H  
ATOM   1910  HB2 CYS A1121      17.295   2.653  30.197  1.00 44.38           H  
ATOM   1911  HG  CYS A1121      19.825   2.901  28.899  1.00 44.38           H  
ATOM   1912  N   VAL A1122      17.992   2.207  26.315  1.00 49.92           N  
ATOM   1913  CA  VAL A1122      18.788   1.220  25.600  1.00 60.62           C  
ATOM   1914  C   VAL A1122      20.250   1.282  26.028  1.00 59.58           C  
ATOM   1915  O   VAL A1122      20.978   0.295  25.919  1.00 66.79           O  
ATOM   1916  CB  VAL A1122      18.695   1.415  24.077  1.00 54.00           C  
ATOM   1917  CG1 VAL A1122      17.264   1.204  23.606  1.00 46.46           C  
ATOM   1918  CG2 VAL A1122      19.198   2.799  23.685  1.00 54.34           C  
ATOM   1919  HN  VAL A1122      17.771   3.142  25.843  1.00 55.96           H  
ATOM   1920  HA  VAL A1122      18.403   0.230  25.842  1.00 55.96           H  
ATOM   1921  HB  VAL A1122      19.329   0.670  23.596  1.00 55.96           H  
ATOM   1922 1HG1 VAL A1122      17.212   1.345  22.526  1.00 55.96           H  
ATOM   1923 2HG1 VAL A1122      16.609   1.923  24.098  1.00 55.96           H  
ATOM   1924 3HG1 VAL A1122      16.944   0.192  23.856  1.00 55.96           H  
ATOM   1925 1HG2 VAL A1122      19.125   2.920  22.604  1.00 55.96           H  
ATOM   1926 2HG2 VAL A1122      20.238   2.909  23.993  1.00 55.96           H  
ATOM   1927 3HG2 VAL A1122      18.591   3.559  24.177  1.00 55.96           H  
ATOM   1928  N   THR A1123      20.672   2.447  26.511  1.00 57.85           N  
ATOM   1929  CA  THR A1123      22.029   2.625  27.010  1.00 62.01           C  
ATOM   1930  C   THR A1123      22.326   1.517  28.008  1.00 63.24           C  
ATOM   1931  O   THR A1123      23.020   0.551  27.694  1.00 73.54           O  
ATOM   1932  CB  THR A1123      22.194   3.988  27.702  1.00 69.66           C  
ATOM   1933  CG2 THR A1123      23.668   4.339  27.852  1.00 71.18           C  
ATOM   1934  OG1 THR A1123      21.533   5.002  26.935  1.00 73.24           O  
ATOM   1935  HN  THR A1123      19.996   3.276  26.534  1.00 67.25           H  
ATOM   1936  HA  THR A1123      22.730   2.557  26.178  1.00 67.25           H  
ATOM   1937  HB  THR A1123      21.739   3.940  28.691  1.00 67.25           H  
ATOM   1938  HG1 THR A1123      21.955   5.046  25.975  1.00 67.25           H  
ATOM   1939 1HG2 THR A1123      23.763   5.307  28.344  1.00 67.25           H  
ATOM   1940 2HG2 THR A1123      24.133   4.385  26.867  1.00 67.25           H  
ATOM   1941 3HG2 THR A1123      24.164   3.577  28.452  1.00 67.25           H  
ATOM   1942  N   THR A1124      21.794   1.667  29.215  1.00 64.03           N  
ATOM   1943  CA  THR A1124      21.788   0.584  30.185  1.00 65.32           C  
ATOM   1944  C   THR A1124      20.442  -0.111  30.067  1.00 69.86           C  
ATOM   1945  O   THR A1124      19.481   0.276  30.727  1.00 69.71           O  
ATOM   1946  CB  THR A1124      21.966   1.101  31.624  1.00 80.45           C  
ATOM   1947  CG2 THR A1124      21.990  -0.061  32.609  1.00 86.51           C  
ATOM   1948  OG1 THR A1124      23.194   1.834  31.725  1.00 76.49           O  
ATOM   1949  HN  THR A1124      21.359   2.608  29.480  1.00 73.20           H  
ATOM   1950  HA  THR A1124      22.585  -0.121  29.949  1.00 73.20           H  
ATOM   1951  HB  THR A1124      21.135   1.761  31.871  1.00 73.20           H  
ATOM   1952  HG1 THR A1124      23.998   1.206  31.479  1.00 73.20           H  
ATOM   1953 1HG2 THR A1124      22.117   0.323  33.621  1.00 73.20           H  
ATOM   1954 2HG2 THR A1124      22.819  -0.726  32.367  1.00 73.20           H  
ATOM   1955 3HG2 THR A1124      21.052  -0.612  32.545  1.00 73.20           H  
ATOM   1956  N   ARG A1125      20.382  -1.126  29.208  1.00 65.26           N  
ATOM   1957  CA  ARG A1125      19.134  -1.806  28.864  1.00 62.60           C  
ATOM   1958  C   ARG A1125      18.228  -2.069  30.063  1.00 64.55           C  
ATOM   1959  O   ARG A1125      18.214  -3.169  30.617  1.00 67.94           O  
ATOM   1960  CB  ARG A1125      19.435  -3.117  28.139  1.00 59.23           C  
ATOM   1961  CG  ARG A1125      18.879  -3.188  26.730  1.00 59.35           C  
ATOM   1962  CD  ARG A1125      19.719  -4.118  25.874  1.00 72.65           C  
ATOM   1963  NE  ARG A1125      21.024  -3.536  25.568  1.00 83.27           N1+
ATOM   1964  CZ  ARG A1125      22.047  -4.215  25.058  1.00 77.37           C  
ATOM   1965  NH1 ARG A1125      21.926  -5.510  24.803  1.00 72.99           N1+
ATOM   1966  NH2 ARG A1125      23.194  -3.597  24.810  1.00 62.69           N  
ATOM   1967  HN  ARG A1125      21.289  -1.460  28.748  1.00 67.99           H  
ATOM   1968  HA  ARG A1125      18.588  -1.164  28.172  1.00 67.99           H  
ATOM   1969  HB1 ARG A1125      20.517  -3.238  28.086  1.00 67.99           H  
ATOM   1970  HB2 ARG A1125      19.005  -3.934  28.718  1.00 67.99           H  
ATOM   1971  HG1 ARG A1125      17.855  -3.561  26.767  1.00 67.99           H  
ATOM   1972  HG2 ARG A1125      18.887  -2.191  26.290  1.00 67.99           H  
ATOM   1973  HD1 ARG A1125      19.867  -5.055  26.411  1.00 67.99           H  
ATOM   1974  HD2 ARG A1125      19.191  -4.313  24.940  1.00 67.99           H  
ATOM   1975  HE  ARG A1125      21.166  -2.494  25.768  1.00 67.99           H  
ATOM   1976 1HH1 ARG A1125      21.003  -6.012  25.008  1.00 67.99           H  
ATOM   1977 2HH1 ARG A1125      22.751  -6.054  24.393  1.00 67.99           H  
ATOM   1978 1HH2 ARG A1125      23.295  -2.553  25.020  1.00 67.99           H  
ATOM   1979 2HH2 ARG A1125      24.018  -4.143  24.400  1.00 67.99           H  
ATOM   1980  N   ARG A1126      17.461  -1.053  30.446  1.00 54.74           N  
ATOM   1981  CA  ARG A1126      16.566  -1.141  31.591  1.00 59.92           C  
ATOM   1982  C   ARG A1126      15.182  -0.611  31.243  1.00 59.36           C  
ATOM   1983  O   ARG A1126      15.042   0.324  30.453  1.00 51.82           O  
ATOM   1984  CB  ARG A1126      17.125  -0.350  32.777  1.00 63.76           C  
ATOM   1985  CG  ARG A1126      18.377  -0.935  33.413  1.00 77.88           C  
ATOM   1986  CD  ARG A1126      18.804  -0.097  34.613  1.00 88.87           C  
ATOM   1987  NE  ARG A1126      19.976  -0.644  35.290  1.00112.79           N1+
ATOM   1988  CZ  ARG A1126      20.537  -0.104  36.367  1.00110.97           C  
ATOM   1989  NH1 ARG A1126      20.035   1.004  36.896  1.00106.67           N1+
ATOM   1990  NH2 ARG A1126      21.602  -0.671  36.916  1.00111.77           N  
ATOM   1991  HN  ARG A1126      17.503  -0.138  29.893  1.00 81.69           H  
ATOM   1992  HA  ARG A1126      16.475  -2.187  31.882  1.00 81.69           H  
ATOM   1993  HB1 ARG A1126      17.362   0.656  32.430  1.00 81.69           H  
ATOM   1994  HB2 ARG A1126      16.351  -0.298  33.543  1.00 81.69           H  
ATOM   1995  HG1 ARG A1126      18.171  -1.954  33.741  1.00 81.69           H  
ATOM   1996  HG2 ARG A1126      19.182  -0.946  32.678  1.00 81.69           H  
ATOM   1997  HD1 ARG A1126      19.038   0.911  34.270  1.00 81.69           H  
ATOM   1998  HD2 ARG A1126      17.978  -0.057  35.323  1.00 81.69           H  
ATOM   1999  HE  ARG A1126      20.411  -1.537  34.894  1.00 81.69           H  
ATOM   2000 1HH1 ARG A1126      19.176   1.466  36.456  1.00 81.69           H  
ATOM   2001 2HH1 ARG A1126      20.489   1.436  37.763  1.00 81.69           H  
ATOM   2002 1HH2 ARG A1126      22.011  -1.564  36.492  1.00 81.69           H  
ATOM   2003 2HH2 ARG A1126      22.053  -0.235  37.783  1.00 81.69           H  
ATOM   2004  N   ILE A1127      14.162  -1.218  31.837  1.00 52.43           N  
ATOM   2005  CA  ILE A1127      12.794  -0.739  31.692  1.00 46.05           C  
ATOM   2006  C   ILE A1127      12.180  -0.526  33.069  1.00 45.81           C  
ATOM   2007  O   ILE A1127      11.681  -1.464  33.692  1.00 50.25           O  
ATOM   2008  CB  ILE A1127      11.930  -1.713  30.873  1.00 41.14           C  
ATOM   2009  CG1 ILE A1127      12.455  -1.806  29.439  1.00 50.81           C  
ATOM   2010  CG2 ILE A1127      10.480  -1.259  30.870  1.00 41.79           C  
ATOM   2011  CD1 ILE A1127      11.646  -2.714  28.543  1.00 45.26           C  
ATOM   2012  HN  ILE A1127      14.350  -2.083  32.439  1.00 46.69           H  
ATOM   2013  HA  ILE A1127      12.818   0.220  31.174  1.00 46.69           H  
ATOM   2014  HB  ILE A1127      11.986  -2.701  31.331  1.00 46.69           H  
ATOM   2015 1HG1 ILE A1127      12.449  -0.805  29.007  1.00 46.69           H  
ATOM   2016 2HG1 ILE A1127      13.478  -2.182  29.473  1.00 46.69           H  
ATOM   2017 1HG2 ILE A1127       9.881  -1.958  30.287  1.00 46.69           H  
ATOM   2018 2HG2 ILE A1127      10.411  -0.265  30.428  1.00 46.69           H  
ATOM   2019 3HG2 ILE A1127      10.106  -1.228  31.894  1.00 46.69           H  
ATOM   2020 1HD1 ILE A1127      12.084  -2.725  27.545  1.00 46.69           H  
ATOM   2021 2HD1 ILE A1127      10.621  -2.349  28.485  1.00 46.69           H  
ATOM   2022 3HD1 ILE A1127      11.649  -3.725  28.951  1.00 46.69           H  
ATOM   2023  N   GLU A1128      12.234   0.714  33.544  1.00 40.90           N  
ATOM   2024  CA  GLU A1128      11.745   1.048  34.876  1.00 45.29           C  
ATOM   2025  C   GLU A1128      10.937   2.341  34.844  1.00 46.98           C  
ATOM   2026  O   GLU A1128      10.837   2.995  33.806  1.00 38.47           O  
ATOM   2027  CB  GLU A1128      12.919   1.195  35.848  1.00 41.86           C  
ATOM   2028  CG  GLU A1128      13.856  -0.005  35.890  1.00 50.67           C  
ATOM   2029  CD  GLU A1128      13.208  -1.231  36.505  1.00 59.38           C  
ATOM   2030  OE1 GLU A1128      12.177  -1.077  37.193  1.00 48.77           O  
ATOM   2031  OE2 GLU A1128      13.728  -2.348  36.298  1.00 60.86           O1-
ATOM   2032  HN  GLU A1128      12.648   1.488  32.932  1.00 48.13           H  
ATOM   2033  HA  GLU A1128      11.101   0.241  35.225  1.00 48.13           H  
ATOM   2034  HB1 GLU A1128      13.499   2.070  35.552  1.00 48.13           H  
ATOM   2035  HB2 GLU A1128      12.515   1.347  36.849  1.00 48.13           H  
ATOM   2036  HG1 GLU A1128      14.161  -0.245  34.871  1.00 48.13           H  
ATOM   2037  HG2 GLU A1128      14.734   0.258  36.480  1.00 48.13           H  
ATOM   2038  N   ASP A1129      10.360   2.704  35.986  1.00 39.43           N  
ATOM   2039  CA  ASP A1129       9.629   3.960  36.098  1.00 43.68           C  
ATOM   2040  C   ASP A1129      10.561   5.129  35.801  1.00 37.84           C  
ATOM   2041  O   ASP A1129      11.781   4.994  35.890  1.00 35.31           O  
ATOM   2042  CB  ASP A1129       9.011   4.109  37.490  1.00 51.19           C  
ATOM   2043  CG  ASP A1129       7.877   3.131  37.733  1.00 56.71           C  
ATOM   2044  OD1 ASP A1129       7.158   2.800  36.767  1.00 52.11           O  
ATOM   2045  OD2 ASP A1129       7.705   2.694  38.891  1.00 55.91           O1-
ATOM   2046  HN  ASP A1129      10.434   2.062  36.839  1.00 46.52           H  
ATOM   2047  HA  ASP A1129       8.826   3.961  35.361  1.00 46.52           H  
ATOM   2048  HB1 ASP A1129       9.786   3.936  38.236  1.00 46.52           H  
ATOM   2049  HB2 ASP A1129       8.625   5.123  37.594  1.00 46.52           H  
ATOM   2050  N   PHE A1130       9.977   6.270  35.448  1.00 32.81           N  
ATOM   2051  CA  PHE A1130      10.742   7.450  35.050  1.00 27.85           C  
ATOM   2052  C   PHE A1130      11.890   7.787  36.001  1.00 32.55           C  
ATOM   2053  O   PHE A1130      11.684   7.988  37.198  1.00 33.86           O  
ATOM   2054  CB  PHE A1130       9.821   8.664  34.893  1.00 29.57           C  
ATOM   2055  CG  PHE A1130      10.557   9.967  34.745  1.00 31.02           C  
ATOM   2056  CD1 PHE A1130      10.774  10.787  35.843  1.00 32.20           C  
ATOM   2057  CD2 PHE A1130      11.040  10.369  33.511  1.00 26.50           C  
ATOM   2058  CE1 PHE A1130      11.457  11.984  35.711  1.00 30.68           C  
ATOM   2059  CE2 PHE A1130      11.722  11.565  33.374  1.00 30.30           C  
ATOM   2060  CZ  PHE A1130      11.930  12.372  34.475  1.00 30.08           C  
ATOM   2061  HN  PHE A1130       8.909   6.326  35.456  1.00 30.67           H  
ATOM   2062  HA  PHE A1130      11.178   7.242  34.073  1.00 30.67           H  
ATOM   2063  HB1 PHE A1130       9.204   8.515  34.007  1.00 30.67           H  
ATOM   2064  HB2 PHE A1130       9.183   8.728  35.774  1.00 30.67           H  
ATOM   2065  HD1 PHE A1130      10.402  10.485  36.822  1.00 30.67           H  
ATOM   2066  HD2 PHE A1130      10.881   9.736  32.638  1.00 30.67           H  
ATOM   2067  HE1 PHE A1130      11.621  12.618  36.582  1.00 30.67           H  
ATOM   2068  HE2 PHE A1130      12.095  11.870  32.396  1.00 30.67           H  
ATOM   2069  HZ  PHE A1130      12.467  13.314  34.367  1.00 30.67           H  
ATOM   2070  N   ASN A1131      13.098   7.852  35.447  1.00 32.54           N  
ATOM   2071  CA  ASN A1131      14.282   8.267  36.193  1.00 33.83           C  
ATOM   2072  C   ASN A1131      14.810   9.586  35.637  1.00 34.28           C  
ATOM   2073  O   ASN A1131      15.115   9.684  34.448  1.00 39.00           O  
ATOM   2074  CB  ASN A1131      15.363   7.184  36.116  1.00 31.85           C  
ATOM   2075  CG  ASN A1131      16.625   7.545  36.893  1.00 38.04           C  
ATOM   2076  ND2 ASN A1131      17.273   6.533  37.458  1.00 44.37           N  
ATOM   2077  OD1 ASN A1131      17.018   8.710  36.974  1.00 38.54           O  
ATOM   2078  HN  ASN A1131      13.206   7.590  34.415  1.00 36.56           H  
ATOM   2079  HA  ASN A1131      14.005   8.412  37.237  1.00 36.56           H  
ATOM   2080  HB1 ASN A1131      14.957   6.258  36.524  1.00 36.56           H  
ATOM   2081  HB2 ASN A1131      15.630   7.034  35.070  1.00 36.56           H  
ATOM   2082 1HD2 ASN A1131      16.902   5.535  37.353  1.00 36.56           H  
ATOM   2083 2HD2 ASN A1131      18.166   6.716  38.018  1.00 36.56           H  
ATOM   2084  N   PRO A1132      14.918  10.605  36.503  1.00 37.21           N  
ATOM   2085  CA  PRO A1132      15.323  11.969  36.140  1.00 33.67           C  
ATOM   2086  C   PRO A1132      16.664  12.068  35.410  1.00 30.55           C  
ATOM   2087  O   PRO A1132      16.901  13.067  34.734  1.00 36.25           O  
ATOM   2088  CB  PRO A1132      15.430  12.669  37.496  1.00 39.34           C  
ATOM   2089  CG  PRO A1132      14.505  11.925  38.377  1.00 37.03           C  
ATOM   2090  CD  PRO A1132      14.596  10.493  37.936  1.00 38.69           C  
ATOM   2091  HA  PRO A1132      14.542  12.439  35.543  1.00 36.11           H  
ATOM   2092  HB1 PRO A1132      16.450  12.615  37.877  1.00 36.11           H  
ATOM   2093  HB2 PRO A1132      15.127  13.713  37.414  1.00 36.11           H  
ATOM   2094  HG1 PRO A1132      14.810  12.023  39.419  1.00 36.11           H  
ATOM   2095  HG2 PRO A1132      13.487  12.296  38.260  1.00 36.11           H  
ATOM   2096  HD1 PRO A1132      15.385   9.967  38.474  1.00 36.11           H  
ATOM   2097  HD2 PRO A1132      13.648   9.977  38.085  1.00 36.11           H  
ATOM   2098  N   THR A1133      17.529  11.068  35.552  1.00 30.51           N  
ATOM   2099  CA  THR A1133      18.856  11.132  34.941  1.00 37.86           C  
ATOM   2100  C   THR A1133      18.986  10.238  33.705  1.00 32.69           C  
ATOM   2101  O   THR A1133      20.075  10.087  33.147  1.00 35.95           O  
ATOM   2102  CB  THR A1133      19.963  10.763  35.951  1.00 40.15           C  
ATOM   2103  CG2 THR A1133      19.903  11.676  37.169  1.00 37.60           C  
ATOM   2104  OG1 THR A1133      19.796   9.405  36.375  1.00 30.61           O  
ATOM   2105  HN  THR A1133      17.250  10.205  36.121  1.00 35.05           H  
ATOM   2106  HA  THR A1133      19.026  12.161  34.625  1.00 35.05           H  
ATOM   2107  HB  THR A1133      20.936  10.871  35.471  1.00 35.05           H  
ATOM   2108  HG1 THR A1133      18.857   9.293  36.832  1.00 35.05           H  
ATOM   2109 1HG2 THR A1133      20.691  11.400  37.870  1.00 35.05           H  
ATOM   2110 2HG2 THR A1133      18.933  11.571  37.655  1.00 35.05           H  
ATOM   2111 3HG2 THR A1133      20.042  12.711  36.855  1.00 35.05           H  
ATOM   2112  N   THR A1134      17.871   9.661  33.272  1.00 28.23           N  
ATOM   2113  CA  THR A1134      17.881   8.705  32.168  1.00 25.25           C  
ATOM   2114  C   THR A1134      17.471   9.328  30.830  1.00 29.33           C  
ATOM   2115  O   THR A1134      16.610  10.205  30.782  1.00 35.22           O  
ATOM   2116  CB  THR A1134      16.971   7.504  32.484  1.00 33.99           C  
ATOM   2117  CG2 THR A1134      16.920   6.540  31.309  1.00 25.14           C  
ATOM   2118  OG1 THR A1134      17.473   6.823  33.641  1.00 29.22           O  
ATOM   2119  HN  THR A1134      16.942   9.903  33.744  1.00 29.48           H  
ATOM   2120  HA  THR A1134      18.899   8.331  32.062  1.00 29.48           H  
ATOM   2121  HB  THR A1134      15.964   7.865  32.692  1.00 29.48           H  
ATOM   2122  HG1 THR A1134      18.449   6.485  33.453  1.00 29.48           H  
ATOM   2123 1HG2 THR A1134      16.271   5.700  31.556  1.00 29.48           H  
ATOM   2124 2HG2 THR A1134      17.924   6.173  31.096  1.00 29.48           H  
ATOM   2125 3HG2 THR A1134      16.528   7.056  30.432  1.00 29.48           H  
ATOM   2126  N   ASN A1135      18.102   8.876  29.750  1.00 25.76           N  
ATOM   2127  CA  ASN A1135      17.740   9.310  28.400  1.00 26.84           C  
ATOM   2128  C   ASN A1135      17.791  10.822  28.200  1.00 30.27           C  
ATOM   2129  O   ASN A1135      16.828  11.428  27.727  1.00 23.84           O  
ATOM   2130  CB  ASN A1135      16.354   8.783  28.017  1.00 21.21           C  
ATOM   2131  CG  ASN A1135      16.324   7.275  27.868  1.00 27.13           C  
ATOM   2132  ND2 ASN A1135      15.180   6.671  28.172  1.00 28.76           N  
ATOM   2133  OD1 ASN A1135      17.317   6.659  27.480  1.00 31.16           O  
ATOM   2134  HN  ASN A1135      18.899   8.173  29.872  1.00 26.87           H  
ATOM   2135  HA  ASN A1135      18.459   8.866  27.711  1.00 26.87           H  
ATOM   2136  HB1 ASN A1135      15.645   9.071  28.793  1.00 26.87           H  
ATOM   2137  HB2 ASN A1135      16.059   9.233  27.069  1.00 26.87           H  
ATOM   2138 1HD2 ASN A1135      14.342   7.248  28.502  1.00 26.87           H  
ATOM   2139 2HD2 ASN A1135      15.097   5.608  28.087  1.00 26.87           H  
ATOM   2140  N   ILE A1136      18.920  11.427  28.553  1.00 30.64           N  
ATOM   2141  CA  ILE A1136      19.094  12.867  28.397  1.00 28.44           C  
ATOM   2142  C   ILE A1136      19.240  13.257  26.927  1.00 28.53           C  
ATOM   2143  O   ILE A1136      18.613  14.210  26.464  1.00 25.10           O  
ATOM   2144  CB  ILE A1136      20.321  13.367  29.184  1.00 30.32           C  
ATOM   2145  CG1 ILE A1136      20.189  13.001  30.665  1.00 30.45           C  
ATOM   2146  CG2 ILE A1136      20.487  14.868  29.015  1.00 27.96           C  
ATOM   2147  CD1 ILE A1136      18.960  13.577  31.334  1.00 28.22           C  
ATOM   2148  HN  ILE A1136      19.720  10.845  28.961  1.00 28.71           H  
ATOM   2149  HA  ILE A1136      18.208  13.363  28.795  1.00 28.71           H  
ATOM   2150  HB  ILE A1136      21.209  12.876  28.786  1.00 28.71           H  
ATOM   2151 1HG1 ILE A1136      20.147  11.915  30.747  1.00 28.71           H  
ATOM   2152 2HG1 ILE A1136      21.070  13.371  31.189  1.00 28.71           H  
ATOM   2153 1HG2 ILE A1136      21.358  15.203  29.578  1.00 28.71           H  
ATOM   2154 2HG2 ILE A1136      19.597  15.377  29.387  1.00 28.71           H  
ATOM   2155 3HG2 ILE A1136      20.625  15.102  27.959  1.00 28.71           H  
ATOM   2156 1HD1 ILE A1136      18.939  13.273  32.380  1.00 28.71           H  
ATOM   2157 2HD1 ILE A1136      18.066  13.209  30.831  1.00 28.71           H  
ATOM   2158 3HD1 ILE A1136      18.989  14.665  31.273  1.00 28.71           H  
ATOM   2159  N   ILE A1137      20.064  12.511  26.197  1.00 29.28           N  
ATOM   2160  CA  ILE A1137      20.335  12.806  24.794  1.00 28.19           C  
ATOM   2161  C   ILE A1137      19.768  11.721  23.885  1.00 24.66           C  
ATOM   2162  O   ILE A1137      19.965  10.532  24.130  1.00 27.64           O  
ATOM   2163  CB  ILE A1137      21.848  12.956  24.535  1.00 28.60           C  
ATOM   2164  CG1 ILE A1137      22.455  13.980  25.499  1.00 29.96           C  
ATOM   2165  CG2 ILE A1137      22.111  13.356  23.091  1.00 26.03           C  
ATOM   2166  CD1 ILE A1137      23.939  14.213  25.302  1.00 25.89           C  
ATOM   2167  HN  ILE A1137      20.543  11.669  26.652  1.00 27.53           H  
ATOM   2168  HA  ILE A1137      19.850  13.750  24.543  1.00 27.53           H  
ATOM   2169  HB  ILE A1137      22.324  11.992  24.715  1.00 27.53           H  
ATOM   2170 1HG1 ILE A1137      21.938  14.929  25.359  1.00 27.53           H  
ATOM   2171 2HG1 ILE A1137      22.297  13.626  26.518  1.00 27.53           H  
ATOM   2172 1HG2 ILE A1137      23.184  13.456  22.931  1.00 27.53           H  
ATOM   2173 2HG2 ILE A1137      21.623  14.308  22.882  1.00 27.53           H  
ATOM   2174 3HG2 ILE A1137      21.714  12.591  22.424  1.00 27.53           H  
ATOM   2175 1HD1 ILE A1137      24.290  14.951  26.023  1.00 27.53           H  
ATOM   2176 2HD1 ILE A1137      24.119  14.579  24.291  1.00 27.53           H  
ATOM   2177 3HD1 ILE A1137      24.477  13.277  25.450  1.00 27.53           H  
ATOM   2178  N   PRO A1138      19.054  12.134  22.827  1.00 28.73           N  
ATOM   2179  CA  PRO A1138      18.418  11.214  21.877  1.00 27.05           C  
ATOM   2180  C   PRO A1138      19.452  10.407  21.100  1.00 28.07           C  
ATOM   2181  O   PRO A1138      20.402  10.984  20.571  1.00 32.37           O  
ATOM   2182  CB  PRO A1138      17.673  12.157  20.921  1.00 28.72           C  
ATOM   2183  CG  PRO A1138      17.536  13.439  21.674  1.00 23.13           C  
ATOM   2184  CD  PRO A1138      18.769  13.540  22.501  1.00 24.35           C  
ATOM   2185  HA  PRO A1138      17.719  10.553  22.389  1.00 27.49           H  
ATOM   2186  HB1 PRO A1138      18.248  12.309  20.007  1.00 27.49           H  
ATOM   2187  HB2 PRO A1138      16.692  11.753  20.671  1.00 27.49           H  
ATOM   2188  HG1 PRO A1138      17.468  14.281  20.985  1.00 27.49           H  
ATOM   2189  HG2 PRO A1138      16.651  13.416  22.309  1.00 27.49           H  
ATOM   2190  HD1 PRO A1138      19.587  13.986  21.935  1.00 27.49           H  
ATOM   2191  HD2 PRO A1138      18.590  14.124  23.404  1.00 27.49           H  
ATOM   2192  N   VAL A1139      19.264   9.094  21.025  1.00 28.15           N  
ATOM   2193  CA  VAL A1139      20.229   8.223  20.365  1.00 24.99           C  
ATOM   2194  C   VAL A1139      20.068   8.214  18.843  1.00 30.67           C  
ATOM   2195  O   VAL A1139      21.019   7.944  18.108  1.00 33.38           O  
ATOM   2196  CB  VAL A1139      20.136   6.777  20.902  1.00 25.33           C  
ATOM   2197  CG1 VAL A1139      18.782   6.166  20.562  1.00 19.90           C  
ATOM   2198  CG2 VAL A1139      21.271   5.933  20.346  1.00 41.96           C  
ATOM   2199  HN  VAL A1139      18.384   8.666  21.459  1.00 29.20           H  
ATOM   2200  HA  VAL A1139      21.227   8.599  20.592  1.00 29.20           H  
ATOM   2201  HB  VAL A1139      20.234   6.809  21.987  1.00 29.20           H  
ATOM   2202 1HG1 VAL A1139      18.735   5.148  20.948  1.00 29.20           H  
ATOM   2203 2HG1 VAL A1139      18.651   6.150  19.480  1.00 29.20           H  
ATOM   2204 3HG1 VAL A1139      17.990   6.762  21.014  1.00 29.20           H  
ATOM   2205 1HG2 VAL A1139      21.192   4.917  20.733  1.00 29.20           H  
ATOM   2206 2HG2 VAL A1139      22.226   6.363  20.648  1.00 29.20           H  
ATOM   2207 3HG2 VAL A1139      21.210   5.912  19.258  1.00 29.20           H  
ATOM   2208  N   ASN A1140      18.862   8.519  18.377  1.00 28.91           N  
ATOM   2209  CA  ASN A1140      18.576   8.509  16.948  1.00 26.37           C  
ATOM   2210  C   ASN A1140      19.135   9.729  16.226  1.00 31.52           C  
ATOM   2211  O   ASN A1140      19.444   9.673  15.036  1.00 34.83           O  
ATOM   2212  CB  ASN A1140      17.069   8.407  16.704  1.00 23.13           C  
ATOM   2213  CG  ASN A1140      16.311   9.623  17.207  1.00 27.37           C  
ATOM   2214  ND2 ASN A1140      15.405  10.135  16.382  1.00 25.30           N  
ATOM   2215  OD1 ASN A1140      16.543  10.102  18.317  1.00 23.66           O  
ATOM   2216  HN  ASN A1140      18.084   8.777  19.065  1.00 27.64           H  
ATOM   2217  HA  ASN A1140      19.045   7.623  16.519  1.00 27.64           H  
ATOM   2218  HB1 ASN A1140      16.895   8.306  15.633  1.00 27.64           H  
ATOM   2219  HB2 ASN A1140      16.691   7.523  17.218  1.00 27.64           H  
ATOM   2220 1HD2 ASN A1140      15.243   9.690  15.422  1.00 27.64           H  
ATOM   2221 2HD2 ASN A1140      14.837  10.992  16.677  1.00 27.64           H  
ATOM   2222  N   ARG A1141      19.269  10.831  16.954  1.00 29.33           N  
ATOM   2223  CA  ARG A1141      19.656  12.099  16.349  1.00 31.89           C  
ATOM   2224  C   ARG A1141      21.166  12.291  16.278  1.00 32.02           C  
ATOM   2225  O   ARG A1141      21.866  12.180  17.286  1.00 33.44           O  
ATOM   2226  CB  ARG A1141      19.016  13.260  17.111  1.00 29.29           C  
ATOM   2227  CG  ARG A1141      19.518  14.629  16.698  1.00 29.34           C  
ATOM   2228  CD  ARG A1141      18.750  15.721  17.416  1.00 24.46           C  
ATOM   2229  NE  ARG A1141      19.295  17.046  17.141  1.00 21.85           N1+
ATOM   2230  CZ  ARG A1141      18.963  17.784  16.088  1.00 21.39           C  
ATOM   2231  NH1 ARG A1141      18.089  17.326  15.202  1.00 20.01           N1+
ATOM   2232  NH2 ARG A1141      19.508  18.981  15.919  1.00 20.61           N  
ATOM   2233  HN  ARG A1141      19.089  10.787  18.008  1.00 26.69           H  
ATOM   2234  HA  ARG A1141      19.269  12.115  15.330  1.00 26.69           H  
ATOM   2235  HB1 ARG A1141      17.940  13.226  16.943  1.00 26.69           H  
ATOM   2236  HB2 ARG A1141      19.223  13.127  18.173  1.00 26.69           H  
ATOM   2237  HG1 ARG A1141      20.576  14.712  16.948  1.00 26.69           H  
ATOM   2238  HG2 ARG A1141      19.388  14.748  15.622  1.00 26.69           H  
ATOM   2239  HD1 ARG A1141      17.711  15.693  17.088  1.00 26.69           H  
ATOM   2240  HD2 ARG A1141      18.798  15.537  18.489  1.00 26.69           H  
ATOM   2241  HE  ARG A1141      20.007  17.448  17.831  1.00 26.69           H  
ATOM   2242 1HH1 ARG A1141      17.649  16.360  15.335  1.00 26.69           H  
ATOM   2243 2HH1 ARG A1141      17.823  17.923  14.355  1.00 26.69           H  
ATOM   2244 1HH2 ARG A1141      20.215  19.352  16.631  1.00 26.69           H  
ATOM   2245 2HH2 ARG A1141      19.241  19.576  15.071  1.00 26.69           H  
ATOM   2246  N   ARG A1142      21.662  12.576  15.078  1.00 36.87           N  
ATOM   2247  CA  ARG A1142      23.061  12.943  14.898  1.00 47.24           C  
ATOM   2248  C   ARG A1142      23.228  14.437  15.150  1.00 31.96           C  
ATOM   2249  O   ARG A1142      22.693  15.266  14.413  1.00 30.80           O  
ATOM   2250  CB  ARG A1142      23.555  12.580  13.494  1.00 52.92           C  
ATOM   2251  CG  ARG A1142      24.958  13.090  13.174  1.00 59.87           C  
ATOM   2252  CD  ARG A1142      25.482  12.533  11.853  1.00 73.18           C  
ATOM   2253  NE  ARG A1142      24.610  12.849  10.724  1.00 81.09           N1+
ATOM   2254  CZ  ARG A1142      24.810  13.853   9.877  1.00 85.28           C  
ATOM   2255  NH1 ARG A1142      25.859  14.650  10.023  1.00 90.89           N1+
ATOM   2256  NH2 ARG A1142      23.960  14.059   8.880  1.00 71.19           N  
ATOM   2257  HN  ARG A1142      21.019  12.535  14.224  1.00 60.12           H  
ATOM   2258  HA  ARG A1142      23.660  12.399  15.628  1.00 60.12           H  
ATOM   2259  HB1 ARG A1142      23.557  11.494  13.402  1.00 60.12           H  
ATOM   2260  HB2 ARG A1142      22.863  13.005  12.767  1.00 60.12           H  
ATOM   2261  HG1 ARG A1142      24.931  14.178  13.111  1.00 60.12           H  
ATOM   2262  HG2 ARG A1142      25.633  12.789  13.975  1.00 60.12           H  
ATOM   2263  HD1 ARG A1142      26.468  12.957  11.662  1.00 60.12           H  
ATOM   2264  HD2 ARG A1142      25.563  11.449  11.939  1.00 60.12           H  
ATOM   2265  HE  ARG A1142      23.752  12.229  10.569  1.00 60.12           H  
ATOM   2266 1HH1 ARG A1142      26.548  14.486  10.825  1.00 60.12           H  
ATOM   2267 2HH1 ARG A1142      26.017  15.457   9.339  1.00 60.12           H  
ATOM   2268 1HH2 ARG A1142      23.113  13.417   8.758  1.00 60.12           H  
ATOM   2269 2HH2 ARG A1142      24.121  14.868   8.198  1.00 60.12           H  
ATOM   2270  N   LEU A1143      23.962  14.769  16.206  1.00 26.54           N  
ATOM   2271  CA  LEU A1143      24.179  16.156  16.595  1.00 31.07           C  
ATOM   2272  C   LEU A1143      24.815  16.969  15.470  1.00 27.78           C  
ATOM   2273  O   LEU A1143      25.809  16.548  14.879  1.00 37.35           O  
ATOM   2274  CB  LEU A1143      25.052  16.215  17.850  1.00 31.92           C  
ATOM   2275  CG  LEU A1143      24.546  15.379  19.031  1.00 38.08           C  
ATOM   2276  CD1 LEU A1143      25.504  15.455  20.215  1.00 28.23           C  
ATOM   2277  CD2 LEU A1143      23.135  15.806  19.434  1.00 36.05           C  
ATOM   2278  HN  LEU A1143      24.409  13.992  16.790  1.00 32.13           H  
ATOM   2279  HA  LEU A1143      23.212  16.599  16.831  1.00 32.13           H  
ATOM   2280  HB1 LEU A1143      26.048  15.859  17.586  1.00 32.13           H  
ATOM   2281  HB2 LEU A1143      25.111  17.255  18.172  1.00 32.13           H  
ATOM   2282  HG  LEU A1143      24.499  14.339  18.707  1.00 32.13           H  
ATOM   2283 1HD1 LEU A1143      25.117  14.852  21.036  1.00 32.13           H  
ATOM   2284 2HD1 LEU A1143      25.599  16.491  20.540  1.00 32.13           H  
ATOM   2285 3HD1 LEU A1143      26.482  15.077  19.917  1.00 32.13           H  
ATOM   2286 1HD2 LEU A1143      22.797  15.199  20.274  1.00 32.13           H  
ATOM   2287 2HD2 LEU A1143      22.458  15.668  18.591  1.00 32.13           H  
ATOM   2288 3HD2 LEU A1143      23.142  16.856  19.725  1.00 32.13           H  
ATOM   2289  N   PRO A1144      24.239  18.144  15.176  1.00 26.69           N  
ATOM   2290  CA  PRO A1144      24.722  19.041  14.119  1.00 29.71           C  
ATOM   2291  C   PRO A1144      26.106  19.601  14.429  1.00 30.17           C  
ATOM   2292  O   PRO A1144      26.824  20.003  13.514  1.00 33.42           O  
ATOM   2293  CB  PRO A1144      23.695  20.179  14.126  1.00 31.01           C  
ATOM   2294  CG  PRO A1144      22.501  19.632  14.833  1.00 28.97           C  
ATOM   2295  CD  PRO A1144      23.042  18.676  15.844  1.00 26.15           C  
ATOM   2296  HA  PRO A1144      24.722  18.532  13.155  1.00 29.45           H  
ATOM   2297  HB1 PRO A1144      24.089  21.045  14.658  1.00 29.45           H  
ATOM   2298  HB2 PRO A1144      23.436  20.465  13.107  1.00 29.45           H  
ATOM   2299  HG1 PRO A1144      21.948  20.433  15.324  1.00 29.45           H  
ATOM   2300  HG2 PRO A1144      21.846  19.115  14.131  1.00 29.45           H  
ATOM   2301  HD1 PRO A1144      23.304  19.189  16.770  1.00 29.45           H  
ATOM   2302  HD2 PRO A1144      22.326  17.883  16.058  1.00 29.45           H  
ATOM   2303  N   HIS A1145      26.465  19.635  15.708  1.00 30.13           N  
ATOM   2304  CA  HIS A1145      27.763  20.150  16.128  1.00 34.20           C  
ATOM   2305  C   HIS A1145      28.160  19.578  17.484  1.00 29.91           C  
ATOM   2306  O   HIS A1145      27.315  19.096  18.238  1.00 27.83           O  
ATOM   2307  CB  HIS A1145      27.743  21.680  16.186  1.00 30.91           C  
ATOM   2308  CG  HIS A1145      26.760  22.235  17.170  1.00 33.53           C  
ATOM   2309  CD2 HIS A1145      25.541  22.795  16.992  1.00 30.40           C  
ATOM   2310  ND1 HIS A1145      26.990  22.243  18.529  1.00 26.31           N  
ATOM   2311  CE1 HIS A1145      25.956  22.787  19.145  1.00 24.88           C  
ATOM   2312  NE2 HIS A1145      25.063  23.131  18.235  1.00 23.06           N  
ATOM   2313  HN  HIS A1145      25.783  19.275  16.450  1.00 29.12           H  
ATOM   2314  HA  HIS A1145      28.508  19.844  15.394  1.00 29.12           H  
ATOM   2315  HB1 HIS A1145      28.739  22.026  16.463  1.00 29.12           H  
ATOM   2316  HB2 HIS A1145      27.488  22.058  15.196  1.00 29.12           H  
ATOM   2317  HD1 HIS A1145      27.869  21.867  19.010  1.00 29.12           H  
ATOM   2318  HD2 HIS A1145      25.033  22.950  16.040  1.00 29.12           H  
ATOM   2319  HE1 HIS A1145      25.857  22.928  20.221  1.00 29.12           H  
ATOM   2320  N   SER A1146      29.452  19.635  17.786  1.00 29.87           N  
ATOM   2321  CA  SER A1146      29.963  19.113  19.045  1.00 32.84           C  
ATOM   2322  C   SER A1146      29.408  19.877  20.240  1.00 34.22           C  
ATOM   2323  O   SER A1146      29.170  21.083  20.167  1.00 29.78           O  
ATOM   2324  CB  SER A1146      31.490  19.169  19.067  1.00 33.04           C  
ATOM   2325  OG  SER A1146      32.038  18.436  17.987  1.00 48.33           O  
ATOM   2326  HN  SER A1146      30.133  20.075  17.088  1.00 34.68           H  
ATOM   2327  HA  SER A1146      29.657  18.070  19.133  1.00 34.68           H  
ATOM   2328  HB1 SER A1146      31.810  20.208  18.992  1.00 34.68           H  
ATOM   2329  HB2 SER A1146      31.849  18.745  20.005  1.00 34.68           H  
ATOM   2330  HG  SER A1146      31.736  17.433  18.056  1.00 34.68           H  
ATOM   2331  N   LEU A1147      29.200  19.157  21.338  1.00 28.69           N  
ATOM   2332  CA  LEU A1147      28.811  19.758  22.605  1.00 31.58           C  
ATOM   2333  C   LEU A1147      29.966  19.598  23.582  1.00 33.22           C  
ATOM   2334  O   LEU A1147      30.818  18.727  23.401  1.00 34.62           O  
ATOM   2335  CB  LEU A1147      27.566  19.067  23.165  1.00 29.65           C  
ATOM   2336  CG  LEU A1147      26.322  19.064  22.274  1.00 26.67           C  
ATOM   2337  CD1 LEU A1147      25.199  18.255  22.905  1.00 22.29           C  
ATOM   2338  CD2 LEU A1147      25.877  20.488  21.997  1.00 26.39           C  
ATOM   2339  HN  LEU A1147      29.323  18.095  21.288  1.00 29.14           H  
ATOM   2340  HA  LEU A1147      28.604  20.818  22.457  1.00 29.14           H  
ATOM   2341  HB1 LEU A1147      27.828  18.029  23.369  1.00 29.14           H  
ATOM   2342  HB2 LEU A1147      27.303  19.566  24.098  1.00 29.14           H  
ATOM   2343  HG  LEU A1147      26.585  18.599  21.324  1.00 29.14           H  
ATOM   2344 1HD1 LEU A1147      24.328  18.270  22.250  1.00 29.14           H  
ATOM   2345 2HD1 LEU A1147      24.936  18.689  23.870  1.00 29.14           H  
ATOM   2346 3HD1 LEU A1147      25.528  17.226  23.048  1.00 29.14           H  
ATOM   2347 1HD2 LEU A1147      24.991  20.475  21.362  1.00 29.14           H  
ATOM   2348 2HD2 LEU A1147      26.678  21.028  21.492  1.00 29.14           H  
ATOM   2349 3HD2 LEU A1147      25.642  20.985  22.938  1.00 29.14           H  
ATOM   2350  N   VAL A1148      30.000  20.432  24.614  1.00 28.42           N  
ATOM   2351  CA  VAL A1148      31.021  20.297  25.644  1.00 33.92           C  
ATOM   2352  C   VAL A1148      30.632  19.172  26.598  1.00 33.67           C  
ATOM   2353  O   VAL A1148      29.449  18.933  26.836  1.00 35.04           O  
ATOM   2354  CB  VAL A1148      31.226  21.609  26.432  1.00 32.92           C  
ATOM   2355  CG1 VAL A1148      31.555  22.753  25.482  1.00 30.94           C  
ATOM   2356  CG2 VAL A1148      29.993  21.930  27.258  1.00 34.18           C  
ATOM   2357  HN  VAL A1148      29.270  21.211  24.690  1.00 32.73           H  
ATOM   2358  HA  VAL A1148      31.963  20.032  25.164  1.00 32.73           H  
ATOM   2359  HB  VAL A1148      32.068  21.474  27.111  1.00 32.73           H  
ATOM   2360 1HG1 VAL A1148      31.697  23.671  26.053  1.00 32.73           H  
ATOM   2361 2HG1 VAL A1148      30.735  22.887  24.777  1.00 32.73           H  
ATOM   2362 3HG1 VAL A1148      32.469  22.521  24.936  1.00 32.73           H  
ATOM   2363 1HG2 VAL A1148      30.154  22.858  27.807  1.00 32.73           H  
ATOM   2364 2HG2 VAL A1148      29.806  21.119  27.962  1.00 32.73           H  
ATOM   2365 3HG2 VAL A1148      29.133  22.044  26.598  1.00 32.73           H  
ATOM   2366  N   ALA A1149      31.627  18.472  27.132  1.00 34.20           N  
ATOM   2367  CA  ALA A1149      31.369  17.335  28.010  1.00 32.50           C  
ATOM   2368  C   ALA A1149      30.978  17.783  29.413  1.00 33.40           C  
ATOM   2369  O   ALA A1149      30.163  17.141  30.075  1.00 45.27           O  
ATOM   2370  CB  ALA A1149      32.586  16.425  28.067  1.00 35.19           C  
ATOM   2371  HN  ALA A1149      32.638  18.747  26.914  1.00 36.11           H  
ATOM   2372  HA  ALA A1149      30.539  16.765  27.592  1.00 36.11           H  
ATOM   2373  HB1 ALA A1149      32.379  15.581  28.725  1.00 36.11           H  
ATOM   2374  HB2 ALA A1149      33.440  16.983  28.450  1.00 36.11           H  
ATOM   2375  HB3 ALA A1149      32.812  16.057  27.066  1.00 36.11           H  
ATOM   2376  N   GLU A1150      31.564  18.888  29.860  1.00 39.19           N  
ATOM   2377  CA  GLU A1150      31.310  19.405  31.198  1.00 41.67           C  
ATOM   2378  C   GLU A1150      31.145  20.919  31.168  1.00 38.84           C  
ATOM   2379  O   GLU A1150      32.001  21.633  30.649  1.00 36.86           O  
ATOM   2380  CB  GLU A1150      32.453  19.020  32.139  1.00 47.68           C  
ATOM   2381  CG  GLU A1150      32.327  19.584  33.547  1.00 51.28           C  
ATOM   2382  CD  GLU A1150      33.486  19.179  34.440  1.00 68.50           C  
ATOM   2383  OE1 GLU A1150      34.401  18.483  33.951  1.00 68.01           O  
ATOM   2384  OE2 GLU A1150      33.482  19.555  35.632  1.00 70.29           O1-
ATOM   2385  HN  GLU A1150      32.241  19.413  29.219  1.00 51.37           H  
ATOM   2386  HA  GLU A1150      30.387  18.962  31.573  1.00 51.37           H  
ATOM   2387  HB1 GLU A1150      32.485  17.933  32.209  1.00 51.37           H  
ATOM   2388  HB2 GLU A1150      33.386  19.384  31.709  1.00 51.37           H  
ATOM   2389  HG1 GLU A1150      32.296  20.672  33.486  1.00 51.37           H  
ATOM   2390  HG2 GLU A1150      31.400  19.217  33.989  1.00 51.37           H  
ATOM   2391  N   HIS A1151      30.038  21.403  31.723  1.00 34.07           N  
ATOM   2392  CA  HIS A1151      29.790  22.838  31.795  1.00 35.01           C  
ATOM   2393  C   HIS A1151      30.850  23.536  32.636  1.00 34.23           C  
ATOM   2394  O   HIS A1151      31.353  22.979  33.612  1.00 37.56           O  
ATOM   2395  CB  HIS A1151      28.401  23.126  32.365  1.00 38.45           C  
ATOM   2396  CG  HIS A1151      28.097  24.588  32.502  1.00 28.43           C  
ATOM   2397  CD2 HIS A1151      27.779  25.519  31.571  1.00 29.52           C  
ATOM   2398  ND1 HIS A1151      28.107  25.237  33.713  1.00 30.22           N  
ATOM   2399  CE1 HIS A1151      27.803  26.514  33.527  1.00 37.08           C  
ATOM   2400  NE2 HIS A1151      27.602  26.708  32.240  1.00 37.35           N  
ATOM   2401  HN  HIS A1151      29.314  20.725  32.125  1.00 34.19           H  
ATOM   2402  HA  HIS A1151      29.835  23.243  30.784  1.00 34.19           H  
ATOM   2403  HB1 HIS A1151      27.658  22.681  31.703  1.00 34.19           H  
ATOM   2404  HB2 HIS A1151      28.332  22.666  33.351  1.00 34.19           H  
ATOM   2405  HD1 HIS A1151      28.326  24.783  34.657  1.00 34.19           H  
ATOM   2406  HD2 HIS A1151      27.682  25.357  30.497  1.00 34.19           H  
ATOM   2407  HE1 HIS A1151      27.732  27.273  34.306  1.00 34.19           H  
ATOM   2408  N   ARG A1152      31.176  24.765  32.257  1.00 30.30           N  
ATOM   2409  CA  ARG A1152      32.226  25.513  32.930  1.00 31.65           C  
ATOM   2410  C   ARG A1152      32.025  27.017  32.764  1.00 32.07           C  
ATOM   2411  O   ARG A1152      31.957  27.520  31.644  1.00 32.54           O  
ATOM   2412  CB  ARG A1152      33.593  25.088  32.388  1.00 31.59           C  
ATOM   2413  CG  ARG A1152      34.753  25.966  32.823  1.00 38.21           C  
ATOM   2414  CD  ARG A1152      36.087  25.375  32.385  1.00 43.75           C  
ATOM   2415  NE  ARG A1152      36.091  25.010  30.970  1.00 43.19           N1+
ATOM   2416  CZ  ARG A1152      36.454  25.825  29.984  1.00 50.12           C  
ATOM   2417  NH1 ARG A1152      36.849  27.061  30.253  1.00 46.75           N1+
ATOM   2418  NH2 ARG A1152      36.423  25.400  28.728  1.00 43.27           N  
ATOM   2419  HN  ARG A1152      30.655  25.216  31.438  1.00 38.49           H  
ATOM   2420  HA  ARG A1152      32.189  25.276  33.993  1.00 38.49           H  
ATOM   2421  HB1 ARG A1152      33.791  24.072  32.728  1.00 38.49           H  
ATOM   2422  HB2 ARG A1152      33.546  25.104  31.299  1.00 38.49           H  
ATOM   2423  HG1 ARG A1152      34.638  26.954  32.376  1.00 38.49           H  
ATOM   2424  HG2 ARG A1152      34.743  26.055  33.909  1.00 38.49           H  
ATOM   2425  HD1 ARG A1152      36.871  26.111  32.560  1.00 38.49           H  
ATOM   2426  HD2 ARG A1152      36.287  24.483  32.978  1.00 38.49           H  
ATOM   2427  HE  ARG A1152      35.781  24.020  30.710  1.00 38.49           H  
ATOM   2428 1HH1 ARG A1152      36.876  27.405  31.266  1.00 38.49           H  
ATOM   2429 2HH1 ARG A1152      37.141  27.715  29.458  1.00 38.49           H  
ATOM   2430 1HH2 ARG A1152      36.106  24.402  28.509  1.00 38.49           H  
ATOM   2431 2HH2 ARG A1152      36.715  26.055  27.934  1.00 38.49           H  
ATOM   2432  N   PRO A1153      31.920  27.739  33.889  1.00 25.62           N  
ATOM   2433  CA  PRO A1153      31.805  29.201  33.883  1.00 28.19           C  
ATOM   2434  C   PRO A1153      33.041  29.837  33.256  1.00 27.39           C  
ATOM   2435  O   PRO A1153      34.146  29.330  33.439  1.00 24.05           O  
ATOM   2436  CB  PRO A1153      31.742  29.554  35.375  1.00 29.78           C  
ATOM   2437  CG  PRO A1153      31.297  28.303  36.051  1.00 28.33           C  
ATOM   2438  CD  PRO A1153      31.890  27.188  35.253  1.00 31.87           C  
ATOM   2439  HA  PRO A1153      30.899  29.519  33.368  1.00 27.89           H  
ATOM   2440  HB1 PRO A1153      32.724  29.857  35.738  1.00 27.89           H  
ATOM   2441  HB2 PRO A1153      31.026  30.358  35.548  1.00 27.89           H  
ATOM   2442  HG1 PRO A1153      31.663  28.274  37.077  1.00 27.89           H  
ATOM   2443  HG2 PRO A1153      30.209  28.236  36.050  1.00 27.89           H  
ATOM   2444  HD1 PRO A1153      32.895  26.948  35.601  1.00 27.89           H  
ATOM   2445  HD2 PRO A1153      31.266  26.296  35.302  1.00 27.89           H  
ATOM   2446  N   VAL A1154      32.851  30.930  32.524  1.00 28.58           N  
ATOM   2447  CA  VAL A1154      33.960  31.632  31.887  1.00 24.50           C  
ATOM   2448  C   VAL A1154      33.835  33.140  32.063  1.00 32.86           C  
ATOM   2449  O   VAL A1154      32.804  33.728  31.738  1.00 33.67           O  
ATOM   2450  CB  VAL A1154      34.044  31.318  30.380  1.00 27.85           C  
ATOM   2451  CG1 VAL A1154      34.969  32.303  29.686  1.00 30.89           C  
ATOM   2452  CG2 VAL A1154      34.508  29.888  30.154  1.00 31.62           C  
ATOM   2453  HN  VAL A1154      31.857  31.306  32.398  1.00 30.00           H  
ATOM   2454  HA  VAL A1154      34.888  31.307  32.358  1.00 30.00           H  
ATOM   2455  HB  VAL A1154      33.047  31.426  29.952  1.00 30.00           H  
ATOM   2456 1HG1 VAL A1154      35.018  32.069  28.623  1.00 30.00           H  
ATOM   2457 2HG1 VAL A1154      35.967  32.233  30.120  1.00 30.00           H  
ATOM   2458 3HG1 VAL A1154      34.587  33.315  29.817  1.00 30.00           H  
ATOM   2459 1HG2 VAL A1154      34.560  29.687  29.084  1.00 30.00           H  
ATOM   2460 2HG2 VAL A1154      33.802  29.199  30.618  1.00 30.00           H  
ATOM   2461 3HG2 VAL A1154      35.494  29.751  30.598  1.00 30.00           H  
ATOM   2462  N   LYS A1155      34.890  33.759  32.583  1.00 30.49           N  
ATOM   2463  CA  LYS A1155      34.929  35.207  32.737  1.00 27.61           C  
ATOM   2464  C   LYS A1155      35.585  35.833  31.518  1.00 32.13           C  
ATOM   2465  O   LYS A1155      36.710  35.487  31.160  1.00 38.08           O  
ATOM   2466  CB  LYS A1155      35.696  35.592  34.001  1.00 28.64           C  
ATOM   2467  CG  LYS A1155      35.047  35.101  35.276  1.00 28.27           C  
ATOM   2468  CD  LYS A1155      33.629  35.629  35.387  1.00 32.27           C  
ATOM   2469  CE  LYS A1155      32.942  35.106  36.631  1.00 30.87           C  
ATOM   2470  NZ  LYS A1155      32.801  33.630  36.591  1.00 32.00           N1+
ATOM   2471  HN  LYS A1155      35.732  33.179  32.897  1.00 31.15           H  
ATOM   2472  HA  LYS A1155      33.908  35.580  32.818  1.00 31.15           H  
ATOM   2473  HB1 LYS A1155      36.698  35.167  33.939  1.00 31.15           H  
ATOM   2474  HB2 LYS A1155      35.764  36.679  34.045  1.00 31.15           H  
ATOM   2475  HG1 LYS A1155      35.025  34.011  35.270  1.00 31.15           H  
ATOM   2476  HG2 LYS A1155      35.627  35.449  36.131  1.00 31.15           H  
ATOM   2477  HD1 LYS A1155      33.658  36.718  35.429  1.00 31.15           H  
ATOM   2478  HD2 LYS A1155      33.063  35.314  34.510  1.00 31.15           H  
ATOM   2479  HE1 LYS A1155      33.532  35.382  37.505  1.00 31.15           H  
ATOM   2480  HE2 LYS A1155      31.951  35.555  36.704  1.00 31.15           H  
ATOM   2481  HZ1 LYS A1155      32.313  33.294  37.482  1.00 31.15           H  
ATOM   2482  HZ2 LYS A1155      33.770  33.180  36.524  1.00 31.15           H  
ATOM   2483  HZ3 LYS A1155      32.218  33.350  35.738  1.00 31.15           H  
ATOM   2484  N   GLY A1156      34.875  36.752  30.875  1.00 27.16           N  
ATOM   2485  CA  GLY A1156      35.376  37.366  29.663  1.00 27.93           C  
ATOM   2486  C   GLY A1156      35.100  38.850  29.600  1.00 32.78           C  
ATOM   2487  O   GLY A1156      34.909  39.505  30.623  1.00 32.42           O  
ATOM   2488  HN  GLY A1156      33.919  37.043  31.258  1.00 30.07           H  
ATOM   2489  HA1 GLY A1156      36.454  37.210  29.614  1.00 30.07           H  
ATOM   2490  HA2 GLY A1156      34.900  36.887  28.808  1.00 30.07           H  
ATOM   2491  N   GLU A1157      35.077  39.383  28.386  1.00 32.78           N  
ATOM   2492  CA  GLU A1157      34.888  40.812  28.193  1.00 37.68           C  
ATOM   2493  C   GLU A1157      33.401  41.150  28.129  1.00 34.03           C  
ATOM   2494  O   GLU A1157      32.555  40.258  28.051  1.00 26.36           O  
ATOM   2495  CB  GLU A1157      35.620  41.277  26.931  1.00 44.29           C  
ATOM   2496  CG  GLU A1157      35.696  42.790  26.758  1.00 62.41           C  
ATOM   2497  CD  GLU A1157      36.163  43.521  28.010  1.00 61.59           C  
ATOM   2498  OE1 GLU A1157      37.327  43.328  28.421  1.00 71.55           O  
ATOM   2499  OE2 GLU A1157      35.363  44.293  28.582  1.00 39.93           O1-
ATOM   2500  HN  GLU A1157      35.200  38.750  27.532  1.00 45.62           H  
ATOM   2501  HA  GLU A1157      35.319  41.332  29.049  1.00 45.62           H  
ATOM   2502  HB1 GLU A1157      36.638  40.888  26.966  1.00 45.62           H  
ATOM   2503  HB2 GLU A1157      35.102  40.862  26.066  1.00 45.62           H  
ATOM   2504  HG1 GLU A1157      36.393  43.010  25.950  1.00 45.62           H  
ATOM   2505  HG2 GLU A1157      34.704  43.157  26.494  1.00 45.62           H  
ATOM   2506  N   ARG A1158      33.090  42.441  28.179  1.00 35.33           N  
ATOM   2507  CA  ARG A1158      31.709  42.904  28.144  1.00 36.58           C  
ATOM   2508  C   ARG A1158      31.083  42.727  26.763  1.00 37.18           C  
ATOM   2509  O   ARG A1158      31.773  42.466  25.779  1.00 37.57           O  
ATOM   2510  CB  ARG A1158      31.621  44.372  28.570  1.00 39.42           C  
ATOM   2511  CG  ARG A1158      31.957  44.630  30.031  1.00 40.55           C  
ATOM   2512  CD  ARG A1158      31.667  46.075  30.422  1.00 41.75           C  
ATOM   2513  NE  ARG A1158      32.295  47.032  29.514  1.00 40.11           N1+
ATOM   2514  CZ  ARG A1158      33.551  47.452  29.615  1.00 56.07           C  
ATOM   2515  NH1 ARG A1158      34.330  47.000  30.588  1.00 45.06           N1+
ATOM   2516  NH2 ARG A1158      34.031  48.325  28.739  1.00 57.25           N  
ATOM   2517  HN  ARG A1158      33.878  43.162  28.247  1.00 42.44           H  
ATOM   2518  HA  ARG A1158      31.135  42.310  28.855  1.00 42.44           H  
ATOM   2519  HB1 ARG A1158      32.315  44.946  27.956  1.00 42.44           H  
ATOM   2520  HB2 ARG A1158      30.603  44.718  28.389  1.00 42.44           H  
ATOM   2521  HG1 ARG A1158      31.358  43.967  30.655  1.00 42.44           H  
ATOM   2522  HG2 ARG A1158      33.015  44.424  30.193  1.00 42.44           H  
ATOM   2523  HD1 ARG A1158      30.589  46.233  30.406  1.00 42.44           H  
ATOM   2524  HD2 ARG A1158      32.045  46.248  31.430  1.00 42.44           H  
ATOM   2525  HE  ARG A1158      31.702  47.421  28.713  1.00 42.44           H  
ATOM   2526 1HH1 ARG A1158      33.947  46.294  31.295  1.00 42.44           H  
ATOM   2527 2HH1 ARG A1158      35.341  47.341  30.666  1.00 42.44           H  
ATOM   2528 1HH2 ARG A1158      33.406  48.691  27.951  1.00 42.44           H  
ATOM   2529 2HH2 ARG A1158      35.043  48.663  28.820  1.00 42.44           H  
TER    2530      ARG A1158 
HETATM 2531  N   MSE A1159      29.766  42.886  26.703  1.00 36.61           N  
HETATM 2532  CA  MSE A1159      29.011  42.712  25.468  1.00 40.92           C  
HETATM 2533  C   MSE A1159      29.299  43.806  24.445  1.00 44.00           C  
HETATM 2534  O   MSE A1159      29.275  43.568  23.235  1.00 44.89           O  
HETATM 2535  CB  MSE A1159      27.520  42.716  25.784  1.00 39.38           C  
HETATM 2536  CG  MSE A1159      26.640  42.474  24.583  1.00 54.08           C  
HETATM 2537  CE  MSE A1159      25.048  40.925  26.477  1.00 35.23           C  
HETATM 2538 SE   MSE A1159      25.809  40.727  24.696  1.00 85.97          SE  
HETATM 2539  HN  MSE A1159      29.239  43.152  27.595  1.00 47.64           H  
HETATM 2540  HA  MSE A1159      29.273  41.748  25.032  1.00 47.64           H  
HETATM 2541  HB1 MSE A1159      27.323  41.934  26.517  1.00 47.64           H  
HETATM 2542  HB2 MSE A1159      27.262  43.686  26.209  1.00 47.64           H  
HETATM 2543  HG1 MSE A1159      25.864  43.239  24.546  1.00 47.64           H  
HETATM 2544  HG2 MSE A1159      27.245  42.526  23.678  1.00 47.64           H  
HETATM 2545  HE1 MSE A1159      24.514  40.014  26.748  1.00 47.64           H  
HETATM 2546  HE2 MSE A1159      24.356  41.767  26.486  1.00 47.64           H  
HETATM 2547  HE3 MSE A1159      25.847  41.104  27.196  1.00 47.64           H  
ATOM   2548  N   GLU A1160      29.557  45.007  24.950  1.00 35.71           N  
ATOM   2549  CA  GLU A1160      29.742  46.189  24.118  1.00 34.86           C  
ATOM   2550  C   GLU A1160      30.716  45.974  22.965  1.00 36.50           C  
ATOM   2551  O   GLU A1160      30.549  46.548  21.890  1.00 35.50           O  
ATOM   2552  CB  GLU A1160      30.201  47.368  24.977  1.00 44.56           C  
ATOM   2553  CG  GLU A1160      29.116  47.938  25.879  1.00 52.75           C  
ATOM   2554  CD  GLU A1160      28.776  47.038  27.053  1.00 53.29           C  
ATOM   2555  OE1 GLU A1160      29.587  46.148  27.379  1.00 59.16           O  
ATOM   2556  OE2 GLU A1160      27.697  47.222  27.655  1.00 52.46           O1-
ATOM   2557  HN  GLU A1160      29.632  45.111  26.012  1.00 44.98           H  
ATOM   2558  HA  GLU A1160      28.774  46.448  23.690  1.00 44.98           H  
ATOM   2559  HB1 GLU A1160      31.027  47.033  25.605  1.00 44.98           H  
ATOM   2560  HB2 GLU A1160      30.546  48.161  24.314  1.00 44.98           H  
ATOM   2561  HG1 GLU A1160      29.458  48.898  26.267  1.00 44.98           H  
ATOM   2562  HG2 GLU A1160      28.215  48.086  25.284  1.00 44.98           H  
ATOM   2563  N   TRP A1161      31.729  45.145  23.188  1.00 39.97           N  
ATOM   2564  CA  TRP A1161      32.782  44.958  22.195  1.00 45.82           C  
ATOM   2565  C   TRP A1161      32.358  44.033  21.059  1.00 43.22           C  
ATOM   2566  O   TRP A1161      33.031  43.950  20.033  1.00 45.22           O  
ATOM   2567  CB  TRP A1161      34.072  44.474  22.860  1.00 49.20           C  
ATOM   2568  CG  TRP A1161      34.457  45.336  24.023  1.00 55.22           C  
ATOM   2569  CD1 TRP A1161      34.322  45.032  25.344  1.00 50.89           C  
ATOM   2570  CD2 TRP A1161      35.004  46.660  23.970  1.00 62.15           C  
ATOM   2571  CE2 TRP A1161      35.190  47.088  25.300  1.00 60.99           C  
ATOM   2572  CE3 TRP A1161      35.362  47.522  22.928  1.00 67.37           C  
ATOM   2573  NE1 TRP A1161      34.767  46.074  26.119  1.00 56.92           N  
ATOM   2574  CZ2 TRP A1161      35.718  48.340  25.616  1.00 56.37           C  
ATOM   2575  CZ3 TRP A1161      35.886  48.765  23.244  1.00 66.40           C  
ATOM   2576  CH2 TRP A1161      36.059  49.161  24.577  1.00 62.60           C  
ATOM   2577  HN  TRP A1161      31.774  44.605  24.111  1.00 54.45           H  
ATOM   2578  HA  TRP A1161      32.990  45.934  21.757  1.00 54.45           H  
ATOM   2579  HB1 TRP A1161      33.926  43.453  23.211  1.00 54.45           H  
ATOM   2580  HB2 TRP A1161      34.877  44.494  22.125  1.00 54.45           H  
ATOM   2581  HD1 TRP A1161      33.919  44.096  25.730  1.00 54.45           H  
ATOM   2582  HE1 TRP A1161      34.781  46.092  27.189  1.00 54.45           H  
ATOM   2583  HE3 TRP A1161      35.231  47.222  21.888  1.00 54.45           H  
ATOM   2584  HZ2 TRP A1161      35.854  48.652  26.652  1.00 54.45           H  
ATOM   2585  HZ3 TRP A1161      36.169  49.447  22.442  1.00 54.45           H  
ATOM   2586  HH2 TRP A1161      36.475  50.146  24.790  1.00 54.45           H  
ATOM   2587  N   LEU A1162      31.240  43.341  21.248  1.00 32.57           N  
ATOM   2588  CA  LEU A1162      30.637  42.561  20.174  1.00 31.65           C  
ATOM   2589  C   LEU A1162      29.576  43.396  19.470  1.00 32.71           C  
ATOM   2590  O   LEU A1162      29.438  43.350  18.248  1.00 37.55           O  
ATOM   2591  CB  LEU A1162      30.003  41.282  20.722  1.00 33.54           C  
ATOM   2592  CG  LEU A1162      29.096  40.519  19.754  1.00 30.84           C  
ATOM   2593  CD1 LEU A1162      29.853  40.134  18.490  1.00 25.38           C  
ATOM   2594  CD2 LEU A1162      28.499  39.288  20.419  1.00 33.92           C  
ATOM   2595  HN  LEU A1162      30.772  43.356  22.210  1.00 32.27           H  
ATOM   2596  HA  LEU A1162      31.411  42.292  19.455  1.00 32.27           H  
ATOM   2597  HB1 LEU A1162      30.809  40.612  21.023  1.00 32.27           H  
ATOM   2598  HB2 LEU A1162      29.408  41.551  21.595  1.00 32.27           H  
ATOM   2599  HG  LEU A1162      28.277  41.179  19.469  1.00 32.27           H  
ATOM   2600 1HD1 LEU A1162      29.187  39.593  17.818  1.00 32.27           H  
ATOM   2601 2HD1 LEU A1162      30.699  39.499  18.752  1.00 32.27           H  
ATOM   2602 3HD1 LEU A1162      30.215  41.035  17.994  1.00 32.27           H  
ATOM   2603 1HD2 LEU A1162      27.859  38.765  19.708  1.00 32.27           H  
ATOM   2604 2HD2 LEU A1162      27.909  39.592  21.284  1.00 32.27           H  
ATOM   2605 3HD2 LEU A1162      29.301  38.624  20.742  1.00 32.27           H  
ATOM   2606  N   VAL A1163      28.830  44.165  20.254  1.00 27.30           N  
ATOM   2607  CA  VAL A1163      27.705  44.931  19.736  1.00 28.91           C  
ATOM   2608  C   VAL A1163      28.149  46.169  18.960  1.00 29.78           C  
ATOM   2609  O   VAL A1163      27.530  46.534  17.962  1.00 29.27           O  
ATOM   2610  CB  VAL A1163      26.739  45.331  20.866  1.00 33.05           C  
ATOM   2611  CG1 VAL A1163      25.618  46.207  20.333  1.00 29.09           C  
ATOM   2612  CG2 VAL A1163      26.175  44.088  21.534  1.00 24.99           C  
ATOM   2613  HN  VAL A1163      29.062  44.224  21.297  1.00 28.91           H  
ATOM   2614  HA  VAL A1163      27.158  44.288  19.046  1.00 28.91           H  
ATOM   2615  HB  VAL A1163      27.296  45.900  21.611  1.00 28.91           H  
ATOM   2616 1HG1 VAL A1163      24.948  46.477  21.149  1.00 28.91           H  
ATOM   2617 2HG1 VAL A1163      25.061  45.661  19.572  1.00 28.91           H  
ATOM   2618 3HG1 VAL A1163      26.040  47.112  19.895  1.00 28.91           H  
ATOM   2619 1HG2 VAL A1163      25.493  44.381  22.332  1.00 28.91           H  
ATOM   2620 2HG2 VAL A1163      26.990  43.498  21.953  1.00 28.91           H  
ATOM   2621 3HG2 VAL A1163      25.637  43.492  20.797  1.00 28.91           H  
ATOM   2622  N   ASN A1164      29.223  46.811  19.412  1.00 37.69           N  
ATOM   2623  CA  ASN A1164      29.711  48.018  18.750  1.00 34.40           C  
ATOM   2624  C   ASN A1164      30.300  47.726  17.372  1.00 33.58           C  
ATOM   2625  O   ASN A1164      30.459  48.630  16.552  1.00 38.86           O  
ATOM   2626  CB  ASN A1164      30.725  48.762  19.633  1.00 39.42           C  
ATOM   2627  CG  ASN A1164      32.141  48.201  19.521  1.00 47.76           C  
ATOM   2628  ND2 ASN A1164      32.779  47.981  20.665  1.00 49.24           N  
ATOM   2629  OD1 ASN A1164      32.656  47.980  18.423  1.00 41.25           O  
ATOM   2630  HN  ASN A1164      29.737  46.438  20.273  1.00 40.27           H  
ATOM   2631  HA  ASN A1164      28.857  48.679  18.606  1.00 40.27           H  
ATOM   2632  HB1 ASN A1164      30.742  49.810  19.334  1.00 40.27           H  
ATOM   2633  HB2 ASN A1164      30.403  48.685  20.671  1.00 40.27           H  
ATOM   2634 1HD2 ASN A1164      32.298  48.196  21.596  1.00 40.27           H  
ATOM   2635 2HD2 ASN A1164      33.774  47.589  20.656  1.00 40.27           H  
ATOM   2636  N   LYS A1165      30.627  46.460  17.130  1.00 37.12           N  
ATOM   2637  CA  LYS A1165      31.184  46.039  15.849  1.00 37.10           C  
ATOM   2638  C   LYS A1165      30.087  45.700  14.843  1.00 34.98           C  
ATOM   2639  O   LYS A1165      30.344  45.592  13.645  1.00 36.50           O  
ATOM   2640  CB  LYS A1165      32.107  44.831  16.032  1.00 44.65           C  
ATOM   2641  CG  LYS A1165      33.360  45.102  16.855  1.00 47.10           C  
ATOM   2642  CD  LYS A1165      34.234  43.856  16.945  1.00 56.27           C  
ATOM   2643  CE  LYS A1165      35.571  44.149  17.614  1.00 66.52           C  
ATOM   2644  NZ  LYS A1165      35.419  44.621  19.019  1.00 64.54           N1+
ATOM   2645  HN  LYS A1165      30.477  45.729  17.897  1.00 47.20           H  
ATOM   2646  HA  LYS A1165      31.774  46.862  15.446  1.00 47.20           H  
ATOM   2647  HB1 LYS A1165      31.540  44.043  16.528  1.00 47.20           H  
ATOM   2648  HB2 LYS A1165      32.418  44.489  15.045  1.00 47.20           H  
ATOM   2649  HG1 LYS A1165      33.929  45.903  16.384  1.00 47.20           H  
ATOM   2650  HG2 LYS A1165      33.067  45.406  17.860  1.00 47.20           H  
ATOM   2651  HD1 LYS A1165      33.708  43.098  17.525  1.00 47.20           H  
ATOM   2652  HD2 LYS A1165      34.418  43.481  15.938  1.00 47.20           H  
ATOM   2653  HE1 LYS A1165      36.168  43.237  17.615  1.00 47.20           H  
ATOM   2654  HE2 LYS A1165      36.086  44.920  17.041  1.00 47.20           H  
ATOM   2655  HZ1 LYS A1165      36.385  44.811  19.438  1.00 47.20           H  
ATOM   2656  HZ2 LYS A1165      34.921  43.870  19.596  1.00 47.20           H  
ATOM   2657  HZ3 LYS A1165      34.841  45.522  19.033  1.00 47.20           H  
ATOM   2658  N   ILE A1166      28.864  45.529  15.334  1.00 31.42           N  
ATOM   2659  CA  ILE A1166      27.740  45.191  14.468  1.00 30.69           C  
ATOM   2660  C   ILE A1166      27.080  46.448  13.911  1.00 28.83           C  
ATOM   2661  O   ILE A1166      26.724  47.356  14.661  1.00 29.16           O  
ATOM   2662  CB  ILE A1166      26.689  44.337  15.210  1.00 27.22           C  
ATOM   2663  CG1 ILE A1166      27.366  43.158  15.911  1.00 28.03           C  
ATOM   2664  CG2 ILE A1166      25.615  43.845  14.245  1.00 24.14           C  
ATOM   2665  CD1 ILE A1166      26.422  42.309  16.728  1.00 29.15           C  
ATOM   2666  HN  ILE A1166      28.701  45.641  16.385  1.00 28.58           H  
ATOM   2667  HA  ILE A1166      28.121  44.608  13.630  1.00 28.58           H  
ATOM   2668  HB  ILE A1166      26.212  44.960  15.967  1.00 28.58           H  
ATOM   2669 1HG1 ILE A1166      27.827  42.526  15.152  1.00 28.58           H  
ATOM   2670 2HG1 ILE A1166      28.137  43.550  16.575  1.00 28.58           H  
ATOM   2671 1HG2 ILE A1166      24.885  43.245  14.788  1.00 28.58           H  
ATOM   2672 2HG2 ILE A1166      26.076  43.237  13.466  1.00 28.58           H  
ATOM   2673 3HG2 ILE A1166      25.116  44.700  13.790  1.00 28.58           H  
ATOM   2674 1HD1 ILE A1166      26.976  41.494  17.194  1.00 28.58           H  
ATOM   2675 2HD1 ILE A1166      25.649  41.898  16.079  1.00 28.58           H  
ATOM   2676 3HD1 ILE A1166      25.959  42.921  17.502  1.00 28.58           H  
ATOM   2677  N   ASN A1167      26.927  46.499  12.592  1.00 28.59           N  
ATOM   2678  CA  ASN A1167      26.320  47.655  11.944  1.00 27.99           C  
ATOM   2679  C   ASN A1167      24.846  47.801  12.307  1.00 30.05           C  
ATOM   2680  O   ASN A1167      24.132  46.808  12.450  1.00 21.70           O  
ATOM   2681  CB  ASN A1167      26.491  47.578  10.424  1.00 26.70           C  
ATOM   2682  CG  ASN A1167      25.915  48.787   9.709  1.00 33.65           C  
ATOM   2683  ND2 ASN A1167      26.653  49.891   9.721  1.00 28.69           N  
ATOM   2684  OD1 ASN A1167      24.817  48.730   9.158  1.00 33.09           O  
ATOM   2685  HN  ASN A1167      27.256  45.675  11.994  1.00 28.81           H  
ATOM   2686  HA  ASN A1167      26.841  48.546  12.294  1.00 28.81           H  
ATOM   2687  HB1 ASN A1167      27.555  47.512  10.196  1.00 28.81           H  
ATOM   2688  HB2 ASN A1167      25.984  46.684  10.061  1.00 28.81           H  
ATOM   2689 1HD2 ASN A1167      27.601  49.896  10.218  1.00 28.81           H  
ATOM   2690 2HD2 ASN A1167      26.300  50.776   9.234  1.00 28.81           H  
ATOM   2691  N   GLY A1168      24.400  49.044  12.461  1.00 33.57           N  
ATOM   2692  CA  GLY A1168      23.027  49.324  12.839  1.00 28.80           C  
ATOM   2693  C   GLY A1168      22.945  50.273  14.017  1.00 25.11           C  
ATOM   2694  O   GLY A1168      23.359  49.938  15.125  1.00 30.29           O  
ATOM   2695  HN  GLY A1168      25.072  49.861  12.302  1.00 29.44           H  
ATOM   2696  HA1 GLY A1168      22.513  49.773  11.989  1.00 29.44           H  
ATOM   2697  HA2 GLY A1168      22.538  48.387  13.107  1.00 29.44           H  
ATOM   2698  N   HIS A1169      22.401  51.461  13.779  1.00 26.59           N  
ATOM   2699  CA  HIS A1169      22.347  52.498  14.804  1.00 32.13           C  
ATOM   2700  C   HIS A1169      21.213  52.279  15.806  1.00 32.11           C  
ATOM   2701  O   HIS A1169      21.444  52.216  17.013  1.00 36.09           O  
ATOM   2702  CB  HIS A1169      22.220  53.878  14.158  1.00 33.14           C  
ATOM   2703  CG  HIS A1169      22.404  55.011  15.118  1.00 36.16           C  
ATOM   2704  CD2 HIS A1169      23.477  55.393  15.851  1.00 33.69           C  
ATOM   2705  ND1 HIS A1169      21.396  55.901  15.423  1.00 40.93           N  
ATOM   2706  CE1 HIS A1169      21.842  56.785  16.297  1.00 41.88           C  
ATOM   2707  NE2 HIS A1169      23.101  56.499  16.574  1.00 42.10           N  
ATOM   2708  HN  HIS A1169      21.992  51.663  12.811  1.00 35.48           H  
ATOM   2709  HA  HIS A1169      23.288  52.473  15.354  1.00 35.48           H  
ATOM   2710  HB1 HIS A1169      22.975  53.963  13.377  1.00 35.48           H  
ATOM   2711  HB2 HIS A1169      21.228  53.960  13.715  1.00 35.48           H  
ATOM   2712  HD1 HIS A1169      20.407  55.879  15.015  1.00 35.48           H  
ATOM   2713  HD2 HIS A1169      24.455  54.913  15.865  1.00 35.48           H  
ATOM   2714  HE1 HIS A1169      21.268  57.611  16.718  1.00 35.48           H  
ATOM   2715  N   HIS A1170      19.988  52.170  15.300  1.00 33.19           N  
ATOM   2716  CA  HIS A1170      18.823  51.967  16.152  1.00 27.93           C  
ATOM   2717  C   HIS A1170      18.779  50.529  16.653  1.00 28.91           C  
ATOM   2718  O   HIS A1170      18.658  49.592  15.865  1.00 29.52           O  
ATOM   2719  CB  HIS A1170      17.541  52.307  15.391  1.00 31.59           C  
ATOM   2720  CG  HIS A1170      17.505  53.707  14.864  1.00 43.14           C  
ATOM   2721  CD2 HIS A1170      18.315  54.768  15.097  1.00 41.52           C  
ATOM   2722  ND1 HIS A1170      16.543  54.147  13.981  1.00 55.37           N  
ATOM   2723  CE1 HIS A1170      16.761  55.418  13.692  1.00 58.73           C  
ATOM   2724  NE2 HIS A1170      17.829  55.819  14.356  1.00 49.97           N  
ATOM   2725  HN  HIS A1170      19.854  52.233  14.240  1.00 39.99           H  
ATOM   2726  HA  HIS A1170      18.902  52.632  17.012  1.00 39.99           H  
ATOM   2727  HB1 HIS A1170      17.449  51.621  14.549  1.00 39.99           H  
ATOM   2728  HB2 HIS A1170      16.695  52.172  16.065  1.00 39.99           H  
ATOM   2729  HD1 HIS A1170      15.744  53.552  13.590  1.00 39.99           H  
ATOM   2730  HD2 HIS A1170      19.188  54.785  15.749  1.00 39.99           H  
ATOM   2731  HE1 HIS A1170      16.161  56.031  13.020  1.00 39.99           H  
ATOM   2732  N   VAL A1171      18.874  50.363  17.969  1.00 27.98           N  
ATOM   2733  CA  VAL A1171      18.983  49.037  18.566  1.00 25.79           C  
ATOM   2734  C   VAL A1171      17.853  48.718  19.540  1.00 27.37           C  
ATOM   2735  O   VAL A1171      17.505  49.534  20.393  1.00 28.53           O  
ATOM   2736  CB  VAL A1171      20.317  48.876  19.314  1.00 28.64           C  
ATOM   2737  CG1 VAL A1171      20.379  47.524  20.007  1.00 25.23           C  
ATOM   2738  CG2 VAL A1171      21.485  49.051  18.361  1.00 29.11           C  
ATOM   2739  HN  VAL A1171      18.870  51.223  18.605  1.00 27.52           H  
ATOM   2740  HA  VAL A1171      18.955  48.301  17.763  1.00 27.52           H  
ATOM   2741  HB  VAL A1171      20.378  49.653  20.076  1.00 27.52           H  
ATOM   2742 1HG1 VAL A1171      21.330  47.427  20.531  1.00 27.52           H  
ATOM   2743 2HG1 VAL A1171      20.291  46.730  19.265  1.00 27.52           H  
ATOM   2744 3HG1 VAL A1171      19.560  47.444  20.722  1.00 27.52           H  
ATOM   2745 1HG2 VAL A1171      22.421  48.934  18.907  1.00 27.52           H  
ATOM   2746 2HG2 VAL A1171      21.446  50.046  17.917  1.00 27.52           H  
ATOM   2747 3HG2 VAL A1171      21.428  48.299  17.574  1.00 27.52           H  
ATOM   2748  N   LEU A1172      17.290  47.522  19.406  1.00 29.37           N  
ATOM   2749  CA  LEU A1172      16.332  47.008  20.375  1.00 24.49           C  
ATOM   2750  C   LEU A1172      17.022  45.981  21.259  1.00 25.79           C  
ATOM   2751  O   LEU A1172      17.484  44.948  20.774  1.00 27.28           O  
ATOM   2752  CB  LEU A1172      15.141  46.359  19.672  1.00 28.97           C  
ATOM   2753  CG  LEU A1172      14.155  45.647  20.599  1.00 23.21           C  
ATOM   2754  CD1 LEU A1172      13.522  46.639  21.562  1.00 23.67           C  
ATOM   2755  CD2 LEU A1172      13.087  44.919  19.801  1.00 29.30           C  
ATOM   2756  HN  LEU A1172      17.548  46.919  18.561  1.00 26.51           H  
ATOM   2757  HA  LEU A1172      15.975  47.831  20.995  1.00 26.51           H  
ATOM   2758  HB1 LEU A1172      14.599  47.138  19.136  1.00 26.51           H  
ATOM   2759  HB2 LEU A1172      15.525  45.628  18.961  1.00 26.51           H  
ATOM   2760  HG  LEU A1172      14.707  44.910  21.182  1.00 26.51           H  
ATOM   2761 1HD1 LEU A1172      12.823  46.117  22.215  1.00 26.51           H  
ATOM   2762 2HD1 LEU A1172      12.989  47.404  20.998  1.00 26.51           H  
ATOM   2763 3HD1 LEU A1172      14.300  47.108  22.165  1.00 26.51           H  
ATOM   2764 1HD2 LEU A1172      12.399  44.421  20.484  1.00 26.51           H  
ATOM   2765 2HD2 LEU A1172      13.557  44.177  19.155  1.00 26.51           H  
ATOM   2766 3HD2 LEU A1172      12.537  45.635  19.190  1.00 26.51           H  
ATOM   2767  N   LEU A1173      17.093  46.263  22.555  1.00 26.41           N  
ATOM   2768  CA  LEU A1173      17.753  45.357  23.487  1.00 23.94           C  
ATOM   2769  C   LEU A1173      16.754  44.602  24.356  1.00 22.03           C  
ATOM   2770  O   LEU A1173      16.124  45.179  25.241  1.00 23.52           O  
ATOM   2771  CB  LEU A1173      18.749  46.114  24.371  1.00 21.48           C  
ATOM   2772  CG  LEU A1173      19.487  45.272  25.418  1.00 26.63           C  
ATOM   2773  CD1 LEU A1173      20.238  44.120  24.767  1.00 24.42           C  
ATOM   2774  CD2 LEU A1173      20.436  46.134  26.236  1.00 26.82           C  
ATOM   2775  HN  LEU A1173      16.659  47.170  22.921  1.00 24.41           H  
ATOM   2776  HA  LEU A1173      18.311  44.624  22.904  1.00 24.41           H  
ATOM   2777  HB1 LEU A1173      19.496  46.567  23.720  1.00 24.41           H  
ATOM   2778  HB2 LEU A1173      18.202  46.896  24.897  1.00 24.41           H  
ATOM   2779  HG  LEU A1173      18.745  44.851  26.096  1.00 24.41           H  
ATOM   2780 1HD1 LEU A1173      20.752  43.541  25.534  1.00 24.41           H  
ATOM   2781 2HD1 LEU A1173      20.968  44.515  24.061  1.00 24.41           H  
ATOM   2782 3HD1 LEU A1173      19.533  43.478  24.239  1.00 24.41           H  
ATOM   2783 1HD2 LEU A1173      20.948  45.514  26.972  1.00 24.41           H  
ATOM   2784 2HD2 LEU A1173      19.871  46.913  26.748  1.00 24.41           H  
ATOM   2785 3HD2 LEU A1173      21.171  46.594  25.575  1.00 24.41           H  
ATOM   2786  N   VAL A1174      16.613  43.308  24.097  1.00 20.42           N  
ATOM   2787  CA  VAL A1174      15.784  42.453  24.933  1.00 23.06           C  
ATOM   2788  C   VAL A1174      16.663  41.740  25.953  1.00 22.11           C  
ATOM   2789  O   VAL A1174      17.315  40.744  25.637  1.00 21.08           O  
ATOM   2790  CB  VAL A1174      15.006  41.423  24.097  1.00 20.85           C  
ATOM   2791  CG1 VAL A1174      14.148  40.545  24.995  1.00 17.34           C  
ATOM   2792  CG2 VAL A1174      14.149  42.129  23.055  1.00 18.80           C  
ATOM   2793  HN  VAL A1174      17.120  42.884  23.255  1.00 20.52           H  
ATOM   2794  HA  VAL A1174      15.069  43.078  25.468  1.00 20.52           H  
ATOM   2795  HB  VAL A1174      15.724  40.787  23.579  1.00 20.52           H  
ATOM   2796 1HG1 VAL A1174      13.605  39.822  24.386  1.00 20.52           H  
ATOM   2797 2HG1 VAL A1174      13.438  41.167  25.540  1.00 20.52           H  
ATOM   2798 3HG1 VAL A1174      14.786  40.016  25.703  1.00 20.52           H  
ATOM   2799 1HG2 VAL A1174      13.604  41.388  22.470  1.00 20.52           H  
ATOM   2800 2HG2 VAL A1174      14.788  42.714  22.394  1.00 20.52           H  
ATOM   2801 3HG2 VAL A1174      13.441  42.790  23.554  1.00 20.52           H  
ATOM   2802  N   SER A1175      16.685  42.258  27.177  1.00 21.00           N  
ATOM   2803  CA  SER A1175      17.568  41.721  28.210  1.00 23.58           C  
ATOM   2804  C   SER A1175      17.037  41.987  29.613  1.00 20.85           C  
ATOM   2805  O   SER A1175      16.234  42.896  29.823  1.00 23.55           O  
ATOM   2806  CB  SER A1175      18.972  42.313  28.066  1.00 23.89           C  
ATOM   2807  OG  SER A1175      19.826  41.855  29.096  1.00 30.89           O  
ATOM   2808  HN  SER A1175      16.045  43.083  27.410  1.00 23.96           H  
ATOM   2809  HA  SER A1175      17.638  40.642  28.071  1.00 23.96           H  
ATOM   2810  HB1 SER A1175      19.386  42.016  27.102  1.00 23.96           H  
ATOM   2811  HB2 SER A1175      18.907  43.400  28.115  1.00 23.96           H  
ATOM   2812  HG  SER A1175      19.436  42.141  30.028  1.00 23.96           H  
ATOM   2813  N   GLY A1176      17.492  41.184  30.569  1.00 23.19           N  
ATOM   2814  CA  GLY A1176      17.126  41.366  31.960  1.00 25.35           C  
ATOM   2815  C   GLY A1176      17.946  42.467  32.603  1.00 33.51           C  
ATOM   2816  O   GLY A1176      17.662  42.904  33.719  1.00 33.25           O  
ATOM   2817  HN  GLY A1176      18.147  40.380  30.305  1.00 28.83           H  
ATOM   2818  HA1 GLY A1176      16.070  41.629  32.018  1.00 28.83           H  
ATOM   2819  HA2 GLY A1176      17.299  40.434  32.498  1.00 28.82           H  
ATOM   2820  N   TYR A1177      18.972  42.916  31.887  1.00 27.29           N  
ATOM   2821  CA  TYR A1177      19.841  43.978  32.371  1.00 24.65           C  
ATOM   2822  C   TYR A1177      20.297  44.866  31.214  1.00 24.73           C  
ATOM   2823  O   TYR A1177      20.279  44.448  30.056  1.00 29.30           O  
ATOM   2824  CB  TYR A1177      21.044  43.390  33.107  1.00 27.64           C  
ATOM   2825  CG  TYR A1177      21.842  42.401  32.292  1.00 31.44           C  
ATOM   2826  CD1 TYR A1177      21.537  41.044  32.313  1.00 28.15           C  
ATOM   2827  CD2 TYR A1177      22.901  42.823  31.500  1.00 25.44           C  
ATOM   2828  CE1 TYR A1177      22.268  40.141  31.568  1.00 24.23           C  
ATOM   2829  CE2 TYR A1177      23.634  41.925  30.755  1.00 25.42           C  
ATOM   2830  CZ  TYR A1177      23.315  40.588  30.791  1.00 27.21           C  
ATOM   2831  OH  TYR A1177      24.049  39.695  30.045  1.00 29.61           O  
ATOM   2832  HN  TYR A1177      19.164  42.484  30.927  1.00 27.09           H  
ATOM   2833  HA  TYR A1177      19.276  44.591  33.072  1.00 27.09           H  
ATOM   2834  HB1 TYR A1177      21.704  44.209  33.393  1.00 27.09           H  
ATOM   2835  HB2 TYR A1177      20.683  42.884  34.002  1.00 27.09           H  
ATOM   2836  HD1 TYR A1177      20.709  40.689  32.926  1.00 27.09           H  
ATOM   2837  HD2 TYR A1177      23.157  43.882  31.467  1.00 27.09           H  
ATOM   2838  HE1 TYR A1177      22.019  39.080  31.594  1.00 27.09           H  
ATOM   2839  HE2 TYR A1177      24.463  42.273  30.140  1.00 27.09           H  
ATOM   2840  HH  TYR A1177      24.491  38.986  30.682  1.00 27.09           H  
ATOM   2841  N   ASN A1178      20.702  46.091  31.532  1.00 24.77           N  
ATOM   2842  CA  ASN A1178      21.049  47.072  30.508  1.00 29.84           C  
ATOM   2843  C   ASN A1178      22.512  46.996  30.079  1.00 31.76           C  
ATOM   2844  O   ASN A1178      23.362  46.504  30.820  1.00 30.15           O  
ATOM   2845  CB  ASN A1178      20.720  48.484  30.997  1.00 30.63           C  
ATOM   2846  CG  ASN A1178      20.411  49.440  29.860  1.00 34.71           C  
ATOM   2847  ND2 ASN A1178      19.882  50.609  30.200  1.00 37.27           N  
ATOM   2848  OD1 ASN A1178      20.646  49.133  28.691  1.00 34.08           O  
ATOM   2849  HN  ASN A1178      20.776  46.365  32.564  1.00 31.65           H  
ATOM   2850  HA  ASN A1178      20.433  46.871  29.631  1.00 31.65           H  
ATOM   2851  HB1 ASN A1178      19.852  48.432  31.654  1.00 31.65           H  
ATOM   2852  HB2 ASN A1178      21.575  48.868  31.553  1.00 31.65           H  
ATOM   2853 1HD2 ASN A1178      19.696  50.833  31.230  1.00 31.65           H  
ATOM   2854 2HD2 ASN A1178      19.641  51.327  29.444  1.00 31.65           H  
ATOM   2855  N   LEU A1179      22.794  47.488  28.877  1.00 28.39           N  
ATOM   2856  CA  LEU A1179      24.149  47.494  28.339  1.00 31.01           C  
ATOM   2857  C   LEU A1179      24.535  48.911  27.935  1.00 37.44           C  
ATOM   2858  O   LEU A1179      23.690  49.686  27.490  1.00 34.64           O  
ATOM   2859  CB  LEU A1179      24.250  46.563  27.130  1.00 35.71           C  
ATOM   2860  CG  LEU A1179      23.993  45.076  27.383  1.00 32.07           C  
ATOM   2861  CD1 LEU A1179      23.828  44.335  26.067  1.00 27.61           C  
ATOM   2862  CD2 LEU A1179      25.112  44.466  28.216  1.00 35.28           C  
ATOM   2863  HN  LEU A1179      22.000  47.893  28.285  1.00 32.77           H  
ATOM   2864  HA  LEU A1179      24.837  47.147  29.110  1.00 32.77           H  
ATOM   2865  HB1 LEU A1179      23.524  46.902  26.391  1.00 32.77           H  
ATOM   2866  HB2 LEU A1179      25.256  46.659  26.723  1.00 32.77           H  
ATOM   2867  HG  LEU A1179      23.063  44.983  27.944  1.00 32.77           H  
ATOM   2868 1HD1 LEU A1179      23.646  43.279  26.265  1.00 32.77           H  
ATOM   2869 2HD1 LEU A1179      24.736  44.442  25.473  1.00 32.77           H  
ATOM   2870 3HD1 LEU A1179      22.984  44.752  25.518  1.00 32.77           H  
ATOM   2871 1HD2 LEU A1179      24.907  43.409  28.382  1.00 32.77           H  
ATOM   2872 2HD2 LEU A1179      25.172  44.979  29.176  1.00 32.77           H  
ATOM   2873 3HD2 LEU A1179      26.059  44.573  27.687  1.00 32.77           H  
ATOM   2874  N   ALA A1180      25.811  49.244  28.092  1.00 43.06           N  
ATOM   2875  CA  ALA A1180      26.297  50.581  27.769  1.00 44.37           C  
ATOM   2876  C   ALA A1180      26.746  50.672  26.315  1.00 39.28           C  
ATOM   2877  O   ALA A1180      27.916  50.462  26.005  1.00 52.67           O  
ATOM   2878  CB  ALA A1180      27.432  50.975  28.708  1.00 39.01           C  
ATOM   2879  HN  ALA A1180      26.499  48.514  28.464  1.00 43.68           H  
ATOM   2880  HA  ALA A1180      25.477  51.284  27.915  1.00 43.68           H  
ATOM   2881  HB1 ALA A1180      27.784  51.975  28.454  1.00 43.68           H  
ATOM   2882  HB2 ALA A1180      28.252  50.265  28.605  1.00 43.68           H  
ATOM   2883  HB3 ALA A1180      27.072  50.967  29.737  1.00 43.68           H  
ATOM   2884  N   LEU A1181      25.810  50.994  25.428  1.00 44.50           N  
ATOM   2885  CA  LEU A1181      26.100  51.066  24.000  1.00 37.73           C  
ATOM   2886  C   LEU A1181      26.051  52.509  23.500  1.00 32.39           C  
ATOM   2887  O   LEU A1181      25.042  52.946  22.948  1.00 34.45           O  
ATOM   2888  CB  LEU A1181      25.112  50.199  23.219  1.00 38.08           C  
ATOM   2889  CG  LEU A1181      24.943  48.768  23.738  1.00 34.11           C  
ATOM   2890  CD1 LEU A1181      23.771  48.076  23.058  1.00 28.69           C  
ATOM   2891  CD2 LEU A1181      26.223  47.970  23.552  1.00 34.42           C  
ATOM   2892  HN  LEU A1181      24.818  51.206  25.770  1.00 35.55           H  
ATOM   2893  HA  LEU A1181      27.105  50.678  23.833  1.00 35.55           H  
ATOM   2894  HB1 LEU A1181      24.138  50.686  23.252  1.00 35.55           H  
ATOM   2895  HB2 LEU A1181      25.456  50.144  22.186  1.00 35.55           H  
ATOM   2896  HG  LEU A1181      24.730  48.820  24.806  1.00 35.55           H  
ATOM   2897 1HD1 LEU A1181      23.673  47.062  23.445  1.00 35.55           H  
ATOM   2898 2HD1 LEU A1181      23.944  48.039  21.982  1.00 35.55           H  
ATOM   2899 3HD1 LEU A1181      22.854  48.631  23.259  1.00 35.55           H  
ATOM   2900 1HD2 LEU A1181      26.078  46.957  23.928  1.00 35.55           H  
ATOM   2901 2HD2 LEU A1181      27.033  48.449  24.102  1.00 35.55           H  
ATOM   2902 3HD2 LEU A1181      26.477  47.931  22.493  1.00 35.55           H  
ATOM   2903  N   PRO A1182      27.153  53.251  23.690  1.00 42.94           N  
ATOM   2904  CA  PRO A1182      27.243  54.680  23.365  1.00 39.52           C  
ATOM   2905  C   PRO A1182      26.983  54.980  21.890  1.00 45.29           C  
ATOM   2906  O   PRO A1182      26.233  55.904  21.574  1.00 40.65           O  
ATOM   2907  CB  PRO A1182      28.696  55.028  23.718  1.00 35.35           C  
ATOM   2908  CG  PRO A1182      29.120  53.976  24.686  1.00 35.90           C  
ATOM   2909  CD  PRO A1182      28.414  52.735  24.247  1.00 41.71           C  
ATOM   2910  HA  PRO A1182      26.557  55.251  23.991  1.00 40.19           H  
ATOM   2911  HB1 PRO A1182      29.323  55.004  22.827  1.00 40.19           H  
ATOM   2912  HB2 PRO A1182      28.753  56.015  24.176  1.00 40.19           H  
ATOM   2913  HG1 PRO A1182      30.200  53.835  24.649  1.00 40.19           H  
ATOM   2914  HG2 PRO A1182      28.823  54.247  25.699  1.00 40.19           H  
ATOM   2915  HD1 PRO A1182      28.989  52.205  23.488  1.00 40.19           H  
ATOM   2916  HD2 PRO A1182      28.227  52.071  25.091  1.00 40.19           H  
ATOM   2917  N   THR A1183      27.600  54.209  21.001  1.00 40.87           N  
ATOM   2918  CA  THR A1183      27.494  54.461  19.567  1.00 45.52           C  
ATOM   2919  C   THR A1183      26.118  54.108  19.019  1.00 44.97           C  
ATOM   2920  O   THR A1183      25.832  54.341  17.845  1.00 44.69           O  
ATOM   2921  CB  THR A1183      28.566  53.691  18.770  1.00 47.20           C  
ATOM   2922  CG2 THR A1183      29.956  54.170  19.150  1.00 53.84           C  
ATOM   2923  OG1 THR A1183      28.455  52.288  19.041  1.00 42.21           O  
ATOM   2924  HN  THR A1183      28.188  53.384  21.344  1.00 45.61           H  
ATOM   2925  HA  THR A1183      27.656  55.526  19.402  1.00 45.61           H  
ATOM   2926  HB  THR A1183      28.409  53.862  17.705  1.00 45.61           H  
ATOM   2927  HG1 THR A1183      28.595  52.117  20.067  1.00 45.61           H  
ATOM   2928 1HG2 THR A1183      30.701  53.616  18.578  1.00 45.61           H  
ATOM   2929 2HG2 THR A1183      30.119  54.004  20.215  1.00 45.61           H  
ATOM   2930 3HG2 THR A1183      30.047  55.234  18.930  1.00 45.61           H  
ATOM   2931  N   LYS A1184      25.266  53.553  19.874  1.00 40.17           N  
ATOM   2932  CA  LYS A1184      23.938  53.125  19.456  1.00 40.11           C  
ATOM   2933  C   LYS A1184      22.835  53.960  20.097  1.00 39.51           C  
ATOM   2934  O   LYS A1184      23.048  54.614  21.117  1.00 42.80           O  
ATOM   2935  CB  LYS A1184      23.723  51.651  19.806  1.00 41.35           C  
ATOM   2936  CG  LYS A1184      24.812  50.716  19.307  1.00 34.10           C  
ATOM   2937  CD  LYS A1184      24.874  50.693  17.790  1.00 31.51           C  
ATOM   2938  CE  LYS A1184      25.882  49.665  17.302  1.00 36.30           C  
ATOM   2939  NZ  LYS A1184      26.025  49.687  15.819  1.00 34.40           N1+
ATOM   2940  HN  LYS A1184      25.562  53.417  20.893  1.00 37.81           H  
ATOM   2941  HA  LYS A1184      23.867  53.235  18.374  1.00 37.81           H  
ATOM   2942  HB1 LYS A1184      23.671  51.564  20.891  1.00 37.81           H  
ATOM   2943  HB2 LYS A1184      22.776  51.333  19.370  1.00 37.81           H  
ATOM   2944  HG1 LYS A1184      25.773  51.053  19.696  1.00 37.81           H  
ATOM   2945  HG2 LYS A1184      24.606  49.708  19.668  1.00 37.81           H  
ATOM   2946  HD1 LYS A1184      23.889  50.441  17.397  1.00 37.81           H  
ATOM   2947  HD2 LYS A1184      25.168  51.679  17.430  1.00 37.81           H  
ATOM   2948  HE1 LYS A1184      26.851  49.880  17.752  1.00 37.81           H  
ATOM   2949  HE2 LYS A1184      25.550  48.673  17.609  1.00 37.81           H  
ATOM   2950  HZ1 LYS A1184      26.741  48.951  15.518  1.00 37.81           H  
ATOM   2951  HZ2 LYS A1184      26.356  50.655  15.506  1.00 37.81           H  
ATOM   2952  HZ3 LYS A1184      25.080  49.470  15.366  1.00 37.81           H  
ATOM   2953  N   ARG A1185      21.657  53.932  19.485  1.00 32.23           N  
ATOM   2954  CA  ARG A1185      20.456  54.480  20.100  1.00 36.25           C  
ATOM   2955  C   ARG A1185      19.620  53.312  20.604  1.00 38.12           C  
ATOM   2956  O   ARG A1185      18.928  52.653  19.828  1.00 34.25           O  
ATOM   2957  CB  ARG A1185      19.655  55.295  19.089  1.00 41.89           C  
ATOM   2958  CG  ARG A1185      18.368  55.862  19.650  1.00 38.94           C  
ATOM   2959  CD  ARG A1185      17.294  55.947  18.583  1.00 51.16           C  
ATOM   2960  NE  ARG A1185      16.148  56.719  19.045  1.00 61.83           N1+
ATOM   2961  CZ  ARG A1185      16.061  58.040  18.947  1.00 67.27           C  
ATOM   2962  NH1 ARG A1185      17.057  58.723  18.400  1.00 69.61           N1+
ATOM   2963  NH2 ARG A1185      14.986  58.675  19.392  1.00 57.62           N  
ATOM   2964  HN  ARG A1185      21.588  53.494  18.511  1.00 48.11           H  
ATOM   2965  HA  ARG A1185      20.736  55.116  20.940  1.00 48.11           H  
ATOM   2966  HB1 ARG A1185      20.275  56.123  18.745  1.00 48.11           H  
ATOM   2967  HB2 ARG A1185      19.408  54.651  18.245  1.00 48.11           H  
ATOM   2968  HG1 ARG A1185      18.018  55.218  20.456  1.00 48.11           H  
ATOM   2969  HG2 ARG A1185      18.561  56.861  20.041  1.00 48.11           H  
ATOM   2970  HD1 ARG A1185      17.711  56.426  17.697  1.00 48.11           H  
ATOM   2971  HD2 ARG A1185      16.964  54.939  18.330  1.00 48.11           H  
ATOM   2972  HE  ARG A1185      15.330  56.191  19.489  1.00 48.11           H  
ATOM   2973 1HH1 ARG A1185      17.924  58.209  18.041  1.00 48.11           H  
ATOM   2974 2HH1 ARG A1185      16.994  59.788  18.318  1.00 48.11           H  
ATOM   2975 1HH2 ARG A1185      14.183  58.123  19.833  1.00 48.11           H  
ATOM   2976 2HH2 ARG A1185      14.922  59.740  19.310  1.00 48.11           H  
ATOM   2977  N   VAL A1186      19.686  53.056  21.906  1.00 38.18           N  
ATOM   2978  CA  VAL A1186      19.148  51.820  22.459  1.00 30.44           C  
ATOM   2979  C   VAL A1186      17.746  51.949  23.053  1.00 30.65           C  
ATOM   2980  O   VAL A1186      17.449  52.895  23.783  1.00 31.71           O  
ATOM   2981  CB  VAL A1186      20.091  51.245  23.534  1.00 25.86           C  
ATOM   2982  CG1 VAL A1186      19.585  49.895  24.015  1.00 23.72           C  
ATOM   2983  CG2 VAL A1186      21.504  51.128  22.984  1.00 31.92           C  
ATOM   2984  HN  VAL A1186      20.142  53.770  22.560  1.00 30.35           H  
ATOM   2985  HA  VAL A1186      19.095  51.094  21.648  1.00 30.35           H  
ATOM   2986  HB  VAL A1186      20.106  51.930  24.382  1.00 30.35           H  
ATOM   2987 1HG1 VAL A1186      20.262  49.502  24.774  1.00 30.35           H  
ATOM   2988 2HG1 VAL A1186      19.541  49.202  23.174  1.00 30.35           H  
ATOM   2989 3HG1 VAL A1186      18.589  50.011  24.442  1.00 30.35           H  
ATOM   2990 1HG2 VAL A1186      22.161  50.721  23.752  1.00 30.35           H  
ATOM   2991 2HG2 VAL A1186      21.861  52.114  22.686  1.00 30.35           H  
ATOM   2992 3HG2 VAL A1186      21.504  50.465  22.118  1.00 30.35           H  
ATOM   2993  N   THR A1187      16.893  50.985  22.720  1.00 31.38           N  
ATOM   2994  CA  THR A1187      15.588  50.834  23.352  1.00 24.68           C  
ATOM   2995  C   THR A1187      15.575  49.523  24.129  1.00 31.25           C  
ATOM   2996  O   THR A1187      15.550  48.443  23.541  1.00 29.16           O  
ATOM   2997  CB  THR A1187      14.454  50.827  22.313  1.00 27.16           C  
ATOM   2998  CG2 THR A1187      13.131  50.445  22.962  1.00 24.00           C  
ATOM   2999  OG1 THR A1187      14.334  52.128  21.725  1.00 30.51           O  
ATOM   3000  HN  THR A1187      17.176  50.291  21.956  1.00 28.31           H  
ATOM   3001  HA  THR A1187      15.430  51.660  24.045  1.00 28.31           H  
ATOM   3002  HB  THR A1187      14.690  50.104  21.533  1.00 28.31           H  
ATOM   3003  HG1 THR A1187      14.117  52.832  22.473  1.00 28.31           H  
ATOM   3004 1HG2 THR A1187      12.343  50.446  22.209  1.00 28.31           H  
ATOM   3005 2HG2 THR A1187      12.888  51.165  23.743  1.00 28.31           H  
ATOM   3006 3HG2 THR A1187      13.214  49.450  23.399  1.00 28.31           H  
ATOM   3007  N   TRP A1188      15.599  49.624  25.454  1.00 32.37           N  
ATOM   3008  CA  TRP A1188      15.725  48.450  26.312  1.00 23.38           C  
ATOM   3009  C   TRP A1188      14.373  47.910  26.762  1.00 26.02           C  
ATOM   3010  O   TRP A1188      13.597  48.612  27.414  1.00 27.92           O  
ATOM   3011  CB  TRP A1188      16.593  48.773  27.532  1.00 24.02           C  
ATOM   3012  CG  TRP A1188      16.655  47.670  28.545  1.00 25.35           C  
ATOM   3013  CD1 TRP A1188      16.427  46.342  28.328  1.00 23.82           C  
ATOM   3014  CD2 TRP A1188      16.955  47.803  29.939  1.00 28.56           C  
ATOM   3015  CE2 TRP A1188      16.893  46.513  30.505  1.00 26.27           C  
ATOM   3016  CE3 TRP A1188      17.270  48.887  30.765  1.00 30.50           C  
ATOM   3017  NE1 TRP A1188      16.571  45.639  29.500  1.00 25.74           N  
ATOM   3018  CZ2 TRP A1188      17.136  46.277  31.857  1.00 25.45           C  
ATOM   3019  CZ3 TRP A1188      17.510  48.651  32.108  1.00 30.13           C  
ATOM   3020  CH2 TRP A1188      17.443  47.357  32.640  1.00 29.08           C  
ATOM   3021  HN  TRP A1188      15.524  50.592  25.904  1.00 27.04           H  
ATOM   3022  HA  TRP A1188      16.226  47.668  25.741  1.00 27.04           H  
ATOM   3023  HB1 TRP A1188      17.606  48.979  27.187  1.00 27.04           H  
ATOM   3024  HB2 TRP A1188      16.186  49.661  28.016  1.00 27.04           H  
ATOM   3025  HD1 TRP A1188      16.168  45.903  27.365  1.00 27.04           H  
ATOM   3026  HE1 TRP A1188      16.451  44.581  29.610  1.00 27.04           H  
ATOM   3027  HE3 TRP A1188      17.325  49.897  30.359  1.00 27.04           H  
ATOM   3028  HZ2 TRP A1188      17.084  45.272  32.275  1.00 27.04           H  
ATOM   3029  HZ3 TRP A1188      17.755  49.487  32.763  1.00 27.04           H  
ATOM   3030  HH2 TRP A1188      17.640  47.207  33.701  1.00 27.04           H  
ATOM   3031  N   VAL A1189      14.100  46.659  26.405  1.00 24.25           N  
ATOM   3032  CA  VAL A1189      12.905  45.965  26.873  1.00 23.04           C  
ATOM   3033  C   VAL A1189      13.298  44.890  27.879  1.00 24.81           C  
ATOM   3034  O   VAL A1189      14.189  44.079  27.623  1.00 22.38           O  
ATOM   3035  CB  VAL A1189      12.123  45.310  25.717  1.00 27.17           C  
ATOM   3036  CG1 VAL A1189      10.970  44.477  26.263  1.00 23.74           C  
ATOM   3037  CG2 VAL A1189      11.606  46.364  24.754  1.00 28.03           C  
ATOM   3038  HN  VAL A1189      14.777  46.145  25.755  1.00 24.77           H  
ATOM   3039  HA  VAL A1189      12.255  46.686  27.369  1.00 24.77           H  
ATOM   3040  HB  VAL A1189      12.799  44.649  25.174  1.00 24.77           H  
ATOM   3041 1HG1 VAL A1189      10.427  44.021  25.435  1.00 24.77           H  
ATOM   3042 2HG1 VAL A1189      10.295  45.118  26.830  1.00 24.77           H  
ATOM   3043 3HG1 VAL A1189      11.362  43.696  26.914  1.00 24.77           H  
ATOM   3044 1HG2 VAL A1189      11.057  45.881  23.946  1.00 24.77           H  
ATOM   3045 2HG2 VAL A1189      12.446  46.921  24.339  1.00 24.77           H  
ATOM   3046 3HG2 VAL A1189      10.943  47.048  25.284  1.00 24.77           H  
ATOM   3047  N   ALA A1190      12.631  44.888  29.025  1.00 20.40           N  
ATOM   3048  CA  ALA A1190      12.954  43.948  30.087  1.00 22.45           C  
ATOM   3049  C   ALA A1190      11.709  43.197  30.544  1.00 23.98           C  
ATOM   3050  O   ALA A1190      10.587  43.610  30.249  1.00 23.65           O  
ATOM   3051  CB  ALA A1190      13.594  44.683  31.254  1.00 21.77           C  
ATOM   3052  HN  ALA A1190      11.839  45.592  29.172  1.00 22.45           H  
ATOM   3053  HA  ALA A1190      13.671  43.224  29.700  1.00 22.45           H  
ATOM   3054  HB1 ALA A1190      13.833  43.972  32.045  1.00 22.45           H  
ATOM   3055  HB2 ALA A1190      12.901  45.432  31.637  1.00 22.45           H  
ATOM   3056  HB3 ALA A1190      14.508  45.173  30.918  1.00 22.45           H  
ATOM   3057  N   PRO A1191      11.903  42.078  31.258  1.00 22.65           N  
ATOM   3058  CA  PRO A1191      10.767  41.334  31.810  1.00 26.71           C  
ATOM   3059  C   PRO A1191       9.978  42.189  32.799  1.00 24.29           C  
ATOM   3060  O   PRO A1191      10.495  43.196  33.285  1.00 18.75           O  
ATOM   3061  CB  PRO A1191      11.440  40.166  32.536  1.00 28.10           C  
ATOM   3062  CG  PRO A1191      12.754  40.001  31.842  1.00 21.91           C  
ATOM   3063  CD  PRO A1191      13.183  41.392  31.507  1.00 20.28           C  
ATOM   3064  HA  PRO A1191      10.119  40.971  31.012  1.00 23.24           H  
ATOM   3065  HB1 PRO A1191      11.588  40.401  33.590  1.00 23.24           H  
ATOM   3066  HB2 PRO A1191      10.841  39.260  32.446  1.00 23.24           H  
ATOM   3067  HG1 PRO A1191      13.479  39.523  32.501  1.00 23.24           H  
ATOM   3068  HG2 PRO A1191      12.638  39.406  30.936  1.00 23.24           H  
ATOM   3069  HD1 PRO A1191      13.718  41.849  32.340  1.00 23.24           H  
ATOM   3070  HD2 PRO A1191      13.814  41.405  30.619  1.00 23.24           H  
ATOM   3071  N   LEU A1192       8.739  41.797  33.081  1.00 27.05           N  
ATOM   3072  CA  LEU A1192       7.913  42.517  34.043  1.00 28.52           C  
ATOM   3073  C   LEU A1192       8.629  42.599  35.384  1.00 27.11           C  
ATOM   3074  O   LEU A1192       9.233  41.624  35.830  1.00 29.89           O  
ATOM   3075  CB  LEU A1192       6.559  41.826  34.216  1.00 28.77           C  
ATOM   3076  CG  LEU A1192       5.624  41.806  33.003  1.00 32.28           C  
ATOM   3077  CD1 LEU A1192       4.447  40.873  33.250  1.00 34.75           C  
ATOM   3078  CD2 LEU A1192       5.143  43.211  32.642  1.00 26.80           C  
ATOM   3079  HN  LEU A1192       8.339  40.934  32.591  1.00 29.40           H  
ATOM   3080  HA  LEU A1192       7.745  43.528  33.673  1.00 29.40           H  
ATOM   3081  HB1 LEU A1192       6.753  40.791  34.498  1.00 29.40           H  
ATOM   3082  HB2 LEU A1192       6.034  42.332  35.026  1.00 29.40           H  
ATOM   3083  HG  LEU A1192       6.186  41.417  32.154  1.00 29.40           H  
ATOM   3084 1HD1 LEU A1192       3.794  40.872  32.377  1.00 29.40           H  
ATOM   3085 2HD1 LEU A1192       3.888  41.215  34.121  1.00 29.40           H  
ATOM   3086 3HD1 LEU A1192       4.815  39.863  33.429  1.00 29.40           H  
ATOM   3087 1HD2 LEU A1192       4.482  43.158  31.777  1.00 29.40           H  
ATOM   3088 2HD2 LEU A1192       6.001  43.840  32.405  1.00 29.40           H  
ATOM   3089 3HD2 LEU A1192       4.602  43.639  33.486  1.00 29.40           H  
ATOM   3090  N   GLY A1193       8.572  43.767  36.017  1.00 30.22           N  
ATOM   3091  CA  GLY A1193       9.162  43.951  37.331  1.00 29.77           C  
ATOM   3092  C   GLY A1193      10.498  44.671  37.331  1.00 30.41           C  
ATOM   3093  O   GLY A1193      10.907  45.234  38.346  1.00 32.17           O  
ATOM   3094  HN  GLY A1193       8.079  44.592  35.546  1.00 30.64           H  
ATOM   3095  HA1 GLY A1193       8.465  44.529  37.938  1.00 30.64           H  
ATOM   3096  HA2 GLY A1193       9.306  42.968  37.779  1.00 30.64           H  
ATOM   3097  N   VAL A1194      11.184  44.650  36.193  1.00 27.11           N  
ATOM   3098  CA  VAL A1194      12.486  45.297  36.075  1.00 26.46           C  
ATOM   3099  C   VAL A1194      12.353  46.816  35.977  1.00 32.10           C  
ATOM   3100  O   VAL A1194      11.477  47.331  35.281  1.00 27.25           O  
ATOM   3101  CB  VAL A1194      13.278  44.761  34.864  1.00 26.63           C  
ATOM   3102  CG1 VAL A1194      14.547  45.567  34.659  1.00 21.82           C  
ATOM   3103  CG2 VAL A1194      13.610  43.291  35.059  1.00 23.35           C  
ATOM   3104  HN  VAL A1194      10.772  44.147  35.344  1.00 26.39           H  
ATOM   3105  HA  VAL A1194      13.056  45.068  36.975  1.00 26.39           H  
ATOM   3106  HB  VAL A1194      12.657  44.860  33.973  1.00 26.39           H  
ATOM   3107 1HG1 VAL A1194      15.093  45.175  33.801  1.00 26.39           H  
ATOM   3108 2HG1 VAL A1194      15.171  45.495  35.550  1.00 26.39           H  
ATOM   3109 3HG1 VAL A1194      14.290  46.611  34.479  1.00 26.39           H  
ATOM   3110 1HG2 VAL A1194      14.169  42.927  34.197  1.00 26.39           H  
ATOM   3111 2HG2 VAL A1194      12.687  42.720  35.161  1.00 26.39           H  
ATOM   3112 3HG2 VAL A1194      14.213  43.170  35.959  1.00 26.39           H  
ATOM   3113  N   ARG A1195      13.229  47.524  36.685  1.00 33.43           N  
ATOM   3114  CA  ARG A1195      13.195  48.981  36.731  1.00 27.93           C  
ATOM   3115  C   ARG A1195      14.325  49.585  35.903  1.00 34.20           C  
ATOM   3116  O   ARG A1195      15.438  49.057  35.878  1.00 30.40           O  
ATOM   3117  CB  ARG A1195      13.315  49.458  38.179  1.00 31.38           C  
ATOM   3118  CG  ARG A1195      12.359  48.772  39.140  1.00 35.15           C  
ATOM   3119  CD  ARG A1195      11.007  49.461  39.174  1.00 43.23           C  
ATOM   3120  NE  ARG A1195      10.050  48.730  40.000  1.00 52.27           N1+
ATOM   3121  CZ  ARG A1195      10.102  48.671  41.327  1.00 44.51           C  
ATOM   3122  NH1 ARG A1195      11.070  49.294  41.983  1.00 41.39           N1+
ATOM   3123  NH2 ARG A1195       9.189  47.982  41.998  1.00 42.96           N  
ATOM   3124  HN  ARG A1195      13.984  47.007  37.239  1.00 37.90           H  
ATOM   3125  HA  ARG A1195      12.242  49.323  36.327  1.00 37.90           H  
ATOM   3126  HB1 ARG A1195      14.334  49.270  38.518  1.00 37.90           H  
ATOM   3127  HB2 ARG A1195      13.115  50.529  38.204  1.00 37.90           H  
ATOM   3128  HG1 ARG A1195      12.221  47.738  38.823  1.00 37.90           H  
ATOM   3129  HG2 ARG A1195      12.790  48.791  40.141  1.00 37.90           H  
ATOM   3130  HD1 ARG A1195      11.132  50.464  39.582  1.00 37.90           H  
ATOM   3131  HD2 ARG A1195      10.618  49.527  38.158  1.00 37.90           H  
ATOM   3132  HE  ARG A1195       9.257  48.209  39.506  1.00 37.90           H  
ATOM   3133 1HH1 ARG A1195      11.812  49.846  41.445  1.00 37.90           H  
ATOM   3134 2HH1 ARG A1195      11.110  49.245  43.051  1.00 37.90           H  
ATOM   3135 1HH2 ARG A1195       8.409  47.473  41.471  1.00 37.90           H  
ATOM   3136 2HH2 ARG A1195       9.232  47.935  43.066  1.00 37.90           H  
ATOM   3137  N   GLY A1196      14.034  50.694  35.230  1.00 30.72           N  
ATOM   3138  CA  GLY A1196      15.044  51.404  34.466  1.00 32.18           C  
ATOM   3139  C   GLY A1196      14.952  51.189  32.969  1.00 38.31           C  
ATOM   3140  O   GLY A1196      15.549  51.936  32.192  1.00 37.15           O  
ATOM   3141  HN  GLY A1196      13.033  51.072  35.252  1.00 34.59           H  
ATOM   3142  HA1 GLY A1196      14.937  52.470  34.666  1.00 34.59           H  
ATOM   3143  HA2 GLY A1196      16.025  51.067  34.800  1.00 34.59           H  
ATOM   3144  N   ALA A1197      14.206  50.168  32.560  1.00 29.32           N  
ATOM   3145  CA  ALA A1197      14.055  49.853  31.142  1.00 26.99           C  
ATOM   3146  C   ALA A1197      13.038  50.768  30.467  1.00 31.14           C  
ATOM   3147  O   ALA A1197      12.197  51.377  31.130  1.00 36.57           O  
ATOM   3148  CB  ALA A1197      13.662  48.390  30.956  1.00 27.23           C  
ATOM   3149  HN  ALA A1197      13.705  49.563  33.286  1.00 30.25           H  
ATOM   3150  HA  ALA A1197      15.020  50.007  30.658  1.00 30.25           H  
ATOM   3151  HB1 ALA A1197      13.554  48.175  29.893  1.00 30.25           H  
ATOM   3152  HB2 ALA A1197      12.716  48.200  31.462  1.00 30.25           H  
ATOM   3153  HB3 ALA A1197      14.435  47.749  31.380  1.00 30.25           H  
ATOM   3154  N   ASP A1198      13.127  50.867  29.146  1.00 28.29           N  
ATOM   3155  CA  ASP A1198      12.192  51.677  28.380  1.00 28.30           C  
ATOM   3156  C   ASP A1198      10.819  51.020  28.341  1.00 27.16           C  
ATOM   3157  O   ASP A1198       9.798  51.697  28.436  1.00 35.65           O  
ATOM   3158  CB  ASP A1198      12.715  51.898  26.960  1.00 27.32           C  
ATOM   3159  CG  ASP A1198      14.030  52.652  26.934  1.00 34.87           C  
ATOM   3160  OD1 ASP A1198      14.159  53.650  27.675  1.00 34.46           O  
ATOM   3161  OD2 ASP A1198      14.935  52.239  26.178  1.00 40.46           O1-
ATOM   3162  HN  ASP A1198      13.904  50.339  28.633  1.00 32.06           H  
ATOM   3163  HA  ASP A1198      12.096  52.647  28.867  1.00 32.06           H  
ATOM   3164  HB1 ASP A1198      12.860  50.927  26.486  1.00 32.06           H  
ATOM   3165  HB2 ASP A1198      11.974  52.469  26.400  1.00 32.06           H  
ATOM   3166  N   TYR A1199      10.800  49.700  28.200  1.00 23.48           N  
ATOM   3167  CA  TYR A1199       9.547  48.957  28.183  1.00 25.40           C  
ATOM   3168  C   TYR A1199       9.690  47.631  28.920  1.00 27.68           C  
ATOM   3169  O   TYR A1199      10.734  46.981  28.850  1.00 22.28           O  
ATOM   3170  CB  TYR A1199       9.079  48.700  26.747  1.00 24.86           C  
ATOM   3171  CG  TYR A1199       8.917  49.944  25.902  1.00 29.11           C  
ATOM   3172  CD1 TYR A1199       7.740  50.685  25.931  1.00 33.06           C  
ATOM   3173  CD2 TYR A1199       9.937  50.370  25.059  1.00 24.28           C  
ATOM   3174  CE1 TYR A1199       7.592  51.821  25.152  1.00 27.17           C  
ATOM   3175  CE2 TYR A1199       9.795  51.500  24.280  1.00 27.48           C  
ATOM   3176  CZ  TYR A1199       8.624  52.222  24.330  1.00 30.15           C  
ATOM   3177  OH  TYR A1199       8.492  53.348  23.548  1.00 46.02           O  
ATOM   3178  HN  TYR A1199      11.724  49.171  28.097  1.00 28.41           H  
ATOM   3179  HA  TYR A1199       8.788  49.552  28.691  1.00 28.41           H  
ATOM   3180  HB1 TYR A1199       9.811  48.054  26.262  1.00 28.41           H  
ATOM   3181  HB2 TYR A1199       8.116  48.191  26.790  1.00 28.41           H  
ATOM   3182  HD1 TYR A1199       6.921  50.367  26.577  1.00 28.41           H  
ATOM   3183  HD2 TYR A1199      10.866  49.801  25.013  1.00 28.41           H  
ATOM   3184  HE1 TYR A1199       6.666  52.394  25.189  1.00 28.41           H  
ATOM   3185  HE2 TYR A1199      10.607  51.820  23.627  1.00 28.41           H  
ATOM   3186  HH  TYR A1199       7.682  53.226  22.891  1.00 28.41           H  
ATOM   3187  N   THR A1200       8.639  47.236  29.630  1.00 27.79           N  
ATOM   3188  CA  THR A1200       8.611  45.935  30.286  1.00 24.49           C  
ATOM   3189  C   THR A1200       7.456  45.102  29.746  1.00 28.29           C  
ATOM   3190  O   THR A1200       6.329  45.581  29.637  1.00 32.17           O  
ATOM   3191  CB  THR A1200       8.486  46.062  31.816  1.00 24.76           C  
ATOM   3192  CG2 THR A1200       9.683  46.800  32.388  1.00 27.36           C  
ATOM   3193  OG1 THR A1200       7.288  46.775  32.148  1.00 35.20           O  
ATOM   3194  HN  THR A1200       7.795  47.887  29.722  1.00 28.58           H  
ATOM   3195  HA  THR A1200       9.543  45.417  30.060  1.00 28.58           H  
ATOM   3196  HB  THR A1200       8.440  45.065  32.254  1.00 28.58           H  
ATOM   3197  HG1 THR A1200       7.322  47.734  31.722  1.00 28.58           H  
ATOM   3198 1HG2 THR A1200       9.578  46.880  33.470  1.00 28.58           H  
ATOM   3199 2HG2 THR A1200       9.737  47.798  31.953  1.00 28.58           H  
ATOM   3200 3HG2 THR A1200      10.595  46.252  32.152  1.00 28.58           H  
ATOM   3201  N   TYR A1201       7.749  43.856  29.393  1.00 28.36           N  
ATOM   3202  CA  TYR A1201       6.731  42.947  28.883  1.00 29.02           C  
ATOM   3203  C   TYR A1201       6.934  41.547  29.442  1.00 26.85           C  
ATOM   3204  O   TYR A1201       8.029  41.197  29.882  1.00 25.79           O  
ATOM   3205  CB  TYR A1201       6.764  42.898  27.353  1.00 29.43           C  
ATOM   3206  CG  TYR A1201       6.262  44.151  26.668  1.00 30.32           C  
ATOM   3207  CD1 TYR A1201       4.916  44.495  26.704  1.00 37.16           C  
ATOM   3208  CD2 TYR A1201       7.131  44.980  25.969  1.00 29.26           C  
ATOM   3209  CE1 TYR A1201       4.452  45.637  26.074  1.00 39.88           C  
ATOM   3210  CE2 TYR A1201       6.674  46.123  25.334  1.00 29.94           C  
ATOM   3211  CZ  TYR A1201       5.334  46.446  25.390  1.00 41.97           C  
ATOM   3212  OH  TYR A1201       4.872  47.581  24.763  1.00 43.38           O  
ATOM   3213  HN  TYR A1201       8.758  43.511  29.485  1.00 32.61           H  
ATOM   3214  HA  TYR A1201       5.752  43.309  29.198  1.00 32.61           H  
ATOM   3215  HB1 TYR A1201       7.795  42.731  27.041  1.00 32.61           H  
ATOM   3216  HB2 TYR A1201       6.145  42.062  27.027  1.00 32.61           H  
ATOM   3217  HD1 TYR A1201       4.214  43.855  27.237  1.00 32.61           H  
ATOM   3218  HD2 TYR A1201       8.190  44.727  25.920  1.00 32.61           H  
ATOM   3219  HE1 TYR A1201       3.394  45.895  26.119  1.00 32.61           H  
ATOM   3220  HE2 TYR A1201       7.370  46.764  24.793  1.00 32.61           H  
ATOM   3221  HH  TYR A1201       4.155  47.316  24.043  1.00 32.61           H  
ATOM   3222  N   ASN A1202       5.872  40.750  29.427  1.00 29.53           N  
ATOM   3223  CA  ASN A1202       5.973  39.345  29.791  1.00 30.51           C  
ATOM   3224  C   ASN A1202       6.599  38.566  28.642  1.00 28.65           C  
ATOM   3225  O   ASN A1202       5.911  38.164  27.706  1.00 31.80           O  
ATOM   3226  CB  ASN A1202       4.593  38.780  30.129  1.00 32.68           C  
ATOM   3227  CG  ASN A1202       4.643  37.321  30.538  1.00 36.27           C  
ATOM   3228  ND2 ASN A1202       3.480  36.681  30.590  1.00 44.37           N  
ATOM   3229  OD1 ASN A1202       5.713  36.775  30.809  1.00 33.84           O  
ATOM   3230  HN  ASN A1202       4.922  41.150  29.141  1.00 33.46           H  
ATOM   3231  HA  ASN A1202       6.614  39.254  30.668  1.00 33.46           H  
ATOM   3232  HB1 ASN A1202       4.171  39.358  30.951  1.00 33.46           H  
ATOM   3233  HB2 ASN A1202       3.953  38.874  29.252  1.00 33.46           H  
ATOM   3234 1HD2 ASN A1202       2.574  37.197  30.350  1.00 33.46           H  
ATOM   3235 2HD2 ASN A1202       3.449  35.649  30.872  1.00 33.46           H  
ATOM   3236  N   LEU A1203       7.910  38.360  28.715  1.00 26.74           N  
ATOM   3237  CA  LEU A1203       8.652  37.752  27.615  1.00 32.30           C  
ATOM   3238  C   LEU A1203       8.254  36.299  27.364  1.00 33.15           C  
ATOM   3239  O   LEU A1203       8.719  35.674  26.411  1.00 36.64           O  
ATOM   3240  CB  LEU A1203      10.159  37.864  27.857  1.00 30.05           C  
ATOM   3241  CG  LEU A1203      10.676  39.290  28.053  1.00 31.10           C  
ATOM   3242  CD1 LEU A1203      12.190  39.298  28.172  1.00 29.05           C  
ATOM   3243  CD2 LEU A1203      10.228  40.183  26.910  1.00 25.68           C  
ATOM   3244  HN  LEU A1203       8.435  38.647  29.602  1.00 30.59           H  
ATOM   3245  HA  LEU A1203       8.421  38.317  26.712  1.00 30.59           H  
ATOM   3246  HB1 LEU A1203      10.402  37.290  28.751  1.00 30.59           H  
ATOM   3247  HB2 LEU A1203      10.673  37.433  26.998  1.00 30.59           H  
ATOM   3248  HG  LEU A1203      10.257  39.683  28.980  1.00 30.59           H  
ATOM   3249 1HD1 LEU A1203      12.539  40.321  28.311  1.00 30.59           H  
ATOM   3250 2HD1 LEU A1203      12.629  38.885  27.263  1.00 30.59           H  
ATOM   3251 3HD1 LEU A1203      12.491  38.693  29.027  1.00 30.59           H  
ATOM   3252 1HD2 LEU A1203      10.606  41.193  27.068  1.00 30.59           H  
ATOM   3253 2HD2 LEU A1203       9.139  40.205  26.871  1.00 30.59           H  
ATOM   3254 3HD2 LEU A1203      10.617  39.793  25.969  1.00 30.59           H  
ATOM   3255  N   GLU A1204       7.392  35.762  28.219  1.00 33.92           N  
ATOM   3256  CA  GLU A1204       6.878  34.415  28.016  1.00 33.38           C  
ATOM   3257  C   GLU A1204       5.716  34.447  27.027  1.00 35.59           C  
ATOM   3258  O   GLU A1204       5.120  33.416  26.719  1.00 40.14           O  
ATOM   3259  CB  GLU A1204       6.463  33.793  29.350  1.00 34.52           C  
ATOM   3260  CG  GLU A1204       7.603  33.723  30.358  1.00 36.37           C  
ATOM   3261  CD  GLU A1204       7.127  33.455  31.776  1.00 50.93           C  
ATOM   3262  OE1 GLU A1204       6.041  32.859  31.944  1.00 47.04           O  
ATOM   3263  OE2 GLU A1204       7.841  33.847  32.725  1.00 45.33           O1-
ATOM   3264  HN  GLU A1204       7.071  36.327  29.069  1.00 39.69           H  
ATOM   3265  HA  GLU A1204       7.674  33.806  27.588  1.00 39.69           H  
ATOM   3266  HB1 GLU A1204       5.659  34.393  29.777  1.00 39.69           H  
ATOM   3267  HB2 GLU A1204       6.103  32.781  29.164  1.00 39.69           H  
ATOM   3268  HG1 GLU A1204       8.280  32.921  30.062  1.00 39.69           H  
ATOM   3269  HG2 GLU A1204       8.137  34.673  30.345  1.00 39.69           H  
ATOM   3270  N   LEU A1205       5.412  35.643  26.530  1.00 35.06           N  
ATOM   3271  CA  LEU A1205       4.413  35.824  25.481  1.00 35.26           C  
ATOM   3272  C   LEU A1205       5.057  36.413  24.231  1.00 36.79           C  
ATOM   3273  O   LEU A1205       4.369  36.934  23.351  1.00 35.23           O  
ATOM   3274  CB  LEU A1205       3.288  36.741  25.956  1.00 29.68           C  
ATOM   3275  CG  LEU A1205       2.546  36.310  27.218  1.00 41.20           C  
ATOM   3276  CD1 LEU A1205       1.378  37.245  27.486  1.00 40.50           C  
ATOM   3277  CD2 LEU A1205       2.069  34.872  27.087  1.00 35.62           C  
ATOM   3278  HN  LEU A1205       5.918  36.504  26.913  1.00 36.17           H  
ATOM   3279  HA  LEU A1205       3.989  34.852  25.231  1.00 36.17           H  
ATOM   3280  HB1 LEU A1205       3.719  37.724  26.145  1.00 36.17           H  
ATOM   3281  HB2 LEU A1205       2.557  36.813  25.151  1.00 36.17           H  
ATOM   3282  HG  LEU A1205       3.235  36.369  28.060  1.00 36.17           H  
ATOM   3283 1HD1 LEU A1205       0.857  36.927  28.389  1.00 36.17           H  
ATOM   3284 2HD1 LEU A1205       0.690  37.219  26.641  1.00 36.17           H  
ATOM   3285 3HD1 LEU A1205       1.749  38.261  27.620  1.00 36.17           H  
ATOM   3286 1HD2 LEU A1205       1.542  34.579  27.995  1.00 36.17           H  
ATOM   3287 2HD2 LEU A1205       2.927  34.216  26.938  1.00 36.17           H  
ATOM   3288 3HD2 LEU A1205       1.396  34.788  26.234  1.00 36.17           H  
ATOM   3289  N   GLY A1206       6.383  36.341  24.168  1.00 28.28           N  
ATOM   3290  CA  GLY A1206       7.126  36.869  23.040  1.00 31.12           C  
ATOM   3291  C   GLY A1206       7.235  38.382  23.066  1.00 26.90           C  
ATOM   3292  O   GLY A1206       7.173  39.002  24.129  1.00 29.15           O  
ATOM   3293  HN  GLY A1206       6.917  35.880  24.973  1.00 28.86           H  
ATOM   3294  HA1 GLY A1206       8.131  36.447  23.056  1.00 28.86           H  
ATOM   3295  HA2 GLY A1206       6.621  36.572  22.121  1.00 28.86           H  
ATOM   3296  N   LEU A1207       7.402  38.974  21.888  1.00 25.46           N  
ATOM   3297  CA  LEU A1207       7.552  40.420  21.763  1.00 28.19           C  
ATOM   3298  C   LEU A1207       6.420  40.998  20.926  1.00 29.35           C  
ATOM   3299  O   LEU A1207       6.065  40.434  19.892  1.00 34.76           O  
ATOM   3300  CB  LEU A1207       8.896  40.761  21.115  1.00 24.28           C  
ATOM   3301  CG  LEU A1207      10.157  40.372  21.887  1.00 22.64           C  
ATOM   3302  CD1 LEU A1207      11.352  40.273  20.952  1.00 24.10           C  
ATOM   3303  CD2 LEU A1207      10.422  41.362  23.007  1.00 22.29           C  
ATOM   3304  HN  LEU A1207       7.427  38.372  21.004  1.00 26.38           H  
ATOM   3305  HA  LEU A1207       7.517  40.865  22.757  1.00 26.38           H  
ATOM   3306  HB1 LEU A1207       8.933  40.256  20.149  1.00 26.38           H  
ATOM   3307  HB2 LEU A1207       8.923  41.840  20.963  1.00 26.38           H  
ATOM   3308  HG  LEU A1207       9.993  39.391  22.333  1.00 26.38           H  
ATOM   3309 1HD1 LEU A1207      12.238  39.995  21.522  1.00 26.38           H  
ATOM   3310 2HD1 LEU A1207      11.518  41.237  20.470  1.00 26.38           H  
ATOM   3311 3HD1 LEU A1207      11.158  39.516  20.192  1.00 26.38           H  
ATOM   3312 1HD2 LEU A1207      11.323  41.069  23.546  1.00 26.38           H  
ATOM   3313 2HD2 LEU A1207       9.575  41.370  23.694  1.00 26.38           H  
ATOM   3314 3HD2 LEU A1207      10.558  42.359  22.587  1.00 26.38           H  
ATOM   3315  N   PRO A1208       5.840  42.121  21.377  1.00 32.75           N  
ATOM   3316  CA  PRO A1208       4.780  42.769  20.598  1.00 34.12           C  
ATOM   3317  C   PRO A1208       5.319  43.551  19.416  1.00 37.07           C  
ATOM   3318  O   PRO A1208       6.301  44.296  19.539  1.00 34.64           O  
ATOM   3319  CB  PRO A1208       4.129  43.721  21.604  1.00 25.05           C  
ATOM   3320  CG  PRO A1208       5.167  43.968  22.632  1.00 29.15           C  
ATOM   3321  CD  PRO A1208       5.999  42.720  22.712  1.00 32.48           C  
ATOM   3322  HA  PRO A1208       4.056  42.028  20.259  1.00 32.18           H  
ATOM   3323  HB1 PRO A1208       3.843  44.654  21.118  1.00 32.18           H  
ATOM   3324  HB2 PRO A1208       3.249  43.260  22.052  1.00 32.18           H  
ATOM   3325  HG1 PRO A1208       5.788  44.816  22.343  1.00 32.18           H  
ATOM   3326  HG2 PRO A1208       4.700  44.171  23.596  1.00 32.18           H  
ATOM   3327  HD1 PRO A1208       7.044  42.959  22.911  1.00 32.18           H  
ATOM   3328  HD2 PRO A1208       5.625  42.051  23.487  1.00 32.18           H  
ATOM   3329  N   ALA A1209       4.665  43.390  18.273  1.00 30.50           N  
ATOM   3330  CA  ALA A1209       5.081  44.092  17.065  1.00 34.90           C  
ATOM   3331  C   ALA A1209       4.928  45.612  17.190  1.00 33.99           C  
ATOM   3332  O   ALA A1209       5.390  46.365  16.330  1.00 39.29           O  
ATOM   3333  CB  ALA A1209       4.291  43.595  15.877  1.00 23.87           C  
ATOM   3334  HN  ALA A1209       3.820  42.735  18.237  1.00 32.51           H  
ATOM   3335  HA  ALA A1209       6.134  43.870  16.889  1.00 32.51           H  
ATOM   3336  HB1 ALA A1209       4.610  44.126  14.980  1.00 32.51           H  
ATOM   3337  HB2 ALA A1209       3.229  43.773  16.046  1.00 32.51           H  
ATOM   3338  HB3 ALA A1209       4.463  42.527  15.747  1.00 32.51           H  
ATOM   3339  N   THR A1210       4.276  46.059  18.259  1.00 34.00           N  
ATOM   3340  CA  THR A1210       4.061  47.487  18.488  1.00 29.91           C  
ATOM   3341  C   THR A1210       5.361  48.153  18.941  1.00 35.42           C  
ATOM   3342  O   THR A1210       5.420  49.368  19.152  1.00 41.29           O  
ATOM   3343  CB  THR A1210       2.965  47.735  19.538  1.00 37.59           C  
ATOM   3344  CG2 THR A1210       1.659  47.061  19.124  1.00 34.87           C  
ATOM   3345  OG1 THR A1210       3.386  47.206  20.800  1.00 39.68           O  
ATOM   3346  HN  THR A1210       3.899  45.355  18.971  1.00 36.11           H  
ATOM   3347  HA  THR A1210       3.749  47.944  17.549  1.00 36.11           H  
ATOM   3348  HB  THR A1210       2.799  48.808  19.636  1.00 36.11           H  
ATOM   3349  HG1 THR A1210       3.556  46.174  20.708  1.00 36.11           H  
ATOM   3350 1HG2 THR A1210       0.897  47.249  19.880  1.00 36.11           H  
ATOM   3351 2HG2 THR A1210       1.818  45.987  19.028  1.00 36.11           H  
ATOM   3352 3HG2 THR A1210       1.328  47.465  18.167  1.00 36.11           H  
ATOM   3353  N   LEU A1211       6.405  47.344  19.097  1.00 39.36           N  
ATOM   3354  CA  LEU A1211       7.716  47.860  19.483  1.00 37.14           C  
ATOM   3355  C   LEU A1211       8.374  48.617  18.336  1.00 38.34           C  
ATOM   3356  O   LEU A1211       9.235  49.472  18.556  1.00 31.62           O  
ATOM   3357  CB  LEU A1211       8.633  46.731  19.964  1.00 29.32           C  
ATOM   3358  CG  LEU A1211       8.419  46.244  21.399  1.00 33.27           C  
ATOM   3359  CD1 LEU A1211       9.291  45.033  21.692  1.00 26.85           C  
ATOM   3360  CD2 LEU A1211       8.691  47.361  22.399  1.00 30.04           C  
ATOM   3361  HN  LEU A1211       6.282  46.293  18.936  1.00 33.24           H  
ATOM   3362  HA  LEU A1211       7.575  48.556  20.310  1.00 33.24           H  
ATOM   3363  HB1 LEU A1211       8.486  45.879  19.300  1.00 33.24           H  
ATOM   3364  HB2 LEU A1211       9.662  47.083  19.883  1.00 33.24           H  
ATOM   3365  HG  LEU A1211       7.376  45.943  21.503  1.00 33.24           H  
ATOM   3366 1HD1 LEU A1211       9.123  44.703  22.717  1.00 33.24           H  
ATOM   3367 2HD1 LEU A1211      10.340  45.300  21.564  1.00 33.24           H  
ATOM   3368 3HD1 LEU A1211       9.036  44.226  21.005  1.00 33.24           H  
ATOM   3369 1HD2 LEU A1211       8.532  46.990  23.411  1.00 33.24           H  
ATOM   3370 2HD2 LEU A1211       8.014  48.194  22.207  1.00 33.24           H  
ATOM   3371 3HD2 LEU A1211       9.722  47.700  22.295  1.00 33.24           H  
ATOM   3372  N   GLY A1212       7.962  48.298  17.113  1.00 31.58           N  
ATOM   3373  CA  GLY A1212       8.507  48.938  15.930  1.00 31.02           C  
ATOM   3374  C   GLY A1212       9.607  48.122  15.280  1.00 36.36           C  
ATOM   3375  O   GLY A1212       9.868  46.984  15.675  1.00 35.33           O  
ATOM   3376  HN  GLY A1212       7.207  47.548  16.998  1.00 33.57           H  
ATOM   3377  HA1 GLY A1212       7.703  49.078  15.207  1.00 33.57           H  
ATOM   3378  HA2 GLY A1212       8.914  49.908  16.214  1.00 33.57           H  
ATOM   3379  N   ARG A1213      10.256  48.705  14.276  1.00 26.90           N  
ATOM   3380  CA  ARG A1213      11.345  48.029  13.583  1.00 29.91           C  
ATOM   3381  C   ARG A1213      12.667  48.749  13.819  1.00 32.17           C  
ATOM   3382  O   ARG A1213      12.714  49.978  13.874  1.00 34.64           O  
ATOM   3383  CB  ARG A1213      11.049  47.917  12.085  1.00 33.76           C  
ATOM   3384  CG  ARG A1213       9.817  47.086  11.761  1.00 32.54           C  
ATOM   3385  CD  ARG A1213       9.653  46.888  10.263  1.00 40.08           C  
ATOM   3386  NE  ARG A1213       8.400  46.215   9.933  1.00 47.67           N1+
ATOM   3387  CZ  ARG A1213       8.263  44.898   9.813  1.00 46.84           C  
ATOM   3388  NH1 ARG A1213       9.307  44.103   9.995  1.00 44.75           N1+
ATOM   3389  NH2 ARG A1213       7.082  44.378   9.510  1.00 34.63           N  
ATOM   3390  HN  ARG A1213       9.973  49.691  13.971  1.00 36.72           H  
ATOM   3391  HA  ARG A1213      11.431  47.021  13.988  1.00 36.72           H  
ATOM   3392  HB1 ARG A1213      10.899  48.921  11.689  1.00 36.72           H  
ATOM   3393  HB2 ARG A1213      11.910  47.458  11.598  1.00 36.72           H  
ATOM   3394  HG1 ARG A1213       9.913  46.111  12.238  1.00 36.72           H  
ATOM   3395  HG2 ARG A1213       8.935  47.596  12.149  1.00 36.72           H  
ATOM   3396  HD1 ARG A1213       9.667  47.863   9.776  1.00 36.72           H  
ATOM   3397  HD2 ARG A1213      10.483  46.285   9.895  1.00 36.72           H  
ATOM   3398  HE  ARG A1213       7.533  46.823   9.777  1.00 36.72           H  
ATOM   3399 1HH1 ARG A1213      10.261  44.521  10.239  1.00 36.72           H  
ATOM   3400 2HH1 ARG A1213       9.196  43.043   9.898  1.00 36.72           H  
ATOM   3401 1HH2 ARG A1213       6.238  45.018   9.362  1.00 36.72           H  
ATOM   3402 2HH2 ARG A1213       6.973  43.318   9.414  1.00 36.72           H  
ATOM   3403  N   TYR A1214      13.739  47.974  13.957  1.00 33.11           N  
ATOM   3404  CA  TYR A1214      15.047  48.519  14.299  1.00 29.10           C  
ATOM   3405  C   TYR A1214      16.134  48.042  13.343  1.00 31.38           C  
ATOM   3406  O   TYR A1214      15.926  47.118  12.556  1.00 29.20           O  
ATOM   3407  CB  TYR A1214      15.421  48.125  15.727  1.00 31.69           C  
ATOM   3408  CG  TYR A1214      14.429  48.577  16.771  1.00 31.79           C  
ATOM   3409  CD1 TYR A1214      13.245  47.882  16.981  1.00 32.70           C  
ATOM   3410  CD2 TYR A1214      14.681  49.694  17.554  1.00 29.93           C  
ATOM   3411  CE1 TYR A1214      12.337  48.292  17.937  1.00 31.36           C  
ATOM   3412  CE2 TYR A1214      13.782  50.110  18.512  1.00 26.76           C  
ATOM   3413  CZ  TYR A1214      12.612  49.407  18.701  1.00 30.07           C  
ATOM   3414  OH  TYR A1214      11.716  49.824  19.657  1.00 39.57           O  
ATOM   3415  HN  TYR A1214      13.638  46.919  13.813  1.00 31.39           H  
ATOM   3416  HA  TYR A1214      14.993  49.606  14.244  1.00 31.39           H  
ATOM   3417  HB1 TYR A1214      15.496  47.039  15.774  1.00 31.39           H  
ATOM   3418  HB2 TYR A1214      16.390  48.567  15.961  1.00 31.39           H  
ATOM   3419  HD1 TYR A1214      13.029  46.998  16.381  1.00 31.39           H  
ATOM   3420  HD2 TYR A1214      15.606  50.252  17.409  1.00 31.39           H  
ATOM   3421  HE1 TYR A1214      11.410  47.739  18.087  1.00 31.39           H  
ATOM   3422  HE2 TYR A1214      13.995  50.991  19.117  1.00 31.39           H  
ATOM   3423  HH  TYR A1214      10.797  50.050  19.202  1.00 31.39           H  
ATOM   3424  N   ASP A1215      17.299  48.675  13.425  1.00 30.33           N  
ATOM   3425  CA  ASP A1215      18.442  48.283  12.611  1.00 28.77           C  
ATOM   3426  C   ASP A1215      19.082  47.022  13.172  1.00 24.41           C  
ATOM   3427  O   ASP A1215      19.589  46.184  12.426  1.00 22.66           O  
ATOM   3428  CB  ASP A1215      19.473  49.409  12.567  1.00 24.20           C  
ATOM   3429  CG  ASP A1215      18.949  50.648  11.884  1.00 28.24           C  
ATOM   3430  OD1 ASP A1215      18.230  50.509  10.874  1.00 33.32           O  
ATOM   3431  OD2 ASP A1215      19.250  51.762  12.359  1.00 34.93           O1-
ATOM   3432  HN  ASP A1215      17.401  49.494  14.106  1.00 28.36           H  
ATOM   3433  HA  ASP A1215      18.098  48.081  11.596  1.00 28.36           H  
ATOM   3434  HB1 ASP A1215      19.754  49.666  13.589  1.00 28.36           H  
ATOM   3435  HB2 ASP A1215      20.351  49.057  12.026  1.00 28.36           H  
ATOM   3436  N   LEU A1216      19.051  46.895  14.494  1.00 26.32           N  
ATOM   3437  CA  LEU A1216      19.672  45.765  15.173  1.00 24.58           C  
ATOM   3438  C   LEU A1216      18.848  45.326  16.377  1.00 23.93           C  
ATOM   3439  O   LEU A1216      18.579  46.118  17.278  1.00 27.45           O  
ATOM   3440  CB  LEU A1216      21.088  46.129  15.622  1.00 20.95           C  
ATOM   3441  CG  LEU A1216      21.785  45.104  16.518  1.00 27.61           C  
ATOM   3442  CD1 LEU A1216      22.024  43.799  15.772  1.00 23.86           C  
ATOM   3443  CD2 LEU A1216      23.093  45.665  17.050  1.00 21.25           C  
ATOM   3444  HN  LEU A1216      18.556  47.644  15.077  1.00 24.49           H  
ATOM   3445  HA  LEU A1216      19.734  44.932  14.473  1.00 24.49           H  
ATOM   3446  HB1 LEU A1216      21.698  46.262  14.729  1.00 24.49           H  
ATOM   3447  HB2 LEU A1216      21.034  47.070  16.170  1.00 24.49           H  
ATOM   3448  HG  LEU A1216      21.134  44.896  17.367  1.00 24.49           H  
ATOM   3449 1HD1 LEU A1216      22.521  43.088  16.432  1.00 24.49           H  
ATOM   3450 2HD1 LEU A1216      22.653  43.987  14.902  1.00 24.49           H  
ATOM   3451 3HD1 LEU A1216      21.069  43.386  15.447  1.00 24.49           H  
ATOM   3452 1HD2 LEU A1216      23.576  44.923  17.686  1.00 24.49           H  
ATOM   3453 2HD2 LEU A1216      22.893  46.565  17.631  1.00 24.49           H  
ATOM   3454 3HD2 LEU A1216      23.750  45.910  16.215  1.00 24.49           H  
ATOM   3455  N   VAL A1217      18.446  44.061  16.386  1.00 21.46           N  
ATOM   3456  CA  VAL A1217      17.724  43.505  17.523  1.00 23.87           C  
ATOM   3457  C   VAL A1217      18.623  42.549  18.294  1.00 21.30           C  
ATOM   3458  O   VAL A1217      19.081  41.544  17.753  1.00 21.05           O  
ATOM   3459  CB  VAL A1217      16.451  42.759  17.088  1.00 29.22           C  
ATOM   3460  CG1 VAL A1217      15.847  42.019  18.270  1.00 27.86           C  
ATOM   3461  CG2 VAL A1217      15.444  43.729  16.488  1.00 28.36           C  
ATOM   3462  HN  VAL A1217      18.656  43.438  15.542  1.00 24.73           H  
ATOM   3463  HA  VAL A1217      17.438  44.322  18.185  1.00 24.73           H  
ATOM   3464  HB  VAL A1217      16.723  42.029  16.326  1.00 24.73           H  
ATOM   3465 1HG1 VAL A1217      14.947  41.495  17.950  1.00 24.73           H  
ATOM   3466 2HG1 VAL A1217      15.592  42.732  19.054  1.00 24.73           H  
ATOM   3467 3HG1 VAL A1217      16.568  41.298  18.655  1.00 24.73           H  
ATOM   3468 1HG2 VAL A1217      14.550  43.184  16.186  1.00 24.73           H  
ATOM   3469 2HG2 VAL A1217      15.883  44.217  15.618  1.00 24.73           H  
ATOM   3470 3HG2 VAL A1217      15.177  44.482  17.230  1.00 24.73           H  
ATOM   3471  N   VAL A1218      18.876  42.869  19.559  1.00 22.55           N  
ATOM   3472  CA  VAL A1218      19.738  42.043  20.396  1.00 21.93           C  
ATOM   3473  C   VAL A1218      18.936  41.285  21.446  1.00 22.35           C  
ATOM   3474  O   VAL A1218      18.479  41.865  22.430  1.00 26.99           O  
ATOM   3475  CB  VAL A1218      20.813  42.879  21.112  1.00 23.19           C  
ATOM   3476  CG1 VAL A1218      21.667  41.987  22.003  1.00 25.01           C  
ATOM   3477  CG2 VAL A1218      21.678  43.615  20.103  1.00 22.25           C  
ATOM   3478  HN  VAL A1218      18.437  43.753  19.973  1.00 23.47           H  
ATOM   3479  HA  VAL A1218      20.239  41.316  19.758  1.00 23.47           H  
ATOM   3480  HB  VAL A1218      20.314  43.617  21.740  1.00 23.47           H  
ATOM   3481 1HG1 VAL A1218      22.424  42.591  22.504  1.00 23.47           H  
ATOM   3482 2HG1 VAL A1218      22.155  41.225  21.395  1.00 23.47           H  
ATOM   3483 3HG1 VAL A1218      21.035  41.506  22.749  1.00 23.47           H  
ATOM   3484 1HG2 VAL A1218      22.432  44.201  20.629  1.00 23.47           H  
ATOM   3485 2HG2 VAL A1218      21.054  44.280  19.505  1.00 23.47           H  
ATOM   3486 3HG2 VAL A1218      22.169  42.894  19.450  1.00 23.47           H  
ATOM   3487  N   ILE A1219      18.770  39.985  21.231  1.00 19.57           N  
ATOM   3488  CA  ILE A1219      18.117  39.127  22.209  1.00 21.01           C  
ATOM   3489  C   ILE A1219      19.145  38.612  23.206  1.00 23.48           C  
ATOM   3490  O   ILE A1219      20.033  37.834  22.856  1.00 22.50           O  
ATOM   3491  CB  ILE A1219      17.422  37.938  21.537  1.00 25.82           C  
ATOM   3492  CG1 ILE A1219      16.467  38.432  20.448  1.00 24.32           C  
ATOM   3493  CG2 ILE A1219      16.693  37.092  22.572  1.00 19.06           C  
ATOM   3494  CD1 ILE A1219      15.422  39.406  20.949  1.00 25.31           C  
ATOM   3495  HN  ILE A1219      19.125  39.558  20.316  1.00 22.63           H  
ATOM   3496  HA  ILE A1219      17.370  39.712  22.746  1.00 22.63           H  
ATOM   3497  HB  ILE A1219      18.185  37.318  21.066  1.00 22.63           H  
ATOM   3498 1HG1 ILE A1219      17.054  38.926  19.674  1.00 22.63           H  
ATOM   3499 2HG1 ILE A1219      15.956  37.569  20.022  1.00 22.63           H  
ATOM   3500 1HG2 ILE A1219      16.205  36.252  22.077  1.00 22.63           H  
ATOM   3501 2HG2 ILE A1219      15.943  37.701  23.077  1.00 22.63           H  
ATOM   3502 3HG2 ILE A1219      17.408  36.716  23.304  1.00 22.63           H  
ATOM   3503 1HD1 ILE A1219      14.783  39.711  20.121  1.00 22.63           H  
ATOM   3504 2HD1 ILE A1219      15.914  40.283  21.370  1.00 22.63           H  
ATOM   3505 3HD1 ILE A1219      14.816  38.926  21.717  1.00 22.63           H  
ATOM   3506  N   ASN A1220      19.015  39.042  24.455  1.00 24.50           N  
ATOM   3507  CA  ASN A1220      20.029  38.760  25.459  1.00 24.61           C  
ATOM   3508  C   ASN A1220      19.475  38.089  26.716  1.00 28.12           C  
ATOM   3509  O   ASN A1220      19.740  38.531  27.832  1.00 31.00           O  
ATOM   3510  CB  ASN A1220      20.744  40.056  25.838  1.00 24.76           C  
ATOM   3511  CG  ASN A1220      21.965  39.816  26.689  1.00 32.40           C  
ATOM   3512  ND2 ASN A1220      22.132  40.628  27.726  1.00 25.94           N  
ATOM   3513  OD1 ASN A1220      22.747  38.905  26.426  1.00 32.67           O  
ATOM   3514  HN  ASN A1220      18.148  39.607  24.728  1.00 28.00           H  
ATOM   3515  HA  ASN A1220      20.764  38.088  25.015  1.00 28.00           H  
ATOM   3516  HB1 ASN A1220      21.050  40.566  24.925  1.00 28.00           H  
ATOM   3517  HB2 ASN A1220      20.050  40.688  26.393  1.00 28.00           H  
ATOM   3518 1HD2 ASN A1220      21.419  41.402  27.920  1.00 28.00           H  
ATOM   3519 2HD2 ASN A1220      22.980  40.508  28.368  1.00 28.00           H  
ATOM   3520  N   ILE A1221      18.710  37.019  26.536  1.00 25.68           N  
ATOM   3521  CA  ILE A1221      18.134  36.313  27.671  1.00 23.31           C  
ATOM   3522  C   ILE A1221      18.917  35.039  27.949  1.00 26.30           C  
ATOM   3523  O   ILE A1221      19.152  34.238  27.044  1.00 22.24           O  
ATOM   3524  CB  ILE A1221      16.652  35.969  27.436  1.00 26.32           C  
ATOM   3525  CG1 ILE A1221      15.838  37.241  27.212  1.00 23.43           C  
ATOM   3526  CG2 ILE A1221      16.090  35.189  28.614  1.00 29.50           C  
ATOM   3527  CD1 ILE A1221      15.843  38.184  28.392  1.00 23.55           C  
ATOM   3528  HN  ILE A1221      18.514  36.671  25.543  1.00 25.04           H  
ATOM   3529  HA  ILE A1221      18.203  36.957  28.548  1.00 25.04           H  
ATOM   3530  HB  ILE A1221      16.578  35.349  26.543  1.00 25.04           H  
ATOM   3531 1HG1 ILE A1221      16.251  37.766  26.351  1.00 25.04           H  
ATOM   3532 2HG1 ILE A1221      14.807  36.957  27.004  1.00 25.04           H  
ATOM   3533 1HG2 ILE A1221      15.042  34.955  28.429  1.00 25.04           H  
ATOM   3534 2HG2 ILE A1221      16.173  35.789  29.520  1.00 25.04           H  
ATOM   3535 3HG2 ILE A1221      16.652  34.263  28.738  1.00 25.04           H  
ATOM   3536 1HD1 ILE A1221      15.244  39.064  28.157  1.00 25.04           H  
ATOM   3537 2HD1 ILE A1221      16.867  38.489  28.609  1.00 25.04           H  
ATOM   3538 3HD1 ILE A1221      15.422  37.680  29.262  1.00 25.04           H  
ATOM   3539  N   HIS A1222      19.325  34.864  29.203  1.00 25.71           N  
ATOM   3540  CA  HIS A1222      20.088  33.689  29.612  1.00 28.54           C  
ATOM   3541  C   HIS A1222      19.172  32.527  29.973  1.00 24.39           C  
ATOM   3542  O   HIS A1222      18.042  32.723  30.420  1.00 24.30           O  
ATOM   3543  CB  HIS A1222      20.985  34.015  30.809  1.00 23.40           C  
ATOM   3544  CG  HIS A1222      22.033  35.046  30.522  1.00 31.02           C  
ATOM   3545  CD2 HIS A1222      21.939  36.385  30.345  1.00 33.38           C  
ATOM   3546  ND1 HIS A1222      23.369  34.736  30.393  1.00 35.04           N  
ATOM   3547  CE1 HIS A1222      24.054  35.839  30.146  1.00 30.14           C  
ATOM   3548  NE2 HIS A1222      23.210  36.853  30.111  1.00 28.76           N  
ATOM   3549  HN  HIS A1222      19.086  35.608  29.934  1.00 28.47           H  
ATOM   3550  HA  HIS A1222      20.722  33.383  28.780  1.00 28.47           H  
ATOM   3551  HB1 HIS A1222      20.355  34.383  31.619  1.00 28.47           H  
ATOM   3552  HB2 HIS A1222      21.483  33.098  31.123  1.00 28.47           H  
ATOM   3553  HD1 HIS A1222      23.787  33.755  30.479  1.00 28.47           H  
ATOM   3554  HD2 HIS A1222      21.027  36.980  30.381  1.00 28.47           H  
ATOM   3555  HE1 HIS A1222      25.132  35.901  29.997  1.00 28.47           H  
ATOM   3556  N   THR A1223      19.672  31.313  29.775  1.00 23.24           N  
ATOM   3557  CA  THR A1223      18.978  30.116  30.227  1.00 21.84           C  
ATOM   3558  C   THR A1223      19.902  29.309  31.128  1.00 21.24           C  
ATOM   3559  O   THR A1223      20.953  28.845  30.691  1.00 26.63           O  
ATOM   3560  CB  THR A1223      18.497  29.243  29.050  1.00 26.20           C  
ATOM   3561  CG2 THR A1223      17.955  27.916  29.555  1.00 23.95           C  
ATOM   3562  OG1 THR A1223      17.456  29.924  28.340  1.00 25.33           O  
ATOM   3563  HN  THR A1223      20.610  31.212  29.270  1.00 24.06           H  
ATOM   3564  HA  THR A1223      18.108  30.420  30.809  1.00 24.06           H  
ATOM   3565  HB  THR A1223      19.332  29.057  28.374  1.00 24.06           H  
ATOM   3566  HG1 THR A1223      16.651  30.108  28.989  1.00 24.06           H  
ATOM   3567 1HG2 THR A1223      17.621  27.314  28.710  1.00 24.06           H  
ATOM   3568 2HG2 THR A1223      17.115  28.098  30.226  1.00 24.06           H  
ATOM   3569 3HG2 THR A1223      18.740  27.383  30.092  1.00 24.06           H  
ATOM   3570  N   PRO A1224      19.512  29.145  32.398  1.00 22.87           N  
ATOM   3571  CA  PRO A1224      20.325  28.426  33.385  1.00 24.77           C  
ATOM   3572  C   PRO A1224      20.760  27.045  32.885  1.00 25.25           C  
ATOM   3573  O   PRO A1224      19.992  26.368  32.204  1.00 28.27           O  
ATOM   3574  CB  PRO A1224      19.373  28.280  34.576  1.00 20.48           C  
ATOM   3575  CG  PRO A1224      18.415  29.415  34.431  1.00 22.03           C  
ATOM   3576  CD  PRO A1224      18.224  29.592  32.957  1.00 19.22           C  
ATOM   3577  HA  PRO A1224      21.195  29.020  33.665  1.00 23.27           H  
ATOM   3578  HB1 PRO A1224      18.848  27.326  34.535  1.00 23.27           H  
ATOM   3579  HB2 PRO A1224      19.919  28.355  35.517  1.00 23.27           H  
ATOM   3580  HG1 PRO A1224      17.466  29.176  34.912  1.00 23.27           H  
ATOM   3581  HG2 PRO A1224      18.829  30.321  34.873  1.00 23.27           H  
ATOM   3582  HD1 PRO A1224      17.403  28.974  32.592  1.00 23.27           H  
ATOM   3583  HD2 PRO A1224      18.031  30.636  32.710  1.00 23.27           H  
ATOM   3584  N   PHE A1225      21.981  26.637  33.219  1.00 25.95           N  
ATOM   3585  CA  PHE A1225      22.474  25.320  32.826  1.00 25.16           C  
ATOM   3586  C   PHE A1225      21.837  24.204  33.646  1.00 29.98           C  
ATOM   3587  O   PHE A1225      21.601  24.358  34.843  1.00 35.17           O  
ATOM   3588  CB  PHE A1225      23.994  25.246  32.958  1.00 25.82           C  
ATOM   3589  CG  PHE A1225      24.559  23.890  32.646  1.00 30.26           C  
ATOM   3590  CD1 PHE A1225      24.826  23.523  31.338  1.00 26.26           C  
ATOM   3591  CD2 PHE A1225      24.822  22.984  33.659  1.00 33.37           C  
ATOM   3592  CE1 PHE A1225      25.346  22.278  31.047  1.00 28.18           C  
ATOM   3593  CE2 PHE A1225      25.343  21.737  33.374  1.00 26.99           C  
ATOM   3594  CZ  PHE A1225      25.605  21.384  32.067  1.00 28.28           C  
ATOM   3595  HN  PHE A1225      22.614  27.286  33.787  1.00 28.67           H  
ATOM   3596  HA  PHE A1225      22.217  25.160  31.779  1.00 28.67           H  
ATOM   3597  HB1 PHE A1225      24.435  25.969  32.272  1.00 28.67           H  
ATOM   3598  HB2 PHE A1225      24.264  25.504  33.982  1.00 28.67           H  
ATOM   3599  HD1 PHE A1225      24.623  24.225  30.529  1.00 28.67           H  
ATOM   3600  HD2 PHE A1225      24.616  23.258  34.694  1.00 28.67           H  
ATOM   3601  HE1 PHE A1225      25.552  22.001  30.013  1.00 28.67           H  
ATOM   3602  HE2 PHE A1225      25.547  21.033  34.181  1.00 28.67           H  
ATOM   3603  HZ  PHE A1225      26.016  20.400  31.839  1.00 28.67           H  
ATOM   3604  N   ARG A1226      21.577  23.072  32.999  1.00 35.31           N  
ATOM   3605  CA  ARG A1226      20.944  21.945  33.671  1.00 31.40           C  
ATOM   3606  C   ARG A1226      21.387  20.605  33.080  1.00 32.07           C  
ATOM   3607  O   ARG A1226      21.206  20.353  31.888  1.00 30.27           O  
ATOM   3608  CB  ARG A1226      19.417  22.084  33.610  1.00 27.64           C  
ATOM   3609  CG  ARG A1226      18.657  20.982  34.332  1.00 38.87           C  
ATOM   3610  CD  ARG A1226      17.171  21.299  34.449  1.00 32.12           C  
ATOM   3611  NE  ARG A1226      16.453  21.147  33.186  1.00 29.49           N1+
ATOM   3612  CZ  ARG A1226      15.493  20.250  32.975  1.00 33.99           C  
ATOM   3613  NH1 ARG A1226      15.134  19.419  33.944  1.00 29.88           N1+
ATOM   3614  NH2 ARG A1226      14.888  20.184  31.797  1.00 28.99           N  
ATOM   3615  HN  ARG A1226      21.838  22.987  31.965  1.00 31.82           H  
ATOM   3616  HA  ARG A1226      21.243  21.966  34.719  1.00 31.82           H  
ATOM   3617  HB1 ARG A1226      19.143  23.038  34.060  1.00 31.82           H  
ATOM   3618  HB2 ARG A1226      19.116  22.076  32.563  1.00 31.82           H  
ATOM   3619  HG1 ARG A1226      18.776  20.051  33.778  1.00 31.82           H  
ATOM   3620  HG2 ARG A1226      19.072  20.865  35.333  1.00 31.82           H  
ATOM   3621  HD1 ARG A1226      16.729  20.625  35.183  1.00 31.82           H  
ATOM   3622  HD2 ARG A1226      17.062  22.329  34.789  1.00 31.82           H  
ATOM   3623  HE  ARG A1226      16.716  21.799  32.379  1.00 31.82           H  
ATOM   3624 1HH1 ARG A1226      15.616  19.469  34.898  1.00 31.82           H  
ATOM   3625 2HH1 ARG A1226      14.362  18.699  33.772  1.00 31.82           H  
ATOM   3626 1HH2 ARG A1226      15.171  20.854  31.012  1.00 31.82           H  
ATOM   3627 2HH2 ARG A1226      14.117  19.461  31.632  1.00 31.82           H  
ATOM   3628  N   ILE A1227      21.983  19.761  33.920  1.00 29.32           N  
ATOM   3629  CA  ILE A1227      22.336  18.392  33.541  1.00 28.68           C  
ATOM   3630  C   ILE A1227      23.471  18.295  32.515  1.00 31.69           C  
ATOM   3631  O   ILE A1227      24.576  17.855  32.837  1.00 30.34           O  
ATOM   3632  CB  ILE A1227      21.101  17.618  33.023  1.00 28.13           C  
ATOM   3633  CG1 ILE A1227      19.985  17.640  34.070  1.00 28.44           C  
ATOM   3634  CG2 ILE A1227      21.475  16.189  32.661  1.00 32.02           C  
ATOM   3635  CD1 ILE A1227      18.704  16.982  33.614  1.00 28.15           C  
ATOM   3636  HN  ILE A1227      22.213  20.096  34.910  1.00 29.60           H  
ATOM   3637  HA  ILE A1227      22.676  17.886  34.445  1.00 29.60           H  
ATOM   3638  HB  ILE A1227      20.737  18.115  32.124  1.00 29.60           H  
ATOM   3639 1HG1 ILE A1227      20.340  17.120  34.960  1.00 29.60           H  
ATOM   3640 2HG1 ILE A1227      19.768  18.679  34.318  1.00 29.60           H  
ATOM   3641 1HG2 ILE A1227      20.592  15.662  32.299  1.00 29.60           H  
ATOM   3642 2HG2 ILE A1227      21.865  15.680  33.543  1.00 29.60           H  
ATOM   3643 3HG2 ILE A1227      22.237  16.199  31.881  1.00 29.60           H  
ATOM   3644 1HD1 ILE A1227      17.962  17.038  34.411  1.00 29.60           H  
ATOM   3645 2HD1 ILE A1227      18.898  15.937  33.372  1.00 29.60           H  
ATOM   3646 3HD1 ILE A1227      18.326  17.495  32.730  1.00 29.60           H  
ATOM   3647  N   HIS A1228      23.191  18.704  31.282  1.00 27.46           N  
ATOM   3648  CA  HIS A1228      24.161  18.582  30.199  1.00 28.26           C  
ATOM   3649  C   HIS A1228      24.005  19.704  29.175  1.00 25.53           C  
ATOM   3650  O   HIS A1228      22.951  20.333  29.087  1.00 25.46           O  
ATOM   3651  CB  HIS A1228      24.015  17.217  29.520  1.00 23.43           C  
ATOM   3652  CG  HIS A1228      25.061  16.936  28.487  1.00 26.48           C  
ATOM   3653  CD2 HIS A1228      26.259  16.311  28.578  1.00 24.97           C  
ATOM   3654  ND1 HIS A1228      24.924  17.310  27.167  1.00 21.63           N  
ATOM   3655  CE1 HIS A1228      25.993  16.930  26.491  1.00 25.08           C  
ATOM   3656  NE2 HIS A1228      26.819  16.322  27.324  1.00 25.15           N  
ATOM   3657  HN  HIS A1228      22.232  19.133  31.079  1.00 25.34           H  
ATOM   3658  HA  HIS A1228      25.161  18.646  30.627  1.00 25.35           H  
ATOM   3659  HB1 HIS A1228      24.075  16.445  30.287  1.00 25.35           H  
ATOM   3660  HB2 HIS A1228      23.038  17.177  29.038  1.00 25.35           H  
ATOM   3661  HD1 HIS A1228      24.083  17.827  26.755  1.00 25.34           H  
ATOM   3662  HD2 HIS A1228      26.697  15.880  29.478  1.00 25.35           H  
ATOM   3663  HE1 HIS A1228      26.165  17.091  25.427  1.00 25.35           H  
ATOM   3664  N   HIS A1229      25.063  19.949  28.408  1.00 25.03           N  
ATOM   3665  CA  HIS A1229      25.057  20.993  27.386  1.00 26.55           C  
ATOM   3666  C   HIS A1229      23.841  20.871  26.469  1.00 27.17           C  
ATOM   3667  O   HIS A1229      23.204  21.869  26.125  1.00 24.34           O  
ATOM   3668  CB  HIS A1229      26.350  20.935  26.565  1.00 24.60           C  
ATOM   3669  CG  HIS A1229      26.485  22.046  25.575  1.00 26.16           C  
ATOM   3670  CD2 HIS A1229      25.661  23.074  25.267  1.00 23.03           C  
ATOM   3671  ND1 HIS A1229      27.591  22.189  24.758  1.00 27.95           N  
ATOM   3672  CE1 HIS A1229      27.436  23.251  23.994  1.00 27.76           C  
ATOM   3673  NE2 HIS A1229      26.271  23.808  24.281  1.00 29.81           N  
ATOM   3674  HN  HIS A1229      25.948  19.363  28.544  1.00 26.24           H  
ATOM   3675  HA  HIS A1229      25.013  21.961  27.886  1.00 26.24           H  
ATOM   3676  HB1 HIS A1229      27.195  20.982  27.251  1.00 26.24           H  
ATOM   3677  HB2 HIS A1229      26.372  19.989  26.025  1.00 26.24           H  
ATOM   3678  HD1 HIS A1229      28.441  21.539  24.748  1.00 26.24           H  
ATOM   3679  HD2 HIS A1229      24.691  23.281  25.719  1.00 26.24           H  
ATOM   3680  HE1 HIS A1229      28.148  23.610  23.251  1.00 26.24           H  
ATOM   3681  N   TYR A1230      23.521  19.641  26.080  1.00 23.71           N  
ATOM   3682  CA  TYR A1230      22.364  19.386  25.231  1.00 22.64           C  
ATOM   3683  C   TYR A1230      21.084  19.876  25.895  1.00 28.38           C  
ATOM   3684  O   TYR A1230      20.211  20.442  25.237  1.00 29.08           O  
ATOM   3685  CB  TYR A1230      22.249  17.894  24.909  1.00 22.64           C  
ATOM   3686  CG  TYR A1230      20.987  17.536  24.158  1.00 22.65           C  
ATOM   3687  CD1 TYR A1230      20.931  17.632  22.775  1.00 24.11           C  
ATOM   3688  CD2 TYR A1230      19.849  17.112  24.832  1.00 27.09           C  
ATOM   3689  CE1 TYR A1230      19.779  17.312  22.082  1.00 23.72           C  
ATOM   3690  CE2 TYR A1230      18.691  16.789  24.147  1.00 26.87           C  
ATOM   3691  CZ  TYR A1230      18.663  16.893  22.771  1.00 22.43           C  
ATOM   3692  OH  TYR A1230      17.518  16.576  22.076  1.00 27.34           O  
ATOM   3693  HN  TYR A1230      24.127  18.818  26.398  1.00 25.05           H  
ATOM   3694  HA  TYR A1230      22.497  19.930  24.296  1.00 25.05           H  
ATOM   3695  HB1 TYR A1230      23.106  17.605  24.301  1.00 25.05           H  
ATOM   3696  HB2 TYR A1230      22.263  17.337  25.846  1.00 25.05           H  
ATOM   3697  HD1 TYR A1230      21.811  17.966  22.225  1.00 25.05           H  
ATOM   3698  HD2 TYR A1230      19.868  17.032  25.919  1.00 25.05           H  
ATOM   3699  HE1 TYR A1230      19.754  17.391  20.995  1.00 25.05           H  
ATOM   3700  HE2 TYR A1230      17.807  16.455  24.690  1.00 25.05           H  
ATOM   3701  HH  TYR A1230      17.190  17.417  21.539  1.00 25.05           H  
ATOM   3702  N   GLN A1231      20.981  19.653  27.202  1.00 24.02           N  
ATOM   3703  CA  GLN A1231      19.780  20.018  27.944  1.00 24.00           C  
ATOM   3704  C   GLN A1231      19.595  21.528  27.974  1.00 24.45           C  
ATOM   3705  O   GLN A1231      18.469  22.021  27.966  1.00 22.58           O  
ATOM   3706  CB  GLN A1231      19.827  19.466  29.371  1.00 21.42           C  
ATOM   3707  CG  GLN A1231      18.559  19.724  30.173  1.00 23.23           C  
ATOM   3708  CD  GLN A1231      17.369  18.953  29.637  1.00 22.13           C  
ATOM   3709  NE2 GLN A1231      16.326  19.672  29.239  1.00 22.45           N  
ATOM   3710  OE1 GLN A1231      17.392  17.725  29.572  1.00 24.68           O  
ATOM   3711  HN  GLN A1231      21.798  19.196  27.721  1.00 23.22           H  
ATOM   3712  HA  GLN A1231      18.920  19.580  27.437  1.00 23.22           H  
ATOM   3713  HB1 GLN A1231      19.986  18.389  29.317  1.00 23.22           H  
ATOM   3714  HB2 GLN A1231      20.663  19.932  29.892  1.00 23.22           H  
ATOM   3715  HG1 GLN A1231      18.732  19.426  31.207  1.00 23.22           H  
ATOM   3716  HG2 GLN A1231      18.332  20.789  30.135  1.00 23.22           H  
ATOM   3717 1HE2 GLN A1231      16.355  20.739  29.306  1.00 23.22           H  
ATOM   3718 2HE2 GLN A1231      15.456  19.184  28.851  1.00 23.22           H  
ATOM   3719  N   GLN A1232      20.704  22.260  28.006  1.00 18.91           N  
ATOM   3720  CA  GLN A1232      20.645  23.716  28.009  1.00 22.49           C  
ATOM   3721  C   GLN A1232      20.076  24.235  26.692  1.00 23.11           C  
ATOM   3722  O   GLN A1232      19.294  25.184  26.680  1.00 23.92           O  
ATOM   3723  CB  GLN A1232      22.027  24.316  28.272  1.00 19.16           C  
ATOM   3724  CG  GLN A1232      22.007  25.805  28.582  1.00 20.84           C  
ATOM   3725  CD  GLN A1232      23.342  26.307  29.094  1.00 23.74           C  
ATOM   3726  NE2 GLN A1232      23.324  27.439  29.788  1.00 26.30           N  
ATOM   3727  OE1 GLN A1232      24.377  25.678  28.877  1.00 18.63           O  
ATOM   3728  HN  GLN A1232      21.656  21.772  28.030  1.00 21.90           H  
ATOM   3729  HA  GLN A1232      19.980  24.028  28.814  1.00 21.90           H  
ATOM   3730  HB1 GLN A1232      22.471  23.795  29.121  1.00 21.90           H  
ATOM   3731  HB2 GLN A1232      22.643  24.159  27.386  1.00 21.90           H  
ATOM   3732  HG1 GLN A1232      21.755  26.349  27.671  1.00 21.90           H  
ATOM   3733  HG2 GLN A1232      21.248  25.994  29.341  1.00 21.90           H  
ATOM   3734 1HE2 GLN A1232      22.398  27.947  29.960  1.00 21.90           H  
ATOM   3735 2HE2 GLN A1232      24.236  27.843  30.176  1.00 21.90           H  
ATOM   3736  N   CYS A1233      20.471  23.610  25.587  1.00 20.58           N  
ATOM   3737  CA  CYS A1233      19.896  23.936  24.288  1.00 23.54           C  
ATOM   3738  C   CYS A1233      18.398  23.674  24.323  1.00 25.69           C  
ATOM   3739  O   CYS A1233      17.600  24.502  23.882  1.00 24.96           O  
ATOM   3740  CB  CYS A1233      20.550  23.111  23.178  1.00 24.32           C  
ATOM   3741  SG  CYS A1233      22.250  23.587  22.795  1.00 27.14           S  
ATOM   3742  HN  CYS A1233      21.225  22.854  25.653  1.00 24.37           H  
ATOM   3743  HA  CYS A1233      20.063  24.994  24.085  1.00 24.37           H  
ATOM   3744  HB1 CYS A1233      20.550  22.065  23.486  1.00 24.37           H  
ATOM   3745  HB2 CYS A1233      19.953  23.224  22.273  1.00 24.37           H  
ATOM   3746  HG  CYS A1233      22.277  24.866  22.397  1.00 24.37           H  
ATOM   3747  N   VAL A1234      18.024  22.517  24.859  1.00 24.60           N  
ATOM   3748  CA  VAL A1234      16.620  22.163  25.022  1.00 23.70           C  
ATOM   3749  C   VAL A1234      15.872  23.235  25.814  1.00 26.56           C  
ATOM   3750  O   VAL A1234      14.891  23.801  25.337  1.00 29.06           O  
ATOM   3751  CB  VAL A1234      16.469  20.793  25.723  1.00 28.26           C  
ATOM   3752  CG1 VAL A1234      15.019  20.539  26.109  1.00 28.63           C  
ATOM   3753  CG2 VAL A1234      16.997  19.678  24.832  1.00 23.13           C  
ATOM   3754  HN  VAL A1234      18.775  21.826  25.180  1.00 26.28           H  
ATOM   3755  HA  VAL A1234      16.168  22.092  24.032  1.00 26.28           H  
ATOM   3756  HB  VAL A1234      17.065  20.810  26.635  1.00 26.28           H  
ATOM   3757 1HG1 VAL A1234      14.938  19.570  26.600  1.00 26.28           H  
ATOM   3758 2HG1 VAL A1234      14.398  20.545  25.213  1.00 26.28           H  
ATOM   3759 3HG1 VAL A1234      14.682  21.320  26.790  1.00 26.28           H  
ATOM   3760 1HG2 VAL A1234      16.883  18.721  25.341  1.00 26.28           H  
ATOM   3761 2HG2 VAL A1234      18.052  19.852  24.618  1.00 26.28           H  
ATOM   3762 3HG2 VAL A1234      16.435  19.662  23.898  1.00 26.28           H  
ATOM   3763  N   ASP A1235      16.352  23.522  27.019  1.00 28.00           N  
ATOM   3764  CA  ASP A1235      15.710  24.506  27.887  1.00 25.68           C  
ATOM   3765  C   ASP A1235      15.655  25.906  27.265  1.00 29.10           C  
ATOM   3766  O   ASP A1235      14.875  26.755  27.698  1.00 25.47           O  
ATOM   3767  CB  ASP A1235      16.425  24.564  29.239  1.00 24.16           C  
ATOM   3768  CG  ASP A1235      16.348  23.253  29.998  1.00 26.09           C  
ATOM   3769  OD1 ASP A1235      15.507  22.401  29.641  1.00 28.44           O  
ATOM   3770  OD2 ASP A1235      17.119  23.077  30.964  1.00 31.00           O1-
ATOM   3771  HN  ASP A1235      17.232  23.019  27.363  1.00 27.24           H  
ATOM   3772  HA  ASP A1235      14.686  24.178  28.064  1.00 27.24           H  
ATOM   3773  HB1 ASP A1235      17.474  24.807  29.069  1.00 27.24           H  
ATOM   3774  HB2 ASP A1235      15.964  25.345  29.844  1.00 27.24           H  
ATOM   3775  N   HIS A1236      16.481  26.142  26.250  1.00 29.30           N  
ATOM   3776  CA  HIS A1236      16.575  27.461  25.630  1.00 23.59           C  
ATOM   3777  C   HIS A1236      15.789  27.555  24.323  1.00 28.29           C  
ATOM   3778  O   HIS A1236      15.557  28.650  23.809  1.00 24.59           O  
ATOM   3779  CB  HIS A1236      18.042  27.823  25.379  1.00 25.69           C  
ATOM   3780  CG  HIS A1236      18.253  29.244  24.951  1.00 27.54           C  
ATOM   3781  CD2 HIS A1236      18.481  29.781  23.729  1.00 24.74           C  
ATOM   3782  ND1 HIS A1236      18.243  30.296  25.838  1.00 27.36           N  
ATOM   3783  CE1 HIS A1236      18.457  31.425  25.182  1.00 26.89           C  
ATOM   3784  NE2 HIS A1236      18.603  31.140  23.903  1.00 25.19           N  
ATOM   3785  HN  HIS A1236      17.092  25.346  25.878  1.00 26.32           H  
ATOM   3786  HA  HIS A1236      16.162  28.191  26.326  1.00 26.32           H  
ATOM   3787  HB1 HIS A1236      18.599  27.656  26.301  1.00 26.32           H  
ATOM   3788  HB2 HIS A1236      18.428  27.169  24.597  1.00 26.32           H  
ATOM   3789  HD1 HIS A1236      18.087  30.214  26.893  1.00 26.32           H  
ATOM   3790  HD2 HIS A1236      18.554  29.239  22.786  1.00 26.32           H  
ATOM   3791  HE1 HIS A1236      18.504  32.420  25.623  1.00 26.32           H  
ATOM   3792  N   ALA A1237      15.376  26.408  23.794  1.00 27.78           N  
ATOM   3793  CA  ALA A1237      14.738  26.356  22.481  1.00 25.79           C  
ATOM   3794  C   ALA A1237      13.495  27.234  22.374  1.00 24.98           C  
ATOM   3795  O   ALA A1237      13.349  27.993  21.416  1.00 29.16           O  
ATOM   3796  CB  ALA A1237      14.403  24.920  22.111  1.00 31.25           C  
ATOM   3797  HN  ALA A1237      15.514  25.500  24.343  1.00 27.79           H  
ATOM   3798  HA  ALA A1237      15.461  26.722  21.751  1.00 27.79           H  
ATOM   3799  HB1 ALA A1237      13.928  24.898  21.130  1.00 27.79           H  
ATOM   3800  HB2 ALA A1237      13.722  24.502  22.853  1.00 27.79           H  
ATOM   3801  HB3 ALA A1237      15.318  24.328  22.084  1.00 27.79           H  
TER    3802      ALA A1237 
HETATM 3803  N   MSE A1238      12.603  27.125  23.355  1.00 25.27           N  
HETATM 3804  CA  MSE A1238      11.368  27.905  23.352  1.00 20.89           C  
HETATM 3805  C   MSE A1238      11.656  29.396  23.220  1.00 23.63           C  
HETATM 3806  O   MSE A1238      10.961  30.105  22.494  1.00 27.44           O  
HETATM 3807  CB  MSE A1238      10.545  27.637  24.613  1.00 22.90           C  
HETATM 3808  CG  MSE A1238       9.147  28.242  24.572  1.00 30.75           C  
HETATM 3809  CE  MSE A1238       7.972  25.681  23.669  1.00 32.46           C  
HETATM 3810 SE   MSE A1238       8.048  27.539  23.115  1.00 56.95          SE  
HETATM 3811  HN  MSE A1238      12.794  26.451  24.164  1.00 30.04           H  
HETATM 3812  HA  MSE A1238      10.776  27.597  22.490  1.00 30.04           H  
HETATM 3813  HB1 MSE A1238      10.450  26.558  24.739  1.00 30.04           H  
HETATM 3814  HB2 MSE A1238      11.077  28.057  25.467  1.00 30.04           H  
HETATM 3815  HG1 MSE A1238       8.648  28.027  25.517  1.00 30.04           H  
HETATM 3816  HG2 MSE A1238       9.240  29.321  24.447  1.00 30.04           H  
HETATM 3817  HE1 MSE A1238       7.380  25.112  22.953  1.00 30.04           H  
HETATM 3818  HE2 MSE A1238       7.512  25.614  24.655  1.00 30.04           H  
HETATM 3819  HE3 MSE A1238       8.982  25.272  23.711  1.00 30.04           H  
ATOM   3820  N   LYS A1239      12.682  29.867  23.924  1.00 28.11           N  
ATOM   3821  CA  LYS A1239      13.091  31.265  23.836  1.00 26.01           C  
ATOM   3822  C   LYS A1239      13.495  31.627  22.410  1.00 25.60           C  
ATOM   3823  O   LYS A1239      13.128  32.687  21.904  1.00 26.32           O  
ATOM   3824  CB  LYS A1239      14.238  31.559  24.804  1.00 26.12           C  
ATOM   3825  CG  LYS A1239      13.867  31.404  26.267  1.00 29.29           C  
ATOM   3826  CD  LYS A1239      15.021  31.787  27.178  1.00 32.39           C  
ATOM   3827  CE  LYS A1239      14.663  31.570  28.640  1.00 28.32           C  
ATOM   3828  NZ  LYS A1239      14.402  30.137  28.942  1.00 36.98           N1+
ATOM   3829  HN  LYS A1239      13.220  29.205  24.570  1.00 28.79           H  
ATOM   3830  HA  LYS A1239      12.241  31.887  24.117  1.00 28.79           H  
ATOM   3831  HB1 LYS A1239      15.056  30.873  24.584  1.00 28.79           H  
ATOM   3832  HB2 LYS A1239      14.569  32.585  24.641  1.00 28.79           H  
ATOM   3833  HG1 LYS A1239      13.015  32.047  26.486  1.00 28.79           H  
ATOM   3834  HG2 LYS A1239      13.597  30.365  26.456  1.00 28.79           H  
ATOM   3835  HD1 LYS A1239      15.888  31.175  26.930  1.00 28.79           H  
ATOM   3836  HD2 LYS A1239      15.262  32.839  27.023  1.00 28.79           H  
ATOM   3837  HE1 LYS A1239      15.490  31.915  29.260  1.00 28.79           H  
ATOM   3838  HE2 LYS A1239      13.768  32.147  28.873  1.00 28.79           H  
ATOM   3839  HZ1 LYS A1239      14.155  30.029  29.977  1.00 28.79           H  
ATOM   3840  HZ2 LYS A1239      15.277  29.561  28.723  1.00 28.79           H  
ATOM   3841  HZ3 LYS A1239      13.587  29.789  28.343  1.00 28.79           H  
ATOM   3842  N   LEU A1240      14.254  30.746  21.765  1.00 24.18           N  
ATOM   3843  CA  LEU A1240      14.626  30.951  20.369  1.00 23.82           C  
ATOM   3844  C   LEU A1240      13.378  31.110  19.514  1.00 26.43           C  
ATOM   3845  O   LEU A1240      13.277  32.034  18.710  1.00 30.69           O  
ATOM   3846  CB  LEU A1240      15.457  29.780  19.843  1.00 22.43           C  
ATOM   3847  CG  LEU A1240      16.933  29.716  20.227  1.00 28.91           C  
ATOM   3848  CD1 LEU A1240      17.613  28.542  19.532  1.00 19.91           C  
ATOM   3849  CD2 LEU A1240      17.623  31.026  19.880  1.00 28.20           C  
ATOM   3850  HN  LEU A1240      14.598  29.872  22.278  1.00 25.57           H  
ATOM   3851  HA  LEU A1240      15.219  31.862  20.295  1.00 25.57           H  
ATOM   3852  HB1 LEU A1240      14.989  28.864  20.203  1.00 25.57           H  
ATOM   3853  HB2 LEU A1240      15.407  29.811  18.755  1.00 25.57           H  
ATOM   3854  HG  LEU A1240      17.002  29.565  21.304  1.00 25.57           H  
ATOM   3855 1HD1 LEU A1240      18.665  28.510  19.816  1.00 25.57           H  
ATOM   3856 2HD1 LEU A1240      17.533  28.663  18.452  1.00 25.57           H  
ATOM   3857 3HD1 LEU A1240      17.128  27.612  19.830  1.00 25.57           H  
ATOM   3858 1HD2 LEU A1240      18.675  30.968  20.159  1.00 25.57           H  
ATOM   3859 2HD2 LEU A1240      17.148  31.843  20.424  1.00 25.57           H  
ATOM   3860 3HD2 LEU A1240      17.541  31.208  18.808  1.00 25.57           H  
ATOM   3861  N   GLN A1241      12.433  30.193  19.694  1.00 27.72           N  
ATOM   3862  CA  GLN A1241      11.180  30.214  18.953  1.00 29.99           C  
ATOM   3863  C   GLN A1241      10.418  31.510  19.202  1.00 26.87           C  
ATOM   3864  O   GLN A1241      10.042  32.216  18.267  1.00 31.28           O  
ATOM   3865  CB  GLN A1241      10.310  29.029  19.368  1.00 30.59           C  
ATOM   3866  CG  GLN A1241       8.996  28.925  18.619  1.00 40.75           C  
ATOM   3867  CD  GLN A1241       9.054  27.913  17.494  1.00 47.36           C  
ATOM   3868  NE2 GLN A1241       8.582  26.701  17.766  1.00 40.58           N  
ATOM   3869  OE1 GLN A1241       9.522  28.212  16.396  1.00 48.89           O  
ATOM   3870  HN  GLN A1241      12.599  29.413  20.408  1.00 36.00           H  
ATOM   3871  HA  GLN A1241      11.399  30.134  17.888  1.00 36.00           H  
ATOM   3872  HB1 GLN A1241      10.875  28.113  19.194  1.00 36.00           H  
ATOM   3873  HB2 GLN A1241      10.090  29.124  20.431  1.00 36.00           H  
ATOM   3874  HG1 GLN A1241       8.216  28.626  19.319  1.00 36.00           H  
ATOM   3875  HG2 GLN A1241       8.753  29.901  18.200  1.00 36.00           H  
ATOM   3876 1HE2 GLN A1241       8.189  26.485  18.738  1.00 36.00           H  
ATOM   3877 2HE2 GLN A1241       8.595  25.941  17.013  1.00 36.00           H  
TER    3878      GLN A1241 
HETATM 3879  N   MSE A1242      10.199  31.816  20.474  1.00 27.12           N  
HETATM 3880  CA  MSE A1242       9.380  32.955  20.866  1.00 31.55           C  
HETATM 3881  C   MSE A1242      10.031  34.292  20.521  1.00 26.53           C  
HETATM 3882  O   MSE A1242       9.505  35.062  19.717  1.00 27.85           O  
HETATM 3883  CB  MSE A1242       9.095  32.892  22.366  1.00 32.07           C  
HETATM 3884  CG  MSE A1242       7.727  33.404  22.763  1.00 46.05           C  
HETATM 3885  CE  MSE A1242       6.806  30.609  22.615  1.00 59.47           C  
HETATM 3886 SE   MSE A1242       6.779  32.108  23.863  1.00 70.46          SE  
HETATM 3887  HN  MSE A1242      10.638  31.207  21.236  1.00 40.14           H  
HETATM 3888  HA  MSE A1242       8.430  32.891  20.335  1.00 40.14           H  
HETATM 3889  HB1 MSE A1242       9.176  31.853  22.685  1.00 40.14           H  
HETATM 3890  HB2 MSE A1242       9.846  33.491  22.881  1.00 40.14           H  
HETATM 3891  HG1 MSE A1242       7.844  34.330  23.326  1.00 40.14           H  
HETATM 3892  HG2 MSE A1242       7.145  33.598  21.862  1.00 40.14           H  
HETATM 3893  HE1 MSE A1242       6.303  29.753  23.064  1.00 40.14           H  
HETATM 3894  HE2 MSE A1242       7.838  30.345  22.386  1.00 40.14           H  
HETATM 3895  HE3 MSE A1242       6.291  30.891  21.696  1.00 40.14           H  
ATOM   3896  N   LEU A1243      11.176  34.562  21.137  1.00 23.03           N  
ATOM   3897  CA  LEU A1243      11.841  35.851  20.988  1.00 24.42           C  
ATOM   3898  C   LEU A1243      12.520  35.996  19.630  1.00 21.27           C  
ATOM   3899  O   LEU A1243      12.572  37.088  19.067  1.00 23.18           O  
ATOM   3900  CB  LEU A1243      12.845  36.066  22.123  1.00 25.63           C  
ATOM   3901  CG  LEU A1243      12.252  35.968  23.532  1.00 20.56           C  
ATOM   3902  CD1 LEU A1243      13.337  36.118  24.583  1.00 21.90           C  
ATOM   3903  CD2 LEU A1243      11.148  37.002  23.739  1.00 16.17           C  
ATOM   3904  HN  LEU A1243      11.622  33.814  21.759  1.00 22.02           H  
ATOM   3905  HA  LEU A1243      11.081  36.628  21.065  1.00 22.02           H  
ATOM   3906  HB1 LEU A1243      13.627  35.312  22.031  1.00 22.02           H  
ATOM   3907  HB2 LEU A1243      13.281  37.058  22.007  1.00 22.02           H  
ATOM   3908  HG  LEU A1243      11.811  34.978  23.643  1.00 22.02           H  
ATOM   3909 1HD1 LEU A1243      12.894  36.045  25.576  1.00 22.02           H  
ATOM   3910 2HD1 LEU A1243      13.820  37.089  24.471  1.00 22.02           H  
ATOM   3911 3HD1 LEU A1243      14.077  35.328  24.457  1.00 22.02           H  
ATOM   3912 1HD2 LEU A1243      10.746  36.908  24.748  1.00 22.02           H  
ATOM   3913 2HD2 LEU A1243      10.351  36.834  23.014  1.00 22.02           H  
ATOM   3914 3HD2 LEU A1243      11.557  38.003  23.603  1.00 22.02           H  
ATOM   3915  N   GLY A1244      13.039  34.892  19.105  1.00 23.98           N  
ATOM   3916  CA  GLY A1244      13.676  34.907  17.802  1.00 23.33           C  
ATOM   3917  C   GLY A1244      12.681  35.165  16.686  1.00 29.86           C  
ATOM   3918  O   GLY A1244      12.911  36.008  15.820  1.00 30.49           O  
ATOM   3919  HN  GLY A1244      12.986  33.975  19.653  1.00 26.91           H  
ATOM   3920  HA1 GLY A1244      14.431  35.693  17.789  1.00 26.91           H  
ATOM   3921  HA2 GLY A1244      14.153  33.941  17.632  1.00 26.91           H  
ATOM   3922  N   GLY A1245      11.570  34.435  16.711  1.00 24.61           N  
ATOM   3923  CA  GLY A1245      10.546  34.567  15.690  1.00 26.48           C  
ATOM   3924  C   GLY A1245       9.889  35.934  15.679  1.00 27.43           C  
ATOM   3925  O   GLY A1245       9.706  36.539  14.621  1.00 29.15           O  
ATOM   3926  HN  GLY A1245      11.427  33.732  17.504  1.00 26.92           H  
ATOM   3927  HA1 GLY A1245      11.003  34.394  14.716  1.00 26.92           H  
ATOM   3928  HA2 GLY A1245       9.778  33.815  15.870  1.00 26.92           H  
ATOM   3929  N   ASP A1246       9.533  36.422  16.862  1.00 26.53           N  
ATOM   3930  CA  ASP A1246       8.852  37.705  16.992  1.00 27.75           C  
ATOM   3931  C   ASP A1246       9.728  38.875  16.551  1.00 26.00           C  
ATOM   3932  O   ASP A1246       9.220  39.921  16.148  1.00 28.03           O  
ATOM   3933  CB  ASP A1246       8.371  37.913  18.432  1.00 28.77           C  
ATOM   3934  CG  ASP A1246       7.196  37.018  18.790  1.00 34.70           C  
ATOM   3935  OD1 ASP A1246       6.883  36.110  17.995  1.00 33.73           O  
ATOM   3936  OD2 ASP A1246       6.589  37.218  19.865  1.00 27.68           O1-
ATOM   3937  HN  ASP A1246       9.752  35.858  17.744  1.00 29.15           H  
ATOM   3938  HA  ASP A1246       7.974  37.684  16.347  1.00 29.15           H  
ATOM   3939  HB1 ASP A1246       9.196  37.695  19.111  1.00 29.15           H  
ATOM   3940  HB2 ASP A1246       8.067  38.953  18.552  1.00 29.15           H  
ATOM   3941  N   SER A1247      11.042  38.694  16.627  1.00 22.77           N  
ATOM   3942  CA  SER A1247      11.979  39.754  16.262  1.00 25.57           C  
ATOM   3943  C   SER A1247      11.917  40.115  14.780  1.00 26.79           C  
ATOM   3944  O   SER A1247      12.325  41.208  14.387  1.00 28.53           O  
ATOM   3945  CB  SER A1247      13.412  39.370  16.638  1.00 26.28           C  
ATOM   3946  OG  SER A1247      13.570  39.307  18.045  1.00 30.16           O  
ATOM   3947  HN  SER A1247      11.422  37.752  16.963  1.00 26.68           H  
ATOM   3948  HA  SER A1247      11.713  40.644  16.832  1.00 26.68           H  
ATOM   3949  HB1 SER A1247      13.643  38.395  16.210  1.00 26.68           H  
ATOM   3950  HB2 SER A1247      14.098  40.116  16.236  1.00 26.68           H  
ATOM   3951  HG  SER A1247      13.353  40.245  18.464  1.00 26.68           H  
ATOM   3952  N   LEU A1248      11.412  39.197  13.961  1.00 23.64           N  
ATOM   3953  CA  LEU A1248      11.333  39.423  12.521  1.00 26.57           C  
ATOM   3954  C   LEU A1248      10.382  40.569  12.172  1.00 29.87           C  
ATOM   3955  O   LEU A1248      10.573  41.262  11.173  1.00 36.10           O  
ATOM   3956  CB  LEU A1248      10.922  38.139  11.797  1.00 26.63           C  
ATOM   3957  CG  LEU A1248      11.853  36.942  12.012  1.00 31.86           C  
ATOM   3958  CD1 LEU A1248      11.331  35.712  11.287  1.00 26.38           C  
ATOM   3959  CD2 LEU A1248      13.276  37.268  11.569  1.00 27.79           C  
ATOM   3960  HN  LEU A1248      11.056  38.273  14.366  1.00 28.60           H  
ATOM   3961  HA  LEU A1248      12.328  39.698  12.172  1.00 28.61           H  
ATOM   3962  HB1 LEU A1248       9.928  37.859  12.145  1.00 28.61           H  
ATOM   3963  HB2 LEU A1248      10.887  38.351  10.728  1.00 28.61           H  
ATOM   3964  HG  LEU A1248      11.875  36.720  13.079  1.00 28.61           H  
ATOM   3965 1HD1 LEU A1248      12.009  34.875  11.455  1.00 28.61           H  
ATOM   3966 2HD1 LEU A1248      11.268  35.919  10.219  1.00 28.61           H  
ATOM   3967 3HD1 LEU A1248      10.341  35.458  11.667  1.00 28.61           H  
ATOM   3968 1HD2 LEU A1248      13.916  36.401  11.733  1.00 28.61           H  
ATOM   3969 2HD2 LEU A1248      13.653  38.111  12.148  1.00 28.61           H  
ATOM   3970 3HD2 LEU A1248      13.277  37.525  10.510  1.00 28.61           H  
ATOM   3971  N   ARG A1249       9.361  40.766  12.999  1.00 28.00           N  
ATOM   3972  CA  ARG A1249       8.417  41.860  12.793  1.00 31.91           C  
ATOM   3973  C   ARG A1249       8.992  43.170  13.319  1.00 28.58           C  
ATOM   3974  O   ARG A1249       8.374  44.227  13.197  1.00 28.42           O  
ATOM   3975  CB  ARG A1249       7.091  41.557  13.489  1.00 28.14           C  
ATOM   3976  CG  ARG A1249       6.438  40.258  13.045  1.00 42.47           C  
ATOM   3977  CD  ARG A1249       5.887  40.357  11.629  1.00 42.42           C  
ATOM   3978  NE  ARG A1249       4.457  40.058  11.585  1.00 49.09           N1+
ATOM   3979  CZ  ARG A1249       3.764  39.856  10.469  1.00 50.42           C  
ATOM   3980  NH1 ARG A1249       4.365  39.914   9.289  1.00 51.12           N1+
ATOM   3981  NH2 ARG A1249       2.466  39.591  10.533  1.00 49.29           N  
ATOM   3982  HN  ARG A1249       9.228  40.109  13.833  1.00 39.08           H  
ATOM   3983  HA  ARG A1249       8.233  41.965  11.724  1.00 39.08           H  
ATOM   3984  HB1 ARG A1249       7.274  41.499  14.562  1.00 39.08           H  
ATOM   3985  HB2 ARG A1249       6.401  42.375  13.281  1.00 39.08           H  
ATOM   3986  HG1 ARG A1249       7.180  39.460  13.080  1.00 39.08           H  
ATOM   3987  HG2 ARG A1249       5.620  40.024  13.726  1.00 39.08           H  
ATOM   3988  HD1 ARG A1249       6.048  41.369  11.257  1.00 39.08           H  
ATOM   3989  HD2 ARG A1249       6.416  39.647  10.993  1.00 39.08           H  
ATOM   3990  HE  ARG A1249       3.932  39.998  12.515  1.00 39.08           H  
ATOM   3991 1HH1 ARG A1249       5.413  40.124   9.232  1.00 39.08           H  
ATOM   3992 2HH1 ARG A1249       3.803  39.751   8.394  1.00 39.08           H  
ATOM   3993 1HH2 ARG A1249       1.977  39.540  11.483  1.00 39.08           H  
ATOM   3994 2HH2 ARG A1249       1.908  39.428   9.634  1.00 39.08           H  
ATOM   3995  N   LEU A1250      10.185  43.088  13.899  1.00 25.77           N  
ATOM   3996  CA  LEU A1250      10.818  44.240  14.528  1.00 26.67           C  
ATOM   3997  C   LEU A1250      12.129  44.597  13.839  1.00 27.52           C  
ATOM   3998  O   LEU A1250      12.977  45.274  14.418  1.00 29.41           O  
ATOM   3999  CB  LEU A1250      11.080  43.953  16.007  1.00 24.55           C  
ATOM   4000  CG  LEU A1250       9.903  43.384  16.801  1.00 27.19           C  
ATOM   4001  CD1 LEU A1250      10.329  43.031  18.217  1.00 24.13           C  
ATOM   4002  CD2 LEU A1250       8.741  44.364  16.814  1.00 28.34           C  
ATOM   4003  HN  LEU A1250      10.696  42.148  13.904  1.00 26.70           H  
ATOM   4004  HA  LEU A1250      10.142  45.092  14.453  1.00 26.70           H  
ATOM   4005  HB1 LEU A1250      11.899  43.237  16.067  1.00 26.70           H  
ATOM   4006  HB2 LEU A1250      11.379  44.888  16.480  1.00 26.70           H  
ATOM   4007  HG  LEU A1250       9.571  42.470  16.308  1.00 26.70           H  
ATOM   4008 1HD1 LEU A1250       9.476  42.628  18.764  1.00 26.70           H  
ATOM   4009 2HD1 LEU A1250      10.693  43.926  18.721  1.00 26.70           H  
ATOM   4010 3HD1 LEU A1250      11.123  42.285  18.183  1.00 26.70           H  
ATOM   4011 1HD2 LEU A1250       7.914  43.940  17.384  1.00 26.70           H  
ATOM   4012 2HD2 LEU A1250       8.416  44.557  15.792  1.00 26.70           H  
ATOM   4013 3HD2 LEU A1250       9.059  45.299  17.276  1.00 26.70           H  
ATOM   4014  N   LEU A1251      12.293  44.138  12.603  1.00 26.79           N  
ATOM   4015  CA  LEU A1251      13.516  44.398  11.852  1.00 28.07           C  
ATOM   4016  C   LEU A1251      13.265  45.241  10.607  1.00 31.25           C  
ATOM   4017  O   LEU A1251      12.383  44.936   9.805  1.00 28.81           O  
ATOM   4018  CB  LEU A1251      14.194  43.084  11.459  1.00 28.04           C  
ATOM   4019  CG  LEU A1251      14.885  42.301  12.574  1.00 24.85           C  
ATOM   4020  CD1 LEU A1251      15.309  40.926  12.082  1.00 22.77           C  
ATOM   4021  CD2 LEU A1251      16.079  43.078  13.093  1.00 21.39           C  
ATOM   4022  HN  LEU A1251      11.511  43.566  12.149  1.00 26.50           H  
ATOM   4023  HA  LEU A1251      14.198  44.949  12.500  1.00 26.50           H  
ATOM   4024  HB1 LEU A1251      13.431  42.437  11.027  1.00 26.50           H  
ATOM   4025  HB2 LEU A1251      14.946  43.315  10.704  1.00 26.50           H  
ATOM   4026  HG  LEU A1251      14.177  42.170  13.393  1.00 26.50           H  
ATOM   4027 1HD1 LEU A1251      15.799  40.385  12.891  1.00 26.50           H  
ATOM   4028 2HD1 LEU A1251      16.002  41.036  11.248  1.00 26.50           H  
ATOM   4029 3HD1 LEU A1251      14.431  40.370  11.754  1.00 26.50           H  
ATOM   4030 1HD2 LEU A1251      16.565  42.511  13.887  1.00 26.50           H  
ATOM   4031 2HD2 LEU A1251      15.745  44.039  13.485  1.00 26.50           H  
ATOM   4032 3HD2 LEU A1251      16.787  43.243  12.281  1.00 26.50           H  
ATOM   4033  N   LYS A1252      14.049  46.303  10.456  1.00 29.23           N  
ATOM   4034  CA  LYS A1252      14.002  47.133   9.262  1.00 30.93           C  
ATOM   4035  C   LYS A1252      14.719  46.411   8.132  1.00 30.26           C  
ATOM   4036  O   LYS A1252      15.512  45.503   8.380  1.00 28.91           O  
ATOM   4037  CB  LYS A1252      14.682  48.478   9.526  1.00 27.38           C  
ATOM   4038  CG  LYS A1252      14.086  49.262  10.684  1.00 35.75           C  
ATOM   4039  CD  LYS A1252      14.982  50.423  11.094  1.00 35.96           C  
ATOM   4040  CE  LYS A1252      15.231  51.376   9.935  1.00 37.52           C  
ATOM   4041  NZ  LYS A1252      16.109  52.515  10.329  1.00 48.70           N1+
ATOM   4042  HN  LYS A1252      14.736  46.556  11.236  1.00 33.85           H  
ATOM   4043  HA  LYS A1252      12.963  47.303   8.980  1.00 33.85           H  
ATOM   4044  HB1 LYS A1252      15.733  48.292   9.745  1.00 33.85           H  
ATOM   4045  HB2 LYS A1252      14.600  49.085   8.624  1.00 33.85           H  
ATOM   4046  HG1 LYS A1252      13.115  49.654  10.383  1.00 33.85           H  
ATOM   4047  HG2 LYS A1252      13.961  48.594  11.536  1.00 33.85           H  
ATOM   4048  HD1 LYS A1252      14.502  50.971  11.905  1.00 33.85           H  
ATOM   4049  HD2 LYS A1252      15.938  50.027  11.438  1.00 33.85           H  
ATOM   4050  HE1 LYS A1252      15.709  50.827   9.124  1.00 33.85           H  
ATOM   4051  HE2 LYS A1252      14.275  51.771   9.592  1.00 33.85           H  
ATOM   4052  HZ1 LYS A1252      16.258  53.159   9.487  1.00 33.85           H  
ATOM   4053  HZ2 LYS A1252      17.054  52.139  10.662  1.00 33.85           H  
ATOM   4054  HZ3 LYS A1252      15.646  53.066  11.121  1.00 33.85           H  
ATOM   4055  N   PRO A1253      14.441  46.804   6.881  1.00 31.35           N  
ATOM   4056  CA  PRO A1253      15.183  46.235   5.754  1.00 30.98           C  
ATOM   4057  C   PRO A1253      16.686  46.416   5.945  1.00 26.55           C  
ATOM   4058  O   PRO A1253      17.141  47.528   6.210  1.00 33.97           O  
ATOM   4059  CB  PRO A1253      14.700  47.070   4.566  1.00 32.33           C  
ATOM   4060  CG  PRO A1253      13.327  47.504   4.957  1.00 30.13           C  
ATOM   4061  CD  PRO A1253      13.387  47.735   6.440  1.00 32.98           C  
ATOM   4062  HA  PRO A1253      14.933  45.183   5.616  1.00 31.18           H  
ATOM   4063  HB1 PRO A1253      15.348  47.932   4.411  1.00 31.18           H  
ATOM   4064  HB2 PRO A1253      14.671  46.469   3.657  1.00 31.18           H  
ATOM   4065  HG1 PRO A1253      13.056  48.424   4.439  1.00 31.18           H  
ATOM   4066  HG2 PRO A1253      12.600  46.726   4.722  1.00 31.18           H  
ATOM   4067  HD1 PRO A1253      13.657  48.767   6.665  1.00 31.18           H  
ATOM   4068  HD2 PRO A1253      12.433  47.498   6.912  1.00 31.18           H  
ATOM   4069  N   GLY A1254      17.442  45.331   5.818  1.00 23.88           N  
ATOM   4070  CA  GLY A1254      18.881  45.377   6.000  1.00 28.62           C  
ATOM   4071  C   GLY A1254      19.292  45.275   7.457  1.00 31.95           C  
ATOM   4072  O   GLY A1254      20.469  45.419   7.788  1.00 25.83           O  
ATOM   4073  HN  GLY A1254      16.977  44.398   5.575  1.00 27.57           H  
ATOM   4074  HA1 GLY A1254      19.328  44.547   5.453  1.00 27.57           H  
ATOM   4075  HA2 GLY A1254      19.253  46.320   5.598  1.00 27.57           H  
ATOM   4076  N   GLY A1255      18.321  45.024   8.329  1.00 27.73           N  
ATOM   4077  CA  GLY A1255      18.580  44.918   9.754  1.00 25.54           C  
ATOM   4078  C   GLY A1255      19.286  43.632  10.140  1.00 22.48           C  
ATOM   4079  O   GLY A1255      19.384  42.703   9.339  1.00 24.63           O  
ATOM   4080  HN  GLY A1255      17.321  44.896   7.971  1.00 25.09           H  
ATOM   4081  HA1 GLY A1255      19.204  45.759  10.056  1.00 25.09           H  
ATOM   4082  HA2 GLY A1255      17.628  44.962  10.283  1.00 25.09           H  
ATOM   4083  N   SER A1256      19.777  43.578  11.374  1.00 19.92           N  
ATOM   4084  CA  SER A1256      20.483  42.401  11.868  1.00 20.37           C  
ATOM   4085  C   SER A1256      19.880  41.891  13.170  1.00 21.10           C  
ATOM   4086  O   SER A1256      19.264  42.647  13.919  1.00 18.24           O  
ATOM   4087  CB  SER A1256      21.964  42.714  12.073  1.00 18.07           C  
ATOM   4088  OG  SER A1256      22.573  43.088  10.850  1.00 26.07           O  
ATOM   4089  HN  SER A1256      19.651  44.420  12.022  1.00 20.63           H  
ATOM   4090  HA  SER A1256      20.400  41.613  11.120  1.00 20.63           H  
ATOM   4091  HB1 SER A1256      22.061  43.533  12.785  1.00 20.63           H  
ATOM   4092  HB2 SER A1256      22.465  41.829  12.466  1.00 20.63           H  
ATOM   4093  HG  SER A1256      22.486  42.301  10.160  1.00 20.63           H  
ATOM   4094  N   LEU A1257      20.069  40.602  13.435  1.00 22.34           N  
ATOM   4095  CA  LEU A1257      19.523  39.975  14.632  1.00 18.67           C  
ATOM   4096  C   LEU A1257      20.595  39.212  15.397  1.00 21.74           C  
ATOM   4097  O   LEU A1257      21.137  38.224  14.903  1.00 26.61           O  
ATOM   4098  CB  LEU A1257      18.376  39.032  14.266  1.00 17.45           C  
ATOM   4099  CG  LEU A1257      17.785  38.208  15.413  1.00 21.36           C  
ATOM   4100  CD1 LEU A1257      17.337  39.096  16.573  1.00 23.02           C  
ATOM   4101  CD2 LEU A1257      16.636  37.344  14.909  1.00 21.97           C  
ATOM   4102  HN  LEU A1257      20.638  40.008  12.750  1.00 21.65           H  
ATOM   4103  HA  LEU A1257      19.130  40.758  15.281  1.00 21.65           H  
ATOM   4104  HB1 LEU A1257      17.573  39.635  13.842  1.00 21.65           H  
ATOM   4105  HB2 LEU A1257      18.746  38.336  13.513  1.00 21.65           H  
ATOM   4106  HG  LEU A1257      18.565  37.543  15.783  1.00 21.65           H  
ATOM   4107 1HD1 LEU A1257      16.923  38.475  17.368  1.00 21.65           H  
ATOM   4108 2HD1 LEU A1257      16.576  39.794  16.224  1.00 21.65           H  
ATOM   4109 3HD1 LEU A1257      18.192  39.653  16.956  1.00 21.64           H  
ATOM   4110 1HD2 LEU A1257      16.227  36.764  15.736  1.00 21.64           H  
ATOM   4111 2HD2 LEU A1257      17.002  36.667  14.137  1.00 21.64           H  
ATOM   4112 3HD2 LEU A1257      15.857  37.982  14.492  1.00 21.64           H  
ATOM   4113  N   LEU A1258      20.892  39.682  16.604  1.00 18.72           N  
ATOM   4114  CA  LEU A1258      21.874  39.043  17.470  1.00 17.02           C  
ATOM   4115  C   LEU A1258      21.163  38.325  18.606  1.00 22.29           C  
ATOM   4116  O   LEU A1258      20.376  38.929  19.332  1.00 24.46           O  
ATOM   4117  CB  LEU A1258      22.833  40.087  18.044  1.00 20.20           C  
ATOM   4118  CG  LEU A1258      23.969  39.550  18.919  1.00 20.92           C  
ATOM   4119  CD1 LEU A1258      24.890  38.663  18.102  1.00 18.71           C  
ATOM   4120  CD2 LEU A1258      24.746  40.694  19.545  1.00 19.31           C  
ATOM   4121  HN  LEU A1258      20.392  40.561  16.952  1.00 20.20           H  
ATOM   4122  HA  LEU A1258      22.443  38.317  16.889  1.00 20.20           H  
ATOM   4123  HB1 LEU A1258      23.282  40.622  17.207  1.00 20.20           H  
ATOM   4124  HB2 LEU A1258      22.247  40.781  18.647  1.00 20.20           H  
ATOM   4125  HG  LEU A1258      23.534  38.951  19.719  1.00 20.20           H  
ATOM   4126 1HD1 LEU A1258      25.693  38.289  18.737  1.00 20.20           H  
ATOM   4127 2HD1 LEU A1258      25.316  39.239  17.281  1.00 20.20           H  
ATOM   4128 3HD1 LEU A1258      24.324  37.823  17.700  1.00 20.20           H  
ATOM   4129 1HD2 LEU A1258      25.549  40.293  20.163  1.00 20.20           H  
ATOM   4130 2HD2 LEU A1258      24.077  41.293  20.163  1.00 20.20           H  
ATOM   4131 3HD2 LEU A1258      25.171  41.319  18.759  1.00 20.20           H  
ATOM   4132  N   ILE A1259      21.442  37.036  18.761  1.00 20.92           N  
ATOM   4133  CA  ILE A1259      20.772  36.237  19.779  1.00 22.74           C  
ATOM   4134  C   ILE A1259      21.751  35.430  20.619  1.00 23.73           C  
ATOM   4135  O   ILE A1259      22.512  34.617  20.092  1.00 26.92           O  
ATOM   4136  CB  ILE A1259      19.757  35.259  19.153  1.00 25.14           C  
ATOM   4137  CG1 ILE A1259      18.703  36.019  18.345  1.00 24.96           C  
ATOM   4138  CG2 ILE A1259      19.099  34.415  20.233  1.00 22.40           C  
ATOM   4139  CD1 ILE A1259      17.680  35.122  17.669  1.00 23.02           C  
ATOM   4140  HN  ILE A1259      22.171  36.576  18.127  1.00 23.73           H  
ATOM   4141  HA  ILE A1259      20.231  36.913  20.441  1.00 23.73           H  
ATOM   4142  HB  ILE A1259      20.294  34.594  18.477  1.00 23.73           H  
ATOM   4143 1HG1 ILE A1259      18.175  36.694  19.019  1.00 23.73           H  
ATOM   4144 2HG1 ILE A1259      19.213  36.598  17.575  1.00 23.73           H  
ATOM   4145 1HG2 ILE A1259      18.385  33.730  19.775  1.00 23.73           H  
ATOM   4146 2HG2 ILE A1259      18.578  35.065  20.936  1.00 23.73           H  
ATOM   4147 3HG2 ILE A1259      19.861  33.844  20.763  1.00 23.73           H  
ATOM   4148 1HD1 ILE A1259      16.968  35.735  17.116  1.00 23.73           H  
ATOM   4149 2HD1 ILE A1259      17.150  34.541  18.424  1.00 23.73           H  
ATOM   4150 3HD1 ILE A1259      18.187  34.446  16.981  1.00 23.73           H  
ATOM   4151  N   ARG A1260      21.726  35.654  21.928  1.00 28.03           N  
ATOM   4152  CA  ARG A1260      22.519  34.846  22.843  1.00 25.97           C  
ATOM   4153  C   ARG A1260      21.908  33.454  22.950  1.00 26.58           C  
ATOM   4154  O   ARG A1260      20.723  33.308  23.250  1.00 27.20           O  
ATOM   4155  CB  ARG A1260      22.589  35.493  24.228  1.00 21.94           C  
ATOM   4156  CG  ARG A1260      23.341  34.649  25.248  1.00 30.73           C  
ATOM   4157  CD  ARG A1260      23.156  35.164  26.666  1.00 33.95           C  
ATOM   4158  NE  ARG A1260      23.678  36.516  26.829  1.00 32.10           N1+
ATOM   4159  CZ  ARG A1260      24.926  36.800  27.188  1.00 31.82           C  
ATOM   4160  NH1 ARG A1260      25.791  35.826  27.428  1.00 33.75           N1+
ATOM   4161  NH2 ARG A1260      25.309  38.061  27.309  1.00 27.19           N  
ATOM   4162  HN  ARG A1260      21.113  36.441  22.316  1.00 29.02           H  
ATOM   4163  HA  ARG A1260      23.530  34.756  22.446  1.00 29.02           H  
ATOM   4164  HB1 ARG A1260      23.093  36.455  24.136  1.00 29.02           H  
ATOM   4165  HB2 ARG A1260      21.572  35.648  24.589  1.00 29.02           H  
ATOM   4166  HG1 ARG A1260      22.973  33.624  25.196  1.00 29.02           H  
ATOM   4167  HG2 ARG A1260      24.403  34.667  25.004  1.00 29.02           H  
ATOM   4168  HD1 ARG A1260      22.092  35.167  26.903  1.00 29.02           H  
ATOM   4169  HD2 ARG A1260      23.680  34.499  27.353  1.00 29.02           H  
ATOM   4170  HE  ARG A1260      23.012  37.334  26.648  1.00 29.02           H  
ATOM   4171 1HH1 ARG A1260      25.486  34.805  27.333  1.00 29.02           H  
ATOM   4172 2HH1 ARG A1260      26.794  36.061  27.717  1.00 29.02           H  
ATOM   4173 1HH2 ARG A1260      24.614  38.852  27.118  1.00 29.02           H  
ATOM   4174 2HH2 ARG A1260      26.314  38.290  27.598  1.00 29.02           H  
ATOM   4175  N   ALA A1261      22.716  32.432  22.696  1.00 22.19           N  
ATOM   4176  CA  ALA A1261      22.233  31.060  22.756  1.00 21.94           C  
ATOM   4177  C   ALA A1261      23.324  30.087  23.186  1.00 23.97           C  
ATOM   4178  O   ALA A1261      24.325  30.482  23.783  1.00 25.92           O  
ATOM   4179  CB  ALA A1261      21.645  30.646  21.417  1.00 21.54           C  
ATOM   4180  HN  ALA A1261      23.739  32.620  22.443  1.00 23.11           H  
ATOM   4181  HA  ALA A1261      21.436  31.018  23.498  1.00 23.11           H  
ATOM   4182  HB1 ALA A1261      21.288  29.618  21.478  1.00 23.11           H  
ATOM   4183  HB2 ALA A1261      22.411  30.719  20.645  1.00 23.11           H  
ATOM   4184  HB3 ALA A1261      20.813  31.304  21.166  1.00 23.11           H  
ATOM   4185  N   TYR A1262      23.117  28.811  22.876  1.00 23.74           N  
ATOM   4186  CA  TYR A1262      24.042  27.757  23.274  1.00 23.35           C  
ATOM   4187  C   TYR A1262      24.169  26.723  22.163  1.00 23.53           C  
ATOM   4188  O   TYR A1262      24.578  25.585  22.397  1.00 22.70           O  
ATOM   4189  CB  TYR A1262      23.556  27.098  24.564  1.00 23.16           C  
ATOM   4190  CG  TYR A1262      23.130  28.105  25.607  1.00 23.65           C  
ATOM   4191  CD1 TYR A1262      24.035  28.594  26.534  1.00 25.48           C  
ATOM   4192  CD2 TYR A1262      21.827  28.581  25.647  1.00 25.15           C  
ATOM   4193  CE1 TYR A1262      23.655  29.521  27.482  1.00 29.58           C  
ATOM   4194  CE2 TYR A1262      21.433  29.509  26.589  1.00 26.03           C  
ATOM   4195  CZ  TYR A1262      22.354  29.975  27.506  1.00 31.13           C  
ATOM   4196  OH  TYR A1262      21.973  30.899  28.448  1.00 33.24           O  
ATOM   4197  HN  TYR A1262      22.243  28.549  22.316  1.00 25.89           H  
ATOM   4198  HA  TYR A1262      25.022  28.200  23.454  1.00 25.90           H  
ATOM   4199  HB1 TYR A1262      22.706  26.458  24.330  1.00 25.89           H  
ATOM   4200  HB2 TYR A1262      24.365  26.493  24.973  1.00 25.89           H  
ATOM   4201  HD1 TYR A1262      25.066  28.240  26.514  1.00 25.89           H  
ATOM   4202  HD2 TYR A1262      21.101  28.215  24.921  1.00 25.89           H  
ATOM   4203  HE1 TYR A1262      24.379  29.892  28.207  1.00 25.89           H  
ATOM   4204  HE2 TYR A1262      20.405  29.871  26.609  1.00 25.89           H  
ATOM   4205  HH  TYR A1262      22.124  30.503  29.409  1.00 25.89           H  
ATOM   4206  N   GLY A1263      23.814  27.137  20.949  1.00 24.24           N  
ATOM   4207  CA  GLY A1263      23.866  26.275  19.783  1.00 21.35           C  
ATOM   4208  C   GLY A1263      22.480  25.833  19.357  1.00 23.59           C  
ATOM   4209  O   GLY A1263      21.488  26.492  19.667  1.00 19.21           O  
ATOM   4210  HN  GLY A1263      23.477  28.145  20.828  1.00 22.10           H  
ATOM   4211  HA1 GLY A1263      24.333  26.818  18.961  1.00 22.10           H  
ATOM   4212  HA2 GLY A1263      24.461  25.393  20.021  1.00 22.10           H  
ATOM   4213  N   TYR A1264      22.413  24.716  18.640  1.00 26.68           N  
ATOM   4214  CA  TYR A1264      21.137  24.124  18.251  1.00 24.31           C  
ATOM   4215  C   TYR A1264      21.229  22.601  18.273  1.00 25.31           C  
ATOM   4216  O   TYR A1264      20.939  21.929  17.283  1.00 25.77           O  
ATOM   4217  CB  TYR A1264      20.680  24.631  16.878  1.00 27.63           C  
ATOM   4218  CG  TYR A1264      21.759  24.640  15.819  1.00 29.74           C  
ATOM   4219  CD1 TYR A1264      22.601  25.734  15.669  1.00 32.26           C  
ATOM   4220  CD2 TYR A1264      21.930  23.560  14.961  1.00 30.43           C  
ATOM   4221  CE1 TYR A1264      23.587  25.750  14.703  1.00 31.77           C  
ATOM   4222  CE2 TYR A1264      22.915  23.568  13.992  1.00 32.09           C  
ATOM   4223  CZ  TYR A1264      23.739  24.666  13.868  1.00 33.80           C  
ATOM   4224  OH  TYR A1264      24.721  24.681  12.904  1.00 36.62           O  
ATOM   4225  HN  TYR A1264      23.321  24.237  18.339  1.00 29.70           H  
ATOM   4226  HA  TYR A1264      20.390  24.425  18.985  1.00 29.70           H  
ATOM   4227  HB1 TYR A1264      19.869  23.990  16.532  1.00 29.70           H  
ATOM   4228  HB2 TYR A1264      20.312  25.650  16.997  1.00 29.70           H  
ATOM   4229  HD1 TYR A1264      22.481  26.596  16.326  1.00 29.70           H  
ATOM   4230  HD2 TYR A1264      21.276  22.693  15.054  1.00 29.70           H  
ATOM   4231  HE1 TYR A1264      24.241  26.616  14.602  1.00 29.70           H  
ATOM   4232  HE2 TYR A1264      23.040  22.711  13.330  1.00 29.70           H  
ATOM   4233  HH  TYR A1264      24.559  25.487  12.251  1.00 29.70           H  
ATOM   4234  N   ALA A1265      21.634  22.069  19.421  1.00 19.82           N  
ATOM   4235  CA  ALA A1265      21.829  20.635  19.579  1.00 25.58           C  
ATOM   4236  C   ALA A1265      20.540  19.841  19.387  1.00 26.87           C  
ATOM   4237  O   ALA A1265      20.574  18.709  18.907  1.00 28.52           O  
ATOM   4238  CB  ALA A1265      22.444  20.332  20.938  1.00 23.10           C  
ATOM   4239  HN  ALA A1265      21.822  22.714  20.254  1.00 24.78           H  
ATOM   4240  HA  ALA A1265      22.536  20.310  18.815  1.00 24.78           H  
ATOM   4241  HB1 ALA A1265      22.584  19.256  21.042  1.00 24.78           H  
ATOM   4242  HB2 ALA A1265      21.780  20.689  21.725  1.00 24.78           H  
ATOM   4243  HB3 ALA A1265      23.408  20.833  21.021  1.00 24.78           H  
ATOM   4244  N   ASP A1266      19.407  20.430  19.760  1.00 22.84           N  
ATOM   4245  CA  ASP A1266      18.130  19.721  19.694  1.00 22.45           C  
ATOM   4246  C   ASP A1266      17.367  20.043  18.416  1.00 26.18           C  
ATOM   4247  O   ASP A1266      17.658  21.030  17.741  1.00 27.99           O  
ATOM   4248  CB  ASP A1266      17.263  20.036  20.916  1.00 21.19           C  
ATOM   4249  CG  ASP A1266      16.825  21.488  20.964  1.00 24.43           C  
ATOM   4250  OD1 ASP A1266      17.671  22.349  21.279  1.00 27.19           O  
ATOM   4251  OD2 ASP A1266      15.636  21.767  20.696  1.00 25.78           O1-
ATOM   4252  HN  ASP A1266      19.431  21.439  20.114  1.00 24.76           H  
ATOM   4253  HA  ASP A1266      18.340  18.651  19.699  1.00 24.76           H  
ATOM   4254  HB1 ASP A1266      16.375  19.405  20.886  1.00 24.76           H  
ATOM   4255  HB2 ASP A1266      17.836  19.815  21.816  1.00 24.76           H  
ATOM   4256  N   ARG A1267      16.386  19.203  18.100  1.00 25.43           N  
ATOM   4257  CA  ARG A1267      15.598  19.333  16.877  1.00 26.41           C  
ATOM   4258  C   ARG A1267      14.850  20.660  16.798  1.00 25.98           C  
ATOM   4259  O   ARG A1267      14.837  21.309  15.754  1.00 30.22           O  
ATOM   4260  CB  ARG A1267      14.613  18.165  16.759  1.00 29.24           C  
ATOM   4261  CG  ARG A1267      13.182  18.573  16.434  1.00 34.12           C  
ATOM   4262  CD  ARG A1267      12.216  17.436  16.727  1.00 35.89           C  
ATOM   4263  NE  ARG A1267      11.673  16.837  15.512  1.00 32.26           N1+
ATOM   4264  CZ  ARG A1267      10.483  17.139  15.004  1.00 31.18           C  
ATOM   4265  NH1 ARG A1267       9.714  18.031  15.612  1.00 28.18           N1+
ATOM   4266  NH2 ARG A1267      10.061  16.550  13.894  1.00 31.72           N  
ATOM   4267  HN  ARG A1267      16.165  18.398  18.769  1.00 30.06           H  
ATOM   4268  HA  ARG A1267      16.282  19.282  16.030  1.00 30.06           H  
ATOM   4269  HB1 ARG A1267      14.965  17.502  15.969  1.00 30.06           H  
ATOM   4270  HB2 ARG A1267      14.606  17.629  17.708  1.00 30.06           H  
ATOM   4271  HG1 ARG A1267      12.911  19.437  17.040  1.00 30.06           H  
ATOM   4272  HG2 ARG A1267      13.116  18.834  15.378  1.00 30.06           H  
ATOM   4273  HD1 ARG A1267      12.743  16.666  17.291  1.00 30.06           H  
ATOM   4274  HD2 ARG A1267      11.391  17.824  17.324  1.00 30.06           H  
ATOM   4275  HE  ARG A1267      12.269  16.111  15.000  1.00 30.06           H  
ATOM   4276 1HH1 ARG A1267      10.052  18.506  16.509  1.00 30.06           H  
ATOM   4277 2HH1 ARG A1267       8.755  18.276  15.205  1.00 30.06           H  
ATOM   4278 1HH2 ARG A1267      10.679  15.828  13.403  1.00 30.06           H  
ATOM   4279 2HH2 ARG A1267       9.102  16.797  13.489  1.00 30.06           H  
ATOM   4280  N   THR A1268      14.228  21.058  17.904  1.00 22.67           N  
ATOM   4281  CA  THR A1268      13.454  22.294  17.941  1.00 23.98           C  
ATOM   4282  C   THR A1268      14.315  23.508  17.596  1.00 26.07           C  
ATOM   4283  O   THR A1268      13.937  24.331  16.764  1.00 26.44           O  
ATOM   4284  CB  THR A1268      12.800  22.509  19.319  1.00 20.05           C  
ATOM   4285  CG2 THR A1268      11.863  23.706  19.292  1.00 22.63           C  
ATOM   4286  OG1 THR A1268      12.060  21.340  19.689  1.00 21.79           O  
ATOM   4287  HN  THR A1268      14.297  20.458  18.787  1.00 23.38           H  
ATOM   4288  HA  THR A1268      12.661  22.219  17.197  1.00 23.38           H  
ATOM   4289  HB  THR A1268      13.580  22.685  20.059  1.00 23.38           H  
ATOM   4290  HG1 THR A1268      11.313  21.157  18.974  1.00 23.38           H  
ATOM   4291 1HG2 THR A1268      11.413  23.838  20.276  1.00 23.38           H  
ATOM   4292 2HG2 THR A1268      11.079  23.538  18.554  1.00 23.38           H  
ATOM   4293 3HG2 THR A1268      12.425  24.602  19.027  1.00 23.38           H  
ATOM   4294  N   SER A1269      15.472  23.613  18.240  1.00 23.93           N  
ATOM   4295  CA  SER A1269      16.376  24.736  18.013  1.00 26.48           C  
ATOM   4296  C   SER A1269      16.837  24.838  16.560  1.00 27.24           C  
ATOM   4297  O   SER A1269      16.814  25.920  15.971  1.00 25.55           O  
ATOM   4298  CB  SER A1269      17.588  24.648  18.943  1.00 23.47           C  
ATOM   4299  OG  SER A1269      17.196  24.783  20.297  1.00 26.39           O  
ATOM   4300  HN  SER A1269      15.748  22.855  18.943  1.00 25.51           H  
ATOM   4301  HA  SER A1269      15.836  25.651  18.256  1.00 25.51           H  
ATOM   4302  HB1 SER A1269      18.073  23.681  18.807  1.00 25.51           H  
ATOM   4303  HB2 SER A1269      18.288  25.445  18.693  1.00 25.51           H  
ATOM   4304  HG  SER A1269      16.731  25.714  20.436  1.00 25.51           H  
ATOM   4305  N   GLU A1270      17.254  23.712  15.986  1.00 25.40           N  
ATOM   4306  CA  GLU A1270      17.746  23.696  14.611  1.00 27.91           C  
ATOM   4307  C   GLU A1270      16.664  24.129  13.629  1.00 25.66           C  
ATOM   4308  O   GLU A1270      16.952  24.775  12.622  1.00 33.14           O  
ATOM   4309  CB  GLU A1270      18.289  22.314  14.235  1.00 26.43           C  
ATOM   4310  CG  GLU A1270      18.908  22.256  12.842  1.00 29.51           C  
ATOM   4311  CD  GLU A1270      19.645  20.956  12.572  1.00 37.10           C  
ATOM   4312  OE1 GLU A1270      19.479  19.996  13.355  1.00 31.46           O  
ATOM   4313  OE2 GLU A1270      20.396  20.896  11.575  1.00 37.85           O1-
ATOM   4314  HN  GLU A1270      17.228  22.799  16.544  1.00 30.50           H  
ATOM   4315  HA  GLU A1270      18.567  24.409  14.541  1.00 30.50           H  
ATOM   4316  HB1 GLU A1270      19.052  22.035  14.962  1.00 30.50           H  
ATOM   4317  HB2 GLU A1270      17.467  21.599  14.276  1.00 30.50           H  
ATOM   4318  HG1 GLU A1270      18.113  22.364  12.104  1.00 30.50           H  
ATOM   4319  HG2 GLU A1270      19.612  23.082  12.741  1.00 30.50           H  
ATOM   4320  N   ARG A1271      15.419  23.771  13.928  1.00 22.96           N  
ATOM   4321  CA  ARG A1271      14.288  24.208  13.122  1.00 24.83           C  
ATOM   4322  C   ARG A1271      14.215  25.726  13.087  1.00 26.79           C  
ATOM   4323  O   ARG A1271      14.150  26.329  12.014  1.00 31.31           O  
ATOM   4324  CB  ARG A1271      12.983  23.640  13.680  1.00 30.45           C  
ATOM   4325  CG  ARG A1271      12.520  22.373  12.993  1.00 31.12           C  
ATOM   4326  CD  ARG A1271      11.528  21.606  13.850  1.00 38.64           C  
ATOM   4327  NE  ARG A1271      10.844  20.564  13.090  1.00 39.27           N1+
ATOM   4328  CZ  ARG A1271      11.450  19.520  12.530  1.00 42.07           C  
ATOM   4329  NH1 ARG A1271      12.764  19.373  12.633  1.00 45.49           N1+
ATOM   4330  NH2 ARG A1271      10.739  18.623  11.861  1.00 53.10           N  
ATOM   4331  HN  ARG A1271      15.244  23.148  14.780  1.00 35.09           H  
ATOM   4332  HA  ARG A1271      14.422  23.841  12.104  1.00 35.09           H  
ATOM   4333  HB1 ARG A1271      13.129  23.423  14.738  1.00 35.09           H  
ATOM   4334  HB2 ARG A1271      12.205  24.395  13.567  1.00 35.09           H  
ATOM   4335  HG1 ARG A1271      12.043  22.636  12.049  1.00 35.09           H  
ATOM   4336  HG2 ARG A1271      13.385  21.739  12.799  1.00 35.09           H  
ATOM   4337  HD1 ARG A1271      12.063  21.143  14.680  1.00 35.09           H  
ATOM   4338  HD2 ARG A1271      10.786  22.303  14.239  1.00 35.09           H  
ATOM   4339  HE  ARG A1271       9.783  20.645  12.975  1.00 35.09           H  
ATOM   4340 1HH1 ARG A1271      13.343  20.096  13.169  1.00 35.09           H  
ATOM   4341 2HH1 ARG A1271      13.245  18.531  12.180  1.00 35.09           H  
ATOM   4342 1HH2 ARG A1271       9.679  18.739  11.772  1.00 35.09           H  
ATOM   4343 2HH2 ARG A1271      11.225  17.783  11.410  1.00 35.09           H  
ATOM   4344  N   VAL A1272      14.229  26.337  14.268  1.00 23.83           N  
ATOM   4345  CA  VAL A1272      14.133  27.787  14.384  1.00 26.23           C  
ATOM   4346  C   VAL A1272      15.221  28.489  13.582  1.00 29.58           C  
ATOM   4347  O   VAL A1272      14.950  29.446  12.856  1.00 30.18           O  
ATOM   4348  CB  VAL A1272      14.214  28.244  15.853  1.00 24.54           C  
ATOM   4349  CG1 VAL A1272      14.208  29.759  15.935  1.00 25.91           C  
ATOM   4350  CG2 VAL A1272      13.057  27.667  16.651  1.00 21.85           C  
ATOM   4351  HN  VAL A1272      14.313  25.748  15.158  1.00 26.02           H  
ATOM   4352  HA  VAL A1272      13.166  28.095  13.986  1.00 26.02           H  
ATOM   4353  HB  VAL A1272      15.147  27.877  16.280  1.00 26.02           H  
ATOM   4354 1HG1 VAL A1272      14.266  30.067  16.979  1.00 26.02           H  
ATOM   4355 2HG1 VAL A1272      13.289  30.144  15.493  1.00 26.02           H  
ATOM   4356 3HG1 VAL A1272      15.065  30.156  15.392  1.00 26.02           H  
ATOM   4357 1HG2 VAL A1272      13.128  27.999  17.687  1.00 26.02           H  
ATOM   4358 2HG2 VAL A1272      13.097  26.578  16.615  1.00 26.02           H  
ATOM   4359 3HG2 VAL A1272      12.114  28.009  16.224  1.00 26.02           H  
ATOM   4360  N   ILE A1273      16.451  28.006  13.712  1.00 26.95           N  
ATOM   4361  CA  ILE A1273      17.584  28.613  13.029  1.00 26.94           C  
ATOM   4362  C   ILE A1273      17.428  28.547  11.512  1.00 29.20           C  
ATOM   4363  O   ILE A1273      17.679  29.530  10.814  1.00 28.48           O  
ATOM   4364  CB  ILE A1273      18.909  27.956  13.454  1.00 34.08           C  
ATOM   4365  CG1 ILE A1273      19.084  28.062  14.968  1.00 26.84           C  
ATOM   4366  CG2 ILE A1273      20.084  28.602  12.740  1.00 29.53           C  
ATOM   4367  CD1 ILE A1273      18.981  29.479  15.494  1.00 22.52           C  
ATOM   4368  HN  ILE A1273      16.613  27.150  14.334  1.00 28.07           H  
ATOM   4369  HA  ILE A1273      17.624  29.664  13.316  1.00 28.07           H  
ATOM   4370  HB  ILE A1273      18.876  26.901  13.182  1.00 28.07           H  
ATOM   4371 1HG1 ILE A1273      18.312  27.460  15.447  1.00 28.07           H  
ATOM   4372 2HG1 ILE A1273      20.066  27.668  15.229  1.00 28.07           H  
ATOM   4373 1HG2 ILE A1273      21.010  28.122  13.056  1.00 28.07           H  
ATOM   4374 2HG2 ILE A1273      20.122  29.663  12.988  1.00 28.07           H  
ATOM   4375 3HG2 ILE A1273      19.964  28.486  11.663  1.00 28.07           H  
ATOM   4376 1HD1 ILE A1273      19.115  29.476  16.576  1.00 28.07           H  
ATOM   4377 2HD1 ILE A1273      18.000  29.887  15.251  1.00 28.07           H  
ATOM   4378 3HD1 ILE A1273      19.754  30.095  15.034  1.00 28.07           H  
ATOM   4379  N   CYS A1274      17.012  27.391  11.006  1.00 28.99           N  
ATOM   4380  CA  CYS A1274      16.777  27.228   9.575  1.00 31.97           C  
ATOM   4381  C   CYS A1274      15.761  28.247   9.077  1.00 33.49           C  
ATOM   4382  O   CYS A1274      15.978  28.912   8.066  1.00 32.30           O  
ATOM   4383  CB  CYS A1274      16.295  25.810   9.261  1.00 26.60           C  
ATOM   4384  SG  CYS A1274      17.552  24.531   9.463  1.00 37.00           S  
ATOM   4385  HN  CYS A1274      16.846  26.562  11.662  1.00 31.73           H  
ATOM   4386  HA  CYS A1274      17.718  27.396   9.051  1.00 31.73           H  
ATOM   4387  HB1 CYS A1274      15.463  25.578   9.926  1.00 31.73           H  
ATOM   4388  HB2 CYS A1274      15.951  25.789   8.227  1.00 31.73           H  
ATOM   4389  HG  CYS A1274      18.582  24.783   8.643  1.00 31.73           H  
ATOM   4390  N   VAL A1275      14.650  28.360   9.797  1.00 30.20           N  
ATOM   4391  CA  VAL A1275      13.610  29.324   9.463  1.00 27.03           C  
ATOM   4392  C   VAL A1275      14.155  30.752   9.452  1.00 26.76           C  
ATOM   4393  O   VAL A1275      13.916  31.511   8.511  1.00 25.55           O  
ATOM   4394  CB  VAL A1275      12.429  29.231  10.449  1.00 24.05           C  
ATOM   4395  CG1 VAL A1275      11.375  30.279  10.127  1.00 19.22           C  
ATOM   4396  CG2 VAL A1275      11.829  27.832  10.424  1.00 27.31           C  
ATOM   4397  HN  VAL A1275      14.515  27.724  10.647  1.00 25.73           H  
ATOM   4398  HA  VAL A1275      13.239  29.093   8.464  1.00 25.73           H  
ATOM   4399  HB  VAL A1275      12.806  29.423  11.453  1.00 25.73           H  
ATOM   4400 1HG1 VAL A1275      10.551  30.195  10.835  1.00 25.73           H  
ATOM   4401 2HG1 VAL A1275      11.002  30.121   9.115  1.00 25.73           H  
ATOM   4402 3HG1 VAL A1275      11.816  31.273  10.200  1.00 25.73           H  
ATOM   4403 1HG2 VAL A1275      10.996  27.781  11.125  1.00 25.73           H  
ATOM   4404 2HG2 VAL A1275      12.589  27.105  10.710  1.00 25.73           H  
ATOM   4405 3HG2 VAL A1275      11.472  27.607   9.419  1.00 25.73           H  
ATOM   4406  N   LEU A1276      14.893  31.111  10.498  1.00 26.74           N  
ATOM   4407  CA  LEU A1276      15.441  32.459  10.625  1.00 31.11           C  
ATOM   4408  C   LEU A1276      16.476  32.759   9.545  1.00 29.61           C  
ATOM   4409  O   LEU A1276      16.548  33.878   9.036  1.00 31.20           O  
ATOM   4410  CB  LEU A1276      16.065  32.659  12.009  1.00 27.68           C  
ATOM   4411  CG  LEU A1276      15.155  32.506  13.229  1.00 25.23           C  
ATOM   4412  CD1 LEU A1276      15.940  32.757  14.505  1.00 25.43           C  
ATOM   4413  CD2 LEU A1276      13.975  33.452  13.140  1.00 23.68           C  
ATOM   4414  HN  LEU A1276      15.091  30.394  11.267  1.00 27.58           H  
ATOM   4415  HA  LEU A1276      14.622  33.170  10.516  1.00 27.58           H  
ATOM   4416  HB1 LEU A1276      16.870  31.932  12.111  1.00 27.58           H  
ATOM   4417  HB2 LEU A1276      16.479  33.667  12.036  1.00 27.58           H  
ATOM   4418  HG  LEU A1276      14.777  31.484  13.252  1.00 27.58           H  
ATOM   4419 1HD1 LEU A1276      15.281  32.645  15.366  1.00 27.58           H  
ATOM   4420 2HD1 LEU A1276      16.347  33.768  14.489  1.00 27.58           H  
ATOM   4421 3HD1 LEU A1276      16.756  32.038  14.577  1.00 27.58           H  
ATOM   4422 1HD2 LEU A1276      13.341  33.326  14.018  1.00 27.58           H  
ATOM   4423 2HD2 LEU A1276      13.399  33.231  12.242  1.00 27.58           H  
ATOM   4424 3HD2 LEU A1276      14.335  34.480  13.097  1.00 27.58           H  
ATOM   4425  N   GLY A1277      17.272  31.754   9.198  1.00 28.45           N  
ATOM   4426  CA  GLY A1277      18.347  31.926   8.238  1.00 29.53           C  
ATOM   4427  C   GLY A1277      17.900  32.332   6.847  1.00 31.98           C  
ATOM   4428  O   GLY A1277      18.597  33.080   6.161  1.00 35.87           O  
ATOM   4429  HN  GLY A1277      17.117  30.791   9.638  1.00 31.46           H  
ATOM   4430  HA1 GLY A1277      19.019  32.696   8.616  1.00 31.46           H  
ATOM   4431  HA2 GLY A1277      18.885  30.981   8.159  1.00 31.46           H  
ATOM   4432  N   ARG A1278      16.738  31.843   6.423  1.00 31.84           N  
ATOM   4433  CA  ARG A1278      16.241  32.121   5.078  1.00 33.65           C  
ATOM   4434  C   ARG A1278      15.901  33.597   4.879  1.00 33.26           C  
ATOM   4435  O   ARG A1278      15.666  34.035   3.755  1.00 36.09           O  
ATOM   4436  CB  ARG A1278      14.997  31.280   4.779  1.00 35.87           C  
ATOM   4437  CG  ARG A1278      15.058  29.856   5.292  1.00 28.41           C  
ATOM   4438  CD  ARG A1278      13.694  29.191   5.201  1.00 34.29           C  
ATOM   4439  NE  ARG A1278      13.683  27.879   5.841  1.00 42.43           N1+
ATOM   4440  CZ  ARG A1278      12.608  27.103   5.942  1.00 44.25           C  
ATOM   4441  NH1 ARG A1278      11.445  27.501   5.444  1.00 36.02           N1+
ATOM   4442  NH2 ARG A1278      12.697  25.925   6.543  1.00 46.98           N  
ATOM   4443  HN  ARG A1278      16.155  31.233   7.081  1.00 36.64           H  
ATOM   4444  HA  ARG A1278      17.018  31.849   4.363  1.00 36.64           H  
ATOM   4445  HB1 ARG A1278      14.138  31.770   5.238  1.00 36.64           H  
ATOM   4446  HB2 ARG A1278      14.862  31.246   3.698  1.00 36.64           H  
ATOM   4447  HG1 ARG A1278      15.772  29.291   4.693  1.00 36.64           H  
ATOM   4448  HG2 ARG A1278      15.383  29.865   6.333  1.00 36.64           H  
ATOM   4449  HD1 ARG A1278      12.958  29.828   5.692  1.00 36.64           H  
ATOM   4450  HD2 ARG A1278      13.430  29.072   4.150  1.00 36.64           H  
ATOM   4451  HE  ARG A1278      14.601  27.518   6.256  1.00 36.64           H  
ATOM   4452 1HH1 ARG A1278      11.368  28.451   4.958  1.00 36.64           H  
ATOM   4453 2HH1 ARG A1278      10.584  26.872   5.528  1.00 36.64           H  
ATOM   4454 1HH2 ARG A1278      13.633  25.599   6.946  1.00 36.64           H  
ATOM   4455 2HH2 ARG A1278      11.833  25.300   6.625  1.00 36.64           H  
ATOM   4456  N   LYS A1279      15.873  34.357   5.970  1.00 31.88           N  
ATOM   4457  CA  LYS A1279      15.415  35.744   5.929  1.00 28.06           C  
ATOM   4458  C   LYS A1279      16.553  36.759   5.905  1.00 28.52           C  
ATOM   4459  O   LYS A1279      16.314  37.967   5.892  1.00 26.03           O  
ATOM   4460  CB  LYS A1279      14.496  36.031   7.116  1.00 27.62           C  
ATOM   4461  CG  LYS A1279      13.191  35.261   7.088  1.00 35.52           C  
ATOM   4462  CD  LYS A1279      12.022  36.189   6.822  1.00 37.40           C  
ATOM   4463  CE  LYS A1279      10.749  35.406   6.580  1.00 33.88           C  
ATOM   4464  NZ  LYS A1279      10.520  34.416   7.664  1.00 42.12           N1+
ATOM   4465  HN  LYS A1279      16.194  33.942   6.902  1.00 32.34           H  
ATOM   4466  HA  LYS A1279      14.832  35.875   5.017  1.00 32.34           H  
ATOM   4467  HB1 LYS A1279      15.028  35.770   8.031  1.00 32.34           H  
ATOM   4468  HB2 LYS A1279      14.265  37.096   7.120  1.00 32.34           H  
ATOM   4469  HG1 LYS A1279      13.237  34.510   6.300  1.00 32.34           H  
ATOM   4470  HG2 LYS A1279      13.045  34.770   8.050  1.00 32.34           H  
ATOM   4471  HD1 LYS A1279      11.881  36.840   7.685  1.00 32.34           H  
ATOM   4472  HD2 LYS A1279      12.241  36.794   5.942  1.00 32.34           H  
ATOM   4473  HE1 LYS A1279       9.907  36.097   6.544  1.00 32.34           H  
ATOM   4474  HE2 LYS A1279      10.829  34.881   5.628  1.00 32.34           H  
ATOM   4475  HZ1 LYS A1279       9.616  33.877   7.470  1.00 32.34           H  
ATOM   4476  HZ2 LYS A1279      10.437  34.925   8.601  1.00 32.34           H  
ATOM   4477  HZ3 LYS A1279      11.342  33.732   7.702  1.00 32.34           H  
ATOM   4478  N   PHE A1280      17.788  36.272   5.904  1.00 28.39           N  
ATOM   4479  CA  PHE A1280      18.944  37.159   5.924  1.00 27.42           C  
ATOM   4480  C   PHE A1280      19.944  36.812   4.831  1.00 27.74           C  
ATOM   4481  O   PHE A1280      19.930  35.705   4.293  1.00 34.16           O  
ATOM   4482  CB  PHE A1280      19.627  37.108   7.289  1.00 27.39           C  
ATOM   4483  CG  PHE A1280      18.759  37.577   8.417  1.00 23.59           C  
ATOM   4484  CD1 PHE A1280      17.815  36.736   8.981  1.00 24.14           C  
ATOM   4485  CD2 PHE A1280      18.892  38.860   8.918  1.00 18.54           C  
ATOM   4486  CE1 PHE A1280      17.017  37.169  10.022  1.00 30.30           C  
ATOM   4487  CE2 PHE A1280      18.101  39.296   9.957  1.00 23.98           C  
ATOM   4488  CZ  PHE A1280      17.161  38.450  10.510  1.00 23.01           C  
ATOM   4489  HN  PHE A1280      17.937  35.213   5.888  1.00 26.24           H  
ATOM   4490  HA  PHE A1280      18.595  38.178   5.756  1.00 26.24           H  
ATOM   4491  HB1 PHE A1280      19.922  36.078   7.488  1.00 26.24           H  
ATOM   4492  HB2 PHE A1280      20.515  37.740   7.253  1.00 26.24           H  
ATOM   4493  HD1 PHE A1280      17.700  35.721   8.600  1.00 26.24           H  
ATOM   4494  HD2 PHE A1280      19.632  39.533   8.485  1.00 26.24           H  
ATOM   4495  HE1 PHE A1280      16.275  36.499  10.457  1.00 26.24           H  
ATOM   4496  HE2 PHE A1280      18.217  40.309  10.343  1.00 26.24           H  
ATOM   4497  HZ  PHE A1280      16.533  38.795  11.332  1.00 26.24           H  
ATOM   4498  N   ARG A1281      20.817  37.761   4.514  1.00 24.61           N  
ATOM   4499  CA  ARG A1281      21.808  37.564   3.466  1.00 28.75           C  
ATOM   4500  C   ARG A1281      22.943  36.664   3.951  1.00 31.17           C  
ATOM   4501  O   ARG A1281      23.652  36.056   3.149  1.00 33.96           O  
ATOM   4502  CB  ARG A1281      22.364  38.910   2.998  1.00 27.64           C  
ATOM   4503  CG  ARG A1281      22.875  38.905   1.568  1.00 43.09           C  
ATOM   4504  CD  ARG A1281      21.773  39.270   0.588  1.00 52.03           C  
ATOM   4505  NE  ARG A1281      21.361  40.666   0.722  1.00 59.90           N1+
ATOM   4506  CZ  ARG A1281      21.847  41.663  -0.011  1.00 58.54           C  
ATOM   4507  NH1 ARG A1281      22.762  41.420  -0.937  1.00 54.16           N1+
ATOM   4508  NH2 ARG A1281      21.414  42.902   0.180  1.00 47.38           N  
ATOM   4509  HN  ARG A1281      20.791  38.692   5.041  1.00 41.93           H  
ATOM   4510  HA  ARG A1281      21.322  37.079   2.619  1.00 41.93           H  
ATOM   4511  HB1 ARG A1281      21.571  39.654   3.076  1.00 41.93           H  
ATOM   4512  HB2 ARG A1281      23.188  39.187   3.655  1.00 41.93           H  
ATOM   4513  HG1 ARG A1281      23.685  39.629   1.478  1.00 41.93           H  
ATOM   4514  HG2 ARG A1281      23.249  37.910   1.328  1.00 41.93           H  
ATOM   4515  HD1 ARG A1281      22.136  39.106  -0.427  1.00 41.93           H  
ATOM   4516  HD2 ARG A1281      20.911  38.629   0.774  1.00 41.93           H  
ATOM   4517  HE  ARG A1281      20.620  40.901   1.458  1.00 41.93           H  
ATOM   4518 1HH1 ARG A1281      23.111  40.421  -1.096  1.00 41.93           H  
ATOM   4519 2HH1 ARG A1281      23.153  42.223  -1.527  1.00 41.93           H  
ATOM   4520 1HH2 ARG A1281      20.672  43.101   0.925  1.00 41.93           H  
ATOM   4521 2HH2 ARG A1281      21.806  43.703  -0.411  1.00 41.93           H  
ATOM   4522  N   SER A1282      23.110  36.584   5.268  1.00 28.62           N  
ATOM   4523  CA  SER A1282      24.129  35.720   5.855  1.00 29.01           C  
ATOM   4524  C   SER A1282      23.782  35.353   7.296  1.00 28.80           C  
ATOM   4525  O   SER A1282      23.046  36.072   7.970  1.00 25.68           O  
ATOM   4526  CB  SER A1282      25.500  36.397   5.813  1.00 30.21           C  
ATOM   4527  OG  SER A1282      25.621  37.357   6.848  1.00 28.75           O  
ATOM   4528  HN  SER A1282      22.483  37.166   5.911  1.00 28.51           H  
ATOM   4529  HA  SER A1282      24.181  34.802   5.269  1.00 28.51           H  
ATOM   4530  HB1 SER A1282      26.275  35.641   5.935  1.00 28.51           H  
ATOM   4531  HB2 SER A1282      25.624  36.893   4.850  1.00 28.51           H  
ATOM   4532  HG  SER A1282      24.879  38.091   6.734  1.00 28.51           H  
ATOM   4533  N   SER A1283      24.320  34.233   7.764  1.00 24.36           N  
ATOM   4534  CA  SER A1283      24.075  33.784   9.129  1.00 25.74           C  
ATOM   4535  C   SER A1283      25.333  33.162   9.718  1.00 34.37           C  
ATOM   4536  O   SER A1283      25.977  32.328   9.079  1.00 34.27           O  
ATOM   4537  CB  SER A1283      22.924  32.781   9.158  1.00 24.86           C  
ATOM   4538  OG  SER A1283      21.751  33.349   8.605  1.00 31.21           O  
ATOM   4539  HN  SER A1283      24.947  33.647   7.125  1.00 29.14           H  
ATOM   4540  HA  SER A1283      23.798  34.647   9.734  1.00 29.13           H  
ATOM   4541  HB1 SER A1283      23.202  31.900   8.579  1.00 29.14           H  
ATOM   4542  HB2 SER A1283      22.728  32.491  10.190  1.00 29.14           H  
ATOM   4543  HG  SER A1283      21.476  34.196   9.161  1.00 29.13           H  
ATOM   4544  N   ARG A1284      25.679  33.571  10.936  1.00 29.53           N  
ATOM   4545  CA  ARG A1284      26.912  33.121  11.572  1.00 22.36           C  
ATOM   4546  C   ARG A1284      26.684  32.606  12.985  1.00 25.27           C  
ATOM   4547  O   ARG A1284      25.746  33.015  13.668  1.00 29.45           O  
ATOM   4548  CB  ARG A1284      27.924  34.263  11.634  1.00 26.95           C  
ATOM   4549  CG  ARG A1284      28.273  34.867  10.297  1.00 41.87           C  
ATOM   4550  CD  ARG A1284      29.130  36.103  10.482  1.00 39.57           C  
ATOM   4551  NE  ARG A1284      29.594  36.649   9.211  1.00 37.03           N1+
ATOM   4552  CZ  ARG A1284      30.725  36.290   8.613  1.00 52.98           C  
ATOM   4553  NH1 ARG A1284      31.507  35.378   9.170  1.00 50.96           N1+
ATOM   4554  NH2 ARG A1284      31.070  36.844   7.459  1.00 42.76           N  
ATOM   4555  HN  ARG A1284      25.037  34.247  11.462  1.00 36.25           H  
ATOM   4556  HA  ARG A1284      27.336  32.315  10.974  1.00 36.25           H  
ATOM   4557  HB1 ARG A1284      27.510  35.050  12.265  1.00 36.25           H  
ATOM   4558  HB2 ARG A1284      28.840  33.881  12.084  1.00 36.25           H  
ATOM   4559  HG1 ARG A1284      28.822  34.135   9.705  1.00 36.25           H  
ATOM   4560  HG2 ARG A1284      27.355  35.141   9.777  1.00 36.25           H  
ATOM   4561  HD1 ARG A1284      28.542  36.863  10.997  1.00 36.25           H  
ATOM   4562  HD2 ARG A1284      29.997  35.841  11.088  1.00 36.25           H  
ATOM   4563  HE  ARG A1284      28.985  37.385   8.730  1.00 36.25           H  
ATOM   4564 1HH1 ARG A1284      31.228  34.931  10.101  1.00 36.25           H  
ATOM   4565 2HH1 ARG A1284      32.418  35.088   8.689  1.00 36.25           H  
ATOM   4566 1HH2 ARG A1284      30.438  37.580   7.009  1.00 36.25           H  
ATOM   4567 2HH2 ARG A1284      31.981  36.555   6.978  1.00 36.25           H  
ATOM   4568  N   ALA A1285      27.566  31.713  13.418  1.00 27.88           N  
ATOM   4569  CA  ALA A1285      27.575  31.237  14.792  1.00 23.92           C  
ATOM   4570  C   ALA A1285      28.858  31.718  15.450  1.00 24.87           C  
ATOM   4571  O   ALA A1285      29.949  31.293  15.075  1.00 32.50           O  
ATOM   4572  CB  ALA A1285      27.494  29.728  14.829  1.00 23.22           C  
ATOM   4573  HN  ALA A1285      28.294  31.331  12.733  1.00 26.48           H  
ATOM   4574  HA  ALA A1285      26.720  31.656  15.323  1.00 26.48           H  
ATOM   4575  HB1 ALA A1285      27.502  29.388  15.865  1.00 26.48           H  
ATOM   4576  HB2 ALA A1285      28.349  29.305  14.302  1.00 26.48           H  
ATOM   4577  HB3 ALA A1285      26.573  29.401  14.347  1.00 26.48           H  
ATOM   4578  N   LEU A1286      28.725  32.602  16.433  1.00 26.83           N  
ATOM   4579  CA  LEU A1286      29.883  33.259  17.025  1.00 29.19           C  
ATOM   4580  C   LEU A1286      30.181  32.792  18.444  1.00 30.94           C  
ATOM   4581  O   LEU A1286      29.270  32.548  19.235  1.00 29.39           O  
ATOM   4582  CB  LEU A1286      29.680  34.775  17.025  1.00 25.82           C  
ATOM   4583  CG  LEU A1286      29.415  35.453  15.682  1.00 32.96           C  
ATOM   4584  CD1 LEU A1286      29.079  36.928  15.883  1.00 25.98           C  
ATOM   4585  CD2 LEU A1286      30.603  35.284  14.741  1.00 30.41           C  
ATOM   4586  HN  LEU A1286      27.747  32.836  16.798  1.00 28.94           H  
ATOM   4587  HA  LEU A1286      30.752  33.035  16.406  1.00 28.94           H  
ATOM   4588  HB1 LEU A1286      28.830  34.990  17.672  1.00 28.94           H  
ATOM   4589  HB2 LEU A1286      30.580  35.224  17.445  1.00 28.94           H  
ATOM   4590  HG  LEU A1286      28.551  34.970  15.225  1.00 28.94           H  
ATOM   4591 1HD1 LEU A1286      28.893  37.394  14.915  1.00 28.94           H  
ATOM   4592 2HD1 LEU A1286      29.915  37.428  16.372  1.00 28.94           H  
ATOM   4593 3HD1 LEU A1286      28.188  37.017  16.505  1.00 28.94           H  
ATOM   4594 1HD2 LEU A1286      30.388  35.776  13.792  1.00 28.94           H  
ATOM   4595 2HD2 LEU A1286      30.782  34.223  14.567  1.00 28.94           H  
ATOM   4596 3HD2 LEU A1286      31.489  35.732  15.190  1.00 28.94           H  
ATOM   4597  N   LYS A1287      31.468  32.677  18.757  1.00 27.81           N  
ATOM   4598  CA  LYS A1287      31.909  32.473  20.131  1.00 33.09           C  
ATOM   4599  C   LYS A1287      32.888  33.581  20.509  1.00 30.58           C  
ATOM   4600  O   LYS A1287      34.092  33.346  20.613  1.00 27.36           O  
ATOM   4601  CB  LYS A1287      32.560  31.100  20.310  1.00 32.55           C  
ATOM   4602  CG  LYS A1287      32.855  30.752  21.764  1.00 34.48           C  
ATOM   4603  CD  LYS A1287      33.530  29.397  21.900  1.00 49.46           C  
ATOM   4604  CE  LYS A1287      33.729  29.020  23.364  1.00 36.55           C  
ATOM   4605  NZ  LYS A1287      32.430  28.903  24.087  1.00 32.66           N1+
ATOM   4606  HN  LYS A1287      32.200  32.736  17.979  1.00 33.84           H  
ATOM   4607  HA  LYS A1287      31.042  32.536  20.788  1.00 33.84           H  
ATOM   4608  HB1 LYS A1287      31.888  30.344  19.904  1.00 33.84           H  
ATOM   4609  HB2 LYS A1287      33.498  31.088  19.755  1.00 33.84           H  
ATOM   4610  HG1 LYS A1287      33.511  31.515  22.182  1.00 33.84           H  
ATOM   4611  HG2 LYS A1287      31.917  30.735  22.319  1.00 33.84           H  
ATOM   4612  HD1 LYS A1287      32.908  28.641  21.421  1.00 33.84           H  
ATOM   4613  HD2 LYS A1287      34.502  29.434  21.408  1.00 33.84           H  
ATOM   4614  HE1 LYS A1287      34.248  28.063  23.414  1.00 33.84           H  
ATOM   4615  HE2 LYS A1287      34.334  29.788  23.847  1.00 33.84           H  
ATOM   4616  HZ1 LYS A1287      32.612  28.638  25.108  1.00 33.84           H  
ATOM   4617  HZ2 LYS A1287      31.830  28.147  23.624  1.00 33.84           H  
ATOM   4618  HZ3 LYS A1287      31.914  29.840  24.049  1.00 33.84           H  
ATOM   4619  N   PRO A1288      32.369  34.800  20.706  1.00 27.97           N  
ATOM   4620  CA  PRO A1288      33.191  35.975  21.009  1.00 26.81           C  
ATOM   4621  C   PRO A1288      33.762  35.916  22.420  1.00 29.16           C  
ATOM   4622  O   PRO A1288      33.271  35.142  23.242  1.00 25.90           O  
ATOM   4623  CB  PRO A1288      32.192  37.128  20.898  1.00 34.50           C  
ATOM   4624  CG  PRO A1288      30.884  36.513  21.248  1.00 33.64           C  
ATOM   4625  CD  PRO A1288      30.934  35.128  20.666  1.00 31.11           C  
ATOM   4626  HA  PRO A1288      33.989  36.086  20.275  1.00 29.87           H  
ATOM   4627  HB1 PRO A1288      32.443  37.926  21.597  1.00 29.87           H  
ATOM   4628  HB2 PRO A1288      32.173  37.526  19.883  1.00 29.87           H  
ATOM   4629  HG1 PRO A1288      30.759  36.469  22.330  1.00 29.87           H  
ATOM   4630  HG2 PRO A1288      30.064  37.083  20.810  1.00 29.87           H  
ATOM   4631  HD1 PRO A1288      30.356  34.429  21.270  1.00 29.87           H  
ATOM   4632  HD2 PRO A1288      30.559  35.120  19.642  1.00 29.87           H  
ATOM   4633  N   PRO A1289      34.790  36.731  22.701  1.00 30.40           N  
ATOM   4634  CA  PRO A1289      35.429  36.777  24.021  1.00 22.45           C  
ATOM   4635  C   PRO A1289      34.471  37.242  25.114  1.00 27.64           C  
ATOM   4636  O   PRO A1289      34.829  37.208  26.292  1.00 29.10           O  
ATOM   4637  CB  PRO A1289      36.543  37.816  23.837  1.00 33.02           C  
ATOM   4638  CG  PRO A1289      36.788  37.867  22.367  1.00 27.40           C  
ATOM   4639  CD  PRO A1289      35.453  37.626  21.737  1.00 33.99           C  
ATOM   4640  HA  PRO A1289      35.852  35.805  24.274  1.00 29.14           H  
ATOM   4641  HB1 PRO A1289      36.222  38.790  24.205  1.00 29.14           H  
ATOM   4642  HB2 PRO A1289      37.445  37.507  24.365  1.00 29.14           H  
ATOM   4643  HG1 PRO A1289      37.176  38.844  22.078  1.00 29.14           H  
ATOM   4644  HG2 PRO A1289      37.495  37.093  22.071  1.00 29.14           H  
ATOM   4645  HD1 PRO A1289      34.900  38.558  21.623  1.00 29.14           H  
ATOM   4646  HD2 PRO A1289      35.560  37.145  20.765  1.00 29.14           H  
ATOM   4647  N   CYS A1290      33.273  37.673  24.729  1.00 26.58           N  
ATOM   4648  CA  CYS A1290      32.309  38.195  25.693  1.00 30.40           C  
ATOM   4649  C   CYS A1290      31.321  37.135  26.178  1.00 30.18           C  
ATOM   4650  O   CYS A1290      30.280  37.464  26.745  1.00 33.88           O  
ATOM   4651  CB  CYS A1290      31.551  39.391  25.109  1.00 32.98           C  
ATOM   4652  SG  CYS A1290      30.411  38.971  23.774  1.00 32.93           S  
ATOM   4653  HN  CYS A1290      33.011  37.636  23.692  1.00 31.16           H  
ATOM   4654  HA  CYS A1290      32.867  38.548  26.560  1.00 31.16           H  
ATOM   4655  HB1 CYS A1290      30.979  39.857  25.912  1.00 31.16           H  
ATOM   4656  HB2 CYS A1290      32.281  40.102  24.723  1.00 31.16           H  
ATOM   4657  HG  CYS A1290      31.091  38.409  22.765  1.00 31.16           H  
ATOM   4658  N   VAL A1291      31.646  35.865  25.957  1.00 30.80           N  
ATOM   4659  CA  VAL A1291      30.808  34.776  26.451  1.00 31.53           C  
ATOM   4660  C   VAL A1291      30.969  34.629  27.961  1.00 29.33           C  
ATOM   4661  O   VAL A1291      32.009  34.983  28.517  1.00 31.19           O  
ATOM   4662  CB  VAL A1291      31.141  33.435  25.765  1.00 29.01           C  
ATOM   4663  CG1 VAL A1291      30.815  33.498  24.278  1.00 25.84           C  
ATOM   4664  CG2 VAL A1291      32.601  33.072  25.989  1.00 29.25           C  
ATOM   4665  HN  VAL A1291      32.536  35.637  25.408  1.00 29.56           H  
ATOM   4666  HA  VAL A1291      29.767  35.021  26.239  1.00 29.56           H  
ATOM   4667  HB  VAL A1291      30.524  32.659  26.217  1.00 29.56           H  
ATOM   4668 1HG1 VAL A1291      31.057  32.543  23.812  1.00 29.56           H  
ATOM   4669 2HG1 VAL A1291      31.401  34.289  23.810  1.00 29.56           H  
ATOM   4670 3HG1 VAL A1291      29.753  33.707  24.147  1.00 29.56           H  
ATOM   4671 1HG2 VAL A1291      32.819  32.123  25.499  1.00 29.56           H  
ATOM   4672 2HG2 VAL A1291      32.793  32.981  27.058  1.00 29.56           H  
ATOM   4673 3HG2 VAL A1291      33.238  33.852  25.571  1.00 29.56           H  
ATOM   4674  N   THR A1292      29.939  34.110  28.623  1.00 31.46           N  
ATOM   4675  CA  THR A1292      29.973  33.962  30.073  1.00 24.84           C  
ATOM   4676  C   THR A1292      30.131  32.512  30.505  1.00 24.55           C  
ATOM   4677  O   THR A1292      30.207  32.226  31.699  1.00 23.95           O  
ATOM   4678  CB  THR A1292      28.698  34.524  30.741  1.00 29.29           C  
ATOM   4679  CG2 THR A1292      28.529  36.002  30.426  1.00 34.22           C  
ATOM   4680  OG1 THR A1292      27.553  33.796  30.280  1.00 31.87           O  
ATOM   4681  HN  THR A1292      29.071  33.796  28.082  1.00 28.60           H  
ATOM   4682  HA  THR A1292      30.828  34.523  30.450  1.00 28.60           H  
ATOM   4683  HB  THR A1292      28.782  34.401  31.821  1.00 28.60           H  
ATOM   4684  HG1 THR A1292      27.472  33.893  29.238  1.00 28.60           H  
ATOM   4685 1HG2 THR A1292      27.625  36.375  30.907  1.00 28.60           H  
ATOM   4686 2HG2 THR A1292      28.449  36.137  29.347  1.00 28.60           H  
ATOM   4687 3HG2 THR A1292      29.392  36.554  30.798  1.00 28.60           H  
ATOM   4688  N   SER A1293      30.176  31.596  29.544  1.00 28.52           N  
ATOM   4689  CA  SER A1293      30.298  30.184  29.889  1.00 26.77           C  
ATOM   4690  C   SER A1293      30.880  29.319  28.778  1.00 27.75           C  
ATOM   4691  O   SER A1293      31.078  29.765  27.646  1.00 28.70           O  
ATOM   4692  CB  SER A1293      28.945  29.609  30.306  1.00 31.71           C  
ATOM   4693  OG  SER A1293      28.269  29.050  29.195  1.00 28.00           O  
ATOM   4694  HN  SER A1293      30.123  31.894  28.518  1.00 28.58           H  
ATOM   4695  HA  SER A1293      30.966  30.111  30.747  1.00 28.58           H  
ATOM   4696  HB1 SER A1293      29.103  28.833  31.055  1.00 28.58           H  
ATOM   4697  HB2 SER A1293      28.335  30.406  30.731  1.00 28.58           H  
ATOM   4698  HG  SER A1293      28.110  29.794  28.471  1.00 28.58           H  
ATOM   4699  N   ASN A1294      31.131  28.064  29.132  1.00 33.07           N  
ATOM   4700  CA  ASN A1294      31.701  27.071  28.237  1.00 30.85           C  
ATOM   4701  C   ASN A1294      30.754  26.695  27.099  1.00 35.20           C  
ATOM   4702  O   ASN A1294      31.189  26.270  26.028  1.00 34.35           O  
ATOM   4703  CB  ASN A1294      32.063  25.825  29.053  1.00 30.89           C  
ATOM   4704  CG  ASN A1294      32.747  24.761  28.228  1.00 38.44           C  
ATOM   4705  ND2 ASN A1294      32.766  23.537  28.741  1.00 41.03           N  
ATOM   4706  OD1 ASN A1294      33.260  25.034  27.144  1.00 56.99           O  
ATOM   4707  HN  ASN A1294      30.900  27.767  30.134  1.00 37.60           H  
ATOM   4708  HA  ASN A1294      32.615  27.479  27.805  1.00 37.60           H  
ATOM   4709  HB1 ASN A1294      32.731  26.121  29.862  1.00 37.60           H  
ATOM   4710  HB2 ASN A1294      31.148  25.406  29.472  1.00 37.60           H  
ATOM   4711 1HD2 ASN A1294      32.312  23.348  29.691  1.00 37.60           H  
ATOM   4712 2HD2 ASN A1294      33.236  22.739  28.204  1.00 37.60           H  
ATOM   4713  N   THR A1295      29.457  26.861  27.334  1.00 30.49           N  
ATOM   4714  CA  THR A1295      28.443  26.385  26.399  1.00 27.36           C  
ATOM   4715  C   THR A1295      27.787  27.515  25.616  1.00 27.56           C  
ATOM   4716  O   THR A1295      26.907  27.278  24.790  1.00 28.25           O  
ATOM   4717  CB  THR A1295      27.327  25.630  27.141  1.00 30.08           C  
ATOM   4718  CG2 THR A1295      27.908  24.513  27.990  1.00 27.32           C  
ATOM   4719  OG1 THR A1295      26.619  26.544  27.987  1.00 30.99           O  
ATOM   4720  HN  THR A1295      29.148  27.356  28.231  1.00 28.86           H  
ATOM   4721  HA  THR A1295      28.915  25.702  25.693  1.00 28.86           H  
ATOM   4722  HB  THR A1295      26.636  25.205  26.413  1.00 28.86           H  
ATOM   4723  HG1 THR A1295      27.283  26.963  28.684  1.00 28.86           H  
ATOM   4724 1HG2 THR A1295      27.102  23.992  28.506  1.00 28.86           H  
ATOM   4725 2HG2 THR A1295      28.596  24.934  28.723  1.00 28.86           H  
ATOM   4726 3HG2 THR A1295      28.443  23.811  27.351  1.00 28.86           H  
ATOM   4727  N   GLU A1296      28.215  28.744  25.874  1.00 25.79           N  
ATOM   4728  CA  GLU A1296      27.522  29.905  25.331  1.00 24.41           C  
ATOM   4729  C   GLU A1296      28.023  30.324  23.953  1.00 27.17           C  
ATOM   4730  O   GLU A1296      29.194  30.136  23.619  1.00 30.66           O  
ATOM   4731  CB  GLU A1296      27.620  31.078  26.304  1.00 27.52           C  
ATOM   4732  CG  GLU A1296      26.452  32.038  26.223  1.00 29.06           C  
ATOM   4733  CD  GLU A1296      26.483  33.065  27.330  1.00 31.29           C  
ATOM   4734  OE1 GLU A1296      27.532  33.721  27.497  1.00 33.82           O  
ATOM   4735  OE2 GLU A1296      25.465  33.214  28.038  1.00 33.17           O1-
ATOM   4736  HN  GLU A1296      29.080  28.884  26.488  1.00 29.21           H  
ATOM   4737  HA  GLU A1296      26.468  29.644  25.234  1.00 29.21           H  
ATOM   4738  HB1 GLU A1296      27.668  30.680  27.318  1.00 29.21           H  
ATOM   4739  HB2 GLU A1296      28.534  31.630  26.086  1.00 29.21           H  
ATOM   4740  HG1 GLU A1296      26.487  32.554  25.264  1.00 29.21           H  
ATOM   4741  HG2 GLU A1296      25.525  31.470  26.297  1.00 29.21           H  
TER    4742      GLU A1296 
HETATM 4743  N   MSE A1297      27.121  30.894  23.160  1.00 27.54           N  
HETATM 4744  CA  MSE A1297      27.460  31.401  21.835  1.00 21.44           C  
HETATM 4745  C   MSE A1297      26.442  32.444  21.374  1.00 26.87           C  
HETATM 4746  O   MSE A1297      25.505  32.771  22.102  1.00 29.65           O  
HETATM 4747  CB  MSE A1297      27.553  30.250  20.831  1.00 27.73           C  
HETATM 4748  CG  MSE A1297      26.302  29.394  20.746  1.00 29.75           C  
HETATM 4749  CE  MSE A1297      25.666  30.209  17.963  1.00 23.70           C  
HETATM 4750 SE   MSE A1297      24.865  30.251  19.742  1.00 42.50          SE  
HETATM 4751  HN  MSE A1297      26.112  30.984  23.505  1.00 28.65           H  
HETATM 4752  HA  MSE A1297      28.437  31.881  21.894  1.00 28.65           H  
HETATM 4753  HB1 MSE A1297      27.746  30.672  19.845  1.00 28.65           H  
HETATM 4754  HB2 MSE A1297      28.386  29.610  21.122  1.00 28.65           H  
HETATM 4755  HG1 MSE A1297      26.556  28.454  20.256  1.00 28.65           H  
HETATM 4756  HG2 MSE A1297      25.948  29.193  21.757  1.00 28.65           H  
HETATM 4757  HE1 MSE A1297      24.982  30.662  17.245  1.00 28.65           H  
HETATM 4758  HE2 MSE A1297      25.861  29.176  17.676  1.00 28.65           H  
HETATM 4759  HE3 MSE A1297      26.603  30.766  17.973  1.00 28.65           H  
ATOM   4760  N   PHE A1298      26.632  32.968  20.167  1.00 24.33           N  
ATOM   4761  CA  PHE A1298      25.730  33.979  19.622  1.00 23.32           C  
ATOM   4762  C   PHE A1298      25.398  33.729  18.155  1.00 28.30           C  
ATOM   4763  O   PHE A1298      26.283  33.438  17.349  1.00 29.05           O  
ATOM   4764  CB  PHE A1298      26.340  35.377  19.761  1.00 26.49           C  
ATOM   4765  CG  PHE A1298      26.392  35.886  21.171  1.00 29.28           C  
ATOM   4766  CD1 PHE A1298      25.377  36.685  21.670  1.00 24.95           C  
ATOM   4767  CD2 PHE A1298      27.463  35.579  21.992  1.00 28.09           C  
ATOM   4768  CE1 PHE A1298      25.426  37.161  22.966  1.00 28.82           C  
ATOM   4769  CE2 PHE A1298      27.517  36.052  23.289  1.00 32.02           C  
ATOM   4770  CZ  PHE A1298      26.498  36.845  23.777  1.00 31.21           C  
ATOM   4771  HN  PHE A1298      27.466  32.641  19.581  1.00 27.81           H  
ATOM   4772  HA  PHE A1298      24.802  33.952  20.192  1.00 27.81           H  
ATOM   4773  HB1 PHE A1298      27.357  35.347  19.371  1.00 27.81           H  
ATOM   4774  HB2 PHE A1298      25.744  36.071  19.169  1.00 27.81           H  
ATOM   4775  HD1 PHE A1298      24.530  36.941  21.033  1.00 27.81           H  
ATOM   4776  HD2 PHE A1298      28.273  34.957  21.611  1.00 27.81           H  
ATOM   4777  HE1 PHE A1298      24.619  37.786  23.348  1.00 27.81           H  
ATOM   4778  HE2 PHE A1298      28.364  35.799  23.927  1.00 27.81           H  
ATOM   4779  HZ  PHE A1298      26.539  37.221  24.799  1.00 27.81           H  
ATOM   4780  N   PHE A1299      24.118  33.848  17.817  1.00 25.60           N  
ATOM   4781  CA  PHE A1299      23.690  33.817  16.427  1.00 23.84           C  
ATOM   4782  C   PHE A1299      23.649  35.240  15.900  1.00 22.67           C  
ATOM   4783  O   PHE A1299      23.080  36.127  16.538  1.00 24.29           O  
ATOM   4784  CB  PHE A1299      22.302  33.190  16.290  1.00 25.61           C  
ATOM   4785  CG  PHE A1299      22.262  31.722  16.602  1.00 25.44           C  
ATOM   4786  CD1 PHE A1299      22.785  30.796  15.715  1.00 28.32           C  
ATOM   4787  CD2 PHE A1299      21.685  31.267  17.775  1.00 27.33           C  
ATOM   4788  CE1 PHE A1299      22.746  29.442  15.997  1.00 28.05           C  
ATOM   4789  CE2 PHE A1299      21.641  29.915  18.063  1.00 28.99           C  
ATOM   4790  CZ  PHE A1299      22.172  29.001  17.173  1.00 28.43           C  
ATOM   4791  HN  PHE A1299      23.384  33.970  18.586  1.00 26.23           H  
ATOM   4792  HA  PHE A1299      24.405  33.238  15.843  1.00 26.23           H  
ATOM   4793  HB1 PHE A1299      21.625  33.704  16.972  1.00 26.23           H  
ATOM   4794  HB2 PHE A1299      21.962  33.332  15.264  1.00 26.23           H  
ATOM   4795  HD1 PHE A1299      23.233  31.138  14.782  1.00 26.23           H  
ATOM   4796  HD2 PHE A1299      21.261  31.982  18.480  1.00 26.23           H  
ATOM   4797  HE1 PHE A1299      23.167  28.725  15.292  1.00 26.23           H  
ATOM   4798  HE2 PHE A1299      21.187  29.570  18.992  1.00 26.23           H  
ATOM   4799  HZ  PHE A1299      22.138  27.935  17.399  1.00 26.23           H  
ATOM   4800  N   LEU A1300      24.258  35.461  14.740  1.00 20.05           N  
ATOM   4801  CA  LEU A1300      24.212  36.771  14.100  1.00 19.85           C  
ATOM   4802  C   LEU A1300      23.645  36.681  12.687  1.00 21.54           C  
ATOM   4803  O   LEU A1300      24.322  36.242  11.758  1.00 25.08           O  
ATOM   4804  CB  LEU A1300      25.597  37.421  14.078  1.00 20.37           C  
ATOM   4805  CG  LEU A1300      25.667  38.758  13.337  1.00 19.61           C  
ATOM   4806  CD1 LEU A1300      24.648  39.746  13.893  1.00 15.77           C  
ATOM   4807  CD2 LEU A1300      27.074  39.336  13.391  1.00 20.26           C  
ATOM   4808  HN  LEU A1300      24.792  34.664  14.267  1.00 20.32           H  
ATOM   4809  HA  LEU A1300      23.551  37.409  14.687  1.00 20.32           H  
ATOM   4810  HB1 LEU A1300      25.909  37.588  15.109  1.00 20.32           H  
ATOM   4811  HB2 LEU A1300      26.288  36.730  13.596  1.00 20.32           H  
ATOM   4812  HG  LEU A1300      25.420  38.575  12.291  1.00 20.32           H  
ATOM   4813 1HD1 LEU A1300      24.719  40.687  13.348  1.00 20.32           H  
ATOM   4814 2HD1 LEU A1300      24.851  39.922  14.950  1.00 20.32           H  
ATOM   4815 3HD1 LEU A1300      23.644  39.336  13.779  1.00 20.32           H  
ATOM   4816 1HD2 LEU A1300      27.098  40.286  12.857  1.00 20.32           H  
ATOM   4817 2HD2 LEU A1300      27.771  38.640  12.924  1.00 20.32           H  
ATOM   4818 3HD2 LEU A1300      27.362  39.496  14.430  1.00 20.32           H  
ATOM   4819  N   PHE A1301      22.395  37.097  12.533  1.00 22.67           N  
ATOM   4820  CA  PHE A1301      21.760  37.121  11.225  1.00 22.75           C  
ATOM   4821  C   PHE A1301      21.870  38.529  10.649  1.00 20.99           C  
ATOM   4822  O   PHE A1301      21.424  39.493  11.270  1.00 26.14           O  
ATOM   4823  CB  PHE A1301      20.297  36.689  11.336  1.00 19.59           C  
ATOM   4824  CG  PHE A1301      20.108  35.341  11.983  1.00 21.37           C  
ATOM   4825  CD1 PHE A1301      20.114  34.183  11.222  1.00 22.20           C  
ATOM   4826  CD2 PHE A1301      19.924  35.233  13.352  1.00 22.03           C  
ATOM   4827  CE1 PHE A1301      19.940  32.945  11.813  1.00 20.72           C  
ATOM   4828  CE2 PHE A1301      19.750  33.996  13.949  1.00 19.42           C  
ATOM   4829  CZ  PHE A1301      19.758  32.852  13.179  1.00 18.33           C  
ATOM   4830  HN  PHE A1301      21.842  37.422  13.389  1.00 21.47           H  
ATOM   4831  HA  PHE A1301      22.283  36.428  10.566  1.00 21.47           H  
ATOM   4832  HB1 PHE A1301      19.763  37.432  11.928  1.00 21.47           H  
ATOM   4833  HB2 PHE A1301      19.873  36.651  10.333  1.00 21.47           H  
ATOM   4834  HD1 PHE A1301      20.258  34.249  10.144  1.00 21.47           H  
ATOM   4835  HD2 PHE A1301      19.916  36.133  13.967  1.00 21.47           H  
ATOM   4836  HE1 PHE A1301      19.946  32.043  11.201  1.00 21.47           H  
ATOM   4837  HE2 PHE A1301      19.607  33.926  15.027  1.00 21.47           H  
ATOM   4838  HZ  PHE A1301      19.621  31.877  13.647  1.00 21.47           H  
ATOM   4839  N   SER A1302      22.466  38.646   9.464  1.00 19.87           N  
ATOM   4840  CA  SER A1302      22.760  39.956   8.881  1.00 22.22           C  
ATOM   4841  C   SER A1302      21.979  40.252   7.604  1.00 24.85           C  
ATOM   4842  O   SER A1302      21.733  39.363   6.789  1.00 26.16           O  
ATOM   4843  CB  SER A1302      24.256  40.084   8.598  1.00 20.09           C  
ATOM   4844  OG  SER A1302      25.004  39.886   9.785  1.00 27.55           O  
ATOM   4845  HN  SER A1302      22.736  37.762   8.925  1.00 23.46           H  
ATOM   4846  HA  SER A1302      22.494  40.715   9.617  1.00 23.46           H  
ATOM   4847  HB1 SER A1302      24.547  39.335   7.862  1.00 23.46           H  
ATOM   4848  HB2 SER A1302      24.463  41.080   8.206  1.00 23.46           H  
ATOM   4849  HG  SER A1302      24.729  40.607  10.497  1.00 23.46           H  
ATOM   4850  N   ASN A1303      21.608  41.519   7.440  1.00 26.71           N  
ATOM   4851  CA  ASN A1303      20.889  41.990   6.259  1.00 21.28           C  
ATOM   4852  C   ASN A1303      19.542  41.297   6.063  1.00 26.93           C  
ATOM   4853  O   ASN A1303      19.420  40.343   5.296  1.00 24.43           O  
ATOM   4854  CB  ASN A1303      21.751  41.851   5.002  1.00 24.89           C  
ATOM   4855  CG  ASN A1303      21.341  42.820   3.907  1.00 32.16           C  
ATOM   4856  ND2 ASN A1303      22.294  43.193   3.061  1.00 27.36           N  
ATOM   4857  OD1 ASN A1303      20.184  43.232   3.826  1.00 25.68           O  
ATOM   4858  HN  ASN A1303      21.847  42.225   8.208  1.00 26.18           H  
ATOM   4859  HA  ASN A1303      20.690  43.052   6.401  1.00 26.18           H  
ATOM   4860  HB1 ASN A1303      22.790  42.043   5.268  1.00 26.18           H  
ATOM   4861  HB2 ASN A1303      21.655  40.834   4.623  1.00 26.18           H  
ATOM   4862 1HD2 ASN A1303      23.288  42.812   3.173  1.00 26.18           H  
ATOM   4863 2HD2 ASN A1303      22.068  43.874   2.267  1.00 26.18           H  
ATOM   4864  N   PHE A1304      18.531  41.797   6.764  1.00 31.53           N  
ATOM   4865  CA  PHE A1304      17.197  41.216   6.726  1.00 25.74           C  
ATOM   4866  C   PHE A1304      16.428  41.702   5.506  1.00 26.07           C  
ATOM   4867  O   PHE A1304      16.287  42.905   5.297  1.00 29.77           O  
ATOM   4868  CB  PHE A1304      16.438  41.579   8.003  1.00 25.42           C  
ATOM   4869  CG  PHE A1304      15.002  41.140   8.009  1.00 28.49           C  
ATOM   4870  CD1 PHE A1304      14.668  39.824   8.271  1.00 28.98           C  
ATOM   4871  CD2 PHE A1304      13.986  42.050   7.776  1.00 26.80           C  
ATOM   4872  CE1 PHE A1304      13.351  39.421   8.289  1.00 26.75           C  
ATOM   4873  CE2 PHE A1304      12.667  41.653   7.793  1.00 24.93           C  
ATOM   4874  CZ  PHE A1304      12.350  40.336   8.050  1.00 30.63           C  
ATOM   4875  HN  PHE A1304      18.703  42.656   7.378  1.00 27.74           H  
ATOM   4876  HA  PHE A1304      17.290  40.131   6.671  1.00 27.74           H  
ATOM   4877  HB1 PHE A1304      16.943  41.109   8.847  1.00 27.74           H  
ATOM   4878  HB2 PHE A1304      16.465  42.662   8.121  1.00 27.74           H  
ATOM   4879  HD1 PHE A1304      15.456  39.097   8.466  1.00 27.74           H  
ATOM   4880  HD2 PHE A1304      14.232  43.093   7.577  1.00 27.74           H  
ATOM   4881  HE1 PHE A1304      13.102  38.380   8.492  1.00 27.74           H  
ATOM   4882  HE2 PHE A1304      11.876  42.378   7.604  1.00 27.74           H  
ATOM   4883  HZ  PHE A1304      11.307  40.019   8.064  1.00 27.74           H  
ATOM   4884  N   ASP A1305      15.932  40.763   4.704  1.00 29.05           N  
ATOM   4885  CA  ASP A1305      15.136  41.101   3.525  1.00 29.67           C  
ATOM   4886  C   ASP A1305      13.801  40.362   3.510  1.00 33.38           C  
ATOM   4887  O   ASP A1305      13.082  40.379   2.509  1.00 37.09           O  
ATOM   4888  CB  ASP A1305      15.913  40.822   2.234  1.00 27.03           C  
ATOM   4889  CG  ASP A1305      16.348  39.373   2.107  1.00 34.40           C  
ATOM   4890  OD1 ASP A1305      15.731  38.494   2.746  1.00 33.44           O  
ATOM   4891  OD2 ASP A1305      17.311  39.112   1.356  1.00 43.87           O1-
ATOM   4892  HN  ASP A1305      16.121  39.734   4.928  1.00 33.49           H  
ATOM   4893  HA  ASP A1305      14.924  42.170   3.562  1.00 33.49           H  
ATOM   4894  HB1 ASP A1305      15.276  41.069   1.385  1.00 33.49           H  
ATOM   4895  HB2 ASP A1305      16.801  41.454   2.219  1.00 33.49           H  
ATOM   4896  N   ASN A1306      13.482  39.712   4.624  1.00 29.76           N  
ATOM   4897  CA  ASN A1306      12.214  39.004   4.775  1.00 33.34           C  
ATOM   4898  C   ASN A1306      11.965  38.022   3.639  1.00 35.25           C  
ATOM   4899  O   ASN A1306      10.819  37.762   3.278  1.00 35.51           O  
ATOM   4900  CB  ASN A1306      11.047  39.995   4.876  1.00 33.24           C  
ATOM   4901  CG  ASN A1306       9.785  39.359   5.441  1.00 40.37           C  
ATOM   4902  ND2 ASN A1306       8.632  39.938   5.119  1.00 40.08           N  
ATOM   4903  OD1 ASN A1306       9.848  38.362   6.159  1.00 39.34           O  
ATOM   4904  HN  ASN A1306      14.177  39.707   5.437  1.00 35.86           H  
ATOM   4905  HA  ASN A1306      12.255  38.438   5.705  1.00 35.86           H  
ATOM   4906  HB1 ASN A1306      11.344  40.818   5.526  1.00 35.86           H  
ATOM   4907  HB2 ASN A1306      10.828  40.379   3.880  1.00 35.86           H  
ATOM   4908 1HD2 ASN A1306       8.626  40.806   4.493  1.00 35.86           H  
ATOM   4909 2HD2 ASN A1306       7.711  39.536   5.486  1.00 35.86           H  
ATOM   4910  N   GLY A1307      13.044  37.480   3.083  1.00 33.25           N  
ATOM   4911  CA  GLY A1307      12.950  36.572   1.954  1.00 31.98           C  
ATOM   4912  C   GLY A1307      12.954  35.105   2.341  1.00 37.22           C  
ATOM   4913  O   GLY A1307      13.028  34.762   3.521  1.00 42.88           O  
ATOM   4914  HN  GLY A1307      14.009  37.720   3.479  1.00 36.33           H  
ATOM   4915  HA1 GLY A1307      12.023  36.783   1.420  1.00 36.33           H  
ATOM   4916  HA2 GLY A1307      13.799  36.755   1.295  1.00 36.33           H  
ATOM   4917  N   ARG A1308      12.871  34.239   1.336  1.00 37.22           N  
ATOM   4918  CA  ARG A1308      12.856  32.794   1.544  1.00 36.46           C  
ATOM   4919  C   ARG A1308      13.942  32.137   0.695  1.00 39.94           C  
ATOM   4920  O   ARG A1308      13.658  31.454  -0.289  1.00 42.66           O  
ATOM   4921  CB  ARG A1308      11.470  32.224   1.214  1.00 43.20           C  
ATOM   4922  CG  ARG A1308      11.372  30.701   1.178  1.00 34.63           C  
ATOM   4923  CD  ARG A1308      11.760  30.069   2.501  1.00 35.67           C  
ATOM   4924  NE  ARG A1308      11.548  28.624   2.489  1.00 41.72           N1+
ATOM   4925  CZ  ARG A1308      12.452  27.735   2.090  1.00 45.97           C  
ATOM   4926  NH1 ARG A1308      13.642  28.139   1.667  1.00 47.17           N1+
ATOM   4927  NH2 ARG A1308      12.165  26.440   2.116  1.00 35.35           N  
ATOM   4928  HN  ARG A1308      12.813  34.615   0.336  1.00 40.00           H  
ATOM   4929  HA  ARG A1308      13.070  32.594   2.594  1.00 40.00           H  
ATOM   4930  HB1 ARG A1308      10.771  32.587   1.967  1.00 40.00           H  
ATOM   4931  HB2 ARG A1308      11.177  32.602   0.234  1.00 40.00           H  
ATOM   4932  HG1 ARG A1308      10.345  30.421   0.944  1.00 40.00           H  
ATOM   4933  HG2 ARG A1308      12.038  30.325   0.401  1.00 40.00           H  
ATOM   4934  HD1 ARG A1308      12.814  30.270   2.693  1.00 40.00           H  
ATOM   4935  HD2 ARG A1308      11.155  30.509   3.294  1.00 40.00           H  
ATOM   4936  HE  ARG A1308      10.601  28.256   2.824  1.00 40.00           H  
ATOM   4937 1HH1 ARG A1308      13.876  29.183   1.646  1.00 40.00           H  
ATOM   4938 2HH1 ARG A1308      14.368  27.421   1.346  1.00 40.00           H  
ATOM   4939 1HH2 ARG A1308      11.206  26.111   2.458  1.00 40.00           H  
ATOM   4940 2HH2 ARG A1308      12.893  25.724   1.795  1.00 40.00           H  
ATOM   4941  N   ARG A1309      15.194  32.364   1.081  1.00 38.60           N  
ATOM   4942  CA  ARG A1309      16.334  31.820   0.355  1.00 44.85           C
[truncated: 25,856 more chars]
