# Supplementary material for: In silico study on anti-Chikungunya virus activity of hesperetin
Source: PeerJ. 2016 Oct 26;4:e2602. doi: 10.7717/peerj.2602 (PMC5088613; doi:10.7717/peerj.2602)
Supplement: Supplemental Information 2 — Docking conformations of hesperetin with varying binding affinities against different proteins of interest. [file peerj-04-2602-s002.zip › 3GPG/3GPG (Conformation 4).pdb]

HETATM    1  C1  UNK     1     -11.203 -30.725  -7.052  1.00  0.00      Hesp C  
HETATM    2  C2  UNK     1     -11.652 -31.880  -6.566  1.00  0.00      Hesp C  
HETATM    3  C3  UNK     1     -11.190 -33.147  -7.133  1.00  0.00      Hesp C  
HETATM    4  C4  UNK     1     -10.308 -33.142  -8.133  1.00  0.00      Hesp C  
HETATM    5  C5  UNK     1      -9.795 -31.870  -8.656  1.00  0.00      Hesp C  
HETATM    6  C6  UNK     1     -10.227 -30.717  -8.147  1.00  0.00      Hesp C  
HETATM    7  C7  UNK     1      -9.863 -34.390  -8.758  1.00  0.00      Hesp C  
HETATM    8  C8  UNK     1      -8.947 -34.320  -9.937  1.00  0.00      Hesp C  
HETATM    9  C9  UNK     1      -8.096 -33.039  -9.840  1.00  0.00      Hesp C  
HETATM   10  O10 UNK     1      -8.854 -31.877  -9.645  1.00  0.00      Hesp O  
HETATM   11  C11 UNK     1      -7.165 -32.924 -11.008  1.00  0.00      Hesp C  
HETATM   12  C12 UNK     1      -6.513 -33.999 -11.437  1.00  0.00      Hesp C  
HETATM   13  C13 UNK     1      -5.580 -33.925 -12.563  1.00  0.00      Hesp C  
HETATM   14  C14 UNK     1      -5.372 -32.733 -13.177  1.00  0.00      Hesp C  
HETATM   15  C15 UNK     1      -6.110 -31.555 -12.681  1.00  0.00      Hesp C  
HETATM   16  C16 UNK     1      -6.956 -31.645 -11.658  1.00  0.00      Hesp C  
HETATM   17  O17 UNK     1     -11.649 -29.524  -6.510  1.00  0.00      Hesp O  
HETATM   18  O18 UNK     1     -10.329 -35.478  -8.403  1.00  0.00      Hesp O  
HETATM   19  O19 UNK     1     -11.692 -34.347  -6.639  1.00  0.00      Hesp O  
HETATM   20  O20 UNK     1      -4.950 -35.118 -12.927  1.00  0.00      Hesp O  
HETATM   21  O21 UNK     1      -4.480 -32.481 -14.297  1.00  0.00      Hesp O  
HETATM   22  C22 UNK     1      -4.952 -31.683 -15.393  1.00  0.00      Hesp C  
HETATM   23  H1  UNK     1     -12.451 -29.710  -5.859  1.00  0.00      Hesp H  
HETATM   24  H2  UNK     1     -11.065 -35.136  -6.937  1.00  0.00      Hesp H  
HETATM   25  H3  UNK     1      -5.468 -35.929 -12.508  1.00  0.00      Hesp H  
ATOM     26  N   HIS A  -1      32.466 -30.604  19.095  1.00 13.19           N1+
ATOM     27  CA  HIS A  -1      33.494 -31.552  18.572  1.00 13.00           C  
ATOM     28  C   HIS A  -1      32.947 -32.469  17.481  1.00 13.08           C  
ATOM     29  O   HIS A  -1      33.303 -33.655  17.419  1.00 13.32           O  
ATOM     30  CB  HIS A  -1      34.098 -32.376  19.710  1.00 13.23           C  
ATOM     31  CG  HIS A  -1      34.754 -31.546  20.769  1.00 12.84           C  
ATOM     32  CD2 HIS A  -1      36.012 -31.055  20.868  1.00 12.83           C  
ATOM     33  ND1 HIS A  -1      34.085 -31.115  21.895  1.00 14.50           N  
ATOM     34  CE1 HIS A  -1      34.908 -30.408  22.651  1.00 14.06           C  
ATOM     35  NE2 HIS A  -1      36.082 -30.352  22.047  1.00 11.37           N  
ATOM     36  HA  HIS A  -1      34.296 -30.959  18.133  1.00 13.14           H  
ATOM     37  HB1 HIS A  -1      33.302 -32.959  20.173  1.00 13.14           H  
ATOM     38  HB2 HIS A  -1      34.844 -33.050  19.289  1.00 13.14           H  
ATOM     39  HD1 HIS A  -1      33.060 -31.321  22.122  1.00 13.14           H  
ATOM     40  HD2 HIS A  -1      36.818 -31.192  20.147  1.00 13.14           H  
ATOM     41  HE1 HIS A  -1      34.660 -29.950  23.609  1.00 13.14           H  
ATOM     42  HT1 HIS A  -1      32.901 -29.988  19.854  1.00 13.14           H  
ATOM     43  HT2 HIS A  -1      31.649 -31.156  19.510  1.00 13.14           H  
ATOM     44  HT3 HIS A  -1      32.110 -29.987  18.296  1.00 13.14           H  
ATOM     45  N   HIS A   0      32.087 -31.916  16.627  1.00 12.55           N  
ATOM     46  CA  HIS A   0      31.593 -32.602  15.435  1.00 12.45           C  
ATOM     47  C   HIS A   0      32.739 -33.220  14.642  1.00 12.38           C  
ATOM     48  O   HIS A   0      33.795 -32.609  14.505  1.00 12.91           O  
ATOM     49  CB  HIS A   0      30.851 -31.593  14.550  1.00 12.62           C  
ATOM     50  CG  HIS A   0      30.469 -32.123  13.201  1.00 13.62           C  
ATOM     51  CD2 HIS A   0      31.018 -31.933  11.978  1.00 14.15           C  
ATOM     52  ND1 HIS A   0      29.380 -32.948  13.008  1.00 14.70           N  
ATOM     53  CE1 HIS A   0      29.277 -33.242  11.722  1.00 14.37           C  
ATOM     54  NE2 HIS A   0      30.261 -32.643  11.077  1.00 14.89           N  
ATOM     55  HN  HIS A   0      31.742 -30.922  16.823  1.00 13.46           H  
ATOM     56  HA  HIS A   0      30.902 -33.389  15.736  1.00 13.46           H  
ATOM     57  HB1 HIS A   0      29.941 -31.289  15.068  1.00 13.46           H  
ATOM     58  HB2 HIS A   0      31.495 -30.726  14.406  1.00 13.46           H  
ATOM     59  HD1 HIS A   0      28.722 -33.295  13.777  1.00 13.46           H  
ATOM     60  HD2 HIS A   0      31.897 -31.329  11.750  1.00 13.46           H  
ATOM     61  HE1 HIS A   0      28.510 -33.872  11.272  1.00 13.46           H  
ATOM     62  N   ALA A   1      32.527 -34.417  14.095  1.00 11.45           N  
ATOM     63  CA  ALA A   1      33.562 -35.079  13.299  1.00 10.74           C  
ATOM     64  C   ALA A   1      33.469 -34.665  11.836  1.00  9.66           C  
ATOM     65  O   ALA A   1      32.497 -35.014  11.158  1.00  9.55           O  
ATOM     66  CB  ALA A   1      33.452 -36.611  13.441  1.00 10.99           C  
ATOM     67  HN  ALA A   1      31.584 -34.902  14.240  1.00 10.48           H  
ATOM     68  HA  ALA A   1      34.535 -34.770  13.680  1.00 10.48           H  
ATOM     69  HB1 ALA A   1      34.228 -37.088  12.843  1.00 10.48           H  
ATOM     70  HB2 ALA A   1      32.473 -36.939  13.093  1.00 10.48           H  
ATOM     71  HB3 ALA A   1      33.577 -36.889  14.487  1.00 10.48           H  
ATOM     72  N   PRO A   2      34.472 -33.897  11.342  1.00  8.25           N  
ATOM     73  CA  PRO A   2      34.469 -33.541   9.922  1.00  8.53           C  
ATOM     74  C   PRO A   2      34.441 -34.801   9.054  1.00  8.47           C  
ATOM     75  O   PRO A   2      35.144 -35.764   9.360  1.00  9.76           O  
ATOM     76  CB  PRO A   2      35.778 -32.776   9.746  1.00  8.27           C  
ATOM     77  CG  PRO A   2      36.086 -32.236  11.134  1.00  7.34           C  
ATOM     78  CD  PRO A   2      35.620 -33.315  12.064  1.00  8.98           C  
ATOM     79  HA  PRO A   2      33.618 -32.900   9.691  1.00  8.51           H  
ATOM     80  HB1 PRO A   2      36.571 -33.441   9.406  1.00  8.51           H  
ATOM     81  HB2 PRO A   2      35.656 -31.961   9.033  1.00  8.51           H  
ATOM     82  HG1 PRO A   2      37.155 -32.061  11.251  1.00  8.51           H  
ATOM     83  HG2 PRO A   2      35.543 -31.309  11.316  1.00  8.51           H  
ATOM     84  HD1 PRO A   2      36.401 -34.059  12.224  1.00  8.51           H  
ATOM     85  HD2 PRO A   2      35.311 -32.900  13.023  1.00  8.51           H  
ATOM     86  N   SER A   3      33.623 -34.796   8.012  1.00  7.87           N  
ATOM     87  CA  SER A   3      33.437 -35.984   7.192  1.00  8.36           C  
ATOM     88  C   SER A   3      33.635 -35.728   5.708  1.00  8.22           C  
ATOM     89  O   SER A   3      33.599 -34.587   5.241  1.00  7.55           O  
ATOM     90  CB  SER A   3      32.054 -36.560   7.427  1.00  7.98           C  
ATOM     91  OG  SER A   3      31.050 -35.706   6.900  1.00  8.10           O  
ATOM     92  HN  SER A   3      33.089 -33.901   7.769  1.00  8.01           H  
ATOM     93  HA  SER A   3      34.169 -36.728   7.506  1.00  8.01           H  
ATOM     94  HB1 SER A   3      31.986 -37.533   6.940  1.00  8.01           H  
ATOM     95  HB2 SER A   3      31.895 -36.678   8.499  1.00  8.01           H  
ATOM     96  HG  SER A   3      31.107 -34.768   7.368  1.00  8.01           H  
ATOM     97  N   TYR A   4      33.847 -36.818   4.975  1.00  8.27           N  
ATOM     98  CA  TYR A   4      33.735 -36.829   3.523  1.00  8.08           C  
ATOM     99  C   TYR A   4      32.600 -37.761   3.145  1.00  8.69           C  
ATOM    100  O   TYR A   4      32.492 -38.869   3.688  1.00  9.03           O  
ATOM    101  CB  TYR A   4      34.986 -37.428   2.878  1.00  8.39           C  
ATOM    102  CG  TYR A   4      36.189 -36.536   2.750  1.00  7.79           C  
ATOM    103  CD1 TYR A   4      37.341 -36.794   3.487  1.00  8.33           C  
ATOM    104  CD2 TYR A   4      36.201 -35.472   1.837  1.00  8.51           C  
ATOM    105  CE1 TYR A   4      38.479 -36.007   3.352  1.00  8.56           C  
ATOM    106  CE2 TYR A   4      37.327 -34.661   1.710  1.00  7.61           C  
ATOM    107  CZ  TYR A   4      38.465 -34.949   2.444  1.00  5.96           C  
ATOM    108  OH  TYR A   4      39.590 -34.170   2.347  1.00  9.24           O  
ATOM    109  HN  TYR A   4      34.111 -37.727   5.474  1.00  8.20           H  
ATOM    110  HA  TYR A   4      33.550 -35.824   3.144  1.00  8.20           H  
ATOM    111  HB1 TYR A   4      35.281 -38.291   3.475  1.00  8.20           H  
ATOM    112  HB2 TYR A   4      34.713 -37.755   1.875  1.00  8.20           H  
ATOM    113  HD1 TYR A   4      37.351 -37.631   4.185  1.00  8.20           H  
ATOM    114  HD2 TYR A   4      35.323 -35.278   1.222  1.00  8.20           H  
ATOM    115  HE1 TYR A   4      39.369 -36.214   3.947  1.00  8.20           H  
ATOM    116  HE2 TYR A   4      37.312 -33.804   1.036  1.00  8.20           H  
ATOM    117  HH  TYR A   4      39.792 -33.728   3.278  1.00  8.20           H  
ATOM    118  N   ARG A   5      31.757 -37.295   2.233  1.00  9.32           N  
ATOM    119  CA  ARG A   5      30.746 -38.137   1.684  1.00 20.00           C  
ATOM    120  C   ARG A   5      30.657 -37.949   0.166  1.00  9.68           C  
ATOM    121  O   ARG A   5      31.153 -36.959  -0.366  1.00  9.22           O  
ATOM    122  CB  ARG A   5      29.375 -37.708   2.310  1.00  0.00           C  
ATOM    123  CG  ARG A   5      28.237 -38.622   1.806  1.00  0.00           C  
ATOM    124  CD  ARG A   5      26.897 -38.147   2.396  1.00  0.00           C  
ATOM    125  NE  ARG A   5      25.833 -39.055   2.003  1.00  0.00           N1+
ATOM    126  CZ  ARG A   5      24.608 -38.840   2.332  1.00  0.00           C  
ATOM    127  NH1 ARG A   5      24.220 -37.692   3.093  1.00  0.00           N1+
ATOM    128  NH2 ARG A   5      23.603 -39.761   1.934  1.00  0.00           N  
ATOM    129  HN  ARG A   5      31.836 -36.279   1.907  1.00 12.06           H  
ATOM    130  HA  ARG A   5      30.957 -39.180   1.921  1.00 12.06           H  
ATOM    131  HB1 ARG A   5      29.438 -37.780   3.395  1.00 12.06           H  
ATOM    132  HB2 ARG A   5      29.158 -36.678   2.025  1.00 12.06           H  
ATOM    133  HG1 ARG A   5      28.190 -38.579   0.718  1.00 12.06           H  
ATOM    134  HG2 ARG A   5      28.429 -39.648   2.122  1.00 12.06           H  
ATOM    135  HD1 ARG A   5      26.969 -38.124   3.483  1.00 12.06           H  
ATOM    136  HD2 ARG A   5      26.674 -37.147   2.025  1.00 12.06           H  
ATOM    137  HE  ARG A   5      26.074 -39.923   1.425  1.00 12.06           H  
ATOM    138 1HH1 ARG A   5      24.957 -36.982   3.404  1.00 12.06           H  
ATOM    139 2HH1 ARG A   5      23.192 -37.544   3.350  1.00 12.06           H  
ATOM    140 1HH2 ARG A   5      23.867 -40.628   1.364  1.00 12.06           H  
ATOM    141 2HH2 ARG A   5      22.582 -39.589   2.204  1.00 12.06           H  
ATOM    142  N   VAL A   6      30.070 -38.923  -0.519  1.00  9.28           N  
ATOM    143  CA  VAL A   6      29.823 -38.805  -1.965  1.00 10.68           C  
ATOM    144  C   VAL A   6      28.321 -38.958  -2.259  1.00 10.87           C  
ATOM    145  O   VAL A   6      27.650 -39.831  -1.690  1.00 11.25           O  
ATOM    146  CB  VAL A   6      30.662 -39.827  -2.786  1.00 11.46           C  
ATOM    147  CG1 VAL A   6      30.310 -41.265  -2.403  1.00 12.82           C  
ATOM    148  CG2 VAL A   6      30.482 -39.594  -4.294  1.00 10.72           C  
ATOM    149  HN  VAL A   6      29.770 -39.814  -0.008  1.00 11.01           H  
ATOM    150  HA  VAL A   6      30.123 -37.803  -2.274  1.00 11.01           H  
ATOM    151  HB  VAL A   6      31.713 -39.665  -2.546  1.00 11.01           H  
ATOM    152 1HG1 VAL A   6      30.912 -41.956  -2.993  1.00 11.01           H  
ATOM    153 2HG1 VAL A   6      29.253 -41.446  -2.599  1.00 11.01           H  
ATOM    154 3HG1 VAL A   6      30.514 -41.420  -1.343  1.00 11.01           H  
ATOM    155 1HG2 VAL A   6      31.078 -40.320  -4.848  1.00 11.01           H  
ATOM    156 2HG2 VAL A   6      30.810 -38.586  -4.548  1.00 11.01           H  
ATOM    157 3HG2 VAL A   6      29.431 -39.711  -4.557  1.00 11.01           H  
ATOM    158  N   LYS A   7      27.806 -38.089  -3.118  1.00 10.83           N  
ATOM    159  CA  LYS A   7      26.436 -38.188  -3.610  1.00 11.55           C  
ATOM    160  C   LYS A   7      26.420 -38.218  -5.128  1.00 11.78           C  
ATOM    161  O   LYS A   7      27.090 -37.416  -5.784  1.00 11.25           O  
ATOM    162  CB  LYS A   7      25.579 -37.034  -3.076  1.00 11.61           C  
ATOM    163  CG  LYS A   7      25.495 -37.019  -1.537  1.00 14.32           C  
ATOM    164  CD  LYS A   7      24.241 -36.363  -0.988  1.00 19.10           C  
ATOM    165  CE  LYS A   7      24.082 -34.952  -1.486  1.00 19.86           C  
ATOM    166  NZ  LYS A   7      22.882 -34.244  -0.941  1.00 21.84           N1+
ATOM    167  HN  LYS A   7      28.419 -37.283  -3.464  1.00 14.68           H  
ATOM    168  HA  LYS A   7      26.011 -39.124  -3.247  1.00 14.68           H  
ATOM    169  HB1 LYS A   7      26.014 -36.092  -3.411  1.00 14.68           H  
ATOM    170  HB2 LYS A   7      24.571 -37.132  -3.479  1.00 14.68           H  
ATOM    171  HG1 LYS A   7      25.524 -38.050  -1.183  1.00 14.68           H  
ATOM    172  HG2 LYS A   7      26.360 -36.478  -1.153  1.00 14.68           H  
ATOM    173  HD1 LYS A   7      23.374 -36.946  -1.298  1.00 14.68           H  
ATOM    174  HD2 LYS A   7      24.299 -36.348   0.100  1.00 14.68           H  
ATOM    175  HE1 LYS A   7      24.970 -34.387  -1.203  1.00 14.68           H  
ATOM    176  HE2 LYS A   7      23.999 -34.980  -2.572  1.00 14.68           H  
ATOM    177  HZ1 LYS A   7      22.840 -33.252  -1.341  1.00 14.68           H  
ATOM    178  HZ2 LYS A   7      22.950 -34.195   0.126  1.00 14.68           H  
ATOM    179  HZ3 LYS A   7      21.996 -34.777  -1.218  1.00 14.68           H  
ATOM    180  N   ARG A   8      25.639 -39.139  -5.688  1.00 11.39           N  
ATOM    181  CA  ARG A   8      25.497 -39.212  -7.117  1.00 12.22           C  
ATOM    182  C   ARG A   8      24.249 -38.456  -7.553  1.00 11.97           C  
ATOM    183  O   ARG A   8      23.147 -39.023  -7.627  1.00 12.90           O  
ATOM    184  CB  ARG A   8      25.464 -40.655  -7.619  1.00 12.53           C  
ATOM    185  CG  ARG A   8      25.380 -40.718  -9.130  1.00 14.86           C  
ATOM    186  CD  ARG A   8      25.480 -42.122  -9.691  1.00 22.07           C  
ATOM    187  NE  ARG A   8      24.748 -43.111  -8.913  1.00 25.59           N1+
ATOM    188  CZ  ARG A   8      23.548 -43.583  -9.224  1.00 28.81           C  
ATOM    189  NH1 ARG A   8      22.914 -43.163 -10.315  1.00 30.55           N1+
ATOM    190  NH2 ARG A   8      22.982 -44.489  -8.435  1.00 30.93           N  
ATOM    191  HN  ARG A   8      25.111 -39.833  -5.068  1.00 19.44           H  
ATOM    192  HA  ARG A   8      26.361 -38.721  -7.565  1.00 19.44           H  
ATOM    193  HB1 ARG A   8      26.372 -41.163  -7.294  1.00 19.44           H  
ATOM    194  HB2 ARG A   8      24.594 -41.157  -7.195  1.00 19.44           H  
ATOM    195  HG1 ARG A   8      24.425 -40.292  -9.439  1.00 19.44           H  
ATOM    196  HG2 ARG A   8      26.195 -40.124  -9.544  1.00 19.44           H  
ATOM    197  HD1 ARG A   8      25.082 -42.117 -10.706  1.00 19.44           H  
ATOM    198  HD2 ARG A   8      26.531 -42.410  -9.714  1.00 19.44           H  
ATOM    199  HE  ARG A   8      25.212 -43.485  -8.024  1.00 19.44           H  
ATOM    200 1HH1 ARG A   8      23.372 -42.436 -10.953  1.00 19.44           H  
ATOM    201 2HH1 ARG A   8      21.946 -43.552 -10.554  1.00 19.44           H  
ATOM    202 1HH2 ARG A   8      23.494 -44.830  -7.559  1.00 19.44           H  
ATOM    203 2HH2 ARG A   8      22.014 -44.878  -8.675  1.00 19.44           H  
ATOM    204  N   MET A   9      24.434 -37.170  -7.843  1.00 12.28           N  
ATOM    205  CA  MET A   9      23.329 -36.297  -8.276  1.00 12.67           C  
ATOM    206  C   MET A   9      23.851 -34.946  -8.746  1.00 12.20           C  
ATOM    207  O   MET A   9      25.040 -34.642  -8.635  1.00 12.53           O  
ATOM    208  CB  MET A   9      22.313 -36.097  -7.137  1.00 12.94           C  
ATOM    209  CG  MET A   9      22.931 -35.457  -5.895  1.00 12.52           C  
ATOM    210  SD  MET A   9      21.817 -35.365  -4.471  1.00 14.38           S  
ATOM    211  CE  MET A   9      20.761 -34.012  -4.958  1.00 14.46           C  
ATOM    212  HN  MET A   9      25.417 -36.757  -7.759  1.00 13.00           H  
ATOM    213  HA  MET A   9      22.819 -36.777  -9.111  1.00 13.00           H  
ATOM    214  HB1 MET A   9      21.510 -35.454  -7.496  1.00 13.00           H  
ATOM    215  HB2 MET A   9      21.905 -37.069  -6.861  1.00 13.00           H  
ATOM    216  HG1 MET A   9      23.804 -36.043  -5.608  1.00 13.00           H  
ATOM    217  HG2 MET A   9      23.241 -34.444  -6.152  1.00 13.00           H  
ATOM    218  HE1 MET A   9      20.018 -33.832  -4.181  1.00 13.00           H  
ATOM    219  HE2 MET A   9      20.256 -34.262  -5.891  1.00 13.00           H  
ATOM    220  HE3 MET A   9      21.362 -33.114  -5.100  1.00 13.00           H  
ATOM    221  N   ASP A  10      22.948 -34.144  -9.291  1.00 12.11           N  
ATOM    222  CA  ASP A  10      23.265 -32.800  -9.747  1.00 12.02           C  
ATOM    223  C   ASP A  10      23.708 -31.914  -8.582  1.00 11.93           C  
ATOM    224  O   ASP A  10      22.932 -31.666  -7.647  1.00 11.86           O  
ATOM    225  CB  ASP A  10      22.029 -32.208 -10.419  1.00 12.71           C  
ATOM    226  CG  ASP A  10      22.271 -30.837 -11.002  1.00 13.08           C  
ATOM    227  OD1 ASP A  10      23.406 -30.313 -10.943  1.00 15.76           O  
ATOM    228  OD2 ASP A  10      21.293 -30.284 -11.546  1.00 15.49           O1-
ATOM    229  HN  ASP A  10      21.945 -34.500  -9.400  1.00 13.12           H  
ATOM    230  HA  ASP A  10      24.073 -32.855 -10.477  1.00 13.12           H  
ATOM    231  HB1 ASP A  10      21.717 -32.876 -11.222  1.00 13.12           H  
ATOM    232  HB2 ASP A  10      21.233 -32.134  -9.678  1.00 13.12           H  
ATOM    233  N   ILE A  11      24.947 -31.421  -8.657  1.00 10.95           N  
ATOM    234  CA  ILE A  11      25.491 -30.563  -7.613  1.00 10.90           C  
ATOM    235  C   ILE A  11      24.671 -29.279  -7.386  1.00 10.89           C  
ATOM    236  O   ILE A  11      24.718 -28.707  -6.298  1.00 11.15           O  
ATOM    237  CB  ILE A  11      27.015 -30.270  -7.837  1.00  9.74           C  
ATOM    238  CG1 ILE A  11      27.662 -29.707  -6.567  1.00  9.52           C  
ATOM    239  CG2 ILE A  11      27.243 -29.363  -9.058  1.00 10.62           C  
ATOM    240  CD1 ILE A  11      29.183 -29.513  -6.714  1.00 11.06           C  
ATOM    241  HN  ILE A  11      25.555 -31.662  -9.504  1.00 10.60           H  
ATOM    242  HA  ILE A  11      25.425 -31.133  -6.686  1.00 10.60           H  
ATOM    243  HB  ILE A  11      27.499 -31.224  -8.049  1.00 10.60           H  
ATOM    244 1HG1 ILE A  11      27.207 -28.742  -6.342  1.00 10.60           H  
ATOM    245 2HG1 ILE A  11      27.476 -30.398  -5.745  1.00 10.60           H  
ATOM    246 1HG2 ILE A  11      28.311 -29.182  -9.182  1.00 10.60           H  
ATOM    247 2HG2 ILE A  11      26.729 -28.414  -8.907  1.00 10.60           H  
ATOM    248 3HG2 ILE A  11      26.851 -29.850  -9.951  1.00 10.60           H  
ATOM    249 1HD1 ILE A  11      29.590 -29.112  -5.786  1.00 10.60           H  
ATOM    250 2HD1 ILE A  11      29.384 -28.817  -7.529  1.00 10.60           H  
ATOM    251 3HD1 ILE A  11      29.653 -30.472  -6.932  1.00 10.60           H  
ATOM    252  N   ALA A  12      23.899 -28.849  -8.379  1.00 10.11           N  
ATOM    253  CA  ALA A  12      23.065 -27.668  -8.204  1.00 10.72           C  
ATOM    254  C   ALA A  12      21.963 -27.891  -7.155  1.00 10.74           C  
ATOM    255  O   ALA A  12      21.397 -26.930  -6.635  1.00 10.51           O  
ATOM    256  CB  ALA A  12      22.453 -27.236  -9.546  1.00 11.31           C  
ATOM    257  HN  ALA A  12      23.890 -29.373  -9.312  1.00 10.68           H  
ATOM    258  HA  ALA A  12      23.703 -26.858  -7.851  1.00 10.68           H  
ATOM    259  HB1 ALA A  12      21.833 -26.352  -9.396  1.00 10.68           H  
ATOM    260  HB2 ALA A  12      21.841 -28.045  -9.944  1.00 10.68           H  
ATOM    261  HB3 ALA A  12      23.251 -27.004 -10.252  1.00 10.68           H  
ATOM    262  N   LYS A  13      21.700 -29.138  -6.835  1.00 10.59           N  
ATOM    263  CA  LYS A  13      20.685 -29.483  -5.853  1.00 11.38           C  
ATOM    264  C   LYS A  13      21.270 -29.776  -4.471  1.00 10.57           C  
ATOM    265  O   LYS A  13      20.629 -30.303  -3.632  1.00 10.29           O  
ATOM    266  CB  LYS A  13      19.899 -30.697  -6.338  1.00 12.40           C  
ATOM    267  CG  LYS A  13      19.178 -30.521  -7.650  1.00 15.27           C  
ATOM    268  CD  LYS A  13      18.479 -31.758  -8.071  1.00 19.51           C  
ATOM    269  CE  LYS A  13      17.690 -31.547  -9.315  1.00 23.48           C  
ATOM    270  NZ  LYS A  13      18.246 -32.218 -10.485  1.00 26.25           N1+
ATOM    271  HN  LYS A  13      22.249 -29.923  -7.311  1.00 15.53           H  
ATOM    272  HA  LYS A  13      19.996 -28.643  -5.762  1.00 15.53           H  
ATOM    273  HB1 LYS A  13      20.597 -31.527  -6.447  1.00 15.53           H  
ATOM    274  HB2 LYS A  13      19.158 -30.943  -5.578  1.00 15.53           H  
ATOM    275  HG1 LYS A  13      18.445 -29.722  -7.544  1.00 15.53           H  
ATOM    276  HG2 LYS A  13      19.904 -30.249  -8.416  1.00 15.53           H  
ATOM    277  HD1 LYS A  13      19.219 -32.538  -8.250  1.00 15.53           H  
ATOM    278  HD2 LYS A  13      17.805 -32.072  -7.274  1.00 15.53           H  
ATOM    279  HE1 LYS A  13      16.681 -31.924  -9.150  1.00 15.53           H  
ATOM    280  HE2 LYS A  13      17.650 -30.477  -9.519  1.00 15.53           H  
ATOM    281  HZ1 LYS A  13      17.628 -32.022 -11.336  1.00 15.53           H  
ATOM    282  HZ2 LYS A  13      18.283 -33.273 -10.308  1.00 15.53           H  
ATOM    283  HZ3 LYS A  13      19.235 -31.853 -10.670  1.00 15.53           H  
ATOM    284  N   ASN A  14      22.510 -29.390  -4.254  1.00  9.62           N  
ATOM    285  CA  ASN A  14      23.184 -29.673  -3.013  1.00  9.52           C  
ATOM    286  C   ASN A  14      22.545 -29.073  -1.776  1.00  9.11           C  
ATOM    287  O   ASN A  14      21.952 -28.039  -1.818  1.00  8.37           O  
ATOM    288  CB  ASN A  14      24.634 -29.206  -3.093  1.00 20.00           C  
ATOM    289  CG  ASN A  14      24.790 -27.745  -2.816  1.00 20.00           C  
ATOM    290  ND2 ASN A  14      24.983 -26.977  -3.843  1.00 20.00           N  
ATOM    291  OD1 ASN A  14      24.810 -27.332  -1.723  1.00 20.00           O  
ATOM    292  HN  ASN A  14      23.030 -28.852  -5.019  1.00 14.58           H  
ATOM    293  HA  ASN A  14      23.194 -30.755  -2.885  1.00 14.58           H  
ATOM    294  HB1 ASN A  14      25.220 -29.763  -2.362  1.00 14.58           H  
ATOM    295  HB2 ASN A  14      25.011 -29.412  -4.095  1.00 14.58           H  
ATOM    296 1HD2 ASN A  14      25.024 -27.398  -4.826  1.00 14.58           H  
ATOM    297 2HD2 ASN A  14      25.102 -25.922  -3.708  1.00 14.58           H  
ATOM    298  N   ASP A  15      22.776 -29.743  -0.661  1.00  8.92           N  
ATOM    299  CA  ASP A  15      22.317 -29.325   0.642  0.50  8.86           C  
ATOM    300  C   ASP A  15      23.374 -28.751   1.581  1.00  8.76           C  
ATOM    301  O   ASP A  15      23.187 -28.710   2.762  1.00  7.87           O  
ATOM    302  CB  ASP A  15      21.607 -30.511   1.280  0.50  9.56           C  
ATOM    303  CG  ASP A  15      20.866 -30.152   2.527  0.50 10.60           C  
ATOM    304  OD1 ASP A  15      20.507 -28.986   2.754  0.50 12.46           O  
ATOM    305  OD2 ASP A  15      20.640 -31.085   3.301  0.50 12.87           O1-
ATOM    306  HN  ASP A  15      23.338 -30.651  -0.728  1.00  9.99           H  
ATOM    307  HA  ASP A  15      21.569 -28.548   0.486  0.50  9.99           H  
ATOM    308  HB1 ASP A  15      20.897 -30.918   0.560  0.50  9.99           H  
ATOM    309  HB2 ASP A  15      22.351 -31.269   1.525  0.50  9.99           H  
ATOM    310  N   GLU A  16      24.495 -28.297   1.024  1.00  7.18           N  
ATOM    311  CA  GLU A  16      25.592 -27.767   1.813  1.00  8.21           C  
ATOM    312  C   GLU A  16      25.569 -26.257   1.907  1.00  8.97           C  
ATOM    313  O   GLU A  16      24.787 -25.591   1.225  1.00  9.58           O  
ATOM    314  CB  GLU A  16      26.955 -28.266   1.273  1.00  7.07           C  
ATOM    315  CG  GLU A  16      27.195 -29.748   1.555  1.00  9.20           C  
ATOM    316  CD  GLU A  16      26.193 -30.654   0.858  1.00  7.76           C  
ATOM    317  OE1 GLU A  16      26.168 -30.675  -0.391  1.00  7.86           O  
ATOM    318  OE2 GLU A  16      25.441 -31.362   1.553  1.00 10.48           O1-
ATOM    319  HN  GLU A  16      24.590 -28.324  -0.041  1.00  8.48           H  
ATOM    320  HA  GLU A  16      25.482 -28.157   2.825  1.00  8.48           H  
ATOM    321  HB1 GLU A  16      26.982 -28.108   0.195  1.00  8.48           H  
ATOM    322  HB2 GLU A  16      27.750 -27.688   1.745  1.00  8.48           H  
ATOM    323  HG1 GLU A  16      28.196 -30.009   1.213  1.00  8.48           H  
ATOM    324  HG2 GLU A  16      27.124 -29.913   2.630  1.00  8.48           H  
ATOM    325  N   GLU A  17      26.445 -25.725   2.753  1.00 11.54           N  
ATOM    326  CA  GLU A  17      26.471 -24.281   3.038  1.00 12.85           C  
ATOM    327  C   GLU A  17      27.089 -23.431   1.923  1.00 13.68           C  
ATOM    328  O   GLU A  17      26.920 -22.207   1.900  1.00 14.80           O  
ATOM    329  CB  GLU A  17      27.112 -24.001   4.392  1.00 13.00           C  
ATOM    330  CG  GLU A  17      26.234 -24.459   5.572  1.00 14.92           C  
ATOM    331  CD  GLU A  17      26.783 -24.048   6.912  1.00 19.24           C  
ATOM    332  OE1 GLU A  17      27.906 -23.507   6.966  1.00 20.64           O  
ATOM    333  OE2 GLU A  17      26.072 -24.242   7.930  1.00 21.46           O1-
ATOM    334  HN  GLU A  17      27.151 -26.364   3.241  1.00 15.79           H  
ATOM    335  HA  GLU A  17      25.431 -23.967   3.121  1.00 15.79           H  
ATOM    336  HB1 GLU A  17      28.065 -24.527   4.442  1.00 15.79           H  
ATOM    337  HB2 GLU A  17      27.284 -22.928   4.481  1.00 15.79           H  
ATOM    338  HG1 GLU A  17      25.242 -24.023   5.455  1.00 15.79           H  
ATOM    339  HG2 GLU A  17      26.159 -25.546   5.547  1.00 15.79           H  
ATOM    340  N   CYS A  18      27.763 -24.086   0.981  1.00 13.28           N  
ATOM    341  CA  CYS A  18      28.302 -23.405  -0.189  1.00 12.92           C  
ATOM    342  C   CYS A  18      28.592 -24.446  -1.252  1.00 12.23           C  
ATOM    343  O   CYS A  18      28.565 -25.644  -0.975  1.00 12.18           O  
ATOM    344  CB  CYS A  18      29.565 -22.620   0.172  1.00 13.38           C  
ATOM    345  SG  CYS A  18      31.017 -23.628   0.611  1.00 14.50           S  
ATOM    346  HN  CYS A  18      27.913 -25.140   1.085  1.00 13.08           H  
ATOM    347  HA  CYS A  18      27.552 -22.711  -0.570  1.00 13.08           H  
ATOM    348  HB1 CYS A  18      29.832 -22.002  -0.685  1.00 13.08           H  
ATOM    349  HB2 CYS A  18      29.331 -21.980   1.023  1.00 13.08           H  
ATOM    350  HG  CYS A  18      30.728 -24.388   1.676  1.00 13.08           H  
ATOM    351  N   VAL A  19      28.863 -23.972  -2.468  1.00 11.64           N  
ATOM    352  CA  VAL A  19      29.114 -24.855  -3.616  1.00 11.69           C  
ATOM    353  C   VAL A  19      30.375 -24.416  -4.321  1.00 11.42           C  
ATOM    354  O   VAL A  19      30.658 -23.228  -4.447  1.00 11.84           O  
ATOM    355  CB  VAL A  19      27.924 -24.868  -4.623  1.00 11.89           C  
ATOM    356  CG1 VAL A  19      27.759 -23.523  -5.347  1.00 12.58           C  
ATOM    357  CG2 VAL A  19      28.020 -26.039  -5.605  1.00 13.25           C  
ATOM    358  HN  VAL A  19      28.899 -22.913  -2.613  1.00 12.04           H  
ATOM    359  HA  VAL A  19      29.262 -25.869  -3.245  1.00 12.04           H  
ATOM    360  HB  VAL A  19      27.018 -25.023  -4.037  1.00 12.04           H  
ATOM    361 1HG1 VAL A  19      26.918 -23.582  -6.037  1.00 12.04           H  
ATOM    362 2HG1 VAL A  19      28.669 -23.295  -5.903  1.00 12.04           H  
ATOM    363 3HG1 VAL A  19      27.574 -22.736  -4.616  1.00 12.04           H  
ATOM    364 1HG2 VAL A  19      27.172 -26.011  -6.289  1.00 12.04           H  
ATOM    365 2HG2 VAL A  19      28.010 -26.979  -5.053  1.00 12.04           H  
ATOM    366 3HG2 VAL A  19      28.947 -25.962  -6.173  1.00 12.04           H  
ATOM    367  N   VAL A  20      31.130 -25.406  -4.782  1.00 11.35           N  
ATOM    368  CA  VAL A  20      32.238 -25.167  -5.700  1.00 10.58           C  
ATOM    369  C   VAL A  20      31.754 -25.438  -7.117  1.00 10.26           C  
ATOM    370  O   VAL A  20      31.282 -26.529  -7.443  1.00 11.24           O  
ATOM    371  CB  VAL A  20      33.437 -26.069  -5.339  1.00 10.80           C  
ATOM    372  CG1 VAL A  20      34.557 -25.918  -6.396  1.00 10.29           C  
ATOM    373  CG2 VAL A  20      33.944 -25.688  -3.946  1.00 11.73           C  
ATOM    374  HN  VAL A  20      30.920 -26.408  -4.471  1.00 10.89           H  
ATOM    375  HA  VAL A  20      32.543 -24.124  -5.623  1.00 10.89           H  
ATOM    376  HB  VAL A  20      33.105 -27.107  -5.322  1.00 10.89           H  
ATOM    377 1HG1 VAL A  20      35.397 -26.559  -6.130  1.00 10.89           H  
ATOM    378 2HG1 VAL A  20      34.889 -24.880  -6.429  1.00 10.89           H  
ATOM    379 3HG1 VAL A  20      34.175 -26.208  -7.375  1.00 10.89           H  
ATOM    380 1HG2 VAL A  20      34.792 -26.320  -3.682  1.00 10.89           H  
ATOM    381 2HG2 VAL A  20      33.146 -25.828  -3.217  1.00 10.89           H  
ATOM    382 3HG2 VAL A  20      34.256 -24.644  -3.946  1.00 10.89           H  
ATOM    383  N   ASN A  21      31.843 -24.413  -7.947  1.00  9.44           N  
ATOM    384  CA  ASN A  21      31.612 -24.580  -9.373  1.00 10.91           C  
ATOM    385  C   ASN A  21      32.880 -25.045 -10.069  1.00 10.85           C  
ATOM    386  O   ASN A  21      33.983 -24.574  -9.742  1.00 11.50           O  
ATOM    387  CB  ASN A  21      31.119 -23.262  -9.963  1.00 11.12           C  
ATOM    388  CG  ASN A  21      30.798 -23.378 -11.440  1.00 11.09           C  
ATOM    389  ND2 ASN A  21      30.968 -22.286 -12.165  1.00  9.70           N  
ATOM    390  OD1 ASN A  21      30.444 -24.460 -11.930  1.00 12.46           O  
ATOM    391  HN  ASN A  21      32.089 -23.445  -7.563  1.00 10.88           H  
ATOM    392  HA  ASN A  21      30.839 -25.336  -9.515  1.00 10.88           H  
ATOM    393  HB1 ASN A  21      30.218 -22.955  -9.432  1.00 10.88           H  
ATOM    394  HB2 ASN A  21      31.894 -22.507  -9.831  1.00 10.88           H  
ATOM    395 1HD2 ASN A  21      31.315 -21.386 -11.703  1.00 10.88           H  
ATOM    396 2HD2 ASN A  21      30.759 -22.302 -13.214  1.00 10.88           H  
ATOM    397  N   ALA A  22      32.721 -25.987 -10.997  1.00 11.24           N  
ATOM    398  CA  ALA A  22      33.820 -26.412 -11.871  1.00 11.13           C  
ATOM    399  C   ALA A  22      33.849 -25.412 -13.025  1.00 11.74           C  
ATOM    400  O   ALA A  22      33.330 -25.663 -14.121  1.00 13.36           O  
ATOM    401  CB  ALA A  22      33.581 -27.849 -12.382  1.00 11.85           C  
ATOM    402  HN  ALA A  22      31.762 -26.448 -11.109  1.00 11.86           H  
ATOM    403  HA  ALA A  22      34.762 -26.369 -11.324  1.00 11.86           H  
ATOM    404  HB1 ALA A  22      34.406 -28.147 -13.029  1.00 11.86           H  
ATOM    405  HB2 ALA A  22      32.648 -27.885 -12.945  1.00 11.86           H  
ATOM    406  HB3 ALA A  22      33.520 -28.531 -11.534  1.00 11.86           H  
ATOM    407  N   ALA A  23      34.426 -24.251 -12.743  1.00 11.82           N  
ATOM    408  CA  ALA A  23      34.297 -23.061 -13.587  1.00 11.66           C  
ATOM    409  C   ALA A  23      35.299 -23.038 -14.729  1.00 12.13           C  
ATOM    410  O   ALA A  23      36.345 -23.740 -14.699  1.00 11.65           O  
ATOM    411  CB  ALA A  23      34.491 -21.806 -12.738  1.00 12.16           C  
ATOM    412  HN  ALA A  23      35.016 -24.180 -11.853  1.00 11.88           H  
ATOM    413  HA  ALA A  23      33.292 -23.042 -14.008  1.00 11.88           H  
ATOM    414  HB1 ALA A  23      34.395 -20.922 -13.368  1.00 11.88           H  
ATOM    415  HB2 ALA A  23      35.483 -21.823 -12.285  1.00 11.88           H  
ATOM    416  HB3 ALA A  23      33.735 -21.777 -11.954  1.00 11.88           H  
ATOM    417  N   ASN A  24      35.012 -22.196 -15.709  1.00 11.53           N  
ATOM    418  CA  ASN A  24      36.012 -21.840 -16.708  1.00 10.82           C  
ATOM    419  C   ASN A  24      36.595 -20.469 -16.389  1.00 11.03           C  
ATOM    420  O   ASN A  24      36.032 -19.727 -15.571  1.00 11.10           O  
ATOM    421  CB  ASN A  24      35.411 -21.886 -18.119  1.00 11.85           C  
ATOM    422  CG  ASN A  24      34.190 -21.034 -18.232  1.00 12.15           C  
ATOM    423  ND2 ASN A  24      33.023 -21.665 -18.161  1.00 15.44           N  
ATOM    424  OD1 ASN A  24      34.291 -19.827 -18.322  1.00 12.91           O  
ATOM    425  HN  ASN A  24      34.032 -21.771 -15.769  1.00 12.10           H  
ATOM    426  HA  ASN A  24      36.818 -22.572 -16.658  1.00 12.10           H  
ATOM    427  HB1 ASN A  24      36.156 -21.530 -18.831  1.00 12.10           H  
ATOM    428  HB2 ASN A  24      35.145 -22.916 -18.355  1.00 12.10           H  
ATOM    429 1HD2 ASN A  24      32.996 -22.727 -18.030  1.00 12.10           H  
ATOM    430 2HD2 ASN A  24      32.110 -21.112 -18.235  1.00 12.10           H  
ATOM    431  N   PRO A  25      37.762 -20.138 -16.966  1.00 10.83           N  
ATOM    432  CA  PRO A  25      38.439 -18.901 -16.558  1.00 11.81           C  
ATOM    433  C   PRO A  25      37.700 -17.616 -16.879  1.00 12.94           C  
ATOM    434  O   PRO A  25      37.946 -16.587 -16.262  1.00 14.09           O  
ATOM    435  CB  PRO A  25      39.779 -18.925 -17.326  1.00 12.50           C  
ATOM    436  CG  PRO A  25      39.805 -20.165 -18.095  1.00 12.92           C  
ATOM    437  CD  PRO A  25      38.513 -20.903 -17.977  1.00 11.14           C  
ATOM    438  HA  PRO A  25      38.640 -18.940 -15.487  1.00 12.32           H  
ATOM    439  HB1 PRO A  25      39.842 -18.067 -17.996  1.00 12.32           H  
ATOM    440  HB2 PRO A  25      40.613 -18.901 -16.625  1.00 12.32           H  
ATOM    441  HG1 PRO A  25      39.984 -19.929 -19.144  1.00 12.32           H  
ATOM    442  HG2 PRO A  25      40.610 -20.797 -17.722  1.00 12.32           H  
ATOM    443  HD1 PRO A  25      37.983 -20.912 -18.929  1.00 12.32           H  
ATOM    444  HD2 PRO A  25      38.680 -21.927 -17.644  1.00 12.32           H  
ATOM    445  N   ARG A  26      36.779 -17.669 -17.829  1.00 13.16           N  
ATOM    446  CA  ARG A  26      36.106 -16.442 -18.262  1.00 13.89           C  
ATOM    447  C   ARG A  26      34.722 -16.220 -17.665  1.00 14.62           C  
ATOM    448  O   ARG A  26      34.037 -15.251 -18.028  1.00 15.11           O  
ATOM    449  CB  ARG A  26      36.092 -16.386 -19.795  1.00 13.19           C  
ATOM    450  CG  ARG A  26      37.515 -16.581 -20.341  1.00 13.50           C  
ATOM    451  CD  ARG A  26      37.567 -16.695 -21.852  1.00 12.55           C  
ATOM    452  NE  ARG A  26      38.950 -16.960 -22.230  1.00 11.34           N1+
ATOM    453  CZ  ARG A  26      39.891 -16.030 -22.410  1.00 11.89           C  
ATOM    454  NH1 ARG A  26      41.124 -16.408 -22.706  1.00 11.74           N1+
ATOM    455  NH2 ARG A  26      39.595 -14.730 -22.287  1.00 12.33           N  
ATOM    456  HN  ARG A  26      36.527 -18.606 -18.279  1.00 13.03           H  
ATOM    457  HA  ARG A  26      36.727 -15.611 -17.926  1.00 13.03           H  
ATOM    458  HB1 ARG A  26      35.447 -17.176 -20.179  1.00 13.03           H  
ATOM    459  HB2 ARG A  26      35.712 -15.417 -20.117  1.00 13.03           H  
ATOM    460  HG1 ARG A  26      38.122 -15.728 -20.037  1.00 13.03           H  
ATOM    461  HG2 ARG A  26      37.929 -17.493 -19.911  1.00 13.03           H  
ATOM    462  HD1 ARG A  26      36.928 -17.513 -22.184  1.00 13.03           H  
ATOM    463  HD2 ARG A  26      37.230 -15.763 -22.306  1.00 13.03           H  
ATOM    464  HE  ARG A  26      39.234 -17.982 -22.375  1.00 13.03           H  
ATOM    465 1HH1 ARG A  26      41.357 -17.448 -22.798  1.00 13.03           H  
ATOM    466 2HH1 ARG A  26      41.888 -15.673 -22.853  1.00 13.03           H  
ATOM    467 1HH2 ARG A  26      38.598 -14.429 -22.043  1.00 13.03           H  
ATOM    468 2HH2 ARG A  26      40.356 -13.992 -22.433  1.00 13.03           H  
ATOM    469  N   GLY A  27      34.304 -17.078 -16.731  1.00 14.78           N  
ATOM    470  CA  GLY A  27      32.981 -16.910 -16.101  1.00 14.31           C  
ATOM    471  C   GLY A  27      31.830 -17.091 -17.078  1.00 14.68           C  
ATOM    472  O   GLY A  27      30.756 -16.427 -16.985  1.00 14.79           O  
ATOM    473  HN  GLY A  27      34.933 -17.893 -16.438  1.00 14.64           H  
ATOM    474  HA1 GLY A  27      32.880 -17.647 -15.305  1.00 14.64           H  
ATOM    475  HA2 GLY A  27      32.923 -15.907 -15.678  1.00 14.64           H  
ATOM    476  N   LEU A  28      32.032 -18.013 -18.018  1.00 13.88           N  
ATOM    477  CA  LEU A  28      31.020 -18.360 -19.001  1.00 14.31           C  
ATOM    478  C   LEU A  28      30.129 -19.488 -18.514  1.00 14.92           C  
ATOM    479  O   LEU A  28      30.525 -20.253 -17.647  1.00 15.15           O  
ATOM    480  CB  LEU A  28      31.699 -18.761 -20.326  1.00 14.49           C  
ATOM    481  CG  LEU A  28      32.483 -17.640 -20.987  1.00 14.38           C  
ATOM    482  CD1 LEU A  28      33.460 -18.249 -21.998  1.00 14.82           C  
ATOM    483  CD2 LEU A  28      31.563 -16.620 -21.684  1.00 15.08           C  
ATOM    484  HN  LEU A  28      32.975 -18.517 -18.050  1.00 14.63           H  
ATOM    485  HA  LEU A  28      30.399 -17.483 -19.182  1.00 14.63           H  
ATOM    486  HB1 LEU A  28      32.384 -19.584 -20.124  1.00 14.63           H  
ATOM    487  HB2 LEU A  28      30.926 -19.093 -21.019  1.00 14.63           H  
ATOM    488  HG  LEU A  28      33.058 -17.120 -20.220  1.00 14.63           H  
ATOM    489 1HD1 LEU A  28      34.029 -17.453 -22.479  1.00 14.63           H  
ATOM    490 2HD1 LEU A  28      32.903 -18.804 -22.753  1.00 14.63           H  
ATOM    491 3HD1 LEU A  28      34.144 -18.923 -21.482  1.00 14.63           H  
ATOM    492 1HD2 LEU A  28      32.168 -15.838 -22.142  1.00 14.63           H  
ATOM    493 2HD2 LEU A  28      30.890 -16.176 -20.950  1.00 14.63           H  
ATOM    494 3HD2 LEU A  28      30.978 -17.124 -22.454  1.00 14.63           H  
ATOM    495  N   PRO A  29      28.900 -19.588 -19.061  1.00 15.95           N  
ATOM    496  CA  PRO A  29      27.982 -20.658 -18.645  1.00 16.55           C  
ATOM    497  C   PRO A  29      28.559 -22.080 -18.823  1.00 17.56           C  
ATOM    498  O   PRO A  29      28.285 -22.950 -17.992  1.00 17.13           O  
ATOM    499  CB  PRO A  29      26.735 -20.415 -19.522  1.00 16.70           C  
ATOM    500  CG  PRO A  29      26.806 -18.952 -19.855  1.00 16.93           C  
ATOM    501  CD  PRO A  29      28.277 -18.682 -20.045  1.00 15.86           C  
ATOM    502  HA  PRO A  29      27.715 -20.511 -17.598  1.00 16.67           H  
ATOM    503  HB1 PRO A  29      26.774 -21.021 -20.427  1.00 16.67           H  
ATOM    504  HB2 PRO A  29      25.823 -20.643 -18.970  1.00 16.67           H  
ATOM    505  HG1 PRO A  29      26.253 -18.737 -20.770  1.00 16.67           H  
ATOM    506  HG2 PRO A  29      26.406 -18.351 -19.039  1.00 16.67           H  
ATOM    507  HD1 PRO A  29      28.594 -18.925 -21.059  1.00 16.67           H  
ATOM    508  HD2 PRO A  29      28.517 -17.641 -19.828  1.00 16.67           H  
ATOM    509  N   GLY A  30      29.357 -22.307 -19.871  1.00 18.02           N  
ATOM    510  CA  GLY A  30      30.079 -23.585 -20.041  1.00 20.06           C  
ATOM    511  C   GLY A  30      29.192 -24.791 -20.292  1.00 20.93           C  
ATOM    512  O   GLY A  30      28.116 -24.645 -20.851  1.00 20.85           O  
ATOM    513  HN  GLY A  30      29.476 -21.541 -20.608  1.00 19.97           H  
ATOM    514  HA1 GLY A  30      30.757 -23.481 -20.888  1.00 19.97           H  
ATOM    515  HA2 GLY A  30      30.655 -23.771 -19.135  1.00 19.96           H  
ATOM    516  N   ASP A  31      29.653 -25.979 -19.900  1.00 22.10           N  
ATOM    517  CA  ASP A  31      28.839 -27.200 -20.016  1.00 23.15           C  
ATOM    518  C   ASP A  31      29.009 -28.089 -18.785  1.00 22.00           C  
ATOM    519  O   ASP A  31      29.781 -27.756 -17.901  1.00 21.34           O  
ATOM    520  CB  ASP A  31      29.147 -27.957 -21.314  1.00 25.11           C  
ATOM    521  CG  ASP A  31      30.613 -27.952 -21.664  1.00 28.53           C  
ATOM    522  OD1 ASP A  31      31.449 -28.139 -20.752  1.00 34.35           O  
ATOM    523  OD2 ASP A  31      30.926 -27.759 -22.860  1.00 33.63           O1-
ATOM    524  HN  ASP A  31      30.639 -26.047 -19.491  1.00 26.28           H  
ATOM    525  HA  ASP A  31      27.794 -26.894 -20.056  1.00 26.28           H  
ATOM    526  HB1 ASP A  31      28.821 -28.991 -21.199  1.00 26.28           H  
ATOM    527  HB2 ASP A  31      28.594 -27.489 -22.128  1.00 26.28           H  
ATOM    528  N   GLY A  32      28.277 -29.199 -18.726  1.00 20.74           N  
ATOM    529  CA  GLY A  32      28.359 -30.121 -17.595  1.00 19.31           C  
ATOM    530  C   GLY A  32      28.040 -29.443 -16.277  1.00 18.19           C  
ATOM    531  O   GLY A  32      27.037 -28.729 -16.164  1.00 18.47           O  
ATOM    532  HN  GLY A  32      27.608 -29.423 -19.531  1.00 19.18           H  
ATOM    533  HA1 GLY A  32      27.649 -30.933 -17.752  1.00 19.18           H  
ATOM    534  HA2 GLY A  32      29.370 -30.526 -17.545  1.00 19.18           H  
ATOM    535  N   VAL A  33      28.902 -29.649 -15.286  1.00 17.05           N  
ATOM    536  CA  VAL A  33      28.691 -29.069 -13.961  1.00 15.53           C  
ATOM    537  C   VAL A  33      28.514 -27.541 -14.017  1.00 14.39           C  
ATOM    538  O   VAL A  33      27.604 -27.008 -13.389  1.00 14.01           O  
ATOM    539  CB  VAL A  33      29.839 -29.432 -12.964  1.00 16.32           C  
ATOM    540  CG1 VAL A  33      29.704 -28.630 -11.689  1.00 14.39           C  
ATOM    541  CG2 VAL A  33      29.848 -30.926 -12.651  1.00 17.75           C  
ATOM    542  HN  VAL A  33      29.768 -30.252 -15.462  1.00 15.63           H  
ATOM    543  HA  VAL A  33      27.768 -29.490 -13.563  1.00 15.63           H  
ATOM    544  HB  VAL A  33      30.790 -29.175 -13.430  1.00 15.63           H  
ATOM    545 1HG1 VAL A  33      30.511 -28.895 -11.006  1.00 15.63           H  
ATOM    546 2HG1 VAL A  33      28.745 -28.850 -11.220  1.00 15.63           H  
ATOM    547 3HG1 VAL A  33      29.759 -27.566 -11.921  1.00 15.63           H  
ATOM    548 1HG2 VAL A  33      30.657 -31.147 -11.955  1.00 15.63           H  
ATOM    549 2HG2 VAL A  33      29.997 -31.490 -13.572  1.00 15.63           H  
ATOM    550 3HG2 VAL A  33      28.896 -31.209 -12.202  1.00 15.63           H  
ATOM    551  N   CYS A  34      29.384 -26.853 -14.763  1.00 14.22           N  
ATOM    552  CA  CYS A  34      29.352 -25.399 -14.843  1.00 14.26           C  
ATOM    553  C   CYS A  34      27.991 -24.917 -15.360  1.00 14.73           C  
ATOM    554  O   CYS A  34      27.418 -23.934 -14.843  1.00 14.88           O  
ATOM    555  CB  CYS A  34      30.471 -24.899 -15.753  1.00 15.28           C  
ATOM    556  SG  CYS A  34      30.711 -23.121 -15.658  1.00 16.35           S  
ATOM    557  HN  CYS A  34      30.127 -27.387 -15.318  1.00 14.95           H  
ATOM    558  HA  CYS A  34      29.508 -24.992 -13.844  1.00 14.95           H  
ATOM    559  HB1 CYS A  34      31.400 -25.391 -15.464  1.00 14.95           H  
ATOM    560  HB2 CYS A  34      30.225 -25.162 -16.782  1.00 14.95           H  
ATOM    561  HG  CYS A  34      29.582 -22.497 -16.021  1.00 14.95           H  
ATOM    562  N   LYS A  35      27.489 -25.618 -16.379  1.00 13.55           N  
ATOM    563  CA  LYS A  35      26.175 -25.319 -16.966  1.00 14.44           C  
ATOM    564  C   LYS A  35      25.037 -25.541 -15.971  1.00 13.69           C  
ATOM    565  O   LYS A  35      24.085 -24.756 -15.926  1.00 14.27           O  
ATOM    566  CB  LYS A  35      25.958 -26.134 -18.240  1.00 14.51           C  
ATOM    567  CG  LYS A  35      24.613 -25.853 -18.929  1.00 17.30           C  
ATOM    568  CD  LYS A  35      24.469 -26.620 -20.250  0.00 24.08           C  
ATOM    569  CE  LYS A  35      23.080 -26.377 -20.843  0.00 27.75           C  
ATOM    570  NZ  LYS A  35      22.662 -27.417 -21.827  0.00 31.23           N1+
ATOM    571  HN  LYS A  35      28.063 -26.426 -16.783  1.00 18.98           H  
ATOM    572  HA  LYS A  35      26.170 -24.265 -17.244  1.00 18.98           H  
ATOM    573  HB1 LYS A  35      26.759 -25.899 -18.940  1.00 18.98           H  
ATOM    574  HB2 LYS A  35      25.999 -27.192 -17.983  1.00 18.98           H  
ATOM    575  HG1 LYS A  35      23.806 -26.152 -18.260  1.00 18.98           H  
ATOM    576  HG2 LYS A  35      24.539 -24.785 -19.133  1.00 18.98           H  
ATOM    577  HD1 LYS A  35      25.227 -26.275 -20.953  0.00 18.98           H  
ATOM    578  HD2 LYS A  35      24.602 -27.686 -20.065  0.00 18.98           H  
ATOM    579  HE1 LYS A  35      22.355 -26.362 -20.029  0.00 18.98           H  
ATOM    580  HE2 LYS A  35      23.084 -25.409 -21.345  0.00 18.98           H  
ATOM    581  HZ1 LYS A  35      21.686 -27.185 -22.199  0.00 18.98           H  
ATOM    582  HZ2 LYS A  35      22.642 -28.374 -21.349  0.00 18.98           H  
ATOM    583  HZ3 LYS A  35      23.357 -27.439 -22.640  0.00 18.98           H  
ATOM    584  N   ALA A  36      25.140 -26.593 -15.162  1.00 13.24           N  
ATOM    585  CA  ALA A  36      24.124 -26.868 -14.155  1.00 13.31           C  
ATOM    586  C   ALA A  36      24.152 -25.792 -13.066  1.00 13.13           C  
ATOM    587  O   ALA A  36      23.120 -25.393 -12.561  1.00 13.23           O  
ATOM    588  CB  ALA A  36      24.331 -28.262 -13.548  1.00 13.91           C  
ATOM    589  HN  ALA A  36      25.982 -27.247 -15.253  1.00 13.36           H  
ATOM    590  HA  ALA A  36      23.147 -26.844 -14.637  1.00 13.36           H  
ATOM    591  HB1 ALA A  36      23.563 -28.450 -12.798  1.00 13.36           H  
ATOM    592  HB2 ALA A  36      25.315 -28.313 -13.081  1.00 13.36           H  
ATOM    593  HB3 ALA A  36      24.263 -29.015 -14.334  1.00 13.36           H  
ATOM    594  N   VAL A  37      25.353 -25.318 -12.719  1.00 12.08           N  
ATOM    595  CA  VAL A  37      25.499 -24.248 -11.723  1.00 12.51           C  
ATOM    596  C   VAL A  37      24.928 -22.934 -12.270  1.00 12.25           C  
ATOM    597  O   VAL A  37      24.242 -22.188 -11.571  1.00 11.89           O  
ATOM    598  CB  VAL A  37      26.994 -24.112 -11.330  1.00 12.78           C  
ATOM    599  CG1 VAL A  37      27.236 -22.868 -10.485  1.00 13.67           C  
ATOM    600  CG2 VAL A  37      27.449 -25.368 -10.544  1.00 14.17           C  
ATOM    601  HN  VAL A  37      26.229 -25.728 -13.178  1.00 12.76           H  
ATOM    602  HA  VAL A  37      24.933 -24.526 -10.834  1.00 12.76           H  
ATOM    603  HB  VAL A  37      27.588 -24.036 -12.241  1.00 12.76           H  
ATOM    604 1HG1 VAL A  37      28.293 -22.803 -10.227  1.00 12.76           H  
ATOM    605 2HG1 VAL A  37      26.643 -22.927  -9.572  1.00 12.76           H  
ATOM    606 3HG1 VAL A  37      26.945 -21.982 -11.050  1.00 12.76           H  
ATOM    607 1HG2 VAL A  37      28.499 -25.266 -10.271  1.00 12.76           H  
ATOM    608 2HG2 VAL A  37      27.320 -26.253 -11.167  1.00 12.76           H  
ATOM    609 3HG2 VAL A  37      26.848 -25.469  -9.640  1.00 12.76           H  
ATOM    610  N   TYR A  38      25.194 -22.673 -13.546  1.00 12.39           N  
ATOM    611  CA  TYR A  38      24.644 -21.491 -14.211  1.00 12.12           C  
ATOM    612  C   TYR A  38      23.110 -21.489 -14.243  1.00 12.25           C  
ATOM    613  O   TYR A  38      22.486 -20.435 -14.148  1.00 11.86           O  
ATOM    614  CB  TYR A  38      25.203 -21.379 -15.626  1.00 12.65           C  
ATOM    615  CG  TYR A  38      24.848 -20.072 -16.283  1.00 14.02           C  
ATOM    616  CD1 TYR A  38      25.554 -18.903 -15.983  1.00 17.80           C  
ATOM    617  CD2 TYR A  38      23.798 -19.997 -17.188  1.00 15.65           C  
ATOM    618  CE1 TYR A  38      25.219 -17.682 -16.585  1.00 20.16           C  
ATOM    619  CE2 TYR A  38      23.450 -18.788 -17.789  1.00 18.60           C  
ATOM    620  CZ  TYR A  38      24.161 -17.641 -17.481  1.00 20.29           C  
ATOM    621  OH  TYR A  38      23.814 -16.459 -18.092  1.00 21.96           O  
ATOM    622  HN  TYR A  38      25.823 -23.340 -14.098  1.00 15.81           H  
ATOM    623  HA  TYR A  38      24.968 -20.612 -13.653  1.00 15.81           H  
ATOM    624  HB1 TYR A  38      26.289 -21.464 -15.581  1.00 15.81           H  
ATOM    625  HB2 TYR A  38      24.799 -22.194 -16.227  1.00 15.81           H  
ATOM    626  HD1 TYR A  38      26.378 -18.942 -15.270  1.00 15.81           H  
ATOM    627  HD2 TYR A  38      23.236 -20.898 -17.433  1.00 15.81           H  
ATOM    628  HE1 TYR A  38      25.782 -16.778 -16.352  1.00 15.81           H  
ATOM    629  HE2 TYR A  38      22.623 -18.746 -18.497  1.00 15.81           H  
ATOM    630  HH  TYR A  38      23.551 -15.751 -17.362  1.00 15.81           H  
ATOM    631  N   LYS A  39      22.525 -22.673 -14.393  0.50 12.26           N  
ATOM    632  CA  LYS A  39      21.066 -22.822 -14.418  0.50 12.80           C  
ATOM    633  C   LYS A  39      20.447 -22.335 -13.100  0.50 13.06           C  
ATOM    634  O   LYS A  39      19.393 -21.692 -13.097  0.50 13.61           O  
ATOM    635  CB  LYS A  39      20.699 -24.290 -14.666  0.50 12.87           C  
ATOM    636  CG  LYS A  39      19.225 -24.532 -15.015  0.50 13.19           C  
ATOM    637  CD  LYS A  39      18.687 -25.788 -14.309  0.50 14.72           C  
ATOM    638  CE  LYS A  39      18.210 -25.486 -12.874  0.50 13.05           C  
ATOM    639  NZ  LYS A  39      18.407 -26.616 -11.904  0.50 12.83           N1+
ATOM    640  HN  LYS A  39      23.137 -23.544 -14.499  0.50 13.15           H  
ATOM    641  HA  LYS A  39      20.667 -22.220 -15.234  0.50 13.15           H  
ATOM    642  HB1 LYS A  39      21.308 -24.657 -15.492  0.50 13.15           H  
ATOM    643  HB2 LYS A  39      20.931 -24.855 -13.763  0.50 13.15           H  
ATOM    644  HG1 LYS A  39      18.639 -23.669 -14.701  0.50 13.15           H  
ATOM    645  HG2 LYS A  39      19.131 -24.662 -16.093  0.50 13.15           H  
ATOM    646  HD1 LYS A  39      17.848 -26.182 -14.883  0.50 13.15           H  
ATOM    647  HD2 LYS A  39      19.480 -26.534 -14.266  0.50 13.15           H  
ATOM    648  HE1 LYS A  39      18.762 -24.621 -12.506  0.50 13.15           H  
ATOM    649  HE2 LYS A  39      17.146 -25.250 -12.911  0.50 13.15           H  
ATOM    650  HZ1 LYS A  39      18.051 -26.324 -10.938  0.50 13.15           H  
ATOM    651  HZ2 LYS A  39      19.448 -26.857 -11.842  0.50 13.15           H  
ATOM    652  HZ3 LYS A  39      17.862 -27.474 -12.240  0.50 13.15           H  
ATOM    653  N   LYS A  40      21.121 -22.602 -11.987  1.00 14.02           N  
ATOM    654  CA  LYS A  40      20.584 -22.232 -10.657  1.00 15.33           C  
ATOM    655  C   LYS A  40      21.012 -20.883 -10.132  1.00 15.47           C  
ATOM    656  O   LYS A  40      20.242 -20.152  -9.544  1.00 15.55           O  
ATOM    657  CB  LYS A  40      20.865 -23.291  -9.569  1.00 15.78           C  
ATOM    658  CG  LYS A  40      20.233 -22.939  -8.178  1.00 18.65           C  
ATOM    659  CD  LYS A  40      19.904 -24.133  -7.250  0.00 53.78           C  
ATOM    660  CE  LYS A  40      18.839 -25.110  -7.782  0.00 50.14           C  
ATOM    661  NZ  LYS A  40      17.894 -25.891  -6.822  0.00 41.00           N1+
ATOM    662  HN  LYS A  40      22.069 -23.093 -12.052  1.00 26.64           H  
ATOM    663  HA  LYS A  40      19.500 -22.187 -10.767  1.00 26.64           H  
ATOM    664  HB1 LYS A  40      20.457 -24.245  -9.902  1.00 26.64           H  
ATOM    665  HB2 LYS A  40      21.944 -23.381  -9.445  1.00 26.64           H  
ATOM    666  HG1 LYS A  40      20.933 -22.292  -7.650  1.00 26.64           H  
ATOM    667  HG2 LYS A  40      19.305 -22.397  -8.363  1.00 26.64           H  
ATOM    668  HD1 LYS A  40      20.824 -24.695  -7.086  0.00 26.64           H  
ATOM    669  HD2 LYS A  40      19.548 -23.733  -6.301  0.00 26.64           H  
ATOM    670  HE1 LYS A  40      18.194 -24.531  -8.443  0.00 26.64           H  
ATOM    671  HE2 LYS A  40      19.375 -25.861  -8.363  0.00 26.64           H  
ATOM    672  HZ1 LYS A  40      17.235 -26.510  -7.395  0.00 26.64           H  
ATOM    673  HZ2 LYS A  40      17.319 -25.198  -6.245  0.00 26.64           H  
ATOM    674  HZ3 LYS A  40      18.477 -26.503  -6.166  0.00 26.64           H  
ATOM    675  N   TRP A  41      22.277 -20.539 -10.330  1.00 14.78           N  
ATOM    676  CA  TRP A  41      22.819 -19.303  -9.771  1.00 14.78           C  
ATOM    677  C   TRP A  41      23.505 -18.481 -10.855  1.00 14.37           C  
ATOM    678  O   TRP A  41      24.695 -18.182 -10.751  1.00 14.58           O  
ATOM    679  CB  TRP A  41      23.845 -19.586  -8.643  1.00 14.42           C  
ATOM    680  CG  TRP A  41      23.377 -20.401  -7.453  1.00 17.40           C  
ATOM    681  CD1 TRP A  41      22.703 -19.948  -6.361  1.00 18.66           C  
ATOM    682  CD2 TRP A  41      23.630 -21.795  -7.218  1.00 17.38           C  
ATOM    683  CE2 TRP A  41      23.051 -22.127  -5.972  1.00 18.96           C  
ATOM    684  CE3 TRP A  41      24.292 -22.795  -7.945  1.00 17.46           C  
ATOM    685  NE1 TRP A  41      22.479 -20.985  -5.469  1.00 20.75           N  
ATOM    686  CZ2 TRP A  41      23.089 -23.429  -5.449  1.00 17.47           C  
ATOM    687  CZ3 TRP A  41      24.344 -24.080  -7.420  1.00 17.11           C  
ATOM    688  CH2 TRP A  41      23.744 -24.385  -6.187  1.00 16.58           C  
ATOM    689  HN  TRP A  41      22.911 -21.177 -10.909  1.00 16.76           H  
ATOM    690  HA  TRP A  41      21.998 -18.718  -9.357  1.00 16.76           H  
ATOM    691  HB1 TRP A  41      24.684 -20.118  -9.092  1.00 16.76           H  
ATOM    692  HB2 TRP A  41      24.186 -18.623  -8.264  1.00 16.76           H  
ATOM    693  HD1 TRP A  41      22.385 -18.917  -6.209  1.00 16.76           H  
ATOM    694  HE1 TRP A  41      21.949 -20.908  -4.543  1.00 16.76           H  
ATOM    695  HE3 TRP A  41      24.757 -22.568  -8.904  1.00 16.76           H  
ATOM    696  HZ2 TRP A  41      22.618 -23.672  -4.496  1.00 16.76           H  
ATOM    697  HZ3 TRP A  41      24.859 -24.865  -7.974  1.00 16.76           H  
ATOM    698  HH2 TRP A  41      23.799 -25.405  -5.807  1.00 16.76           H  
ATOM    699  N   PRO A  42      22.758 -18.084 -11.907  1.00 13.38           N  
ATOM    700  CA  PRO A  42      23.442 -17.372 -12.974  1.00 13.27           C  
ATOM    701  C   PRO A  42      24.075 -16.056 -12.508  1.00 13.03           C  
ATOM    702  O   PRO A  42      25.072 -15.620 -13.089  1.00 14.18           O  
ATOM    703  CB  PRO A  42      22.316 -17.115 -13.999  1.00 12.56           C  
ATOM    704  CG  PRO A  42      21.059 -17.155 -13.214  1.00 13.44           C  
ATOM    705  CD  PRO A  42      21.307 -18.200 -12.154  1.00 13.41           C  
ATOM    706  HA  PRO A  42      24.205 -18.013 -13.416  1.00 13.32           H  
ATOM    707  HB1 PRO A  42      22.442 -16.140 -14.469  1.00 13.32           H  
ATOM    708  HB2 PRO A  42      22.313 -17.890 -14.765  1.00 13.32           H  
ATOM    709  HG1 PRO A  42      20.858 -16.185 -12.759  1.00 13.32           H  
ATOM    710  HG2 PRO A  42      20.219 -17.441 -13.847  1.00 13.32           H  
ATOM    711  HD1 PRO A  42      20.737 -17.984 -11.250  1.00 13.32           H  
ATOM    712  HD2 PRO A  42      21.050 -19.195 -12.517  1.00 13.32           H  
ATOM    713  N   GLU A  43      23.493 -15.419 -11.485  1.00 13.94           N  
ATOM    714  CA  GLU A  43      23.988 -14.124 -11.018  1.00 14.24           C  
ATOM    715  C   GLU A  43      25.302 -14.294 -10.243  1.00 14.61           C  
ATOM    716  O   GLU A  43      26.029 -13.316 -10.027  1.00 14.98           O  
ATOM    717  CB  GLU A  43      22.937 -13.392 -10.159  1.00 15.06           C  
ATOM    718  CG  GLU A  43      22.803 -13.930  -8.741  1.00 14.31           C  
ATOM    719  CD  GLU A  43      21.866 -15.117  -8.623  1.00 18.32           C  
ATOM    720  OE1 GLU A  43      21.130 -15.161  -7.608  1.00 21.93           O  
ATOM    721  OE2 GLU A  43      21.814 -15.979  -9.529  1.00 18.04           O1-
ATOM    722  HN  GLU A  43      22.650 -15.865 -11.000  1.00 16.16           H  
ATOM    723  HA  GLU A  43      24.193 -13.508 -11.894  1.00 16.16           H  
ATOM    724  HB1 GLU A  43      23.217 -12.340 -10.100  1.00 16.16           H  
ATOM    725  HB2 GLU A  43      21.969 -13.484 -10.652  1.00 16.16           H  
ATOM    726  HG1 GLU A  43      23.790 -14.236  -8.395  1.00 16.16           H  
ATOM    727  HG2 GLU A  43      22.426 -13.130  -8.104  1.00 16.16           H  
ATOM    728  N   SER A  44      25.620 -15.538  -9.874  1.00 14.53           N  
ATOM    729  CA  SER A  44      26.917 -15.826  -9.263  1.00 14.40           C  
ATOM    730  C   SER A  44      28.048 -15.715 -10.266  1.00 14.39           C  
ATOM    731  O   SER A  44      29.204 -15.754  -9.870  1.00 13.78           O  
ATOM    732  CB  SER A  44      26.951 -17.215  -8.586  1.00 14.14           C  
ATOM    733  OG  SER A  44      27.128 -18.264  -9.525  1.00 15.57           O  
ATOM    734  HN  SER A  44      24.919 -16.332 -10.027  1.00 14.47           H  
ATOM    735  HA  SER A  44      27.089 -15.078  -8.489  1.00 14.47           H  
ATOM    736  HB1 SER A  44      27.776 -17.238  -7.874  1.00 14.47           H  
ATOM    737  HB2 SER A  44      26.010 -17.371  -8.058  1.00 14.47           H  
ATOM    738  HG  SER A  44      26.335 -18.256 -10.213  1.00 14.47           H  
ATOM    739  N   PHE A  45      27.721 -15.568 -11.548  1.00 13.78           N  
ATOM    740  CA  PHE A  45      28.750 -15.448 -12.580  1.00 14.40           C  
ATOM    741  C   PHE A  45      29.113 -13.993 -12.821  1.00 14.71           C  
ATOM    742  O   PHE A  45      29.907 -13.691 -13.702  1.00 16.77           O  
ATOM    743  CB  PHE A  45      28.323 -16.155 -13.884  1.00 13.48           C  
ATOM    744  CG  PHE A  45      28.290 -17.658 -13.774  1.00 14.23           C  
ATOM    745  CD1 PHE A  45      29.208 -18.432 -14.481  1.00 12.68           C  
ATOM    746  CD2 PHE A  45      27.379 -18.302 -12.932  1.00 13.90           C  
ATOM    747  CE1 PHE A  45      29.198 -19.829 -14.391  1.00 13.97           C  
ATOM    748  CE2 PHE A  45      27.370 -19.693 -12.804  1.00 14.25           C  
ATOM    749  CZ  PHE A  45      28.293 -20.467 -13.572  1.00 12.01           C  
ATOM    750  HN  PHE A  45      26.689 -15.537 -11.828  1.00 14.02           H  
ATOM    751  HA  PHE A  45      29.644 -15.952 -12.212  1.00 14.02           H  
ATOM    752  HB1 PHE A  45      27.326 -15.808 -14.153  1.00 14.02           H  
ATOM    753  HB2 PHE A  45      29.028 -15.883 -14.670  1.00 14.02           H  
ATOM    754  HD1 PHE A  45      29.947 -17.941 -15.115  1.00 14.02           H  
ATOM    755  HD2 PHE A  45      26.662 -17.708 -12.365  1.00 14.02           H  
ATOM    756  HE1 PHE A  45      29.910 -20.415 -14.972  1.00 14.02           H  
ATOM    757  HE2 PHE A  45      26.668 -20.181 -12.127  1.00 14.02           H  
ATOM    758  HZ  PHE A  45      28.281 -21.555 -13.510  1.00 14.02           H  
ATOM    759  N   LYS A  46      28.535 -13.089 -12.032  1.00 14.51           N  
ATOM    760  CA  LYS A  46      28.858 -11.684 -12.170  1.00 15.21           C  
ATOM    761  C   LYS A  46      30.302 -11.478 -11.730  1.00 15.37           C  
ATOM    762  O   LYS A  46      30.615 -11.664 -10.557  1.00 16.00           O  
ATOM    763  CB  LYS A  46      27.919 -10.825 -11.318  1.00 14.46           C  
ATOM    764  CG  LYS A  46      28.119  -9.337 -11.551  1.00 15.54           C  
ATOM    765  CD  LYS A  46      27.213  -8.496 -10.678  1.00 14.53           C  
ATOM    766  CE  LYS A  46      27.478  -7.026 -10.917  1.00 15.65           C  
ATOM    767  NZ  LYS A  46      26.520  -6.189 -10.156  1.00 15.43           N1+
ATOM    768  HN  LYS A  46      27.828 -13.402 -11.292  1.00 15.19           H  
ATOM    769  HA  LYS A  46      28.758 -11.395 -13.216  1.00 15.19           H  
ATOM    770  HB1 LYS A  46      26.889 -11.082 -11.566  1.00 15.19           H  
ATOM    771  HB2 LYS A  46      28.105 -11.042 -10.266  1.00 15.19           H  
ATOM    772  HG1 LYS A  46      29.155  -9.083 -11.329  1.00 15.19           H  
ATOM    773  HG2 LYS A  46      27.906  -9.114 -12.596  1.00 15.19           H  
ATOM    774  HD1 LYS A  46      26.173  -8.718 -10.918  1.00 15.19           H  
ATOM    775  HD2 LYS A  46      27.403  -8.731  -9.631  1.00 15.19           H  
ATOM    776  HE1 LYS A  46      28.493  -6.789 -10.597  1.00 15.19           H  
ATOM    777  HE2 LYS A  46      27.373  -6.812 -11.981  1.00 15.19           H  
ATOM    778  HZ1 LYS A  46      26.725  -5.155 -10.339  1.00 15.19           H  
ATOM    779  HZ2 LYS A  46      26.621  -6.392  -9.110  1.00 15.19           H  
ATOM    780  HZ3 LYS A  46      25.522  -6.415 -10.468  1.00 15.19           H  
ATOM    781  N   ASN A  47      31.169 -11.106 -12.671  1.00 16.69           N  
ATOM    782  CA  ASN A  47      32.606 -10.931 -12.358  1.00 17.23           C  
ATOM    783  C   ASN A  47      33.246 -12.142 -11.665  1.00 16.85           C  
ATOM    784  O   ASN A  47      34.000 -12.006 -10.699  1.00 17.60           O  
ATOM    785  CB  ASN A  47      32.830  -9.648 -11.556  1.00 18.30           C  
ATOM    786  CG  ASN A  47      32.440  -8.414 -12.338  1.00 18.88           C  
ATOM    787  ND2 ASN A  47      31.585  -7.580 -11.743  1.00 20.83           N  
ATOM    788  OD1 ASN A  47      32.886  -8.214 -13.483  1.00 21.69           O  
ATOM    789  HN  ASN A  47      30.822 -10.931 -13.668  1.00 18.51           H  
ATOM    790  HA  ASN A  47      33.123 -10.803 -13.309  1.00 18.51           H  
ATOM    791  HB1 ASN A  47      32.230  -9.692 -10.647  1.00 18.51           H  
ATOM    792  HB2 ASN A  47      33.885  -9.578 -11.292  1.00 18.51           H  
ATOM    793 1HD2 ASN A  47      31.214  -7.802 -10.764  1.00 18.51           H  
ATOM    794 2HD2 ASN A  47      31.270  -6.689 -12.245  1.00 18.51           H  
ATOM    795  N   SER A  48      32.933 -13.330 -12.171  1.00 16.05           N  
ATOM    796  CA  SER A  48      33.492 -14.572 -11.622  1.00 14.89           C  
ATOM    797  C   SER A  48      34.753 -15.028 -12.371  1.00 14.28           C  
ATOM    798  O   SER A  48      35.424 -15.964 -11.927  1.00 13.74           O  
ATOM    799  CB  SER A  48      32.441 -15.676 -11.668  1.00 15.17           C  
ATOM    800  OG  SER A  48      32.029 -15.906 -13.021  1.00 14.69           O  
ATOM    801  HN  SER A  48      32.257 -13.383 -12.999  1.00 14.80           H  
ATOM    802  HA  SER A  48      33.758 -14.396 -10.580  1.00 14.80           H  
ATOM    803  HB1 SER A  48      32.864 -16.594 -11.259  1.00 14.80           H  
ATOM    804  HB2 SER A  48      31.577 -15.377 -11.074  1.00 14.80           H  
ATOM    805  HG  SER A  48      31.620 -15.024 -13.418  1.00 14.80           H  
ATOM    806  N   ALA A  49      35.069 -14.378 -13.488  1.00 13.90           N  
ATOM    807  CA  ALA A  49      36.294 -14.721 -14.262  1.00 13.55           C  
ATOM    808  C   ALA A  49      37.544 -14.661 -13.382  1.00 13.45           C  
ATOM    809  O   ALA A  49      37.711 -13.726 -12.601  1.00 14.42           O  
ATOM    810  CB  ALA A  49      36.445 -13.763 -15.465  1.00 13.19           C  
ATOM    811  HN  ALA A  49      34.430 -13.594 -13.837  1.00 13.70           H  
ATOM    812  HA  ALA A  49      36.188 -15.737 -14.642  1.00 13.70           H  
ATOM    813  HB1 ALA A  49      37.344 -14.021 -16.025  1.00 13.70           H  
ATOM    814  HB2 ALA A  49      36.524 -12.737 -15.105  1.00 13.70           H  
ATOM    815  HB3 ALA A  49      35.574 -13.854 -16.114  1.00 13.70           H  
ATOM    816  N   THR A  50      38.410 -15.673 -13.494  1.00 13.68           N  
ATOM    817  CA  THR A  50      39.556 -15.808 -12.593  1.00 12.90           C  
ATOM    818  C   THR A  50      40.542 -16.764 -13.276  1.00 12.92           C  
ATOM    819  O   THR A  50      40.121 -17.562 -14.079  1.00 12.88           O  
ATOM    820  CB  THR A  50      39.115 -16.269 -11.151  1.00 13.47           C  
ATOM    821  CG2 THR A  50      38.667 -17.734 -11.099  1.00 12.86           C  
ATOM    822  OG1 THR A  50      40.191 -16.069 -10.230  1.00 12.01           O  
ATOM    823  HN  THR A  50      38.262 -16.403 -14.262  1.00 12.96           H  
ATOM    824  HA  THR A  50      40.035 -14.833 -12.505  1.00 12.96           H  
ATOM    825  HB  THR A  50      38.278 -15.646 -10.836  1.00 12.96           H  
ATOM    826  HG1 THR A  50      41.023 -16.632 -10.536  1.00 12.96           H  
ATOM    827 1HG2 THR A  50      38.376 -17.990 -10.080  1.00 12.96           H  
ATOM    828 2HG2 THR A  50      39.489 -18.377 -11.414  1.00 12.96           H  
ATOM    829 3HG2 THR A  50      37.817 -17.878 -11.766  1.00 12.96           H  
ATOM    830  N   PRO A  51      41.834 -16.710 -12.998  1.00 12.07           N  
ATOM    831  CA  PRO A  51      42.738 -17.567 -13.749  1.00 12.01           C  
ATOM    832  C   PRO A  51      42.682 -19.036 -13.409  1.00 12.34           C  
ATOM    833  O   PRO A  51      42.179 -19.418 -12.433  1.00 11.86           O  
ATOM    834  CB  PRO A  51      44.118 -16.985 -13.442  1.00 11.80           C  
ATOM    835  CG  PRO A  51      43.860 -15.622 -13.030  1.00 14.14           C  
ATOM    836  CD  PRO A  51      42.567 -15.643 -12.330  1.00 12.37           C  
ATOM    837  HA  PRO A  51      42.534 -17.445 -14.813  1.00 12.37           H  
ATOM    838  HB1 PRO A  51      44.601 -17.544 -12.640  1.00 12.37           H  
ATOM    839  HB2 PRO A  51      44.749 -17.005 -14.330  1.00 12.37           H  
ATOM    840  HG1 PRO A  51      44.647 -15.275 -12.360  1.00 12.37           H  
ATOM    841  HG2 PRO A  51      43.808 -14.968 -13.900  1.00 12.37           H  
ATOM    842  HD1 PRO A  51      42.701 -15.866 -11.272  1.00 12.37           H  
ATOM    843  HD2 PRO A  51      42.050 -14.689 -12.438  1.00 12.37           H  
ATOM    844  N   VAL A  52      43.214 -19.847 -14.295  1.00 11.36           N  
ATOM    845  CA  VAL A  52      43.379 -21.240 -14.047  1.00 11.83           C  
ATOM    846  C   VAL A  52      44.231 -21.383 -12.773  1.00 10.69           C  
ATOM    847  O   VAL A  52      45.099 -20.617 -12.545  1.00 11.23           O  
ATOM    848  CB  VAL A  52      44.016 -21.954 -15.252  1.00 20.00           C  
ATOM    849  CG1 VAL A  52      44.259 -23.355 -14.982  1.00 20.00           C  
ATOM    850  CG2 VAL A  52      43.159 -21.818 -16.439  1.00 20.00           C  
ATOM    851  HN  VAL A  52      43.534 -19.448 -15.235  1.00 15.02           H  
ATOM    852  HA  VAL A  52      42.399 -21.679 -13.861  1.00 15.02           H  
ATOM    853  HB  VAL A  52      44.972 -21.477 -15.465  1.00 15.02           H  
ATOM    854 1HG1 VAL A  52      44.709 -23.822 -15.858  1.00 15.02           H  
ATOM    855 2HG1 VAL A  52      43.316 -23.850 -14.752  1.00 15.02           H  
ATOM    856 3HG1 VAL A  52      44.935 -23.450 -14.133  1.00 15.02           H  
ATOM    857 1HG2 VAL A  52      43.623 -22.328 -17.283  1.00 15.02           H  
ATOM    858 2HG2 VAL A  52      43.033 -20.762 -16.678  1.00 15.02           H  
ATOM    859 3HG2 VAL A  52      42.185 -22.263 -16.237  1.00 15.02           H  
ATOM    860  N   GLY A  53      43.898 -22.357 -11.975  1.00 10.88           N  
ATOM    861  CA  GLY A  53      44.614 -22.597 -10.759  1.00 10.97           C  
ATOM    862  C   GLY A  53      44.176 -21.733  -9.602  1.00 11.74           C  
ATOM    863  O   GLY A  53      44.796 -21.729  -8.612  1.00 11.58           O  
ATOM    864  HN  GLY A  53      43.074 -22.989 -12.233  1.00 11.29           H  
ATOM    865  HA1 GLY A  53      44.472 -23.641 -10.479  1.00 11.29           H  
ATOM    866  HA2 GLY A  53      45.672 -22.411 -10.943  1.00 11.29           H  
ATOM    867  N   THR A  54      43.094 -20.996  -9.775  1.00 11.04           N  
ATOM    868  CA  THR A  54      42.591 -20.134  -8.720  1.00 10.65           C  
ATOM    869  C   THR A  54      41.107 -20.388  -8.469  1.00 10.95           C  
ATOM    870  O   THR A  54      40.426 -21.089  -9.227  1.00 10.90           O  
ATOM    871  CB  THR A  54      42.763 -18.631  -9.035  1.00  9.88           C  
ATOM    872  CG2 THR A  54      44.166 -18.331  -9.540  1.00 11.49           C  
ATOM    873  OG1 THR A  54      41.807 -18.206 -10.030  1.00 11.00           O  
ATOM    874  HN  THR A  54      42.578 -21.035 -10.711  1.00 10.84           H  
ATOM    875  HA  THR A  54      43.138 -20.358  -7.804  1.00 10.84           H  
ATOM    876  HB  THR A  54      42.592 -18.061  -8.121  1.00 10.84           H  
ATOM    877  HG1 THR A  54      41.952 -18.756 -10.913  1.00 10.84           H  
ATOM    878 1HG2 THR A  54      44.256 -17.266  -9.753  1.00 10.84           H  
ATOM    879 2HG2 THR A  54      44.354 -18.900 -10.450  1.00 10.84           H  
ATOM    880 3HG2 THR A  54      44.894 -18.612  -8.779  1.00 10.84           H  
ATOM    881  N   ALA A  55      40.621 -19.831  -7.358  1.00 11.22           N  
ATOM    882  CA  ALA A  55      39.189 -19.845  -7.055  1.00 11.82           C  
ATOM    883  C   ALA A  55      38.743 -18.423  -6.732  1.00 12.65           C  
ATOM    884  O   ALA A  55      39.505 -17.641  -6.135  1.00 13.87           O  
ATOM    885  CB  ALA A  55      38.912 -20.795  -5.885  1.00 11.92           C  
ATOM    886  HN  ALA A  55      41.295 -19.362  -6.672  1.00 12.30           H  
ATOM    887  HA  ALA A  55      38.645 -20.196  -7.932  1.00 12.30           H  
ATOM    888  HB1 ALA A  55      37.844 -20.800  -5.665  1.00 12.30           H  
ATOM    889  HB2 ALA A  55      39.462 -20.459  -5.006  1.00 12.30           H  
ATOM    890  HB3 ALA A  55      39.233 -21.802  -6.151  1.00 12.30           H  
ATOM    891  N   LYS A  56      37.529 -18.085  -7.145  1.00 11.61           N  
ATOM    892  CA  LYS A  56      36.953 -16.770  -6.870  1.00 12.37           C  
ATOM    893  C   LYS A  56      35.524 -16.962  -6.410  1.00 12.04           C  
ATOM    894  O   LYS A  56      34.738 -17.610  -7.088  1.00 12.10           O  
ATOM    895  CB  LYS A  56      36.997 -15.901  -8.127  1.00 12.04           C  
ATOM    896  CG  LYS A  56      36.442 -14.485  -7.916  1.00 14.38           C  
ATOM    897  CD  LYS A  56      36.724 -13.603  -9.131  1.00 16.46           C  
ATOM    898  CE  LYS A  56      38.215 -13.251  -9.205  1.00 20.10           C  
ATOM    899  NZ  LYS A  56      38.523 -12.371 -10.387  1.00 19.40           N1+
ATOM    900  HN  LYS A  56      36.953 -18.798  -7.697  1.00 14.50           H  
ATOM    901  HA  LYS A  56      37.524 -16.286  -6.078  1.00 14.50           H  
ATOM    902  HB1 LYS A  56      38.034 -15.819  -8.453  1.00 14.50           H  
ATOM    903  HB2 LYS A  56      36.409 -16.389  -8.904  1.00 14.50           H  
ATOM    904  HG1 LYS A  56      35.365 -14.544  -7.760  1.00 14.50           H  
ATOM    905  HG2 LYS A  56      36.914 -14.044  -7.038  1.00 14.50           H  
ATOM    906  HD1 LYS A  56      36.436 -14.137 -10.036  1.00 14.50           H  
ATOM    907  HD2 LYS A  56      36.142 -12.685  -9.050  1.00 14.50           H  
ATOM    908  HE1 LYS A  56      38.500 -12.728  -8.292  1.00 14.50           H  
ATOM    909  HE2 LYS A  56      38.791 -14.172  -9.291  1.00 14.50           H  
ATOM    910  HZ1 LYS A  56      39.569 -12.148 -10.404  1.00 14.50           H  
ATOM    911  HZ2 LYS A  56      37.966 -11.460 -10.309  1.00 14.50           H  
ATOM    912  HZ3 LYS A  56      38.252 -12.878 -11.290  1.00 14.50           H  
ATOM    913  N   THR A  57      35.197 -16.412  -5.237  1.00 12.23           N  
ATOM    914  CA  THR A  57      33.887 -16.611  -4.633  1.00 11.53           C  
ATOM    915  C   THR A  57      32.979 -15.432  -4.936  1.00 12.33           C  
ATOM    916  O   THR A  57      33.386 -14.268  -4.782  1.00 12.65           O  
ATOM    917  CB  THR A  57      34.009 -16.789  -3.104  1.00 12.28           C  
ATOM    918  CG2 THR A  57      32.610 -16.980  -2.480  1.00 12.48           C  
ATOM    919  OG1 THR A  57      34.813 -17.952  -2.839  1.00 13.13           O  
ATOM    920  HN  THR A  57      35.918 -15.808  -4.727  1.00 12.38           H  
ATOM    921  HA  THR A  57      33.442 -17.512  -5.055  1.00 12.38           H  
ATOM    922  HB  THR A  57      34.485 -15.909  -2.671  1.00 12.38           H  
ATOM    923  HG1 THR A  57      34.356 -18.798  -3.261  1.00 12.38           H  
ATOM    924 1HG2 THR A  57      32.707 -17.105  -1.402  1.00 12.38           H  
ATOM    925 2HG2 THR A  57      32.139 -17.866  -2.907  1.00 12.38           H  
ATOM    926 3HG2 THR A  57      31.995 -16.105  -2.690  1.00 12.38           H  
ATOM    927  N   VAL A  58      31.766 -15.747  -5.389  1.00 11.42           N  
ATOM    928  CA  VAL A  58      30.732 -14.717  -5.592  1.00 12.07           C  
ATOM    929  C   VAL A  58      29.539 -15.092  -4.732  1.00 13.03           C  
ATOM    930  O   VAL A  58      29.032 -16.209  -4.786  1.00 13.15           O  
ATOM    931  CB  VAL A  58      30.361 -14.525  -7.081  1.00 11.11           C  
ATOM    932  CG1 VAL A  58      29.219 -13.499  -7.219  1.00 11.75           C  
ATOM    933  CG2 VAL A  58      31.585 -14.053  -7.862  1.00 12.36           C  
ATOM    934  HN  VAL A  58      31.538 -16.769  -5.610  1.00 12.13           H  
ATOM    935  HA  VAL A  58      31.126 -13.771  -5.222  1.00 12.13           H  
ATOM    936  HB  VAL A  58      30.029 -15.480  -7.488  1.00 12.13           H  
ATOM    937 1HG1 VAL A  58      28.968 -13.374  -8.272  1.00 12.13           H  
ATOM    938 2HG1 VAL A  58      29.538 -12.542  -6.805  1.00 12.13           H  
ATOM    939 3HG1 VAL A  58      28.343 -13.855  -6.677  1.00 12.13           H  
ATOM    940 1HG2 VAL A  58      31.318 -13.919  -8.910  1.00 12.13           H  
ATOM    941 2HG2 VAL A  58      32.377 -14.797  -7.781  1.00 12.13           H  
ATOM    942 3HG2 VAL A  58      31.934 -13.105  -7.453  1.00 12.13           H  
ATOM    943  N   MET A  59      29.122 -14.150  -3.893  1.00 14.30           N  
ATOM    944  CA  MET A  59      28.031 -14.390  -2.967  1.00 16.19           C  
ATOM    945  C   MET A  59      26.703 -14.214  -3.678  1.00 16.83           C  
ATOM    946  O   MET A  59      26.516 -13.278  -4.459  1.00 17.19           O  
ATOM    947  CB  MET A  59      28.103 -13.432  -1.774  1.00 16.40           C  
ATOM    948  CG  MET A  59      29.349 -13.582  -0.921  1.00 18.12           C  
ATOM    949  SD  MET A  59      29.447 -15.203  -0.112  1.00 19.76           S  
ATOM    950  CE  MET A  59      28.119 -15.070   1.077  1.00 21.62           C  
ATOM    951  HN  MET A  59      29.601 -13.193  -3.900  1.00 17.55           H  
ATOM    952  HA  MET A  59      28.100 -15.414  -2.600  1.00 17.55           H  
ATOM    953  HB1 MET A  59      28.072 -12.411  -2.155  1.00 17.55           H  
ATOM    954  HB2 MET A  59      27.234 -13.611  -1.141  1.00 17.55           H  
ATOM    955  HG1 MET A  59      30.225 -13.455  -1.557  1.00 17.55           H  
ATOM    956  HG2 MET A  59      29.342 -12.808  -0.153  1.00 17.55           H  
ATOM    957  HE1 MET A  59      28.053 -15.993   1.653  1.00 17.55           H  
ATOM    958  HE2 MET A  59      27.178 -14.901   0.554  1.00 17.55           H  
ATOM    959  HE3 MET A  59      28.315 -14.235   1.750  1.00 17.55           H  
ATOM    960  N   CYS A  60      25.801 -15.135  -3.439  1.00 17.58           N  
ATOM    961  CA  CYS A  60      24.436 -15.057  -3.898  0.80 18.74           C  
ATOM    962  C   CYS A  60      23.554 -14.985  -2.674  1.00 18.33           C  
ATOM    963  O   CYS A  60      23.135 -15.981  -2.198  1.00 18.78           O  
ATOM    964  CB  CYS A  60      24.048 -16.264  -4.681  0.80 18.86           C  
ATOM    965  SG  CYS A  60      24.842 -16.281  -6.231  0.80 23.95           S  
ATOM    966  HN  CYS A  60      26.094 -15.993  -2.871  1.00 19.37           H  
ATOM    967  HA  CYS A  60      24.300 -14.162  -4.505  0.80 19.37           H  
ATOM    968  HB1 CYS A  60      24.333 -17.157  -4.125  0.80 19.37           H  
ATOM    969  HB2 CYS A  60      22.969 -16.259  -4.833  0.80 19.37           H  
ATOM    970  HG  CYS A  60      24.494 -15.188  -6.924  0.80 19.37           H  
ATOM    971  N   GLY A  61      23.242 -13.797  -2.233  1.00 18.86           N  
ATOM    972  CA  GLY A  61      22.617 -13.587  -0.932  1.00 19.10           C  
ATOM    973  C   GLY A  61      23.666 -13.987   0.093  1.00 19.12           C  
ATOM    974  O   GLY A  61      24.799 -13.483   0.059  1.00 20.03           O  
ATOM    975  HN  GLY A  61      23.452 -12.947  -2.848  1.00 19.28           H  
ATOM    976  HA1 GLY A  61      22.342 -12.540  -0.806  1.00 19.28           H  
ATOM    977  HA2 GLY A  61      21.729 -14.211  -0.831  1.00 19.28           H  
ATOM    978  N   THR A  62      23.312 -14.926   0.967  1.00 18.10           N  
ATOM    979  CA  THR A  62      24.231 -15.429   1.984  1.00 18.23           C  
ATOM    980  C   THR A  62      24.970 -16.672   1.506  1.00 16.67           C  
ATOM    981  O   THR A  62      25.805 -17.211   2.235  1.00 17.30           O  
ATOM    982  CB  THR A  62      23.507 -15.778   3.293  1.00 18.43           C  
ATOM    983  CG2 THR A  62      22.898 -14.533   3.914  1.00 19.73           C  
ATOM    984  OG1 THR A  62      22.471 -16.734   3.028  1.00 20.67           O  
ATOM    985  HN  THR A  62      22.320 -15.326   0.923  1.00 18.45           H  
ATOM    986  HA  THR A  62      24.967 -14.653   2.195  1.00 18.45           H  
ATOM    987  HB  THR A  62      24.222 -16.212   3.992  1.00 18.45           H  
ATOM    988  HG1 THR A  62      21.784 -16.326   2.347  1.00 18.45           H  
ATOM    989 1HG2 THR A  62      22.389 -14.800   4.840  1.00 18.45           H  
ATOM    990 2HG2 THR A  62      22.181 -14.094   3.220  1.00 18.45           H  
ATOM    991 3HG2 THR A  62      23.686 -13.811   4.128  1.00 18.45           H  
ATOM    992  N   TYR A  63      24.690 -17.097   0.273  1.00 15.59           N  
ATOM    993  CA  TYR A  63      25.208 -18.387  -0.226  1.00 14.24           C  
ATOM    994  C   TYR A  63      26.440 -18.212  -1.115  1.00 12.77           C  
ATOM    995  O   TYR A  63      26.340 -17.633  -2.188  1.00 12.22           O  
ATOM    996  CB  TYR A  63      24.099 -19.110  -1.008  1.00 14.49           C  
ATOM    997  CG  TYR A  63      24.442 -20.546  -1.340  1.00 13.84           C  
ATOM    998  CD1 TYR A  63      24.395 -21.536  -0.347  1.00 13.01           C  
ATOM    999  CD2 TYR A  63      24.803 -20.920  -2.646  1.00 12.92           C  
ATOM   1000  CE1 TYR A  63      24.714 -22.855  -0.645  1.00 14.17           C  
ATOM   1001  CE2 TYR A  63      25.120 -22.236  -2.947  1.00 13.40           C  
ATOM   1002  CZ  TYR A  63      25.067 -23.194  -1.940  1.00 13.60           C  
ATOM   1003  OH  TYR A  63      25.373 -24.495  -2.219  1.00 12.52           O  
ATOM   1004  HN  TYR A  63      24.080 -16.493  -0.365  1.00 13.56           H  
ATOM   1005  HA  TYR A  63      25.484 -19.003   0.630  1.00 13.56           H  
ATOM   1006  HB1 TYR A  63      23.190 -19.101  -0.407  1.00 13.56           H  
ATOM   1007  HB2 TYR A  63      23.925 -18.571  -1.939  1.00 13.56           H  
ATOM   1008  HD1 TYR A  63      24.105 -21.268   0.669  1.00 13.56           H  
ATOM   1009  HD2 TYR A  63      24.834 -20.166  -3.432  1.00 13.56           H  
ATOM   1010  HE1 TYR A  63      24.687 -23.617   0.134  1.00 13.56           H  
ATOM   1011  HE2 TYR A  63      25.407 -22.516  -3.960  1.00 13.56           H  
ATOM   1012  HH  TYR A  63      26.191 -24.796  -1.634  1.00 13.56           H  
ATOM   1013  N   PRO A  64      27.608 -18.730  -0.686  1.00 12.35           N  
ATOM   1014  CA  PRO A  64      28.806 -18.573  -1.524  1.00 11.53           C  
ATOM   1015  C   PRO A  64      28.901 -19.557  -2.678  1.00 11.25           C  
ATOM   1016  O   PRO A  64      28.691 -20.763  -2.488  1.00 11.76           O  
ATOM   1017  CB  PRO A  64      29.968 -18.841  -0.553  1.00 10.84           C  
ATOM   1018  CG  PRO A  64      29.350 -18.908   0.844  1.00 12.74           C  
ATOM   1019  CD  PRO A  64      27.923 -19.331   0.625  1.00 11.67           C  
ATOM   1020  HA  PRO A  64      28.865 -17.552  -1.901  1.00 11.73           H  
ATOM   1021  HB1 PRO A  64      30.454 -19.786  -0.797  1.00 11.73           H  
ATOM   1022  HB2 PRO A  64      30.698 -18.033  -0.605  1.00 11.73           H  
ATOM   1023  HG1 PRO A  64      29.875 -19.639   1.459  1.00 11.73           H  
ATOM   1024  HG2 PRO A  64      29.389 -17.931   1.326  1.00 11.73           H  
ATOM   1025  HD1 PRO A  64      27.835 -20.417   0.591  1.00 11.73           H  
ATOM   1026  HD2 PRO A  64      27.272 -18.937   1.405  1.00 11.73           H  
ATOM   1027  N   VAL A  65      29.230 -19.044  -3.862  1.00 10.01           N  
ATOM   1028  CA  VAL A  65      29.541 -19.908  -4.998  1.00 10.26           C  
ATOM   1029  C   VAL A  65      31.029 -19.720  -5.241  1.00  9.94           C  
ATOM   1030  O   VAL A  65      31.473 -18.623  -5.604  1.00 11.17           O  
ATOM   1031  CB  VAL A  65      28.692 -19.593  -6.268  1.00 10.26           C  
ATOM   1032  CG1 VAL A  65      29.174 -20.408  -7.464  1.00 11.30           C  
ATOM   1033  CG2 VAL A  65      27.170 -19.862  -6.008  1.00 10.63           C  
ATOM   1034  HN  VAL A  65      29.267 -17.982  -3.983  1.00 10.51           H  
ATOM   1035  HA  VAL A  65      29.363 -20.943  -4.708  1.00 10.51           H  
ATOM   1036  HB  VAL A  65      28.815 -18.536  -6.505  1.00 10.51           H  
ATOM   1037 1HG1 VAL A  65      28.565 -20.169  -8.336  1.00 10.51           H  
ATOM   1038 2HG1 VAL A  65      29.085 -21.471  -7.239  1.00 10.51           H  
ATOM   1039 3HG1 VAL A  65      30.216 -20.167  -7.672  1.00 10.51           H  
ATOM   1040 1HG2 VAL A  65      26.601 -19.634  -6.909  1.00 10.51           H  
ATOM   1041 2HG2 VAL A  65      26.823 -19.230  -5.191  1.00 10.51           H  
ATOM   1042 3HG2 VAL A  65      27.026 -20.909  -5.743  1.00 10.51           H  
ATOM   1043  N   ILE A  66      31.794 -20.793  -5.045  1.00  9.85           N  
ATOM   1044  CA  ILE A  66      33.256 -20.744  -5.200  1.00 10.05           C  
ATOM   1045  C   ILE A  66      33.610 -21.266  -6.586  1.00  9.19           C  
ATOM   1046  O   ILE A  66      33.532 -22.473  -6.850  1.00 10.30           O  
ATOM   1047  CB  ILE A  66      33.946 -21.617  -4.145  1.00  9.88           C  
ATOM   1048  CG1 ILE A  66      33.409 -21.267  -2.736  1.00  9.63           C  
ATOM   1049  CG2 ILE A  66      35.486 -21.444  -4.199  1.00  9.33           C  
ATOM   1050  CD1 ILE A  66      33.855 -22.281  -1.654  1.00 11.01           C  
ATOM   1051  HN  ILE A  66      31.332 -21.717  -4.767  1.00  9.91           H  
ATOM   1052  HA  ILE A  66      33.598 -19.714  -5.101  1.00  9.91           H  
ATOM   1053  HB  ILE A  66      33.710 -22.660  -4.354  1.00  9.91           H  
ATOM   1054 1HG1 ILE A  66      33.776 -20.279  -2.459  1.00  9.90           H  
ATOM   1055 2HG1 ILE A  66      32.320 -21.253  -2.772  1.00  9.90           H  
ATOM   1056 1HG2 ILE A  66      35.950 -22.074  -3.440  1.00  9.90           H  
ATOM   1057 2HG2 ILE A  66      35.742 -20.401  -4.010  1.00  9.90           H  
ATOM   1058 3HG2 ILE A  66      35.850 -21.734  -5.184  1.00  9.90           H  
ATOM   1059 1HD1 ILE A  66      33.448 -21.984  -0.687  1.00  9.90           H  
ATOM   1060 2HD1 ILE A  66      34.944 -22.300  -1.600  1.00  9.90           H  
ATOM   1061 3HD1 ILE A  66      33.487 -23.274  -1.912  1.00  9.90           H  
ATOM   1062  N   HIS A  67      33.995 -20.353  -7.464  1.00 10.08           N  
ATOM   1063  CA  HIS A  67      34.264 -20.728  -8.848  1.00  9.20           C  
ATOM   1064  C   HIS A  67      35.715 -21.186  -8.868  1.00  9.58           C  
ATOM   1065  O   HIS A  67      36.610 -20.352  -8.767  1.00 10.44           O  
ATOM   1066  CB  HIS A  67      34.055 -19.530  -9.778  1.00  9.67           C  
ATOM   1067  CG  HIS A  67      32.618 -19.087  -9.864  1.00  9.55           C  
ATOM   1068  CD2 HIS A  67      31.935 -18.154  -9.160  1.00 11.62           C  
ATOM   1069  ND1 HIS A  67      31.706 -19.664 -10.724  1.00 11.05           N  
ATOM   1070  CE1 HIS A  67      30.518 -19.098 -10.553  1.00 11.08           C  
ATOM   1071  NE2 HIS A  67      30.633 -18.168  -9.619  1.00 10.06           N  
ATOM   1072  HN  HIS A  67      34.110 -19.334  -7.157  1.00 10.23           H  
ATOM   1073  HA  HIS A  67      33.611 -21.548  -9.145  1.00 10.23           H  
ATOM   1074  HB1 HIS A  67      34.652 -18.697  -9.408  1.00 10.23           H  
ATOM   1075  HB2 HIS A  67      34.393 -19.805 -10.777  1.00 10.23           H  
ATOM   1076  HD1 HIS A  67      31.923 -20.447 -11.421  1.00 10.23           H  
ATOM   1077  HD2 HIS A  67      32.338 -17.512  -8.377  1.00 10.23           H  
ATOM   1078  HE1 HIS A  67      29.605 -19.355 -11.090  1.00 10.23           H  
ATOM   1079  N   ALA A  68      35.929 -22.490  -9.049  1.00  9.08           N  
ATOM   1080  CA  ALA A  68      37.282 -23.060  -8.991  1.00  9.07           C  
ATOM   1081  C   ALA A  68      37.655 -23.424 -10.427  1.00  9.51           C  
ATOM   1082  O   ALA A  68      36.942 -24.200 -11.058  1.00 10.64           O  
ATOM   1083  CB  ALA A  68      37.276 -24.315  -8.124  1.00 10.18           C  
ATOM   1084  HN  ALA A  68      35.097 -23.135  -9.241  1.00  9.70           H  
ATOM   1085  HA  ALA A  68      37.984 -22.328  -8.592  1.00  9.70           H  
ATOM   1086  HB1 ALA A  68      38.281 -24.734  -8.084  1.00  9.70           H  
ATOM   1087  HB2 ALA A  68      36.593 -25.049  -8.552  1.00  9.70           H  
ATOM   1088  HB3 ALA A  68      36.949 -24.059  -7.116  1.00  9.70           H  
ATOM   1089  N   VAL A  69      38.767 -22.887 -10.916  1.00  8.53           N  
ATOM   1090  CA  VAL A  69      39.114 -23.089 -12.330  1.00  9.48           C  
ATOM   1091  C   VAL A  69      40.255 -24.107 -12.417  1.00  9.47           C  
ATOM   1092  O   VAL A  69      41.429 -23.788 -12.174  1.00 10.90           O  
ATOM   1093  CB  VAL A  69      39.495 -21.762 -13.009  1.00  9.73           C  
ATOM   1094  CG1 VAL A  69      39.777 -22.000 -14.504  1.00 10.52           C  
ATOM   1095  CG2 VAL A  69      38.335 -20.758 -12.874  1.00 10.26           C  
ATOM   1096  HN  VAL A  69      39.408 -22.309 -10.283  1.00  9.84           H  
ATOM   1097  HA  VAL A  69      38.245 -23.501 -12.843  1.00  9.84           H  
ATOM   1098  HB  VAL A  69      40.386 -21.353 -12.532  1.00  9.84           H  
ATOM   1099 1HG1 VAL A  69      40.046 -21.056 -14.978  1.00  9.84           H  
ATOM   1100 2HG1 VAL A  69      38.885 -22.405 -14.982  1.00  9.84           H  
ATOM   1101 3HG1 VAL A  69      40.599 -22.707 -14.611  1.00  9.84           H  
ATOM   1102 1HG2 VAL A  69      38.608 -19.819 -13.356  1.00  9.84           H  
ATOM   1103 2HG2 VAL A  69      38.131 -20.578 -11.819  1.00  9.84           H  
ATOM   1104 3HG2 VAL A  69      37.444 -21.165 -13.352  1.00  9.84           H  
ATOM   1105  N   GLY A  70      39.887 -25.337 -12.741  1.00  9.91           N  
ATOM   1106  CA  GLY A  70      40.931 -26.363 -13.006  1.00  9.44           C  
ATOM   1107  C   GLY A  70      41.426 -26.208 -14.432  1.00  9.51           C  
ATOM   1108  O   GLY A  70      40.808 -25.527 -15.269  1.00 10.52           O  
ATOM   1109  HN  GLY A  70      38.850 -25.590 -12.811  1.00  9.84           H  
ATOM   1110  HA1 GLY A  70      41.762 -26.226 -12.314  1.00  9.85           H  
ATOM   1111  HA2 GLY A  70      40.507 -27.358 -12.873  1.00  9.85           H  
ATOM   1112  N   PRO A  71      42.543 -26.851 -14.736  1.00  9.21           N  
ATOM   1113  CA  PRO A  71      43.103 -26.760 -16.080  1.00  8.65           C  
ATOM   1114  C   PRO A  71      42.357 -27.628 -17.061  1.00  8.35           C  
ATOM   1115  O   PRO A  71      41.881 -28.729 -16.730  1.00  9.71           O  
ATOM   1116  CB  PRO A  71      44.505 -27.342 -15.908  1.00  8.60           C  
ATOM   1117  CG  PRO A  71      44.354 -28.292 -14.729  1.00  9.50           C  
ATOM   1118  CD  PRO A  71      43.406 -27.601 -13.799  1.00  9.52           C  
ATOM   1119  HA  PRO A  71      43.144 -25.725 -16.421  1.00  9.08           H  
ATOM   1120  HB1 PRO A  71      44.816 -27.880 -16.804  1.00  9.08           H  
ATOM   1121  HB2 PRO A  71      45.228 -26.557 -15.685  1.00  9.08           H  
ATOM   1122  HG1 PRO A  71      43.943 -29.247 -15.056  1.00  9.08           H  
ATOM   1123  HG2 PRO A  71      45.316 -28.457 -14.244  1.00  9.08           H  
ATOM   1124  HD1 PRO A  71      42.828 -28.320 -13.218  1.00  9.08           H  
ATOM   1125  HD2 PRO A  71      43.935 -26.928 -13.124  1.00  9.08           H  
ATOM   1126  N   ASN A  72      42.333 -27.178 -18.313  1.00  8.57           N  
ATOM   1127  CA  ASN A  72      41.907 -28.023 -19.414  1.00  9.14           C  
ATOM   1128  C   ASN A  72      43.120 -28.791 -19.929  1.00  9.09           C  
ATOM   1129  O   ASN A  72      44.043 -28.193 -20.459  1.00  9.08           O  
ATOM   1130  CB  ASN A  72      41.295 -27.151 -20.520  1.00  9.44           C  
ATOM   1131  CG  ASN A  72      40.782 -27.966 -21.695  1.00  9.87           C  
ATOM   1132  ND2 ASN A  72      40.252 -27.281 -22.725  1.00 12.04           N  
ATOM   1133  OD1 ASN A  72      40.880 -29.192 -21.699  1.00 10.66           O  
ATOM   1134  HN  ASN A  72      42.634 -26.171 -18.513  1.00  9.74           H  
ATOM   1135  HA  ASN A  72      41.158 -28.730 -19.057  1.00  9.74           H  
ATOM   1136  HB1 ASN A  72      40.463 -26.586 -20.098  1.00  9.74           H  
ATOM   1137  HB2 ASN A  72      42.057 -26.461 -20.881  1.00  9.74           H  
ATOM   1138 1HD2 ASN A  72      40.207 -26.213 -22.690  1.00  9.74           H  
ATOM   1139 2HD2 ASN A  72      39.875 -27.805 -23.579  1.00  9.74           H  
ATOM   1140  N   PHE A  73      43.132 -30.105 -19.722  1.00  9.05           N  
ATOM   1141  CA  PHE A  73      44.259 -30.948 -20.149  1.00  9.67           C  
ATOM   1142  C   PHE A  73      44.410 -31.065 -21.691  1.00  9.89           C  
ATOM   1143  O   PHE A  73      45.379 -31.655 -22.190  1.00 10.49           O  
ATOM   1144  CB  PHE A  73      44.187 -32.321 -19.453  1.00 10.12           C  
ATOM   1145  CG  PHE A  73      44.645 -32.289 -18.004  1.00  9.15           C  
ATOM   1146  CD1 PHE A  73      46.009 -32.349 -17.692  1.00  9.49           C  
ATOM   1147  CD2 PHE A  73      43.721 -32.197 -16.980  1.00 10.58           C  
ATOM   1148  CE1 PHE A  73      46.441 -32.317 -16.371  1.00 10.13           C  
ATOM   1149  CE2 PHE A  73      44.137 -32.156 -15.645  1.00 11.55           C  
ATOM   1150  CZ  PHE A  73      45.514 -32.213 -15.337  1.00 12.79           C  
ATOM   1151  HN  PHE A  73      42.298 -30.562 -19.231  1.00 10.26           H  
ATOM   1152  HA  PHE A  73      45.165 -30.463 -19.785  1.00 10.26           H  
ATOM   1153  HB1 PHE A  73      43.154 -32.669 -19.481  1.00 10.26           H  
ATOM   1154  HB2 PHE A  73      44.821 -33.019 -20.000  1.00 10.26           H  
ATOM   1155  HD1 PHE A  73      46.742 -32.422 -18.496  1.00 10.26           H  
ATOM   1156  HD2 PHE A  73      42.657 -32.156 -17.215  1.00 10.26           H  
ATOM   1157  HE1 PHE A  73      47.506 -32.373 -16.145  1.00 10.26           H  
ATOM   1158  HE2 PHE A  73      43.401 -32.080 -14.845  1.00 10.26           H  
ATOM   1159  HZ  PHE A  73      45.848 -32.176 -14.300  1.00 10.26           H  
ATOM   1160  N   SER A  74      43.456 -30.517 -22.441  1.00 10.60           N  
ATOM   1161  CA  SER A  74      43.647 -30.352 -23.883  1.00 11.42           C  
ATOM   1162  C   SER A  74      44.705 -29.281 -24.173  1.00 12.27           C  
ATOM   1163  O   SER A  74      45.406 -29.367 -25.187  1.00 13.10           O  
ATOM   1164  CB  SER A  74      42.317 -30.009 -24.581  1.00 12.55           C  
ATOM   1165  OG  SER A  74      41.459 -31.148 -24.615  1.00 15.60           O  
ATOM   1166  HN  SER A  74      42.543 -30.195 -21.986  1.00 12.59           H  
ATOM   1167  HA  SER A  74      44.006 -31.299 -24.287  1.00 12.59           H  
ATOM   1168  HB1 SER A  74      41.823 -29.205 -24.035  1.00 12.59           H  
ATOM   1169  HB2 SER A  74      42.521 -29.684 -25.601  1.00 12.59           H  
ATOM   1170  HG  SER A  74      41.929 -31.925 -25.142  1.00 12.59           H  
ATOM   1171  N   ASN A  75      44.799 -28.289 -23.286  1.00 11.34           N  
ATOM   1172  CA  ASN A  75      45.721 -27.164 -23.420  1.00 11.17           C  
ATOM   1173  C   ASN A  75      46.973 -27.253 -22.582  1.00 11.14           C  
ATOM   1174  O   ASN A  75      48.003 -26.717 -22.995  1.00 12.44           O  
ATOM   1175  CB  ASN A  75      45.052 -25.865 -23.044  1.00 10.99           C  
ATOM   1176  CG  ASN A  75      43.846 -25.561 -23.908  1.00 12.95           C  
ATOM   1177  ND2 ASN A  75      42.935 -24.779 -23.376  1.00 14.50           N  
ATOM   1178  OD1 ASN A  75      43.758 -26.018 -25.048  1.00 16.31           O  
ATOM   1179  HN  ASN A  75      44.162 -28.319 -22.427  1.00 12.60           H  
ATOM   1180  HA  ASN A  75      46.021 -27.098 -24.466  1.00 12.60           H  
ATOM   1181  HB1 ASN A  75      44.730 -25.926 -22.004  1.00 12.60           H  
ATOM   1182  HB2 ASN A  75      45.774 -25.056 -23.155  1.00 12.60           H  
ATOM   1183 1HD2 ASN A  75      43.070 -24.397 -22.386  1.00 12.60           H  
ATOM   1184 2HD2 ASN A  75      42.057 -24.524 -23.933  1.00 12.60           H  
ATOM   1185  N   TYR A  76      46.864 -27.845 -21.384  1.00 10.56           N  
ATOM   1186  CA  TYR A  76      48.000 -27.959 -20.459  1.00 10.70           C  
ATOM   1187  C   TYR A  76      48.700 -29.286 -20.607  1.00 10.55           C  
ATOM   1188  O   TYR A  76      48.050 -30.290 -20.868  1.00 10.76           O  
ATOM   1189  CB  TYR A  76      47.529 -27.851 -19.000  1.00 10.20           C  
ATOM   1190  CG  TYR A  76      47.222 -26.436 -18.600  1.00 10.10           C  
ATOM   1191  CD1 TYR A  76      48.213 -25.615 -18.048  1.00 11.99           C  
ATOM   1192  CD2 TYR A  76      45.947 -25.915 -18.781  1.00 10.58           C  
ATOM   1193  CE1 TYR A  76      47.928 -24.292 -17.700  1.00 12.07           C  
ATOM   1194  CE2 TYR A  76      45.661 -24.602 -18.419  1.00 11.28           C  
ATOM   1195  CZ  TYR A  76      46.650 -23.807 -17.907  1.00 12.17           C  
ATOM   1196  OH  TYR A  76      46.369 -22.495 -17.592  1.00 14.05           O  
ATOM   1197  HN  TYR A  76      45.917 -28.248 -21.091  1.00 11.25           H  
ATOM   1198  HA  TYR A  76      48.709 -27.157 -20.665  1.00 11.25           H  
ATOM   1199  HB1 TYR A  76      46.628 -28.452 -18.878  1.00 11.25           H  
ATOM   1200  HB2 TYR A  76      48.314 -28.236 -18.349  1.00 11.25           H  
ATOM   1201  HD1 TYR A  76      49.216 -26.011 -17.888  1.00 11.25           H  
ATOM   1202  HD2 TYR A  76      45.164 -26.540 -19.210  1.00 11.25           H  
ATOM   1203  HE1 TYR A  76      48.701 -23.653 -17.272  1.00 11.25           H  
ATOM   1204  HE2 TYR A  76      44.652 -24.208 -18.543  1.00 11.25           H  
ATOM   1205  HH  TYR A  76      46.547 -22.334 -16.570  1.00 11.25           H  
ATOM   1206  N   SER A  77      50.016 -29.296 -20.397  1.00 10.53           N  
ATOM   1207  CA  SER A  77      50.746 -30.550 -20.331  1.00 10.12           C  
ATOM   1208  C   SER A  77      50.334 -31.314 -19.072  1.00 10.19           C  
ATOM   1209  O   SER A  77      49.736 -30.742 -18.154  1.00  9.73           O  
ATOM   1210  CB  SER A  77      52.252 -30.266 -20.297  1.00  9.84           C  
ATOM   1211  OG  SER A  77      52.599 -29.607 -19.084  1.00 10.04           O  
ATOM   1212  HN  SER A  77      50.540 -28.371 -20.276  1.00 10.07           H  
ATOM   1213  HA  SER A  77      50.512 -31.150 -21.210  1.00 10.08           H  
ATOM   1214  HB1 SER A  77      52.798 -31.207 -20.365  1.00 10.08           H  
ATOM   1215  HB2 SER A  77      52.518 -29.630 -21.141  1.00 10.07           H  
ATOM   1216  HG  SER A  77      52.076 -28.699 -19.016  1.00 10.07           H  
ATOM   1217  N   GLU A  78      50.647 -32.605 -19.011  1.00  9.82           N  
ATOM   1218  CA  GLU A  78      50.336 -33.373 -17.804  1.00 10.13           C  
ATOM   1219  C   GLU A  78      51.012 -32.764 -16.585  1.00 10.11           C  
ATOM   1220  O   GLU A  78      50.394 -32.636 -15.526  1.00 10.39           O  
ATOM   1221  CB  GLU A  78      50.746 -34.849 -17.980  1.00 10.75           C  
ATOM   1222  CG  GLU A  78      49.940 -35.631 -19.009  1.00 12.75           C  
ATOM   1223  CD  GLU A  78      48.431 -35.766 -18.646  1.00 15.47           C  
ATOM   1224  OE1 GLU A  78      48.076 -35.780 -17.453  1.00 13.78           O  
ATOM   1225  OE2 GLU A  78      47.610 -35.827 -19.591  1.00 18.62           O1-
ATOM   1226  HN  GLU A  78      51.125 -33.081 -19.842  1.00 12.42           H  
ATOM   1227  HA  GLU A  78      49.258 -33.337 -17.647  1.00 12.42           H  
ATOM   1228  HB1 GLU A  78      51.793 -34.874 -18.283  1.00 12.42           H  
ATOM   1229  HB2 GLU A  78      50.634 -35.346 -17.017  1.00 12.42           H  
ATOM   1230  HG1 GLU A  78      50.019 -35.121 -19.969  1.00 12.42           H  
ATOM   1231  HG2 GLU A  78      50.365 -36.631 -19.092  1.00 12.42           H  
ATOM   1232  N   SER A  79      52.282 -32.369 -16.735  1.00  9.30           N  
ATOM   1233  CA  SER A  79      53.037 -31.739 -15.645  1.00  9.23           C  
ATOM   1234  C   SER A  79      52.430 -30.423 -15.170  1.00  9.61           C  
ATOM   1235  O   SER A  79      52.161 -30.262 -13.971  1.00  9.26           O  
ATOM   1236  CB  SER A  79      54.487 -31.489 -16.061  1.00  8.91           C  
ATOM   1237  OG  SER A  79      55.122 -30.703 -15.074  1.00 10.22           O  
ATOM   1238  HN  SER A  79      52.762 -32.517 -17.680  1.00  9.42           H  
ATOM   1239  HA  SER A  79      53.045 -32.428 -14.801  1.00  9.42           H  
ATOM   1240  HB1 SER A  79      55.008 -32.441 -16.160  1.00  9.42           H  
ATOM   1241  HB2 SER A  79      54.507 -30.963 -17.015  1.00  9.42           H  
ATOM   1242  HG  SER A  79      54.619 -29.786 -14.979  1.00  9.42           H  
ATOM   1243  N   GLU A  80      52.200 -29.495 -16.099  1.00 10.20           N  
ATOM   1244  CA  GLU A  80      51.726 -28.171 -15.701  1.00 10.10           C  
ATOM   1245  C   GLU A  80      50.273 -28.226 -15.257  1.00 10.28           C  
ATOM   1246  O   GLU A  80      49.902 -27.541 -14.290  1.00  9.52           O  
ATOM   1247  CB  GLU A  80      51.921 -27.137 -16.821  1.00 10.77           C  
ATOM   1248  CG  GLU A  80      53.387 -26.839 -17.208  1.00 11.70           C  
ATOM   1249  CD  GLU A  80      54.197 -26.181 -16.116  1.00 14.44           C  
ATOM   1250  OE1 GLU A  80      53.607 -25.532 -15.231  1.00 17.82           O  
ATOM   1251  OE2 GLU A  80      55.449 -26.291 -16.153  1.00 14.42           O1-
ATOM   1252  HN  GLU A  80      52.362 -29.719 -17.133  1.00 12.14           H  
ATOM   1253  HA  GLU A  80      52.321 -27.849 -14.846  1.00 12.14           H  
ATOM   1254  HB1 GLU A  80      51.408 -27.505 -17.710  1.00 12.14           H  
ATOM   1255  HB2 GLU A  80      51.463 -26.202 -16.497  1.00 12.14           H  
ATOM   1256  HG1 GLU A  80      53.869 -27.781 -17.470  1.00 12.14           H  
ATOM   1257  HG2 GLU A  80      53.383 -26.179 -18.075  1.00 12.14           H  
ATOM   1258  N   GLY A  81      49.477 -29.081 -15.903  1.00  9.84           N  
ATOM   1259  CA  GLY A  81      48.064 -29.264 -15.533  1.00 10.59           C  
ATOM   1260  C   GLY A  81      47.970 -29.855 -14.131  1.00 11.11           C  
ATOM   1261  O   GLY A  81      47.126 -29.461 -13.318  1.00 10.61           O  
ATOM   1262  HN  GLY A  81      49.878 -29.651 -16.715  1.00 10.54           H  
ATOM   1263  HA1 GLY A  81      47.557 -28.299 -15.554  1.00 10.54           H  
ATOM   1264  HA2 GLY A  81      47.589 -29.940 -16.243  1.00 10.54           H  
ATOM   1265  N   ASP A  82      48.882 -30.769 -13.801  1.00 10.69           N  
ATOM   1266  CA  ASP A  82      48.837 -31.324 -12.440  1.00 10.92           C  
ATOM   1267  C   ASP A  82      49.029 -30.258 -11.367  1.00 11.32           C  
ATOM   1268  O   ASP A  82      48.330 -30.273 -10.338  1.00 10.71           O  
ATOM   1269  CB  ASP A  82      49.859 -32.458 -12.261  1.00 11.63           C  
ATOM   1270  CG  ASP A  82      49.553 -33.324 -11.060  1.00 12.37           C  
ATOM   1271  OD1 ASP A  82      48.431 -33.853 -10.983  1.00 10.98           O  
ATOM   1272  OD2 ASP A  82      50.446 -33.498 -10.192  1.00 11.50           O1-
ATOM   1273  HN  ASP A  82      49.623 -31.089 -14.504  1.00 11.26           H  
ATOM   1274  HA  ASP A  82      47.846 -31.754 -12.297  1.00 11.26           H  
ATOM   1275  HB1 ASP A  82      49.849 -33.082 -13.154  1.00 11.26           H  
ATOM   1276  HB2 ASP A  82      50.849 -32.020 -12.134  1.00 11.26           H  
ATOM   1277  N   ARG A  83      49.986 -29.352 -11.605  1.00 11.16           N  
ATOM   1278  CA  ARG A  83      50.273 -28.256 -10.708  1.00 12.34           C  
ATOM   1279  C   ARG A  83      49.048 -27.344 -10.609  1.00 10.85           C  
ATOM   1280  O   ARG A  83      48.696 -26.905  -9.510  1.00 10.96           O  
ATOM   1281  CB  ARG A  83      51.490 -27.476 -11.218  1.00 14.19           C  
ATOM   1282  CG  ARG A  83      52.220 -26.612 -10.212  1.00 18.38           C  
ATOM   1283  CD  ARG A  83      52.807 -27.440  -9.066  1.00 18.92           C  
ATOM   1284  NE  ARG A  83      54.223 -27.831  -9.187  1.00 18.58           N1+
ATOM   1285  CZ  ARG A  83      54.943 -28.159  -8.119  1.00 16.91           C  
ATOM   1286  NH1 ARG A  83      54.337 -28.125  -6.933  1.00 17.32           N1+
ATOM   1287  NH2 ARG A  83      56.233 -28.521  -8.196  1.00 14.71           N  
ATOM   1288  HN  ARG A  83      50.565 -29.444 -12.500  1.00 14.94           H  
ATOM   1289  HA  ARG A  83      50.498 -28.657  -9.719  1.00 14.94           H  
ATOM   1290  HB1 ARG A  83      52.204 -28.200 -11.610  1.00 14.94           H  
ATOM   1291  HB2 ARG A  83      51.150 -26.826 -12.025  1.00 14.94           H  
ATOM   1292  HG1 ARG A  83      53.031 -26.089 -10.720  1.00 14.94           H  
ATOM   1293  HG2 ARG A  83      51.521 -25.885  -9.799  1.00 14.94           H  
ATOM   1294  HD1 ARG A  83      52.703 -26.857  -8.151  1.00 14.94           H  
ATOM   1295  HD2 ARG A  83      52.218 -28.354  -8.984  1.00 14.94           H  
ATOM   1296  HE  ARG A  83      54.680 -27.851 -10.154  1.00 14.94           H  
ATOM   1297 1HH1 ARG A  83      53.308 -27.841  -6.866  1.00 14.94           H  
ATOM   1298 2HH1 ARG A  83      54.880 -28.382  -6.047  1.00 14.94           H  
ATOM   1299 1HH2 ARG A  83      56.724 -28.554  -9.146  1.00 14.94           H  
ATOM   1300 2HH2 ARG A  83      56.771 -28.776  -7.307  1.00 14.94           H  
ATOM   1301  N   GLU A  84      48.416 -27.053 -11.749  1.00 10.19           N  
ATOM   1302  CA  GLU A  84      47.290 -26.109 -11.759  1.00 10.20           C  
ATOM   1303  C   GLU A  84      46.102 -26.709 -11.030  1.00 10.40           C  
ATOM   1304  O   GLU A  84      45.341 -25.984 -10.352  1.00 10.30           O  
ATOM   1305  CB  GLU A  84      46.858 -25.749 -13.190  1.00 11.36           C  
ATOM   1306  CG  GLU A  84      47.901 -24.977 -13.965  1.00 14.97           C  
ATOM   1307  CD  GLU A  84      48.123 -23.559 -13.491  1.00 22.33           C  
ATOM   1308  OE1 GLU A  84      47.424 -23.081 -12.571  1.00 21.31           O  
ATOM   1309  OE2 GLU A  84      49.044 -22.909 -14.044  1.00 26.45           O1-
ATOM   1310  HN  GLU A  84      48.732 -27.511 -12.663  1.00 15.28           H  
ATOM   1311  HA  GLU A  84      47.593 -25.197 -11.244  1.00 15.28           H  
ATOM   1312  HB1 GLU A  84      46.645 -26.673 -13.727  1.00 15.28           H  
ATOM   1313  HB2 GLU A  84      45.953 -25.143 -13.134  1.00 15.28           H  
ATOM   1314  HG1 GLU A  84      48.847 -25.513 -13.886  1.00 15.28           H  
ATOM   1315  HG2 GLU A  84      47.589 -24.940 -15.009  1.00 15.28           H  
ATOM   1316  N   LEU A  85      45.925 -28.015 -11.185  1.00  9.25           N  
ATOM   1317  CA  LEU A  85      44.822 -28.724 -10.537  1.00 10.34           C  
ATOM   1318  C   LEU A  85      45.021 -28.707  -9.022  1.00 10.28           C  
ATOM   1319  O   LEU A  85      44.095 -28.390  -8.267  1.00 11.03           O  
ATOM   1320  CB  LEU A  85      44.718 -30.159 -11.087  1.00  9.66           C  
ATOM   1321  CG  LEU A  85      43.574 -31.039 -10.604  1.00  9.69           C  
ATOM   1322  CD1 LEU A  85      42.205 -30.349 -10.892  1.00  8.93           C  
ATOM   1323  CD2 LEU A  85      43.619 -32.383 -11.332  1.00  9.95           C  
ATOM   1324  HN  LEU A  85      46.607 -28.564 -11.800  1.00  9.89           H  
ATOM   1325  HA  LEU A  85      43.894 -28.200 -10.767  1.00  9.89           H  
ATOM   1326  HB1 LEU A  85      44.630 -30.083 -12.171  1.00  9.89           H  
ATOM   1327  HB2 LEU A  85      45.647 -30.670 -10.832  1.00  9.89           H  
ATOM   1328  HG  LEU A  85      43.675 -31.206  -9.532  1.00  9.89           H  
ATOM   1329 1HD1 LEU A  85      41.395 -30.988 -10.542  1.00  9.89           H  
ATOM   1330 2HD1 LEU A  85      42.099 -30.184 -11.964  1.00  9.89           H  
ATOM   1331 3HD1 LEU A  85      42.163 -29.392 -10.371  1.00  9.89           H  
ATOM   1332 1HD2 LEU A  85      42.799 -33.012 -10.985  1.00  9.89           H  
ATOM   1333 2HD2 LEU A  85      44.568 -32.877 -11.125  1.00  9.89           H  
ATOM   1334 3HD2 LEU A  85      43.521 -32.219 -12.405  1.00  9.89           H  
ATOM   1335  N   ALA A  86      46.246 -28.967  -8.567  1.00 10.31           N  
ATOM   1336  CA  ALA A  86      46.568 -28.783  -7.154  1.00 10.85           C  
ATOM   1337  C   ALA A  86      46.236 -27.374  -6.642  1.00 11.08           C  
ATOM   1338  O   ALA A  86      45.672 -27.211  -5.532  1.00 12.71           O  
ATOM   1339  CB  ALA A  86      48.069 -29.091  -6.907  1.00 11.86           C  
ATOM   1340  HN  ALA A  86      47.000 -29.313  -9.242  1.00 11.36           H  
ATOM   1341  HA  ALA A  86      45.979 -29.497  -6.579  1.00 11.36           H  
ATOM   1342  HB1 ALA A  86      48.300 -28.951  -5.851  1.00 11.36           H  
ATOM   1343  HB2 ALA A  86      48.682 -28.417  -7.505  1.00 11.36           H  
ATOM   1344  HB3 ALA A  86      48.280 -30.122  -7.191  1.00 11.36           H  
ATOM   1345  N   ALA A  87      46.617 -26.372  -7.425  1.00 11.25           N  
ATOM   1346  CA  ALA A  87      46.448 -24.967  -7.040  1.00 11.26           C  
ATOM   1347  C   ALA A  87      44.986 -24.573  -6.920  1.00 10.84           C  
ATOM   1348  O   ALA A  87      44.616 -23.888  -5.956  1.00 11.60           O  
ATOM   1349  CB  ALA A  87      47.136 -24.043  -8.012  1.00 11.45           C  
ATOM   1350  HN  ALA A  87      47.063 -26.598  -8.371  1.00 11.28           H  
ATOM   1351  HA  ALA A  87      46.912 -24.830  -6.063  1.00 11.28           H  
ATOM   1352  HB1 ALA A  87      46.991 -23.010  -7.697  1.00 11.28           H  
ATOM   1353  HB2 ALA A  87      46.713 -24.182  -9.007  1.00 11.28           H  
ATOM   1354  HB3 ALA A  87      48.202 -24.269  -8.036  1.00 11.28           H  
ATOM   1355  N   ALA A  88      44.172 -24.968  -7.901  1.00 10.62           N  
ATOM   1356  CA  ALA A  88      42.722 -24.739  -7.820  1.00 10.16           C  
ATOM   1357  C   ALA A  88      42.149 -25.310  -6.529  1.00 10.02           C  
ATOM   1358  O   ALA A  88      41.434 -24.613  -5.798  1.00 10.25           O  
ATOM   1359  CB  ALA A  88      42.013 -25.345  -9.033  1.00  9.71           C  
ATOM   1360  HN  ALA A  88      44.581 -25.459  -8.759  1.00 10.15           H  
ATOM   1361  HA  ALA A  88      42.546 -23.663  -7.825  1.00 10.15           H  
ATOM   1362  HB1 ALA A  88      40.941 -25.165  -8.955  1.00 10.15           H  
ATOM   1363  HB2 ALA A  88      42.200 -26.418  -9.065  1.00 10.15           H  
ATOM   1364  HB3 ALA A  88      42.393 -24.884  -9.945  1.00 10.15           H  
ATOM   1365  N   TYR A  89      42.462 -26.569  -6.234  1.00 10.26           N  
ATOM   1366  CA  TYR A  89      41.922 -27.174  -5.006  1.00 10.48           C  
ATOM   1367  C   TYR A  89      42.469 -26.488  -3.737  1.00 10.68           C  
ATOM   1368  O   TYR A  89      41.728 -26.326  -2.745  1.00 11.06           O  
ATOM   1369  CB  TYR A  89      42.225 -28.669  -4.962  1.00  9.27           C  
ATOM   1370  CG  TYR A  89      41.265 -29.548  -5.725  1.00 10.92           C  
ATOM   1371  CD1 TYR A  89      41.722 -30.323  -6.789  1.00  9.73           C  
ATOM   1372  CD2 TYR A  89      39.917 -29.666  -5.340  1.00 11.13           C  
ATOM   1373  CE1 TYR A  89      40.863 -31.179  -7.465  1.00  9.60           C  
ATOM   1374  CE2 TYR A  89      39.051 -30.513  -6.019  1.00 11.50           C  
ATOM   1375  CZ  TYR A  89      39.541 -31.286  -7.063  1.00 10.98           C  
ATOM   1376  OH  TYR A  89      38.695 -32.144  -7.664  1.00  9.82           O  
ATOM   1377  HN  TYR A  89      43.099 -27.135  -6.882  1.00 10.45           H  
ATOM   1378  HA  TYR A  89      40.839 -27.049  -5.017  1.00 10.45           H  
ATOM   1379  HB1 TYR A  89      43.222 -28.822  -5.376  1.00 10.45           H  
ATOM   1380  HB2 TYR A  89      42.212 -28.984  -3.919  1.00 10.45           H  
ATOM   1381  HD1 TYR A  89      42.766 -30.256  -7.094  1.00 10.45           H  
ATOM   1382  HD2 TYR A  89      39.547 -29.084  -4.496  1.00 10.45           H  
ATOM   1383  HE1 TYR A  89      41.227 -31.765  -8.309  1.00 10.45           H  
ATOM   1384  HE2 TYR A  89      38.000 -30.570  -5.736  1.00 10.45           H  
ATOM   1385  HH  TYR A  89      38.618 -31.904  -8.683  1.00 10.45           H  
ATOM   1386  N   ARG A  90      43.749 -26.092  -3.749  1.00 11.07           N  
ATOM   1387  CA  ARG A  90      44.320 -25.332  -2.605  1.00 12.99           C  
ATOM   1388  C   ARG A  90      43.562 -24.008  -2.381  1.00 12.36           C  
ATOM   1389  O   ARG A  90      43.308 -23.636  -1.232  1.00 12.56           O  
ATOM   1390  CB  ARG A  90      45.829 -25.150  -2.790  1.00 13.89           C  
ATOM   1391  CG  ARG A  90      46.553 -23.984  -2.088  1.00 21.45           C  
ATOM   1392  CD  ARG A  90      48.100 -24.150  -2.227  1.00 27.78           C  
ATOM   1393  NE  ARG A  90      48.468 -25.353  -3.000  1.00 33.79           N1+
ATOM   1394  CZ  ARG A  90      49.020 -25.369  -4.223  1.00 35.18           C  
ATOM   1395  NH1 ARG A  90      49.282 -26.532  -4.806  1.00 36.20           N1+
ATOM   1396  NH2 ARG A  90      49.326 -24.243  -4.862  1.00 36.38           N  
ATOM   1397  HN  ARG A  90      44.367 -26.325  -4.591  1.00 23.06           H  
ATOM   1398  HA  ARG A  90      44.177 -25.940  -1.712  1.00 23.06           H  
ATOM   1399  HB1 ARG A  90      46.302 -26.069  -2.444  1.00 23.06           H  
ATOM   1400  HB2 ARG A  90      46.003 -25.031  -3.859  1.00 23.06           H  
ATOM   1401  HG1 ARG A  90      46.249 -23.043  -2.546  1.00 23.06           H  
ATOM   1402  HG2 ARG A  90      46.285 -23.977  -1.032  1.00 23.06           H  
ATOM   1403  HD1 ARG A  90      48.502 -23.272  -2.733  1.00 23.06           H  
ATOM   1404  HD2 ARG A  90      48.535 -24.227  -1.231  1.00 23.06           H  
ATOM   1405  HE  ARG A  90      48.277 -26.301  -2.542  1.00 23.06           H  
ATOM   1406 1HH1 ARG A  90      49.053 -27.447  -4.301  1.00 23.06           H  
ATOM   1407 2HH1 ARG A  90      49.722 -26.555  -5.781  1.00 23.06           H  
ATOM   1408 1HH2 ARG A  90      49.133 -23.297  -4.401  1.00 23.06           H  
ATOM   1409 2HH2 ARG A  90      49.766 -24.283  -5.837  1.00 23.06           H  
ATOM   1410  N   GLU A  91      43.168 -23.333  -3.461  1.00 11.71           N  
ATOM   1411  CA  GLU A  91      42.358 -22.112  -3.311  1.00 11.95           C  
ATOM   1412  C   GLU A  91      40.960 -22.423  -2.815  1.00 11.69           C  
ATOM   1413  O   GLU A  91      40.399 -21.634  -2.033  1.00 12.03           O  
ATOM   1414  CB  GLU A  91      42.319 -21.262  -4.596  1.00 11.67           C  
ATOM   1415  CG  GLU A  91      43.713 -20.730  -4.968  1.00 14.91           C  
ATOM   1416  CD  GLU A  91      43.742 -19.290  -5.457  1.00 19.52           C  
ATOM   1417  OE1 GLU A  91      42.678 -18.656  -5.632  1.00 16.65           O  
ATOM   1418  OE2 GLU A  91      44.874 -18.783  -5.683  1.00 24.42           O1-
ATOM   1419  HN  GLU A  91      43.440 -23.678  -4.437  1.00 14.95           H  
ATOM   1420  HA  GLU A  91      42.839 -21.505  -2.544  1.00 14.95           H  
ATOM   1421  HB1 GLU A  91      41.945 -21.877  -5.415  1.00 14.95           H  
ATOM   1422  HB2 GLU A  91      41.648 -20.417  -4.440  1.00 14.95           H  
ATOM   1423  HG1 GLU A  91      44.348 -20.800  -4.085  1.00 14.95           H  
ATOM   1424  HG2 GLU A  91      44.117 -21.363  -5.758  1.00 14.95           H  
ATOM   1425  N   VAL A  92      40.397 -23.570  -3.225  1.00 10.68           N  
ATOM   1426  CA  VAL A  92      39.093 -23.989  -2.689  1.00 10.41           C  
ATOM   1427  C   VAL A  92      39.219 -24.147  -1.163  1.00 10.85           C  
ATOM   1428  O   VAL A  92      38.372 -23.665  -0.419  1.00  9.62           O  
ATOM   1429  CB  VAL A  92      38.571 -25.287  -3.361  1.00 10.38           C  
ATOM   1430  CG1 VAL A  92      37.329 -25.833  -2.625  1.00 10.13           C  
ATOM   1431  CG2 VAL A  92      38.201 -24.997  -4.828  1.00 10.27           C  
ATOM   1432  HN  VAL A  92      40.899 -24.182  -3.945  1.00 10.33           H  
ATOM   1433  HA  VAL A  92      38.375 -23.194  -2.888  1.00 10.33           H  
ATOM   1434  HB  VAL A  92      39.358 -26.041  -3.336  1.00 10.33           H  
ATOM   1435 1HG1 VAL A  92      36.985 -26.742  -3.117  1.00 10.33           H  
ATOM   1436 2HG1 VAL A  92      36.535 -25.086  -2.647  1.00 10.33           H  
ATOM   1437 3HG1 VAL A  92      37.588 -26.057  -1.590  1.00 10.33           H  
ATOM   1438 1HG2 VAL A  92      37.835 -25.910  -5.298  1.00 10.33           H  
ATOM   1439 2HG2 VAL A  92      39.082 -24.642  -5.362  1.00 10.33           H  
ATOM   1440 3HG2 VAL A  92      37.424 -24.234  -4.863  1.00 10.33           H  
ATOM   1441  N   ALA A  93      40.277 -24.810  -0.701  1.00  9.35           N  
ATOM   1442  CA  ALA A  93      40.406 -25.023   0.747  1.00 10.14           C  
ATOM   1443  C   ALA A  93      40.518 -23.696   1.487  1.00 10.58           C  
ATOM   1444  O   ALA A  93      39.887 -23.511   2.541  1.00 11.19           O  
ATOM   1445  CB  ALA A  93      41.599 -25.919   1.060  1.00 10.30           C  
ATOM   1446  HN  ALA A  93      41.022 -25.182  -1.374  1.00 10.31           H  
ATOM   1447  HA  ALA A  93      39.505 -25.528   1.095  1.00 10.31           H  
ATOM   1448  HB1 ALA A  93      41.674 -26.062   2.138  1.00 10.31           H  
ATOM   1449  HB2 ALA A  93      42.512 -25.451   0.692  1.00 10.31           H  
ATOM   1450  HB3 ALA A  93      41.465 -26.886   0.574  1.00 10.31           H  
ATOM   1451  N   LYS A  94      41.261 -22.778   0.954  1.00 11.35           N  
ATOM   1452  CA  LYS A  94      41.434 -21.473   1.552  1.00 12.35           C  
ATOM   1453  C   LYS A  94      40.116 -20.693   1.594  1.00 11.87           C  
ATOM   1454  O   LYS A  94      39.816 -20.090   2.580  1.00 11.33           O  
ATOM   1455  CB  LYS A  94      42.561 -20.719   0.864  1.00 13.42           C  
ATOM   1456  CG  LYS A  94      42.727 -19.270   1.127  1.00 16.20           C  
ATOM   1457  CD  LYS A  94      43.229 -18.987   2.448  1.00 19.95           C  
ATOM   1458  CE  LYS A  94      43.468 -17.455   2.629  1.00 40.89           C  
ATOM   1459  NZ  LYS A  94      43.885 -17.039   4.011  1.00 47.52           N1+
ATOM   1460  HN  LYS A  94      41.766 -22.994   0.036  1.00 20.54           H  
ATOM   1461  HA  LYS A  94      41.742 -21.634   2.585  1.00 20.54           H  
ATOM   1462  HB1 LYS A  94      43.493 -21.204   1.155  1.00 20.54           H  
ATOM   1463  HB2 LYS A  94      42.411 -20.833  -0.210  1.00 20.54           H  
ATOM   1464  HG1 LYS A  94      43.426 -18.863   0.396  1.00 20.54           H  
ATOM   1465  HG2 LYS A  94      41.758 -18.784   1.013  1.00 20.54           H  
ATOM   1466  HD1 LYS A  94      42.503 -19.326   3.187  1.00 20.54           H  
ATOM   1467  HD2 LYS A  94      44.171 -19.516   2.594  1.00 20.54           H  
ATOM   1468  HE1 LYS A  94      44.250 -17.150   1.933  1.00 20.54           H  
ATOM   1469  HE2 LYS A  94      42.541 -16.937   2.385  1.00 20.54           H  
ATOM   1470  HZ1 LYS A  94      44.024 -15.979   4.038  1.00 20.54           H  
ATOM   1471  HZ2 LYS A  94      44.802 -17.526   4.269  1.00 20.54           H  
ATOM   1472  HZ3 LYS A  94      43.125 -17.316   4.712  1.00 20.54           H  
ATOM   1473  N   GLU A  95      39.342 -20.765   0.524  1.00 11.18           N  
ATOM   1474  CA  GLU A  95      38.034 -20.074   0.485  1.00 11.76           C  
ATOM   1475  C   GLU A  95      37.040 -20.699   1.439  1.00 11.28           C  
ATOM   1476  O   GLU A  95      36.376 -19.978   2.189  1.00 10.78           O  
ATOM   1477  CB  GLU A  95      37.472 -20.074  -0.931  1.00 12.63           C  
ATOM   1478  CG  GLU A  95      38.188 -19.102  -1.845  1.00 14.63           C  
ATOM   1479  CD  GLU A  95      37.956 -17.678  -1.401  1.00 18.19           C  
ATOM   1480  OE1 GLU A  95      36.858 -17.148  -1.655  1.00 19.83           O  
ATOM   1481  OE2 GLU A  95      38.849 -17.106  -0.742  1.00 21.80           O1-
ATOM   1482  HN  GLU A  95      39.666 -21.330  -0.325  1.00 14.68           H  
ATOM   1483  HA  GLU A  95      38.189 -19.038   0.788  1.00 14.68           H  
ATOM   1484  HB1 GLU A  95      37.570 -21.078  -1.345  1.00 14.68           H  
ATOM   1485  HB2 GLU A  95      36.418 -19.799  -0.888  1.00 14.68           H  
ATOM   1486  HG1 GLU A  95      39.257 -19.313  -1.824  1.00 14.68           H  
ATOM   1487  HG2 GLU A  95      37.813 -19.225  -2.861  1.00 14.68           H  
ATOM   1488  N   VAL A  96      36.953 -22.029   1.435  1.00 10.80           N  
ATOM   1489  CA  VAL A  96      36.084 -22.732   2.391  1.00 10.54           C  
ATOM   1490  C   VAL A  96      36.419 -22.334   3.848  1.00 10.33           C  
ATOM   1491  O   VAL A  96      35.514 -22.056   4.672  1.00 10.11           O  
ATOM   1492  CB  VAL A  96      36.150 -24.286   2.170  1.00 10.43           C  
ATOM   1493  CG1 VAL A  96      35.584 -25.053   3.392  1.00 10.99           C  
ATOM   1494  CG2 VAL A  96      35.419 -24.678   0.876  1.00 12.30           C  
ATOM   1495  HN  VAL A  96      37.523 -22.593   0.727  1.00 10.79           H  
ATOM   1496  HA  VAL A  96      35.059 -22.417   2.194  1.00 10.79           H  
ATOM   1497  HB  VAL A  96      37.198 -24.563   2.058  1.00 10.79           H  
ATOM   1498 1HG1 VAL A  96      35.644 -26.126   3.208  1.00 10.79           H  
ATOM   1499 2HG1 VAL A  96      34.543 -24.769   3.549  1.00 10.79           H  
ATOM   1500 3HG1 VAL A  96      36.166 -24.804   4.279  1.00 10.79           H  
ATOM   1501 1HG2 VAL A  96      35.475 -25.758   0.739  1.00 10.79           H  
ATOM   1502 2HG2 VAL A  96      35.889 -24.180   0.028  1.00 10.79           H  
ATOM   1503 3HG2 VAL A  96      34.374 -24.374   0.942  1.00 10.79           H  
ATOM   1504  N   THR A  97      37.715 -22.269   4.158  1.00  9.11           N  
ATOM   1505  CA  THR A  97      38.156 -21.877   5.499  1.00  9.49           C  
ATOM   1506  C   THR A  97      37.793 -20.422   5.796  1.00 10.35           C  
ATOM   1507  O   THR A  97      37.244 -20.109   6.862  1.00 10.64           O  
ATOM   1508  CB  THR A  97      39.655 -22.088   5.639  1.00 10.28           C  
ATOM   1509  CG2 THR A  97      40.120 -21.739   7.055  1.00  9.50           C  
ATOM   1510  OG1 THR A  97      39.921 -23.480   5.378  1.00 10.51           O  
ATOM   1511  HN  THR A  97      38.446 -22.508   3.414  1.00  9.98           H  
ATOM   1512  HA  THR A  97      37.650 -22.512   6.226  1.00  9.98           H  
ATOM   1513  HB  THR A  97      40.184 -21.469   4.914  1.00  9.98           H  
ATOM   1514  HG1 THR A  97      39.400 -24.072   6.071  1.00  9.98           H  
ATOM   1515 1HG2 THR A  97      41.196 -21.897   7.134  1.00  9.98           H  
ATOM   1516 2HG2 THR A  97      39.606 -22.377   7.774  1.00  9.98           H  
ATOM   1517 3HG2 THR A  97      39.890 -20.695   7.266  1.00  9.98           H  
ATOM   1518  N   ARG A  98      38.106 -19.549   4.846  1.00 10.81           N  
ATOM   1519  CA  ARG A  98      37.854 -18.107   5.024  1.00 11.81           C  
ATOM   1520  C   ARG A  98      36.358 -17.844   5.272  1.00 11.91           C  
ATOM   1521  O   ARG A  98      35.974 -16.992   6.121  1.00 12.83           O  
ATOM   1522  CB  ARG A  98      38.324 -17.368   3.754  1.00 12.02           C  
ATOM   1523  CG  ARG A  98      38.147 -15.866   3.830  1.00 14.09           C  
ATOM   1524  CD  ARG A  98      38.494 -15.184   2.486  1.00 16.38           C  
ATOM   1525  NE  ARG A  98      37.568 -15.490   1.388  1.00 19.15           N1+
ATOM   1526  CZ  ARG A  98      36.374 -14.928   1.214  1.00 22.17           C  
ATOM   1527  NH1 ARG A  98      35.913 -14.029   2.083  1.00 22.23           N1+
ATOM   1528  NH2 ARG A  98      35.628 -15.273   0.172  1.00 22.93           N  
ATOM   1529  HN  ARG A  98      38.548 -19.897   3.936  1.00 16.03           H  
ATOM   1530  HA  ARG A  98      38.426 -17.747   5.879  1.00 16.03           H  
ATOM   1531  HB1 ARG A  98      39.381 -17.584   3.601  1.00 16.03           H  
ATOM   1532  HB2 ARG A  98      37.750 -17.741   2.906  1.00 16.03           H  
ATOM   1533  HG1 ARG A  98      37.110 -15.644   4.082  1.00 16.03           H  
ATOM   1534  HG2 ARG A  98      38.802 -15.471   4.607  1.00 16.03           H  
ATOM   1535  HD1 ARG A  98      38.492 -14.105   2.642  1.00 16.03           H  
ATOM   1536  HD2 ARG A  98      39.492 -15.507   2.189  1.00 16.03           H  
ATOM   1537  HE  ARG A  98      37.877 -16.222   0.672  1.00 16.03           H  
ATOM   1538 1HH1 ARG A  98      36.504 -13.752   2.931  1.00 16.03           H  
ATOM   1539 2HH1 ARG A  98      34.952 -13.584   1.933  1.00 16.03           H  
ATOM   1540 1HH2 ARG A  98      35.987 -16.001  -0.525  1.00 16.03           H  
ATOM   1541 2HH2 ARG A  98      34.668 -14.823   0.029  1.00 16.03           H  
ATOM   1542  N   LEU A  99      35.511 -18.558   4.534  1.00 12.26           N  
ATOM   1543  CA  LEU A  99      34.065 -18.344   4.603  1.00 13.12           C  
ATOM   1544  C   LEU A  99      33.423 -18.843   5.907  1.00 13.24           C  
ATOM   1545  O   LEU A  99      32.293 -18.482   6.216  1.00 13.44           O  
ATOM   1546  CB  LEU A  99      33.385 -19.009   3.407  1.00 13.11           C  
ATOM   1547  CG  LEU A  99      33.644 -18.382   2.046  1.00 12.10           C  
ATOM   1548  CD1 LEU A  99      33.340 -19.350   0.878  1.00 13.02           C  
ATOM   1549  CD2 LEU A  99      32.843 -17.041   1.853  1.00 13.35           C  
ATOM   1550  HN  LEU A  99      35.897 -19.307   3.874  1.00 12.95           H  
ATOM   1551  HA  LEU A  99      33.884 -17.271   4.533  1.00 12.95           H  
ATOM   1552  HB1 LEU A  99      33.726 -20.044   3.365  1.00 12.95           H  
ATOM   1553  HB2 LEU A  99      32.309 -18.987   3.583  1.00 12.96           H  
ATOM   1554  HG  LEU A  99      34.705 -18.137   1.997  1.00 12.96           H  
ATOM   1555 1HD1 LEU A  99      33.542 -18.851  -0.070  1.00 12.96           H  
ATOM   1556 2HD1 LEU A  99      32.292 -19.647   0.915  1.00 12.96           H  
ATOM   1557 3HD1 LEU A  99      33.971 -20.234   0.965  1.00 12.96           H  
ATOM   1558 1HD2 LEU A  99      33.058 -16.628   0.868  1.00 12.96           H  
ATOM   1559 2HD2 LEU A  99      33.141 -16.326   2.619  1.00 12.96           H  
ATOM   1560 3HD2 LEU A  99      31.775 -17.240   1.938  1.00 12.96           H  
ATOM   1561  N   GLY A 100      34.134 -19.688   6.645  1.00 13.40           N  
ATOM   1562  CA  GLY A 100      33.647 -20.195   7.931  1.00 13.97           C  
ATOM   1563  C   GLY A 100      32.510 -21.204   7.824  1.00 14.49           C  
ATOM   1564  O   GLY A 100      31.837 -21.497   8.822  1.00 16.09           O  
ATOM   1565  HN  GLY A 100      35.091 -20.008   6.290  1.00 14.49           H  
ATOM   1566  HA1 GLY A 100      34.480 -20.675   8.445  1.00 14.49           H  
ATOM   1567  HA2 GLY A 100      33.295 -19.348   8.520  1.00 14.49           H  
ATOM   1568  N   VAL A 101      32.280 -21.721   6.615  1.00 13.91           N  
ATOM   1569  CA  VAL A 101      31.221 -22.694   6.379  1.00 14.06           C  
ATOM   1570  C   VAL A 101      31.454 -24.015   7.110  1.00 14.78           C  
ATOM   1571  O   VAL A 101      32.601 -24.449   7.310  1.00 14.29           O  
ATOM   1572  CB  VAL A 101      30.988 -22.984   4.860  1.00 14.03           C  
ATOM   1573  CG1 VAL A 101      30.406 -21.756   4.158  1.00 15.94           C  
ATOM   1574  CG2 VAL A 101      32.280 -23.487   4.165  1.00 13.80           C  
ATOM   1575  HN  VAL A 101      32.892 -21.411   5.794  1.00 14.40           H  
ATOM   1576  HA  VAL A 101      30.298 -22.267   6.771  1.00 14.40           H  
ATOM   1577  HB  VAL A 101      30.248 -23.781   4.790  1.00 14.40           H  
ATOM   1578 1HG1 VAL A 101      30.252 -21.979   3.102  1.00 14.40           H  
ATOM   1579 2HG1 VAL A 101      31.098 -20.920   4.254  1.00 14.40           H  
ATOM   1580 3HG1 VAL A 101      29.453 -21.493   4.616  1.00 14.40           H  
ATOM   1581 1HG2 VAL A 101      32.076 -23.677   3.111  1.00 14.40           H  
ATOM   1582 2HG2 VAL A 101      32.614 -24.408   4.642  1.00 14.40           H  
ATOM   1583 3HG2 VAL A 101      33.059 -22.730   4.253  1.00 14.40           H  
ATOM   1584  N   ASN A 102      30.345 -24.646   7.478  1.00 14.96           N  
ATOM   1585  CA  ASN A 102      30.343 -25.966   8.099  1.00 15.99           C  
ATOM   1586  C   ASN A 102      30.378 -27.105   7.077  1.00 14.61           C  
ATOM   1587  O   ASN A 102      30.719 -28.238   7.425  1.00 14.10           O  
ATOM   1588  CB  ASN A 102      29.092 -26.122   8.979  1.00 16.76           C  
ATOM   1589  CG  ASN A 102      29.102 -25.204  10.194  1.00 21.02           C  
ATOM   1590  ND2 ASN A 102      28.058 -24.394  10.333  1.00 22.76           N  
ATOM   1591  OD1 ASN A 102      30.034 -25.228  10.998  1.00 24.24           O  
ATOM   1592  HN  ASN A 102      29.406 -24.162   7.311  1.00 18.06           H  
ATOM   1593  HA  ASN A 102      31.224 -26.048   8.736  1.00 18.06           H  
ATOM   1594  HB1 ASN A 102      28.213 -25.892   8.377  1.00 18.06           H  
ATOM   1595  HB2 ASN A 102      29.037 -27.154   9.324  1.00 18.06           H  
ATOM   1596 1HD2 ASN A 102      27.268 -24.411   9.611  1.00 18.06           H  
ATOM   1597 2HD2 ASN A 102      28.007 -23.725  11.167  1.00 18.05           H  
ATOM   1598  N   SER A 103      30.018 -26.809   5.827  1.00 14.01           N  
ATOM   1599  CA  SER A 103      29.986 -27.823   4.776  1.00 12.74           C  
ATOM   1600  C   SER A 103      30.187 -27.203   3.406  1.00 12.74           C  
ATOM   1601  O   SER A 103      29.953 -26.002   3.228  1.00 12.74           O  
ATOM   1602  CB  SER A 103      28.666 -28.586   4.780  1.00 12.94           C  
ATOM   1603  OG  SER A 103      27.550 -27.696   4.569  1.00 12.76           O  
ATOM   1604  HN  SER A 103      29.746 -25.802   5.588  1.00 12.99           H  
ATOM   1605  HA  SER A 103      30.794 -28.532   4.956  1.00 12.99           H  
ATOM   1606  HB1 SER A 103      28.683 -29.330   3.984  1.00 12.99           H  
ATOM   1607  HB2 SER A 103      28.546 -29.085   5.742  1.00 12.99           H  
ATOM   1608  HG  SER A 103      27.525 -26.978   5.335  1.00 12.99           H  
ATOM   1609  N   VAL A 104      30.561 -28.049   2.443  1.00 11.57           N  
ATOM   1610  CA  VAL A 104      30.794 -27.613   1.068  1.00 11.29           C  
ATOM   1611  C   VAL A 104      30.502 -28.750   0.098  1.00 11.39           C  
ATOM   1612  O   VAL A 104      30.837 -29.903   0.377  1.00 11.54           O  
ATOM   1613  CB  VAL A 104      32.233 -27.065   0.856  1.00 12.02           C  
ATOM   1614  CG1 VAL A 104      33.285 -28.066   1.391  1.00 11.77           C  
ATOM   1615  CG2 VAL A 104      32.478 -26.773  -0.614  1.00 11.95           C  
ATOM   1616  HN  VAL A 104      30.695 -29.082   2.687  1.00 11.65           H  
ATOM   1617  HA  VAL A 104      30.095 -26.805   0.853  1.00 11.65           H  
ATOM   1618  HB  VAL A 104      32.331 -26.133   1.413  1.00 11.65           H  
ATOM   1619 1HG1 VAL A 104      34.285 -27.662   1.232  1.00 11.65           H  
ATOM   1620 2HG1 VAL A 104      33.188 -29.014   0.861  1.00 11.65           H  
ATOM   1621 3HG1 VAL A 104      33.124 -28.228   2.457  1.00 11.65           H  
ATOM   1622 1HG2 VAL A 104      33.490 -26.390  -0.745  1.00 11.65           H  
ATOM   1623 2HG2 VAL A 104      31.761 -26.029  -0.962  1.00 11.65           H  
ATOM   1624 3HG2 VAL A 104      32.359 -27.690  -1.192  1.00 11.65           H  
ATOM   1625  N   ALA A 105      29.812 -28.422  -1.000  1.00 10.39           N  
ATOM   1626  CA  ALA A 105      29.556 -29.346  -2.096  1.00  9.95           C  
ATOM   1627  C   ALA A 105      30.642 -29.117  -3.148  1.00 10.24           C  
ATOM   1628  O   ALA A 105      30.859 -27.981  -3.569  1.00 11.52           O  
ATOM   1629  CB  ALA A 105      28.207 -29.024  -2.714  1.00  9.85           C  
ATOM   1630  HN  ALA A 105      29.427 -27.427  -1.077  1.00 10.39           H  
ATOM   1631  HA  ALA A 105      29.578 -30.376  -1.741  1.00 10.39           H  
ATOM   1632  HB1 ALA A 105      28.009 -29.713  -3.535  1.00 10.39           H  
ATOM   1633  HB2 ALA A 105      28.215 -28.001  -3.092  1.00 10.39           H  
ATOM   1634  HB3 ALA A 105      27.427 -29.126  -1.959  1.00 10.39           H  
ATOM   1635  N   ILE A 106      31.339 -30.182  -3.554  1.00 10.76           N  
ATOM   1636  CA  ILE A 106      32.503 -30.068  -4.463  0.50 10.27           C  
ATOM   1637  C   ILE A 106      32.412 -31.095  -5.607  1.00 10.59           C  
ATOM   1638  O   ILE A 106      32.187 -32.275  -5.348  1.00 12.35           O  
ATOM   1639  CB  ILE A 106      33.852 -30.353  -3.704  0.50 10.31           C  
ATOM   1640  CG1 ILE A 106      34.007 -29.507  -2.428  0.50  6.83           C  
ATOM   1641  CG2 ILE A 106      35.068 -30.107  -4.622  0.50 10.07           C  
ATOM   1642  CD1 ILE A 106      35.385 -29.707  -1.700  0.50  7.01           C  
ATOM   1643  HN  ILE A 106      31.046 -31.152  -3.210  1.00  9.77           H  
ATOM   1644  HA  ILE A 106      32.533 -29.063  -4.884  0.50  9.77           H  
ATOM   1645  HB  ILE A 106      33.858 -31.403  -3.413  0.50  9.77           H  
ATOM   1646 1HG1 ILE A 106      33.911 -28.456  -2.699  0.50  9.77           H  
ATOM   1647 2HG1 ILE A 106      33.210 -29.779  -1.736  0.50  9.77           H  
ATOM   1648 1HG2 ILE A 106      35.986 -30.312  -4.072  0.50  9.77           H  
ATOM   1649 2HG2 ILE A 106      35.068 -29.069  -4.955  0.50  9.77           H  
ATOM   1650 3HG2 ILE A 106      35.009 -30.766  -5.488  0.50  9.77           H  
ATOM   1651 1HD1 ILE A 106      35.421 -29.079  -0.810  0.50  9.77           H  
ATOM   1652 2HD1 ILE A 106      36.196 -29.429  -2.373  0.50  9.77           H  
ATOM   1653 3HD1 ILE A 106      35.495 -30.752  -1.411  0.50  9.77           H  
ATOM   1654  N   PRO A 107      32.639 -30.671  -6.859  1.00 10.88           N  
ATOM   1655  CA  PRO A 107      32.726 -31.631  -7.970  1.00 10.73           C  
ATOM   1656  C   PRO A 107      34.192 -32.017  -8.190  1.00 11.34           C  
ATOM   1657  O   PRO A 107      35.089 -31.351  -7.669  1.00 12.29           O  
ATOM   1658  CB  PRO A 107      32.224 -30.814  -9.165  1.00 11.51           C  
ATOM   1659  CG  PRO A 107      32.693 -29.429  -8.867  1.00 10.14           C  
ATOM   1660  CD  PRO A 107      32.797 -29.286  -7.344  1.00  9.96           C  
ATOM   1661  HA  PRO A 107      32.103 -32.507  -7.793  1.00 10.98           H  
ATOM   1662  HB1 PRO A 107      32.658 -31.180 -10.096  1.00 10.98           H  
ATOM   1663  HB2 PRO A 107      31.137 -30.850  -9.232  1.00 10.98           H  
ATOM   1664  HG1 PRO A 107      33.669 -29.262  -9.322  1.00 10.98           H  
ATOM   1665  HG2 PRO A 107      31.980 -28.704  -9.259  1.00 10.98           H  
ATOM   1666  HD1 PRO A 107      33.767 -28.880  -7.056  1.00 10.98           H  
ATOM   1667  HD2 PRO A 107      32.005 -28.645  -6.958  1.00 10.98           H  
ATOM   1668  N   LEU A 108      34.435 -33.057  -8.974  1.00 11.81           N  
ATOM   1669  CA  LEU A 108      35.835 -33.387  -9.300  1.00 11.82           C  
ATOM   1670  C   LEU A 108      36.322 -32.522 -10.465  1.00 11.15           C  
ATOM   1671  O   LEU A 108      35.934 -32.716 -11.645  1.00 12.23           O  
ATOM   1672  CB  LEU A 108      35.999 -34.893  -9.586  1.00 12.42           C  
ATOM   1673  CG  LEU A 108      35.771 -35.843  -8.390  1.00 14.92           C  
ATOM   1674  CD1 LEU A 108      35.969 -37.300  -8.817  1.00 17.28           C  
ATOM   1675  CD2 LEU A 108      36.699 -35.539  -7.220  1.00 16.26           C  
ATOM   1676  HN  LEU A 108      33.631 -33.646  -9.363  1.00 13.49           H  
ATOM   1677  HA  LEU A 108      36.445 -33.146  -8.429  1.00 13.49           H  
ATOM   1678  HB1 LEU A 108      35.286 -35.163 -10.365  1.00 13.49           H  
ATOM   1679  HB2 LEU A 108      37.014 -35.054  -9.949  1.00 13.49           H  
ATOM   1680  HG  LEU A 108      34.742 -35.723  -8.050  1.00 13.49           H  
ATOM   1681 1HD1 LEU A 108      35.804 -37.955  -7.962  1.00 13.49           H  
ATOM   1682 2HD1 LEU A 108      36.985 -37.436  -9.188  1.00 13.49           H  
ATOM   1683 3HD1 LEU A 108      35.259 -37.548  -9.606  1.00 13.49           H  
ATOM   1684 1HD2 LEU A 108      36.498 -36.235  -6.406  1.00 13.49           H  
ATOM   1685 2HD2 LEU A 108      36.528 -34.519  -6.876  1.00 13.49           H  
ATOM   1686 3HD2 LEU A 108      37.735 -35.645  -7.540  1.00 13.49           H  
ATOM   1687  N   LEU A 109      37.165 -31.545 -10.126  1.00 10.77           N  
ATOM   1688  CA  LEU A 109      37.723 -30.618 -11.125  1.00  9.94           C  
ATOM   1689  C   LEU A 109      38.503 -31.346 -12.219  1.00 11.11           C  
ATOM   1690  O   LEU A 109      39.165 -32.355 -11.959  1.00 11.13           O  
ATOM   1691  CB  LEU A 109      38.620 -29.567 -10.438  1.00 10.42           C  
ATOM   1692  CG  LEU A 109      37.949 -28.771  -9.307  1.00  9.59           C  
ATOM   1693  CD1 LEU A 109      38.955 -27.817  -8.680  1.00 11.93           C  
ATOM   1694  CD2 LEU A 109      36.733 -27.979  -9.883  1.00 11.09           C  
ATOM   1695  HN  LEU A 109      37.444 -31.432  -9.099  1.00 10.75           H  
ATOM   1696  HA  LEU A 109      36.892 -30.093 -11.597  1.00 10.75           H  
ATOM   1697  HB1 LEU A 109      39.484 -30.083 -10.020  1.00 10.75           H  
ATOM   1698  HB2 LEU A 109      38.952 -28.859 -11.197  1.00 10.75           H  
ATOM   1699  HG  LEU A 109      37.594 -29.465  -8.545  1.00 10.75           H  
ATOM   1700 1HD1 LEU A 109      38.474 -27.256  -7.879  1.00 10.75           H  
ATOM   1701 2HD1 LEU A 109      39.322 -27.125  -9.438  1.00 10.75           H  
ATOM   1702 3HD1 LEU A 109      39.791 -28.386  -8.273  1.00 10.75           H  
ATOM   1703 1HD2 LEU A 109      36.255 -27.414  -9.083  1.00 10.75           H  
ATOM   1704 2HD2 LEU A 109      36.015 -28.677 -10.313  1.00 10.75           H  
ATOM   1705 3HD2 LEU A 109      37.079 -27.293 -10.656  1.00 10.75           H  
ATOM   1706  N   SER A 110      38.356 -30.842 -13.443  1.00 10.83           N  
ATOM   1707  CA  SER A 110      39.117 -31.293 -14.624  1.00 11.60           C  
ATOM   1708  C   SER A 110      38.786 -32.737 -15.052  1.00 12.45           C  
ATOM   1709  O   SER A 110      39.584 -33.383 -15.736  1.00 12.39           O  
ATOM   1710  CB  SER A 110      40.638 -31.072 -14.409  1.00 11.25           C  
ATOM   1711  OG  SER A 110      40.946 -29.693 -14.292  1.00 11.80           O  
ATOM   1712  HN  SER A 110      37.639 -30.059 -13.579  1.00 11.72           H  
ATOM   1713  HA  SER A 110      38.822 -30.647 -15.451  1.00 11.72           H  
ATOM   1714  HB1 SER A 110      40.946 -31.583 -13.497  1.00 11.72           H  
ATOM   1715  HB2 SER A 110      41.181 -31.486 -15.259  1.00 11.72           H  
ATOM   1716  HG  SER A 110      40.657 -29.194 -15.169  1.00 11.72           H  
ATOM   1717  N   THR A 111      37.610 -33.243 -14.671  1.00 12.93           N  
ATOM   1718  CA  THR A 111      37.208 -34.620 -15.041  1.00 14.71           C  
ATOM   1719  C   THR A 111      36.196 -34.725 -16.160  1.00 15.62           C  
ATOM   1720  O   THR A 111      35.925 -35.837 -16.635  1.00 17.04           O  
ATOM   1721  CB  THR A 111      36.613 -35.460 -13.873  1.00 15.14           C  
ATOM   1722  CG2 THR A 111      37.653 -35.774 -12.845  1.00 14.71           C  
ATOM   1723  OG1 THR A 111      35.466 -34.812 -13.297  1.00 15.92           O  
ATOM   1724  HN  THR A 111      36.945 -32.642 -14.087  1.00 15.15           H  
ATOM   1725  HA  THR A 111      38.108 -35.135 -15.377  1.00 15.15           H  
ATOM   1726  HB  THR A 111      36.275 -36.407 -14.293  1.00 15.15           H  
ATOM   1727  HG1 THR A 111      35.746 -33.871 -12.924  1.00 15.15           H  
ATOM   1728 1HG2 THR A 111      37.206 -36.361 -12.043  1.00 15.15           H  
ATOM   1729 2HG2 THR A 111      38.052 -34.846 -12.436  1.00 15.15           H  
ATOM   1730 3HG2 THR A 111      38.460 -36.344 -13.306  1.00 15.15           H  
ATOM   1731  N   GLY A 112      35.619 -33.597 -16.552  1.00 14.75           N  
ATOM   1732  CA  GLY A 112      34.599 -33.581 -17.613  1.00 15.54           C  
ATOM   1733  C   GLY A 112      35.262 -33.177 -18.916  1.00 15.46           C  
ATOM   1734  O   GLY A 112      36.221 -33.813 -19.378  1.00 16.72           O  
ATOM   1735  HN  GLY A 112      35.902 -32.676 -16.086  1.00 15.62           H  
ATOM   1736  HA1 GLY A 112      34.161 -34.574 -17.716  1.00 15.62           H  
ATOM   1737  HA2 GLY A 112      33.818 -32.864 -17.361  1.00 15.62           H  
ATOM   1738  N   VAL A 113      34.783 -32.096 -19.512  1.00 14.90           N  
ATOM   1739  CA  VAL A 113      35.323 -31.686 -20.808  1.00 15.84           C  
ATOM   1740  C   VAL A 113      36.766 -31.172 -20.708  1.00 14.63           C  
ATOM   1741  O   VAL A 113      37.409 -30.959 -21.736  1.00 15.82           O  
ATOM   1742  CB  VAL A 113      34.438 -30.636 -21.508  1.00 17.00           C  
ATOM   1743  CG1 VAL A 113      33.109 -31.266 -21.994  1.00 19.38           C  
ATOM   1744  CG2 VAL A 113      34.218 -29.462 -20.593  1.00 18.80           C  
ATOM   1745  HN  VAL A 113      34.005 -31.526 -19.048  1.00 16.62           H  
ATOM   1746  HA  VAL A 113      35.339 -32.570 -21.445  1.00 16.62           H  
ATOM   1747  HB  VAL A 113      34.977 -30.278 -22.385  1.00 16.62           H  
ATOM   1748 1HG1 VAL A 113      32.503 -30.504 -22.484  1.00 16.62           H  
ATOM   1749 2HG1 VAL A 113      32.564 -31.669 -21.140  1.00 16.62           H  
ATOM   1750 3HG1 VAL A 113      33.323 -32.069 -22.700  1.00 16.62           H  
ATOM   1751 1HG2 VAL A 113      33.592 -28.723 -21.093  1.00 16.62           H  
ATOM   1752 2HG2 VAL A 113      35.178 -29.012 -20.341  1.00 16.62           H  
ATOM   1753 3HG2 VAL A 113      33.724 -29.799 -19.681  1.00 16.62           H  
ATOM   1754  N   TYR A 114      37.261 -30.961 -19.483  1.00 13.04           N  
ATOM   1755  CA  TYR A 114      38.642 -30.510 -19.289  1.00 12.57           C  
ATOM   1756  C   TYR A 114      39.592 -31.692 -19.094  1.00 12.40           C  
ATOM   1757  O   TYR A 114      40.805 -31.499 -18.864  1.00 11.99           O  
ATOM   1758  CB  TYR A 114      38.742 -29.587 -18.072  1.00 12.07           C  
ATOM   1759  CG  TYR A 114      38.420 -28.128 -18.344  1.00 11.53           C  
ATOM   1760  CD1 TYR A 114      37.802 -27.727 -19.540  1.00 11.58           C  
ATOM   1761  CD2 TYR A 114      38.679 -27.154 -17.374  1.00 12.41           C  
ATOM   1762  CE1 TYR A 114      37.481 -26.401 -19.757  1.00 13.55           C  
ATOM   1763  CE2 TYR A 114      38.388 -25.839 -17.588  1.00 13.69           C  
ATOM   1764  CZ  TYR A 114      37.777 -25.459 -18.767  1.00 13.55           C  
ATOM   1765  OH  TYR A 114      37.487 -24.127 -18.996  1.00 13.74           O  
ATOM   1766  HN  TYR A 114      36.637 -31.125 -18.629  1.00 12.68           H  
ATOM   1767  HA  TYR A 114      38.954 -29.955 -20.173  1.00 12.68           H  
ATOM   1768  HB1 TYR A 114      38.048 -29.951 -17.314  1.00 12.68           H  
ATOM   1769  HB2 TYR A 114      39.761 -29.642 -17.689  1.00 12.68           H  
ATOM   1770  HD1 TYR A 114      37.573 -28.470 -20.305  1.00 12.68           H  
ATOM   1771  HD2 TYR A 114      39.124 -27.453 -16.425  1.00 12.68           H  
ATOM   1772  HE1 TYR A 114      37.003 -26.093 -20.687  1.00 12.68           H  
ATOM   1773  HE2 TYR A 114      38.636 -25.093 -16.833  1.00 12.68           H  
ATOM   1774  HH  TYR A 114      38.015 -23.793 -19.840  1.00 12.68           H  
ATOM   1775  N   SER A 115      39.076 -32.906 -19.214  1.00 12.66           N  
ATOM   1776  CA  SER A 115      39.919 -34.085 -18.934  1.00 13.99           C  
ATOM   1777  C   SER A 115      40.887 -34.468 -20.055  1.00 14.61           C  
ATOM   1778  O   SER A 115      41.766 -35.301 -19.856  1.00 14.21           O  
ATOM   1779  CB  SER A 115      39.067 -35.288 -18.507  1.00 14.20           C  
ATOM   1780  OG  SER A 115      38.349 -35.787 -19.606  1.00 17.01           O  
ATOM   1781  HN  SER A 115      38.056 -33.031 -19.512  1.00 14.45           H  
ATOM   1782  HA  SER A 115      40.535 -33.824 -18.073  1.00 14.45           H  
ATOM   1783  HB1 SER A 115      39.718 -36.070 -18.117  1.00 14.45           H  
ATOM   1784  HB2 SER A 115      38.368 -34.977 -17.731  1.00 14.45           H  
ATOM   1785  HG  SER A 115      37.719 -35.036 -19.983  1.00 14.45           H  
ATOM   1786  N   GLY A 116      40.735 -33.876 -21.242  1.00 15.90           N  
ATOM   1787  CA  GLY A 116      41.566 -34.282 -22.377  1.00 17.56           C  
ATOM   1788  C   GLY A 116      41.266 -35.715 -22.801  1.00 18.51           C  
ATOM   1789  O   GLY A 116      42.131 -36.404 -23.340  1.00 20.24           O  
ATOM   1790  HN  GLY A 116      40.005 -33.104 -21.364  1.00 18.05           H  
ATOM   1791  HA1 GLY A 116      41.370 -33.615 -23.217  1.00 18.05           H  
ATOM   1792  HA2 GLY A 116      42.616 -34.209 -22.092  1.00 18.05           H  
ATOM   1793  N   GLY A 117      40.042 -36.169 -22.532  1.00 19.12           N  
ATOM   1794  CA  GLY A 117      39.614 -37.534 -22.883  1.00 19.26           C  
ATOM   1795  C   GLY A 117      40.310 -38.634 -22.100  1.00 19.42           C  
ATOM   1796  O   GLY A 117      40.400 -39.771 -22.568  1.00 20.20           O  
ATOM   1797  HN  GLY A 117      39.346 -35.519 -22.044  1.00 19.50           H  
ATOM   1798  HA1 GLY A 117      38.542 -37.612 -22.700  1.00 19.50           H  
ATOM   1799  HA2 GLY A 117      39.815 -37.692 -23.943  1.00 19.50           H  
ATOM   1800  N   LYS A 118      40.828 -38.290 -20.922  1.00 18.23           N  
ATOM   1801  CA  LYS A 118      41.454 -39.250 -20.003  1.00 18.19           C  
ATOM   1802  C   LYS A 118      40.582 -39.384 -18.754  1.00 16.89           C  
ATOM   1803  O   LYS A 118      39.928 -38.427 -18.348  1.00 16.01           O  
ATOM   1804  CB  LYS A 118      42.859 -38.763 -19.634  1.00 19.29           C  
ATOM   1805  CG  LYS A 118      43.786 -39.802 -19.013  1.00 23.46           C  
ATOM   1806  CD  LYS A 118      45.182 -39.193 -18.784  1.00 27.67           C  
ATOM   1807  CE  LYS A 118      46.174 -40.197 -18.214  1.00 27.58           C  
ATOM   1808  NZ  LYS A 118      46.121 -40.255 -16.732  1.00 30.64           N1+
ATOM   1809  HN  LYS A 118      40.786 -37.261 -20.630  1.00 22.00           H  
ATOM   1810  HA  LYS A 118      41.528 -40.220 -20.494  1.00 22.00           H  
ATOM   1811  HB1 LYS A 118      43.333 -38.394 -20.544  1.00 22.00           H  
ATOM   1812  HB2 LYS A 118      42.752 -37.944 -18.922  1.00 22.00           H  
ATOM   1813  HG1 LYS A 118      43.374 -40.129 -18.058  1.00 22.00           H  
ATOM   1814  HG2 LYS A 118      43.871 -40.657 -19.684  1.00 22.00           H  
ATOM   1815  HD1 LYS A 118      45.564 -38.828 -19.737  1.00 22.00           H  
ATOM   1816  HD2 LYS A 118      45.089 -38.360 -18.087  1.00 22.00           H  
ATOM   1817  HE1 LYS A 118      45.942 -41.185 -18.613  1.00 22.00           H  
ATOM   1818  HE2 LYS A 118      47.180 -39.908 -18.518  1.00 22.00           H  
ATOM   1819  HZ1 LYS A 118      46.832 -40.971 -16.377  1.00 22.00           H  
ATOM   1820  HZ2 LYS A 118      45.139 -40.544 -16.421  1.00 22.00           H  
ATOM   1821  HZ3 LYS A 118      46.353 -39.292 -16.328  1.00 22.00           H  
ATOM   1822  N   ASP A 119      40.541 -40.585 -18.178  1.00 15.98           N  
ATOM   1823  CA  ASP A 119      39.877 -40.829 -16.897  1.00 15.44           C  
ATOM   1824  C   ASP A 119      40.730 -40.223 -15.792  1.00 14.71           C  
ATOM   1825  O   ASP A 119      41.831 -40.708 -15.520  1.00 14.02           O  
ATOM   1826  CB  ASP A 119      39.715 -42.337 -16.695  1.00 15.89           C  
ATOM   1827  CG  ASP A 119      39.083 -42.708 -15.361  1.00 17.44           C  
ATOM   1828  OD1 ASP A 119      38.529 -43.826 -15.307  1.00 21.55           O  
ATOM   1829  OD2 ASP A 119      39.139 -41.944 -14.363  1.00 16.13           O1-
ATOM   1830  HN  ASP A 119      41.014 -41.407 -18.674  1.00 16.40           H  
ATOM   1831  HA  ASP A 119      38.895 -40.355 -16.900  1.00 16.39           H  
ATOM   1832  HB1 ASP A 119      39.085 -42.726 -17.495  1.00 16.40           H  
ATOM   1833  HB2 ASP A 119      40.700 -42.800 -16.750  1.00 16.40           H  
ATOM   1834  N   ARG A 120      40.216 -39.173 -15.158  1.00 12.95           N  
ATOM   1835  CA  ARG A 120      40.997 -38.431 -14.151  1.00 12.64           C  
ATOM   1836  C   ARG A 120      40.376 -38.479 -12.775  1.00 12.54           C  
ATOM   1837  O   ARG A 120      40.665 -37.635 -11.938  1.00 11.85           O  
ATOM   1838  CB  ARG A 120      41.221 -36.985 -14.602  1.00 12.83           C  
ATOM   1839  CG  ARG A 120      42.109 -36.928 -15.829  1.00 12.27           C  
ATOM   1840  CD  ARG A 120      42.474 -35.538 -16.231  1.00 10.11           C  
ATOM   1841  NE  ARG A 120      43.092 -35.523 -17.558  1.00 11.47           N1+
ATOM   1842  CZ  ARG A 120      44.407 -35.643 -17.786  1.00 11.82           C  
ATOM   1843  NH1 ARG A 120      45.267 -35.795 -16.779  1.00 11.70           N1+
ATOM   1844  NH2 ARG A 120      44.860 -35.621 -19.026  1.00 12.51           N  
ATOM   1845  HN  ARG A 120      39.218 -38.861 -15.383  1.00 12.06           H  
ATOM   1846  HA  ARG A 120      41.976 -38.906 -14.083  1.00 12.06           H  
ATOM   1847  HB1 ARG A 120      40.258 -36.533 -14.838  1.00 12.06           H  
ATOM   1848  HB2 ARG A 120      41.695 -36.429 -13.793  1.00 12.06           H  
ATOM   1849  HG1 ARG A 120      43.026 -37.479 -15.618  1.00 12.06           H  
ATOM   1850  HG2 ARG A 120      41.583 -37.401 -16.658  1.00 12.06           H  
ATOM   1851  HD1 ARG A 120      41.574 -34.924 -16.250  1.00 12.06           H  
ATOM   1852  HD2 ARG A 120      43.177 -35.130 -15.505  1.00 12.06           H  
ATOM   1853  HE  ARG A 120      42.449 -35.408 -18.405  1.00 12.06           H  
ATOM   1854 1HH1 ARG A 120      44.910 -35.823 -15.771  1.00 12.06           H  
ATOM   1855 2HH1 ARG A 120      46.314 -35.889 -16.979  1.00 12.06           H  
ATOM   1856 1HH2 ARG A 120      44.178 -35.508 -19.843  1.00 12.06           H  
ATOM   1857 2HH2 ARG A 120      45.909 -35.716 -19.214  1.00 12.06           H  
ATOM   1858  N   LEU A 121      39.542 -39.492 -12.536  1.00 12.34           N  
ATOM   1859  CA  LEU A 121      38.948 -39.689 -11.206  1.00 11.96           C  
ATOM   1860  C   LEU A 121      40.003 -39.705 -10.105  1.00 12.27           C  
ATOM   1861  O   LEU A 121      39.966 -38.875  -9.191  1.00 11.77           O  
ATOM   1862  CB  LEU A 121      38.107 -40.984 -11.171  1.00 12.75           C  
ATOM   1863  CG  LEU A 121      37.234 -41.169  -9.920  1.00 13.68           C  
ATOM   1864  CD1 LEU A 121      36.315 -42.351 -10.176  1.00 14.63           C  
ATOM   1865  CD2 LEU A 121      37.993 -41.433  -8.620  1.00 16.08           C  
ATOM   1866  HN  LEU A 121      39.301 -40.173 -13.326  1.00 13.19           H  
ATOM   1867  HA  LEU A 121      38.278 -38.851 -11.013  1.00 13.19           H  
ATOM   1868  HB1 LEU A 121      37.451 -40.983 -12.042  1.00 13.19           H  
ATOM   1869  HB2 LEU A 121      38.791 -41.831 -11.232  1.00 13.19           H  
ATOM   1870  HG  LEU A 121      36.622 -40.276  -9.789  1.00 13.19           H  
ATOM   1871 1HD1 LEU A 121      35.679 -42.512  -9.306  1.00 13.18           H  
ATOM   1872 2HD1 LEU A 121      36.913 -43.244 -10.359  1.00 13.18           H  
ATOM   1873 3HD1 LEU A 121      35.693 -42.146 -11.047  1.00 13.18           H  
ATOM   1874 1HD2 LEU A 121      37.283 -41.548  -7.801  1.00 13.18           H  
ATOM   1875 2HD2 LEU A 121      38.657 -40.594  -8.409  1.00 13.18           H  
ATOM   1876 3HD2 LEU A 121      38.581 -42.345  -8.721  1.00 13.18           H  
ATOM   1877  N   THR A 122      40.958 -40.628 -10.199  1.00 11.84           N  
ATOM   1878  CA  THR A 122      41.951 -40.788  -9.138  1.00 12.47           C  
ATOM   1879  C   THR A 122      42.802 -39.526  -8.961  1.00 11.18           C  
ATOM   1880  O   THR A 122      43.041 -39.084  -7.834  1.00 11.26           O  
ATOM   1881  CB  THR A 122      42.804 -42.055  -9.368  1.00 13.29           C  
ATOM   1882  CG2 THR A 122      43.885 -42.197  -8.279  1.00 15.44           C  
ATOM   1883  OG1 THR A 122      41.932 -43.191  -9.315  1.00 15.61           O  
ATOM   1884  HN  THR A 122      40.999 -41.260 -11.061  1.00 13.01           H  
ATOM   1885  HA  THR A 122      41.403 -40.937  -8.208  1.00 13.01           H  
ATOM   1886  HB  THR A 122      43.278 -42.003 -10.348  1.00 13.01           H  
ATOM   1887  HG1 THR A 122      41.467 -43.233  -8.374  1.00 13.01           H  
ATOM   1888 1HG2 THR A 122      44.472 -43.097  -8.464  1.00 13.01           H  
ATOM   1889 2HG2 THR A 122      43.409 -42.269  -7.301  1.00 13.01           H  
ATOM   1890 3HG2 THR A 122      44.540 -41.326  -8.301  1.00 13.01           H  
ATOM   1891  N   GLN A 123      43.217 -38.939 -10.072  1.00 10.21           N  
ATOM   1892  CA  GLN A 123      44.048 -37.739 -10.026  1.00  9.93           C  
ATOM   1893  C   GLN A 123      43.322 -36.594  -9.337  1.00  9.77           C  
ATOM   1894  O   GLN A 123      43.855 -35.966  -8.437  1.00  9.88           O  
ATOM   1895  CB  GLN A 123      44.449 -37.339 -11.437  1.00  9.45           C  
ATOM   1896  CG  GLN A 123      45.152 -36.010 -11.518  1.00  9.20           C  
ATOM   1897  CD  GLN A 123      45.575 -35.707 -12.927  1.00  9.14           C  
ATOM   1898  NE2 GLN A 123      46.632 -34.912 -13.076  1.00 10.42           N  
ATOM   1899  OE1 GLN A 123      44.977 -36.191 -13.876  1.00 11.71           O  
ATOM   1900  HN  GLN A 123      42.939 -39.350 -11.020  1.00  9.97           H  
ATOM   1901  HA  GLN A 123      44.952 -37.966  -9.461  1.00  9.97           H  
ATOM   1902  HB1 GLN A 123      45.116 -38.104 -11.834  1.00  9.97           H  
ATOM   1903  HB2 GLN A 123      43.548 -37.288 -12.048  1.00  9.97           H  
ATOM   1904  HG1 GLN A 123      44.475 -35.228 -11.174  1.00  9.97           H  
ATOM   1905  HG2 GLN A 123      46.035 -36.035 -10.879  1.00  9.97           H  
ATOM   1906 1HE2 GLN A 123      47.135 -34.523 -12.215  1.00  9.97           H  
ATOM   1907 2HE2 GLN A 123      46.979 -34.661 -14.057  1.00  9.97           H  
ATOM   1908  N   SER A 124      42.090 -36.346  -9.778  1.00 10.48           N  
ATOM   1909  CA  SER A 124      41.304 -35.245  -9.244  1.00 10.00           C  
ATOM   1910  C   SER A 124      40.956 -35.463  -7.777  1.00 10.16           C  
ATOM   1911  O   SER A 124      41.069 -34.533  -6.982  1.00 10.20           O  
ATOM   1912  CB  SER A 124      40.040 -35.021 -10.083  1.00 10.79           C  
ATOM   1913  OG  SER A 124      39.448 -33.785  -9.683  1.00 10.07           O  
ATOM   1914  HN  SER A 124      41.670 -36.969 -10.540  1.00 10.28           H  
ATOM   1915  HA  SER A 124      41.910 -34.342  -9.310  1.00 10.28           H  
ATOM   1916  HB1 SER A 124      40.302 -34.978 -11.140  1.00 10.28           H  
ATOM   1917  HB2 SER A 124      39.337 -35.837  -9.915  1.00 10.28           H  
ATOM   1918  HG  SER A 124      39.200 -33.829  -8.664  1.00 10.28           H  
ATOM   1919  N   LEU A 125      40.550 -36.681  -7.427  1.00 10.34           N  
ATOM   1920  CA  LEU A 125      40.192 -36.986  -6.043  1.00 10.78           C  
ATOM   1921  C   LEU A 125      41.423 -36.868  -5.145  1.00 11.02           C  
ATOM   1922  O   LEU A 125      41.325 -36.373  -4.017  1.00 10.43           O  
ATOM   1923  CB  LEU A 125      39.576 -38.378  -5.947  1.00 10.33           C  
ATOM   1924  CG  LEU A 125      39.092 -38.777  -4.560  1.00 11.97           C  
ATOM   1925  CD1 LEU A 125      38.038 -37.796  -4.034  1.00 14.09           C  
ATOM   1926  CD2 LEU A 125      38.529 -40.180  -4.657  1.00 14.15           C  
ATOM   1927  HN  LEU A 125      40.485 -37.448  -8.170  1.00 11.64           H  
ATOM   1928  HA  LEU A 125      39.452 -36.258  -5.710  1.00 11.64           H  
ATOM   1929  HB1 LEU A 125      38.724 -38.417  -6.626  1.00 11.64           H  
ATOM   1930  HB2 LEU A 125      40.327 -39.102  -6.263  1.00 11.64           H  
ATOM   1931  HG  LEU A 125      39.942 -38.783  -3.877  1.00 11.64           H  
ATOM   1932 1HD1 LEU A 125      37.713 -38.109  -3.042  1.00 11.64           H  
ATOM   1933 2HD1 LEU A 125      37.182 -37.785  -4.709  1.00 11.64           H  
ATOM   1934 3HD1 LEU A 125      38.468 -36.796  -3.976  1.00 11.64           H  
ATOM   1935 1HD2 LEU A 125      38.172 -40.497  -3.677  1.00 11.64           H  
ATOM   1936 2HD2 LEU A 125      39.308 -40.862  -4.998  1.00 11.64           H  
ATOM   1937 3HD2 LEU A 125      37.701 -40.192  -5.366  1.00 11.64           H  
ATOM   1938  N   ASN A 126      42.567 -37.316  -5.642  1.00 11.62           N  
ATOM   1939  CA  ASN A 126      43.735 -37.235  -4.785  1.00 20.00           C  
ATOM   1940  C   ASN A 126      44.102 -35.790  -4.516  1.00 11.72           C  
ATOM   1941  O   ASN A 126      44.385 -35.460  -3.369  1.00 11.14           O  
ATOM   1942  CB  ASN A 126      44.903 -37.903  -5.576  1.00  0.00           C  
ATOM   1943  CG  ASN A 126      44.662 -39.369  -5.864  1.00  0.00           C  
ATOM   1944  ND2 ASN A 126      44.277 -40.246  -4.841  1.00  0.00           N  
ATOM   1945  OD1 ASN A 126      44.852 -39.812  -7.004  1.00  0.00           O  
ATOM   1946  HN  ASN A 126      42.627 -37.719  -6.631  1.00 13.62           H  
ATOM   1947  HA  ASN A 126      43.557 -37.764  -3.848  1.00 13.62           H  
ATOM   1948  HB1 ASN A 126      45.024 -37.379  -6.524  1.00 13.62           H  
ATOM   1949  HB2 ASN A 126      45.817 -37.810  -4.990  1.00 13.62           H  
ATOM   1950 1HD2 ASN A 126      44.149 -39.882  -3.843  1.00 13.62           H  
ATOM   1951 2HD2 ASN A 126      44.110 -41.281  -5.058  1.00 13.62           H  
ATOM   1952  N   HIS A 127      43.968 -34.903  -5.501  1.00 10.74           N  
ATOM   1953  CA  HIS A 127      44.197 -33.480  -5.248  1.00 10.08           C  
ATOM   1954  C   HIS A 127      43.144 -32.852  -4.345  1.00 10.37           C  
ATOM   1955  O   HIS A 127      43.464 -31.967  -3.537  1.00 10.70           O  
ATOM   1956  CB  HIS A 127      44.270 -32.703  -6.559  1.00 10.74           C  
ATOM   1957  CG  HIS A 127      45.582 -32.859  -7.262  1.00  9.23           C  
ATOM   1958  CD2 HIS A 127      45.892 -33.448  -8.444  1.00 12.88           C  
ATOM   1959  ND1 HIS A 127      46.761 -32.343  -6.762  1.00 12.05           N  
ATOM   1960  CE1 HIS A 127      47.752 -32.643  -7.591  1.00 12.33           C  
ATOM   1961  NE2 HIS A 127      47.247 -33.308  -8.622  1.00 11.35           N  
ATOM   1962  HN  HIS A 127      43.692 -35.232  -6.481  1.00 11.05           H  
ATOM   1963  HA  HIS A 127      45.162 -33.382  -4.750  1.00 11.05           H  
ATOM   1964  HB1 HIS A 127      43.479 -33.060  -7.218  1.00 11.05           H  
ATOM   1965  HB2 HIS A 127      44.115 -31.646  -6.344  1.00 11.05           H  
ATOM   1966  HD1 HIS A 127      46.859 -31.790  -5.851  1.00 11.05           H  
ATOM   1967  HD2 HIS A 127      45.197 -33.940  -9.124  1.00 11.05           H  
ATOM   1968  HE1 HIS A 127      48.802 -32.387  -7.449  1.00 11.05           H  
ATOM   1969  N   LEU A 128      41.900 -33.298  -4.493  1.00  9.44           N  
ATOM   1970  CA  LEU A 128      40.808 -32.843  -3.624  1.00  8.98           C  
ATOM   1971  C   LEU A 128      41.150 -33.157  -2.157  1.00 10.04           C  
ATOM   1972  O   LEU A 128      41.142 -32.262  -1.289  1.00  9.63           O  
ATOM   1973  CB  LEU A 128      39.482 -33.499  -4.044  1.00  8.84           C  
ATOM   1974  CG  LEU A 128      38.219 -32.928  -3.352  1.00  9.73           C  
ATOM   1975  CD1 LEU A 128      37.039 -33.285  -4.221  1.00  9.03           C  
ATOM   1976  CD2 LEU A 128      38.047 -33.480  -1.945  1.00 10.45           C  
ATOM   1977  HN  LEU A 128      41.689 -34.007  -5.266  1.00  9.52           H  
ATOM   1978  HA  LEU A 128      40.708 -31.763  -3.732  1.00  9.52           H  
ATOM   1979  HB1 LEU A 128      39.366 -33.368  -5.120  1.00  9.52           H  
ATOM   1980  HB2 LEU A 128      39.543 -34.562  -3.812  1.00  9.52           H  
ATOM   1981  HG  LEU A 128      38.304 -31.843  -3.299  1.00  9.52           H  
ATOM   1982 1HD1 LEU A 128      36.125 -32.900  -3.769  1.00  9.52           H  
ATOM   1983 2HD1 LEU A 128      36.970 -34.369  -4.313  1.00  9.52           H  
ATOM   1984 3HD1 LEU A 128      37.168 -32.844  -5.209  1.00  9.52           H  
ATOM   1985 1HD2 LEU A 128      37.150 -33.055  -1.495  1.00  9.52           H  
ATOM   1986 2HD2 LEU A 128      38.916 -33.216  -1.342  1.00  9.52           H  
ATOM   1987 3HD2 LEU A 128      37.952 -34.565  -1.989  1.00  9.52           H  
ATOM   1988  N   PHE A 129      41.533 -34.406  -1.903  1.00  9.74           N  
ATOM   1989  CA  PHE A 129      41.932 -34.793  -0.539  1.00 10.03           C  
ATOM   1990  C   PHE A 129      43.140 -34.024  -0.040  1.00  9.99           C  
ATOM   1991  O   PHE A 129      43.178 -33.562   1.091  1.00  9.96           O  
ATOM   1992  CB  PHE A 129      42.261 -36.284  -0.489  1.00 10.54           C  
ATOM   1993  CG  PHE A 129      41.067 -37.199  -0.555  1.00 11.56           C  
ATOM   1994  CD1 PHE A 129      39.803 -36.817  -0.104  1.00 12.64           C  
ATOM   1995  CD2 PHE A 129      41.234 -38.491  -1.029  1.00 13.84           C  
ATOM   1996  CE1 PHE A 129      38.719 -37.719  -0.156  1.00 13.18           C  
ATOM   1997  CE2 PHE A 129      40.179 -39.387  -1.063  1.00 13.56           C  
ATOM   1998  CZ  PHE A 129      38.909 -39.006  -0.656  1.00 13.76           C  
ATOM   1999  HN  PHE A 129      41.551 -35.130  -2.691  1.00 11.71           H  
ATOM   2000  HA  PHE A 129      41.097 -34.600   0.134  1.00 11.71           H  
ATOM   2001  HB1 PHE A 129      42.912 -36.515  -1.332  1.00 11.71           H  
ATOM   2002  HB2 PHE A 129      42.789 -36.483   0.444  1.00 11.71           H  
ATOM   2003  HD1 PHE A 129      39.652 -35.813   0.292  1.00 11.71           H  
ATOM   2004  HD2 PHE A 129      42.215 -38.808  -1.382  1.00 11.71           H  
ATOM   2005  HE1 PHE A 129      37.734 -37.410   0.194  1.00 11.71           H  
ATOM   2006  HE2 PHE A 129      40.349 -40.405  -1.414  1.00 11.71           H  
ATOM   2007  HZ  PHE A 129      38.073 -39.702  -0.726  1.00 11.71           H  
ATOM   2008  N   THR A 130      44.162 -33.920  -0.873  1.00 10.92           N  
ATOM   2009  CA  THR A 130      45.374 -33.189  -0.485  1.00 11.20           C  
ATOM   2010  C   THR A 130      45.076 -31.769   0.024  1.00 11.35           C  
ATOM   2011  O   THR A 130      45.648 -31.309   1.048  1.00 11.97           O  
ATOM   2012  CB  THR A 130      46.352 -33.191  -1.644  1.00 11.96           C  
ATOM   2013  CG2 THR A 130      47.535 -32.290  -1.323  1.00 13.29           C  
ATOM   2014  OG1 THR A 130      46.808 -34.550  -1.818  1.00 12.59           O  
ATOM   2015  HN  THR A 130      44.105 -34.374  -1.840  1.00 11.90           H  
ATOM   2016  HA  THR A 130      45.838 -33.738   0.334  1.00 11.90           H  
ATOM   2017  HB  THR A 130      45.856 -32.845  -2.551  1.00 11.90           H  
ATOM   2018  HG1 THR A 130      47.279 -34.877  -0.938  1.00 11.90           H  
ATOM   2019 1HG2 THR A 130      48.234 -32.296  -2.159  1.00 11.90           H  
ATOM   2020 2HG2 THR A 130      48.038 -32.655  -0.427  1.00 11.90           H  
ATOM   2021 3HG2 THR A 130      47.182 -31.273  -1.152  1.00 11.90           H  
ATOM   2022  N   ALA A 131      44.144 -31.095  -0.649  1.00 10.69           N  
ATOM   2023  CA  ALA A 131      43.789 -29.752  -0.259  1.00 10.36           C  
ATOM   2024  C   ALA A 131      42.823 -29.731   0.923  1.00 10.91           C  
ATOM   2025  O   ALA A 131      42.980 -28.909   1.850  1.00 10.46           O  
ATOM   2026  CB  ALA A 131      43.131 -29.023  -1.457  1.00 10.56           C  
ATOM   2027  HN  ALA A 131      43.656 -31.553  -1.484  1.00 10.60           H  
ATOM   2028  HA  ALA A 131      44.697 -29.217   0.021  1.00 10.60           H  
ATOM   2029  HB1 ALA A 131      42.863 -28.008  -1.163  1.00 10.60           H  
ATOM   2030  HB2 ALA A 131      42.234 -29.561  -1.762  1.00 10.60           H  
ATOM   2031  HB3 ALA A 131      43.833 -28.985  -2.290  1.00 10.60           H  
ATOM   2032  N   MET A 132      41.816 -30.614   0.892  1.00 10.03           N  
ATOM   2033  CA  MET A 132      40.703 -30.497   1.851  1.00 10.55           C  
ATOM   2034  C   MET A 132      40.943 -31.232   3.157  1.00 10.58           C  
ATOM   2035  O   MET A 132      40.245 -30.993   4.127  1.00 10.58           O  
ATOM   2036  CB  MET A 132      39.372 -30.975   1.242  1.00 10.55           C  
ATOM   2037  CG  MET A 132      38.897 -30.191  -0.009  1.00 12.44           C  
ATOM   2038  SD  MET A 132      38.862 -28.379   0.193  1.00 12.90           S  
ATOM   2039  CE  MET A 132      37.459 -28.224   1.321  1.00 12.15           C  
ATOM   2040  HN  MET A 132      41.820 -31.404   0.171  1.00 11.22           H  
ATOM   2041  HA  MET A 132      40.590 -29.439   2.090  1.00 11.22           H  
ATOM   2042  HB1 MET A 132      39.487 -32.022   0.960  1.00 11.22           H  
ATOM   2043  HB2 MET A 132      38.601 -30.887   2.007  1.00 11.22           H  
ATOM   2044  HG1 MET A 132      39.570 -30.427  -0.833  1.00 11.22           H  
ATOM   2045  HG2 MET A 132      37.889 -30.524  -0.255  1.00 11.22           H  
ATOM   2046  HE1 MET A 132      37.294 -27.172   1.553  1.00 11.22           H  
ATOM   2047  HE2 MET A 132      37.669 -28.770   2.241  1.00 11.22           H  
ATOM   2048  HE3 MET A 132      36.566 -28.636   0.850  1.00 11.22           H  
ATOM   2049  N   ASP A 133      41.925 -32.127   3.171  1.00 10.71           N  
ATOM   2050  CA  ASP A 133      42.153 -32.951   4.363  1.00 10.75           C  
ATOM   2051  C   ASP A 133      42.399 -32.107   5.602  1.00 12.01           C  
ATOM   2052  O   ASP A 133      41.992 -32.505   6.693  1.00 12.87           O  
ATOM   2053  CB  ASP A 133      43.344 -33.905   4.153  1.00 11.14           C  
ATOM   2054  CG  ASP A 133      42.958 -35.205   3.464  1.00 12.77           C  
ATOM   2055  OD1 ASP A 133      41.754 -35.447   3.225  1.00 12.89           O  
ATOM   2056  OD2 ASP A 133      43.882 -36.005   3.160  1.00 13.58           O1-
ATOM   2057  HN  ASP A 133      42.551 -32.247   2.311  1.00 12.09           H  
ATOM   2058  HA  ASP A 133      41.261 -33.554   4.535  1.00 12.09           H  
ATOM   2059  HB1 ASP A 133      44.090 -33.398   3.542  1.00 12.09           H  
ATOM   2060  HB2 ASP A 133      43.772 -34.143   5.127  1.00 12.09           H  
ATOM   2061  N   SER A 134      43.087 -30.971   5.454  1.00 11.58           N  
ATOM   2062  CA  SER A 134      43.406 -30.124   6.619  1.00 11.88           C  
ATOM   2063  C   SER A 134      42.276 -29.161   6.989  1.00 12.46           C  
ATOM   2064  O   SER A 134      42.419 -28.426   7.970  1.00 12.69           O  
ATOM   2065  CB  SER A 134      44.694 -29.321   6.378  1.00 12.29           C  
ATOM   2066  OG  SER A 134      44.537 -28.472   5.243  1.00 12.60           O  
ATOM   2067  HN  SER A 134      43.410 -30.672   4.479  1.00 12.25           H  
ATOM   2068  HA  SER A 134      43.577 -30.781   7.472  1.00 12.25           H  
ATOM   2069  HB1 SER A 134      44.909 -28.712   7.256  1.00 12.25           H  
ATOM   2070  HB2 SER A 134      45.520 -30.010   6.201  1.00 12.25           H  
ATOM   2071  HG  SER A 134      44.331 -29.056   4.395  1.00 12.25           H  
ATOM   2072  N   THR A 135      41.183 -29.148   6.221  1.00 12.30           N  
ATOM   2073  CA  THR A 135      39.985 -28.342   6.577  1.00 12.14           C  
ATOM   2074  C   THR A 135      39.053 -29.178   7.460  1.00 11.75           C  
ATOM   2075  O   THR A 135      39.111 -30.416   7.427  1.00 12.26           O  
ATOM   2076  CB  THR A 135      39.163 -27.838   5.354  1.00 12.71           C  
ATOM   2077  CG2 THR A 135      40.072 -27.141   4.318  1.00 12.84           C  
ATOM   2078  OG1 THR A 135      38.466 -28.941   4.730  1.00 10.79           O  
ATOM   2079  HN  THR A 135      41.169 -29.733   5.325  1.00 12.11           H  
ATOM   2080  HA  THR A 135      40.313 -27.475   7.150  1.00 12.11           H  
ATOM   2081  HB  THR A 135      38.425 -27.118   5.707  1.00 12.11           H  
ATOM   2082  HG1 THR A 135      39.162 -29.656   4.404  1.00 12.11           H  
ATOM   2083 1HG2 THR A 135      39.469 -26.800   3.476  1.00 12.11           H  
ATOM   2084 2HG2 THR A 135      40.826 -27.844   3.964  1.00 12.11           H  
ATOM   2085 3HG2 THR A 135      40.563 -26.286   4.782  1.00 12.11           H  
ATOM   2086  N   ASP A 136      38.183 -28.509   8.222  1.00 11.52           N  
ATOM   2087  CA  ASP A 136      37.213 -29.235   9.063  1.00 11.81           C  
ATOM   2088  C   ASP A 136      35.761 -29.137   8.575  1.00 12.47           C  
ATOM   2089  O   ASP A 136      34.837 -29.550   9.265  1.00 13.13           O  
ATOM   2090  CB  ASP A 136      37.343 -28.846  10.549  1.00 10.58           C  
ATOM   2091  CG  ASP A 136      37.083 -27.365  10.816  1.00 10.94           C  
ATOM   2092  OD1 ASP A 136      36.678 -26.624   9.895  1.00 14.03           O  
ATOM   2093  OD2 ASP A 136      37.264 -26.952  11.981  1.00 10.25           O1-
ATOM   2094  HN  ASP A 136      38.190 -27.439   8.222  1.00 11.84           H  
ATOM   2095  HA  ASP A 136      37.485 -30.289   9.000  1.00 11.84           H  
ATOM   2096  HB1 ASP A 136      36.624 -29.431  11.123  1.00 11.84           H  
ATOM   2097  HB2 ASP A 136      38.354 -29.084  10.881  1.00 11.84           H  
ATOM   2098  N   ALA A 137      35.550 -28.578   7.393  1.00 12.49           N  
ATOM   2099  CA  ALA A 137      34.188 -28.530   6.852  1.00 13.43           C  
ATOM   2100  C   ALA A 137      33.762 -29.942   6.431  1.00 13.33           C  
ATOM   2101  O   ALA A 137      34.599 -30.745   5.988  1.00 14.09           O  
ATOM   2102  CB  ALA A 137      34.144 -27.592   5.641  1.00 14.50           C  
ATOM   2103  HN  ALA A 137      36.366 -28.165   6.838  1.00 13.57           H  
ATOM   2104  HA  ALA A 137      33.507 -28.161   7.619  1.00 13.57           H  
ATOM   2105  HB1 ALA A 137      33.130 -27.560   5.243  1.00 13.57           H  
ATOM   2106  HB2 ALA A 137      34.824 -27.958   4.872  1.00 13.57           H  
ATOM   2107  HB3 ALA A 137      34.446 -26.590   5.946  1.00 13.57           H  
ATOM   2108  N   ASP A 138      32.473 -30.260   6.558  1.00 12.32           N  
ATOM   2109  CA  ASP A 138      31.996 -31.504   5.950  1.00 12.59           C  
ATOM   2110  C   ASP A 138      32.050 -31.317   4.443  1.00 12.50           C  
ATOM   2111  O   ASP A 138      31.477 -30.382   3.909  1.00 13.51           O  
ATOM   2112  CB  ASP A 138      30.568 -31.839   6.367  1.00 12.45           C  
ATOM   2113  CG  ASP A 138      30.463 -32.251   7.804  1.00 14.96           C  
ATOM   2114  OD1 ASP A 138      31.473 -32.661   8.407  1.00 16.15           O  
ATOM   2115  OD2 ASP A 138      29.344 -32.166   8.335  1.00 17.44           O1-
ATOM   2116  HN  ASP A 138      31.802 -29.620   7.092  1.00 13.99           H  
ATOM   2117  HA  ASP A 138      32.657 -32.322   6.236  1.00 13.99           H  
ATOM   2118  HB1 ASP A 138      29.944 -30.959   6.211  1.00 13.99           H  
ATOM   2119  HB2 ASP A 138      30.206 -32.656   5.743  1.00 13.99           H  
ATOM   2120  N   VAL A 139      32.720 -32.226   3.762  1.00 10.44           N  
ATOM   2121  CA  VAL A 139      32.834 -32.158   2.308  1.00 10.88           C  
ATOM   2122  C   VAL A 139      31.942 -33.217   1.686  1.00 11.79           C  
ATOM   2123  O   VAL A 139      32.007 -34.392   2.052  1.00 12.31           O  
ATOM   2124  CB  VAL A 139      34.288 -32.392   1.868  1.00 10.70           C  
ATOM   2125  CG1 VAL A 139      34.405 -32.500   0.311  1.00 10.82           C  
ATOM   2126  CG2 VAL A 139      35.151 -31.251   2.393  1.00 10.74           C  
ATOM   2127  HN  VAL A 139      33.190 -33.031   4.287  1.00 11.10           H  
ATOM   2128  HA  VAL A 139      32.511 -31.174   1.969  1.00 11.10           H  
ATOM   2129  HB  VAL A 139      34.639 -33.325   2.309  1.00 11.10           H  
ATOM   2130 1HG1 VAL A 139      35.446 -32.665   0.035  1.00 11.10           H  
ATOM   2131 2HG1 VAL A 139      34.051 -31.576  -0.145  1.00 11.10           H  
ATOM   2132 3HG1 VAL A 139      33.799 -33.334  -0.042  1.00 11.10           H  
ATOM   2133 1HG2 VAL A 139      36.185 -31.407   2.087  1.00 11.10           H  
ATOM   2134 2HG2 VAL A 139      35.095 -31.223   3.481  1.00 11.10           H  
ATOM   2135 3HG2 VAL A 139      34.791 -30.306   1.987  1.00 11.10           H  
ATOM   2136  N   VAL A 140      31.121 -32.794   0.726  1.00 11.52           N  
ATOM   2137  CA  VAL A 140      30.289 -33.715  -0.007  1.00 11.70           C  
ATOM   2138  C   VAL A 140      30.683 -33.618  -1.477  1.00 10.63           C  
ATOM   2139  O   VAL A 140      30.526 -32.574  -2.098  1.00 11.46           O  
ATOM   2140  CB  VAL A 140      28.789 -33.383   0.166  1.00 12.16           C  
ATOM   2141  CG1 VAL A 140      27.958 -34.433  -0.546  1.00 12.05           C  
ATOM   2142  CG2 VAL A 140      28.441 -33.315   1.660  1.00 12.71           C  
ATOM   2143  HN  VAL A 140      31.078 -31.750   0.495  1.00 11.75           H  
ATOM   2144  HA  VAL A 140      30.476 -34.728   0.349  1.00 11.75           H  
ATOM   2145  HB  VAL A 140      28.590 -32.411  -0.286  1.00 11.75           H  
ATOM   2146 1HG1 VAL A 140      26.900 -34.202  -0.426  1.00 11.75           H  
ATOM   2147 2HG1 VAL A 140      28.166 -35.414  -0.118  1.00 11.75           H  
ATOM   2148 3HG1 VAL A 140      28.210 -34.439  -1.606  1.00 11.75           H  
ATOM   2149 1HG2 VAL A 140      27.383 -33.081   1.777  1.00 11.75           H  
ATOM   2150 2HG2 VAL A 140      29.039 -32.539   2.138  1.00 11.75           H  
ATOM   2151 3HG2 VAL A 140      28.653 -34.277   2.127  1.00 11.75           H  
ATOM   2152  N   ILE A 141      31.220 -34.719  -1.997  1.00 11.24           N  
ATOM   2153  CA  ILE A 141      31.707 -34.807  -3.367  1.00 11.68           C  
ATOM   2154  C   ILE A 141      30.556 -35.245  -4.255  1.00 12.56           C  
ATOM   2155  O   ILE A 141      29.863 -36.196  -3.936  1.00 13.22           O  
ATOM   2156  CB  ILE A 141      32.873 -35.811  -3.476  1.00 12.35           C  
ATOM   2157  CG1 ILE A 141      34.005 -35.401  -2.519  1.00 12.29           C  
ATOM   2158  CG2 ILE A 141      33.339 -35.901  -4.914  1.00 13.13           C  
ATOM   2159  CD1 ILE A 141      35.070 -36.490  -2.327  1.00 12.53           C  
ATOM   2160  HN  ILE A 141      31.298 -35.586  -1.375  1.00 12.38           H  
ATOM   2161  HA  ILE A 141      32.051 -33.824  -3.688  1.00 12.37           H  
ATOM   2162  HB  ILE A 141      32.508 -36.792  -3.173  1.00 12.37           H  
ATOM   2163 1HG1 ILE A 141      34.490 -34.511  -2.920  1.00 12.37           H  
ATOM   2164 2HG1 ILE A 141      33.568 -35.171  -1.547  1.00 12.37           H  
ATOM   2165 1HG2 ILE A 141      34.163 -36.611  -4.986  1.00 12.37           H  
ATOM   2166 2HG2 ILE A 141      33.676 -34.920  -5.249  1.00 12.37           H  
ATOM   2167 3HG2 ILE A 141      32.515 -36.237  -5.543  1.00 12.37           H  
ATOM   2168 1HD1 ILE A 141      35.837 -36.132  -1.640  1.00 12.37           H  
ATOM   2169 2HD1 ILE A 141      35.526 -36.727  -3.288  1.00 12.37           H  
ATOM   2170 3HD1 ILE A 141      34.604 -37.386  -1.916  1.00 12.37           H  
ATOM   2171  N   TYR A 142      30.336 -34.521  -5.343  1.00 13.13           N  
ATOM   2172  CA  TYR A 142      29.223 -34.831  -6.247  1.00 14.20           C  
ATOM   2173  C   TYR A 142      29.723 -35.468  -7.521  1.00 15.43           C  
ATOM   2174  O   TYR A 142      30.741 -35.038  -8.061  1.00 16.76           O  
ATOM   2175  CB  TYR A 142      28.424 -33.563  -6.542  1.00 13.84           C  
ATOM   2176  CG  TYR A 142      27.525 -33.221  -5.379  1.00 15.00           C  
ATOM   2177  CD1 TYR A 142      26.169 -33.584  -5.391  1.00 14.86           C  
ATOM   2178  CD2 TYR A 142      28.021 -32.574  -4.240  1.00 13.70           C  
ATOM   2179  CE1 TYR A 142      25.352 -33.300  -4.318  1.00 14.79           C  
ATOM   2180  CE2 TYR A 142      27.198 -32.279  -3.160  1.00 13.18           C  
ATOM   2181  CZ  TYR A 142      25.856 -32.651  -3.202  1.00 13.79           C  
ATOM   2182  OH  TYR A 142      25.034 -32.381  -2.139  1.00 15.31           O  
ATOM   2183  HN  TYR A 142      30.981 -33.697  -5.566  1.00 14.50           H  
ATOM   2184  HA  TYR A 142      28.564 -35.541  -5.746  1.00 14.50           H  
ATOM   2185  HB1 TYR A 142      29.114 -32.737  -6.717  1.00 14.50           H  
ATOM   2186  HB2 TYR A 142      27.814 -33.722  -7.431  1.00 14.50           H  
ATOM   2187  HD1 TYR A 142      25.757 -34.097  -6.260  1.00 14.50           H  
ATOM   2188  HD2 TYR A 142      29.074 -32.296  -4.200  1.00 14.50           H  
ATOM   2189  HE1 TYR A 142      24.301 -33.588  -4.347  1.00 14.50           H  
ATOM   2190  HE2 TYR A 142      27.598 -31.762  -2.288  1.00 14.50           H  
ATOM   2191  HH  TYR A 142      24.243 -31.767  -2.455  1.00 14.50           H  
ATOM   2192  N   CYS A 143      29.049 -36.519  -7.973  1.00 14.85           N  
ATOM   2193  CA  CYS A 143      29.332 -37.119  -9.282  1.00 14.85           C  
ATOM   2194  C   CYS A 143      28.019 -37.520  -9.942  1.00 15.72           C  
ATOM   2195  O   CYS A 143      26.956 -37.410  -9.318  1.00 15.39           O  
ATOM   2196  CB  CYS A 143      30.252 -38.335  -9.145  1.00 14.66           C  
ATOM   2197  SG  CYS A 143      29.540 -39.710  -8.246  1.00 16.50           S  
ATOM   2198  HN  CYS A 143      28.277 -36.941  -7.365  1.00 15.33           H  
ATOM   2199  HA  CYS A 143      29.826 -36.376  -9.908  1.00 15.33           H  
ATOM   2200  HB1 CYS A 143      30.510 -38.680 -10.146  1.00 15.33           H  
ATOM   2201  HB2 CYS A 143      31.156 -38.020  -8.624  1.00 15.33           H  
ATOM   2202  HG  CYS A 143      29.227 -39.318  -7.003  1.00 15.33           H  
ATOM   2203  N   ARG A 144      28.094 -37.990 -11.189  1.00 15.40           N  
ATOM   2204  CA  ARG A 144      26.896 -38.481 -11.888  1.00 15.82           C  
ATOM   2205  C   ARG A 144      26.953 -39.960 -12.248  1.00 15.67           C  
ATOM   2206  O   ARG A 144      25.915 -40.625 -12.325  1.00 16.21           O  
ATOM   2207  CB  ARG A 144      26.623 -37.660 -13.149  1.00 15.68           C  
ATOM   2208  CG  ARG A 144      26.466 -36.150 -12.922  1.00 17.93           C  
ATOM   2209  CD  ARG A 144      25.404 -35.818 -11.874  1.00 19.11           C  
ATOM   2210  NE  ARG A 144      24.053 -36.107 -12.349  1.00 20.13           N1+
ATOM   2211  CZ  ARG A 144      23.254 -35.234 -12.962  1.00 20.41           C  
ATOM   2212  NH1 ARG A 144      23.646 -33.988 -13.190  1.00 20.11           N1+
ATOM   2213  NH2 ARG A 144      22.044 -35.614 -13.346  1.00 20.71           N  
ATOM   2214  HN  ARG A 144      29.040 -38.010 -11.688  1.00 17.93           H  
ATOM   2215  HA  ARG A 144      26.048 -38.341 -11.218  1.00 17.93           H  
ATOM   2216  HB1 ARG A 144      27.454 -37.813 -13.838  1.00 17.93           H  
ATOM   2217  HB2 ARG A 144      25.703 -38.031 -13.601  1.00 17.93           H  
ATOM   2218  HG1 ARG A 144      27.422 -35.746 -12.589  1.00 17.93           H  
ATOM   2219  HG2 ARG A 144      26.183 -35.683 -13.865  1.00 17.93           H  
ATOM   2220  HD1 ARG A 144      25.596 -36.410 -10.979  1.00 17.93           H  
ATOM   2221  HD2 ARG A 144      25.471 -34.758 -11.630  1.00 17.93           H  
ATOM   2222  HE  ARG A 144      23.676 -37.096 -12.193  1.00 17.93           H  
ATOM   2223 1HH1 ARG A 144      24.619 -33.668 -12.880  1.00 17.93           H  
ATOM   2224 2HH1 ARG A 144      22.989 -33.302 -13.684  1.00 17.93           H  
ATOM   2225 1HH2 ARG A 144      21.715 -36.616 -13.163  1.00 17.93           H  
ATOM   2226 2HH2 ARG A 144      21.396 -34.919 -13.839  1.00 17.93           H  
ATOM   2227  N   ASP A 145      28.157 -40.472 -12.468  1.00 15.95           N  
ATOM   2228  CA  ASP A 145      28.346 -41.848 -12.927  1.00 16.32           C  
ATOM   2229  C   ASP A 145      28.291 -42.824 -11.752  1.00 16.64           C  
ATOM   2230  O   ASP A 145      28.948 -42.624 -10.722  1.00 15.69           O  
ATOM   2231  CB  ASP A 145      29.671 -41.978 -13.685  1.00 17.03           C  
ATOM   2232  CG  ASP A 145      29.915 -43.376 -14.190  1.00 18.05           C  
ATOM   2233  OD1 ASP A 145      29.541 -43.663 -15.356  1.00 20.99           O  
ATOM   2234  OD2 ASP A 145      30.454 -44.195 -13.415  1.00 18.48           O1-
ATOM   2235  HN  ASP A 145      29.018 -39.858 -12.304  1.00 17.39           H  
ATOM   2236  HA  ASP A 145      27.535 -42.093 -13.613  1.00 17.39           H  
ATOM   2237  HB1 ASP A 145      29.654 -41.297 -14.536  1.00 17.39           H  
ATOM   2238  HB2 ASP A 145      30.485 -41.702 -13.015  1.00 17.39           H  
ATOM   2239  N   LYS A 146      27.598 -43.931 -11.914  1.00 16.25           N  
ATOM   2240  CA  LYS A 146      27.526 -44.860 -10.812  1.00 16.95           C  
ATOM   2241  C   LYS A 146      28.840 -45.620 -10.494  0.00 33.59           C  
ATOM   2242  O   LYS A 146      29.101 -45.890  -9.377  1.00 11.32           O  
ATOM   2243  CB  LYS A 146      26.314 -45.789 -10.951  1.00 17.08           C  
ATOM   2244  CG  LYS A 146      26.596 -47.043 -11.642  1.00 18.29           C  
ATOM   2245  CD  LYS A 146      25.348 -47.928 -11.790  1.00 18.48           C  
ATOM   2246  CE  LYS A 146      25.754 -49.259 -12.390  0.00 84.08           C  
ATOM   2247  NZ  LYS A 146      27.199 -49.278 -12.817  0.00 91.08           N1+
ATOM   2248  HN  LYS A 146      27.101 -44.137 -12.839  1.00 34.12           H  
ATOM   2249  HA  LYS A 146      27.324 -44.250  -9.932  1.00 34.12           H  
ATOM   2250  HB1 LYS A 146      25.948 -46.025  -9.952  1.00 34.12           H  
ATOM   2251  HB2 LYS A 146      25.540 -45.260 -11.507  1.00 34.12           H  
ATOM   2252  HG1 LYS A 146      26.982 -46.815 -12.635  1.00 34.12           H  
ATOM   2253  HG2 LYS A 146      27.348 -47.592 -11.076  1.00 34.12           H  
ATOM   2254  HD1 LYS A 146      24.898 -48.091 -10.811  1.00 34.12           H  
ATOM   2255  HD2 LYS A 146      24.628 -47.437 -12.444  1.00 34.12           H  
ATOM   2256  HE1 LYS A 146      25.598 -50.040 -11.646  0.00 34.12           H  
ATOM   2257  HE2 LYS A 146      25.129 -49.456 -13.261  0.00 34.12           H  
ATOM   2258  HZ1 LYS A 146      27.436 -50.235 -13.232  0.00 34.12           H  
ATOM   2259  HZ2 LYS A 146      27.825 -49.093 -11.969  0.00 34.12           H  
ATOM   2260  HZ3 LYS A 146      27.364 -48.519 -13.553  0.00 34.12           H  
ATOM   2261  N   GLU A 147      29.634 -45.975 -11.484  1.00 13.10           N  
ATOM   2262  CA  GLU A 147      30.907 -46.629 -11.213  1.00 13.92           C  
ATOM   2263  C   GLU A 147      31.817 -45.634 -10.520  1.00 13.38           C  
ATOM   2264  O   GLU A 147      32.553 -46.003  -9.609  1.00 12.99           O  
ATOM   2265  CB  GLU A 147      31.555 -47.160 -12.498  1.00 13.86           C  
ATOM   2266  CG  GLU A 147      30.870 -48.418 -13.069  1.00 17.15           C  
ATOM   2267  CD  GLU A 147      30.710 -49.529 -12.024  1.00 21.50           C  
ATOM   2268  OE1 GLU A 147      29.583 -50.057 -11.893  1.00 23.93           O  
ATOM   2269  OE2 GLU A 147      31.699 -49.869 -11.330  1.00 22.39           O1-
ATOM   2270  HN  GLU A 147      29.341 -45.781 -12.495  1.00 16.91           H  
ATOM   2271  HA  GLU A 147      30.731 -47.468 -10.539  1.00 16.91           H  
ATOM   2272  HB1 GLU A 147      31.514 -46.375 -13.253  1.00 16.91           H  
ATOM   2273  HB2 GLU A 147      32.595 -47.404 -12.282  1.00 16.91           H  
ATOM   2274  HG1 GLU A 147      29.882 -48.141 -13.437  1.00 16.91           H  
ATOM   2275  HG2 GLU A 147      31.472 -48.799 -13.894  1.00 16.91           H  
ATOM   2276  N   TRP A 148      31.738 -44.369 -10.927  1.00 13.42           N  
ATOM   2277  CA  TRP A 148      32.496 -43.321 -10.237  1.00 13.84           C  
ATOM   2278  C   TRP A 148      32.058 -43.151  -8.784  1.00 14.12           C  
ATOM   2279  O   TRP A 148      32.900 -43.001  -7.882  1.00 14.18           O  
ATOM   2280  CB  TRP A 148      32.446 -41.992 -11.006  1.00 14.34           C  
ATOM   2281  CG  TRP A 148      33.456 -41.925 -12.132  1.00 13.26           C  
ATOM   2282  CD1 TRP A 148      33.787 -42.929 -13.003  1.00 14.09           C  
ATOM   2283  CD2 TRP A 148      34.241 -40.788 -12.515  1.00 11.10           C  
ATOM   2284  CE2 TRP A 148      35.048 -41.182 -13.602  1.00 12.06           C  
ATOM   2285  CE3 TRP A 148      34.366 -39.478 -12.020  1.00 10.78           C  
ATOM   2286  NE1 TRP A 148      34.747 -42.490 -13.887  1.00 12.90           N  
ATOM   2287  CZ2 TRP A 148      35.952 -40.308 -14.220  1.00 11.77           C  
ATOM   2288  CZ3 TRP A 148      35.256 -38.612 -12.638  1.00 10.61           C  
ATOM   2289  CH2 TRP A 148      36.041 -39.033 -13.728  1.00 11.02           C  
ATOM   2290  HN  TRP A 148      31.118 -44.116 -11.762  1.00 12.68           H  
ATOM   2291  HA  TRP A 148      33.538 -43.640 -10.220  1.00 12.68           H  
ATOM   2292  HB1 TRP A 148      31.448 -41.871 -11.427  1.00 12.68           H  
ATOM   2293  HB2 TRP A 148      32.648 -41.179 -10.309  1.00 12.68           H  
ATOM   2294  HD1 TRP A 148      33.354 -43.929 -12.997  1.00 12.68           H  
ATOM   2295  HE1 TRP A 148      35.187 -43.074 -14.669  1.00 12.68           H  
ATOM   2296  HE3 TRP A 148      33.774 -39.149 -11.166  1.00 12.68           H  
ATOM   2297  HZ2 TRP A 148      36.563 -40.631 -15.063  1.00 12.68           H  
ATOM   2298  HZ3 TRP A 148      35.349 -37.589 -12.274  1.00 12.68           H  
ATOM   2299  HH2 TRP A 148      36.734 -38.330 -14.190  1.00 12.68           H  
ATOM   2300  N   GLU A 149      30.752 -43.203  -8.533  1.00 13.68           N  
ATOM   2301  CA  GLU A 149      30.275 -43.141  -7.155  1.00 13.99           C  
ATOM   2302  C   GLU A 149      30.894 -44.263  -6.313  1.00 13.66           C  
ATOM   2303  O   GLU A 149      31.385 -44.003  -5.212  1.00 13.40           O  
ATOM   2304  CB  GLU A 149      28.752 -43.213  -7.105  1.00 14.16           C  
ATOM   2305  CG  GLU A 149      28.177 -43.130  -5.701  1.00 14.51           C  
ATOM   2306  CD  GLU A 149      26.721 -43.517  -5.636  1.00 14.91           C  
ATOM   2307  OE1 GLU A 149      26.181 -44.082  -6.625  1.00 12.76           O  
ATOM   2308  OE2 GLU A 149      26.118 -43.279  -4.567  1.00 15.28           O1-
ATOM   2309  HN  GLU A 149      30.054 -43.290  -9.339  1.00 14.04           H  
ATOM   2310  HA  GLU A 149      30.585 -42.186  -6.730  1.00 14.04           H  
ATOM   2311  HB1 GLU A 149      28.350 -42.386  -7.690  1.00 14.04           H  
ATOM   2312  HB2 GLU A 149      28.439 -44.158  -7.549  1.00 14.04           H  
ATOM   2313  HG1 GLU A 149      28.743 -43.800  -5.054  1.00 14.04           H  
ATOM   2314  HG2 GLU A 149      28.280 -42.105  -5.344  1.00 14.04           H  
ATOM   2315  N   LYS A 150      30.888 -45.491  -6.843  1.00 13.42           N  
ATOM   2316  CA  LYS A 150      31.456 -46.652  -6.143  1.00 14.15           C  
ATOM   2317  C   LYS A 150      32.915 -46.412  -5.801  1.00 14.30           C  
ATOM   2318  O   LYS A 150      33.326 -46.583  -4.648  1.00 13.97           O  
ATOM   2319  CB  LYS A 150      31.301 -47.945  -6.962  1.00 14.23           C  
ATOM   2320  CG  LYS A 150      29.980 -48.631  -6.734  1.00 16.97           C  
ATOM   2321  CD  LYS A 150      29.558 -49.505  -7.905  0.00 19.66           C  
ATOM   2322  CE  LYS A 150      28.054 -49.776  -7.849  0.00 20.75           C  
ATOM   2323  NZ  LYS A 150      27.608 -50.820  -8.816  0.00 23.17           N1+
ATOM   2324  HN  LYS A 150      30.454 -45.633  -7.811  1.00 16.74           H  
ATOM   2325  HA  LYS A 150      30.910 -46.780  -5.209  1.00 16.74           H  
ATOM   2326  HB1 LYS A 150      31.386 -47.698  -8.020  1.00 16.74           H  
ATOM   2327  HB2 LYS A 150      32.101 -48.631  -6.683  1.00 16.74           H  
ATOM   2328  HG1 LYS A 150      30.062 -49.256  -5.845  1.00 16.74           H  
ATOM   2329  HG2 LYS A 150      29.216 -47.870  -6.575  1.00 16.74           H  
ATOM   2330  HD1 LYS A 150      29.797 -48.996  -8.838  0.00 16.74           H  
ATOM   2331  HD2 LYS A 150      30.096 -50.452  -7.859  0.00 16.74           H  
ATOM   2332  HE1 LYS A 150      27.799 -50.105  -6.842  0.00 16.74           H  
ATOM   2333  HE2 LYS A 150      27.527 -48.849  -8.073  0.00 16.74           H  
ATOM   2334  HZ1 LYS A 150      26.551 -50.961  -8.727  0.00 16.74           H  
ATOM   2335  HZ2 LYS A 150      28.110 -51.741  -8.604  0.00 16.74           H  
ATOM   2336  HZ3 LYS A 150      27.843 -50.508  -9.812  0.00 16.74           H  
ATOM   2337  N   LYS A 151      33.679 -45.962  -6.796  1.00 14.05           N  
ATOM   2338  CA  LYS A 151      35.116 -45.753  -6.623  1.00 14.03           C  
ATOM   2339  C   LYS A 151      35.415 -44.616  -5.653  1.00 13.70           C  
ATOM   2340  O   LYS A 151      36.350 -44.725  -4.856  1.00 13.89           O  
ATOM   2341  CB  LYS A 151      35.801 -45.529  -7.971  1.00 14.06           C  
ATOM   2342  CG  LYS A 151      35.957 -46.811  -8.769  1.00 15.22           C  
ATOM   2343  CD  LYS A 151      36.394 -46.539 -10.202  1.00 17.87           C  
ATOM   2344  CE  LYS A 151      37.016 -47.768 -10.830  1.00 19.44           C  
ATOM   2345  NZ  LYS A 151      36.923 -47.720 -12.319  1.00 21.93           N1+
ATOM   2346  HN  LYS A 151      33.230 -45.749  -7.744  1.00 16.02           H  
ATOM   2347  HA  LYS A 151      35.530 -46.666  -6.194  1.00 16.02           H  
ATOM   2348  HB1 LYS A 151      35.204 -44.827  -8.553  1.00 16.02           H  
ATOM   2349  HB2 LYS A 151      36.790 -45.106  -7.794  1.00 16.02           H  
ATOM   2350  HG1 LYS A 151      36.706 -47.438  -8.285  1.00 16.02           H  
ATOM   2351  HG2 LYS A 151      35.001 -47.334  -8.786  1.00 16.02           H  
ATOM   2352  HD1 LYS A 151      35.524 -46.243 -10.788  1.00 16.02           H  
ATOM   2353  HD2 LYS A 151      37.126 -45.731 -10.203  1.00 16.02           H  
ATOM   2354  HE1 LYS A 151      38.066 -47.822 -10.541  1.00 16.02           H  
ATOM   2355  HE2 LYS A 151      36.493 -48.654 -10.470  1.00 16.02           H  
ATOM   2356  HZ1 LYS A 151      37.370 -48.600 -12.733  1.00 16.02           H  
ATOM   2357  HZ2 LYS A 151      37.438 -46.855 -12.681  1.00 16.02           H  
ATOM   2358  HZ3 LYS A 151      35.895 -47.671 -12.611  1.00 16.02           H  
ATOM   2359  N   ILE A 152      34.629 -43.538  -5.694  1.00 13.38           N  
ATOM   2360  CA  ILE A 152      34.862 -42.423  -4.767  1.00 13.76           C  
ATOM   2361  C   ILE A 152      34.518 -42.871  -3.354  1.00 14.01           C  
ATOM   2362  O   ILE A 152      35.278 -42.615  -2.412  1.00 13.28           O  
ATOM   2363  CB  ILE A 152      34.031 -41.159  -5.121  1.00 12.93           C  
ATOM   2364  CG1 ILE A 152      34.452 -40.616  -6.489  1.00 12.71           C  
ATOM   2365  CG2 ILE A 152      34.219 -40.052  -4.057  1.00 13.82           C  
ATOM   2366  CD1 ILE A 152      33.417 -39.661  -7.134  1.00 14.23           C  
ATOM   2367  HN  ILE A 152      33.829 -43.486  -6.403  1.00 13.51           H  
ATOM   2368  HA  ILE A 152      35.920 -42.162  -4.799  1.00 13.52           H  
ATOM   2369  HB  ILE A 152      32.977 -41.432  -5.161  1.00 13.52           H  
ATOM   2370 1HG1 ILE A 152      35.390 -40.074  -6.368  1.00 13.52           H  
ATOM   2371 2HG1 ILE A 152      34.604 -41.461  -7.161  1.00 13.52           H  
ATOM   2372 1HG2 ILE A 152      33.626 -39.180  -4.331  1.00 13.52           H  
ATOM   2373 2HG2 ILE A 152      35.271 -39.773  -4.004  1.00 13.52           H  
ATOM   2374 3HG2 ILE A 152      33.892 -40.422  -3.085  1.00 13.52           H  
ATOM   2375 1HD1 ILE A 152      33.789 -39.320  -8.100  1.00 13.52           H  
ATOM   2376 2HD1 ILE A 152      33.259 -38.802  -6.482  1.00 13.52           H  
ATOM   2377 3HD1 ILE A 152      32.473 -40.188  -7.274  1.00 13.52           H  
ATOM   2378  N   SER A 153      33.375 -43.541  -3.218  1.00 13.65           N  
ATOM   2379  CA  SER A 153      32.972 -44.095  -1.937  1.00 14.27           C  
ATOM   2380  C   SER A 153      34.041 -45.031  -1.367  1.00 14.22           C  
ATOM   2381  O   SER A 153      34.378 -44.924  -0.189  1.00 14.55           O  
ATOM   2382  CB  SER A 153      31.610 -44.792  -2.035  1.00 13.87           C  
ATOM   2383  OG  SER A 153      31.131 -45.131  -0.743  1.00 14.68           O  
ATOM   2384  HN  SER A 153      32.741 -43.674  -4.069  1.00 14.21           H  
ATOM   2385  HA  SER A 153      32.863 -43.263  -1.242  1.00 14.21           H  
ATOM   2386  HB1 SER A 153      30.898 -44.122  -2.517  1.00 14.21           H  
ATOM   2387  HB2 SER A 153      31.714 -45.700  -2.629  1.00 14.21           H  
ATOM   2388  HG  SER A 153      31.812 -45.779  -0.275  1.00 14.21           H  
ATOM   2389  N   GLU A 154      34.559 -45.940  -2.190  1.00 14.02           N  
ATOM   2390  CA  GLU A 154      35.611 -46.864  -1.755  1.00 14.54           C  
ATOM   2391  C   GLU A 154      36.871 -46.117  -1.300  1.00 14.29           C  
ATOM   2392  O   GLU A 154      37.450 -46.436  -0.253  1.00 14.03           O  
ATOM   2393  CB  GLU A 154      35.940 -47.878  -2.859  1.00 14.60           C  
ATOM   2394  CG  GLU A 154      34.855 -48.962  -3.048  1.00 18.47           C  
ATOM   2395  CD  GLU A 154      34.965 -49.726  -4.377  1.00 22.66           C  
ATOM   2396  OE1 GLU A 154      35.800 -49.365  -5.242  1.00 25.49           O  
ATOM   2397  OE2 GLU A 154      34.205 -50.697  -4.560  1.00 23.87           O1-
ATOM   2398  HN  GLU A 154      34.198 -45.998  -3.196  1.00 18.00           H  
ATOM   2399  HA  GLU A 154      35.229 -47.420  -0.899  1.00 18.00           H  
ATOM   2400  HB1 GLU A 154      36.055 -47.338  -3.799  1.00 18.00           H  
ATOM   2401  HB2 GLU A 154      36.879 -48.371  -2.605  1.00 18.00           H  
ATOM   2402  HG1 GLU A 154      34.940 -49.679  -2.232  1.00 18.00           H  
ATOM   2403  HG2 GLU A 154      33.878 -48.480  -3.009  1.00 18.00           H  
ATOM   2404  N   ALA A 155      37.287 -45.126  -2.084  1.00 14.22           N  
ATOM   2405  CA  ALA A 155      38.435 -44.279  -1.726  1.00 13.88           C  
ATOM   2406  C   ALA A 155      38.253 -43.554  -0.398  1.00 13.71           C  
ATOM   2407  O   ALA A 155      39.206 -43.456   0.372  1.00 14.18           O  
ATOM   2408  CB  ALA A 155      38.733 -43.279  -2.826  1.00 13.62           C  
ATOM   2409  HN  ALA A 155      36.771 -44.939  -3.003  1.00 13.92           H  
ATOM   2410  HA  ALA A 155      39.305 -44.929  -1.629  1.00 13.92           H  
ATOM   2411  HB1 ALA A 155      39.586 -42.664  -2.538  1.00 13.92           H  
ATOM   2412  HB2 ALA A 155      37.863 -42.641  -2.984  1.00 13.92           H  
ATOM   2413  HB3 ALA A 155      38.965 -43.811  -3.749  1.00 13.92           H  
ATOM   2414  N   ILE A 156      37.048 -43.046  -0.131  1.00 12.96           N  
ATOM   2415  CA  ILE A 156      36.762 -42.396   1.160  1.00 12.35           C  
ATOM   2416  C   ILE A 156      36.836 -43.408   2.309  1.00 12.81           C  
ATOM   2417  O   ILE A 156      37.484 -43.163   3.338  1.00 12.12           O  
ATOM   2418  CB  ILE A 156      35.370 -41.705   1.167  1.00 12.20           C  
ATOM   2419  CG1 ILE A 156      35.349 -40.538   0.187  1.00 12.21           C  
ATOM   2420  CG2 ILE A 156      34.989 -41.238   2.594  1.00 11.12           C  
ATOM   2421  CD1 ILE A 156      33.929 -39.961  -0.037  1.00  9.41           C  
ATOM   2422  HN  ILE A 156      36.275 -43.112  -0.868  1.00 11.90           H  
ATOM   2423  HA  ILE A 156      37.521 -41.632   1.331  1.00 11.90           H  
ATOM   2424  HB  ILE A 156      34.629 -42.434   0.841  1.00 11.90           H  
ATOM   2425 1HG1 ILE A 156      35.988 -39.746   0.577  1.00 11.90           H  
ATOM   2426 2HG1 ILE A 156      35.739 -40.882  -0.771  1.00 11.90           H  
ATOM   2427 1HG2 ILE A 156      34.011 -40.758   2.571  1.00 11.90           H  
ATOM   2428 2HG2 ILE A 156      35.733 -40.528   2.955  1.00 11.90           H  
ATOM   2429 3HG2 ILE A 156      34.955 -42.099   3.262  1.00 11.90           H  
ATOM   2430 1HD1 ILE A 156      33.980 -39.133  -0.744  1.00 11.90           H  
ATOM   2431 2HD1 ILE A 156      33.528 -39.604   0.911  1.00 11.90           H  
ATOM   2432 3HD1 ILE A 156      33.279 -40.740  -0.436  1.00 11.90           H  
ATOM   2433  N   GLN A 157      36.183 -44.554   2.136  1.00 13.43           N  
ATOM   2434  CA  GLN A 157      36.081 -45.536   3.224  1.00 14.13           C  
ATOM   2435  C   GLN A 157      37.435 -46.125   3.607  1.00 14.38           C  
ATOM   2436  O   GLN A 157      37.672 -46.445   4.772  1.00 14.25           O  
ATOM   2437  CB  GLN A 157      35.086 -46.655   2.870  1.00 14.76           C  
ATOM   2438  CG  GLN A 157      33.630 -46.176   2.787  1.00 17.38           C  
ATOM   2439  CD  GLN A 157      33.159 -45.473   4.056  1.00 22.27           C  
ATOM   2440  NE2 GLN A 157      32.856 -44.179   3.941  1.00 24.62           N  
ATOM   2441  OE1 GLN A 157      33.057 -46.086   5.119  1.00 24.41           O  
ATOM   2442  HN  GLN A 157      35.726 -44.763   1.192  1.00 17.74           H  
ATOM   2443  HA  GLN A 157      35.691 -45.016   4.099  1.00 17.74           H  
ATOM   2444  HB1 GLN A 157      35.367 -47.073   1.904  1.00 17.74           H  
ATOM   2445  HB2 GLN A 157      35.151 -47.429   3.635  1.00 17.74           H  
ATOM   2446  HG1 GLN A 157      33.540 -45.481   1.952  1.00 17.74           H  
ATOM   2447  HG2 GLN A 157      32.990 -47.041   2.611  1.00 17.74           H  
ATOM   2448 1HE2 GLN A 157      32.949 -43.690   2.994  1.00 17.74           H  
ATOM   2449 2HE2 GLN A 157      32.520 -43.630   4.796  1.00 17.74           H  
ATOM   2450  N   MET A 158      38.335 -46.238   2.635  1.00 15.14           N  
ATOM   2451  CA  MET A 158      39.585 -46.972   2.879  1.00 16.46           C  
ATOM   2452  C   MET A 158      40.638 -46.142   3.619  1.00 16.73           C  
ATOM   2453  O   MET A 158      41.684 -46.659   4.005  1.00 16.96           O  
ATOM   2454  CB  MET A 158      40.149 -47.526   1.570  1.00 17.05           C  
ATOM   2455  CG  MET A 158      40.872 -46.505   0.717  1.00 18.37           C  
ATOM   2456  SD  MET A 158      41.587 -47.183  -0.807  0.50 23.10           S  
ATOM   2457  CE  MET A 158      42.316 -48.721  -0.237  0.50 21.86           C  
ATOM   2458  HN  MET A 158      38.150 -45.796   1.678  1.00 18.21           H  
ATOM   2459  HA  MET A 158      39.341 -47.825   3.513  1.00 18.21           H  
ATOM   2460  HB1 MET A 158      40.850 -48.325   1.812  1.00 18.21           H  
ATOM   2461  HB2 MET A 158      39.322 -47.932   0.988  1.00 18.21           H  
ATOM   2462  HG1 MET A 158      40.163 -45.724   0.444  1.00 18.21           H  
ATOM   2463  HG2 MET A 158      41.678 -46.073   1.310  1.00 18.21           H  
ATOM   2464  HE1 MET A 158      42.787 -49.233  -1.076  0.50 18.21           H  
ATOM   2465  HE2 MET A 158      41.539 -49.357   0.186  0.50 18.21           H  
ATOM   2466  HE3 MET A 158      43.066 -48.508   0.525  0.50 18.21           H  
ATOM   2467  N   ARG A 159      40.352 -44.867   3.841  1.00 16.98           N  
ATOM   2468  CA  ARG A 159      41.338 -43.987   4.446  1.00 18.30           C  
ATOM   2469  C   ARG A 159      41.310 -43.997   5.957  1.00 19.22           C  
ATOM   2470  O   ARG A 159      42.303 -43.606   6.593  1.00 19.62           O  
ATOM   2471  CB  ARG A 159      41.122 -42.562   4.004  1.00 17.62           C  
ATOM   2472  CG  ARG A 159      40.904 -42.408   2.541  1.00 19.12           C  
ATOM   2473  CD  ARG A 159      40.679 -40.960   2.276  1.00 14.16           C  
ATOM   2474  NE  ARG A 159      41.945 -40.278   2.358  1.00 15.79           N1+
ATOM   2475  CZ  ARG A 159      42.109 -38.975   2.536  1.00  8.52           C  
ATOM   2476  NH1 ARG A 159      41.080 -38.150   2.711  1.00 11.19           N1+
ATOM   2477  NH2 ARG A 159      43.332 -38.513   2.587  1.00 11.08           N  
ATOM   2478  HN  ARG A 159      39.390 -44.483   3.573  1.00 15.60           H  
ATOM   2479  HA  ARG A 159      42.328 -44.303   4.118  1.00 15.60           H  
ATOM   2480  HB1 ARG A 159      40.247 -42.171   4.524  1.00 15.60           H  
ATOM   2481  HB2 ARG A 159      42.001 -41.980   4.282  1.00 15.60           H  
ATOM   2482  HG1 ARG A 159      41.781 -42.755   1.995  1.00 15.60           H  
ATOM   2483  HG2 ARG A 159      40.032 -42.984   2.232  1.00 15.60           H  
ATOM   2484  HD1 ARG A 159      40.255 -40.830   1.280  1.00 15.60           H  
ATOM   2485  HD2 ARG A 159      39.993 -40.553   3.019  1.00 15.60           H  
ATOM   2486  HE  ARG A 159      42.829 -40.874   2.267  1.00 15.60           H  
ATOM   2487 1HH1 ARG A 159      40.081 -38.533   2.711  1.00 15.60           H  
ATOM   2488 2HH1 ARG A 159      41.251 -37.103   2.852  1.00 15.60           H  
ATOM   2489 1HH2 ARG A 159      44.161 -39.182   2.486  1.00 15.60           H  
ATOM   2490 2HH2 ARG A 159      43.503 -37.466   2.730  1.00 15.60           H  
ATOM   2491  N   THR A 160      40.163 -44.403   6.508  1.00 19.98           N  
ATOM   2492  CA  THR A 160      39.918 -44.428   7.948  1.00 21.36           C  
ATOM   2493  C   THR A 160      40.209 -45.819   8.485  1.00 21.27           C  
ATOM   2494  O   THR A 160      39.960 -46.095   9.661  1.00 21.13           O  
ATOM   2495  CB  THR A 160      38.436 -44.097   8.273  1.00 21.38           C  
ATOM   2496  CG2 THR A 160      38.102 -42.675   7.903  1.00 22.62           C  
ATOM   2497  OG1 THR A 160      37.571 -44.984   7.545  1.00 24.24           O  
ATOM   2498  HN  THR A 160      39.378 -44.729   5.857  1.00 21.71           H  
ATOM   2499  HA  THR A 160      40.568 -43.705   8.440  1.00 21.71           H  
ATOM   2500  HB  THR A 160      38.268 -44.235   9.341  1.00 21.71           H  
ATOM   2501  HG1 THR A 160      37.736 -44.867   6.515  1.00 21.71           H  
ATOM   2502 1HG2 THR A 160      37.058 -42.472   8.142  1.00 21.71           H  
ATOM   2503 2HG2 THR A 160      38.265 -42.529   6.835  1.00 21.71           H  
ATOM   2504 3HG2 THR A 160      38.741 -41.993   8.464  1.00 21.71           H  
ATOM   2505  HC  THR A 160      40.639 -46.576   7.829  1.00 21.71           H  
TER    2506      THR A 160 
ATOM   2507  N   HIS B  -1      10.241  -7.301  12.767  1.00 26.47           N1+
ATOM   2508  CA  HIS B  -1      10.521  -5.929  12.253  1.00 26.48           C  
ATOM   2509  C   HIS B  -1      11.590  -5.954  11.153  1.00 25.98           C  
ATOM   2510  O   HIS B  -1      12.548  -5.170  11.172  1.00 26.46           O  
ATOM   2511  CB  HIS B  -1      10.923  -4.978  13.388  1.00 27.23           C  
ATOM   2512  CG  HIS B  -1       9.877  -4.830  14.454  1.00 28.58           C  
ATOM   2513  CD2 HIS B  -1       8.966  -3.852  14.684  1.00 29.32           C  
ATOM   2514  ND1 HIS B  -1       9.700  -5.760  15.459  1.00 29.47           N  
ATOM   2515  CE1 HIS B  -1       8.719  -5.365  16.256  1.00 29.92           C  
ATOM   2516  NE2 HIS B  -1       8.257  -4.211  15.809  1.00 28.93           N  
ATOM   2517  HA  HIS B  -1       9.601  -5.547  11.811  1.00 27.88           H  
ATOM   2518  HB1 HIS B  -1      11.833  -5.360  13.850  1.00 27.88           H  
ATOM   2519  HB2 HIS B  -1      11.118  -3.995  12.959  1.00 27.88           H  
ATOM   2520  HD1 HIS B  -1      10.267  -6.660  15.576  1.00 27.88           H  
ATOM   2521  HD2 HIS B  -1       8.822  -2.950  14.089  1.00 27.88           H  
ATOM   2522  HE1 HIS B  -1       8.355  -5.901  17.132  1.00 27.88           H  
ATOM   2523  HT1 HIS B  -1       9.493  -7.251  13.531  1.00 27.88           H  
ATOM   2524  HT2 HIS B  -1      11.138  -7.720  13.173  1.00 27.88           H  
ATOM   2525  HT3 HIS B  -1       9.891  -7.918  11.966  1.00 27.88           H  
ATOM   2526  N   HIS B   0      11.413  -6.862  10.194  1.00 24.29           N  
ATOM   2527  CA  HIS B   0      12.248  -6.912   8.994  1.00 22.77           C  
ATOM   2528  C   HIS B   0      12.351  -5.535   8.307  1.00 21.24           C  
ATOM   2529  O   HIS B   0      11.405  -4.748   8.369  1.00 21.88           O  
ATOM   2530  CB  HIS B   0      11.651  -7.938   8.028  1.00 23.45           C  
ATOM   2531  CG  HIS B   0      12.348  -8.003   6.710  1.00 23.15           C  
ATOM   2532  CD2 HIS B   0      12.019  -7.489   5.499  1.00 24.18           C  
ATOM   2533  ND1 HIS B   0      13.542  -8.668   6.535  1.00 23.76           N  
ATOM   2534  CE1 HIS B   0      13.923  -8.556   5.272  1.00 24.07           C  
ATOM   2535  NE2 HIS B   0      13.015  -7.849   4.624  1.00 22.83           N  
ATOM   2536  HN  HIS B   0      10.630  -7.582  10.306  1.00 23.16           H  
ATOM   2537  HA  HIS B   0      13.249  -7.238   9.277  1.00 23.16           H  
ATOM   2538  HB1 HIS B   0      11.706  -8.922   8.495  1.00 23.16           H  
ATOM   2539  HB2 HIS B   0      10.607  -7.677   7.852  1.00 23.16           H  
ATOM   2540  HD1 HIS B   0      14.077  -9.192   7.299  1.00 23.16           H  
ATOM   2541  HD2 HIS B   0      11.132  -6.901   5.264  1.00 23.16           H  
ATOM   2542  HE1 HIS B   0      14.832  -8.976   4.840  1.00 23.16           H  
ATOM   2543  N   ALA B   1      13.492  -5.235   7.682  1.00 18.62           N  
ATOM   2544  CA  ALA B   1      13.636  -3.988   6.926  1.00 16.51           C  
ATOM   2545  C   ALA B   1      13.353  -4.249   5.442  1.00 15.16           C  
ATOM   2546  O   ALA B   1      14.183  -4.861   4.769  1.00 15.25           O  
ATOM   2547  CB  ALA B   1      15.049  -3.395   7.092  1.00 16.18           C  
ATOM   2548  HN  ALA B   1      14.315  -5.917   7.734  1.00 16.34           H  
ATOM   2549  HA  ALA B   1      12.908  -3.267   7.299  1.00 16.34           H  
ATOM   2550  HB1 ALA B   1      15.125  -2.471   6.520  1.00 16.34           H  
ATOM   2551  HB2 ALA B   1      15.788  -4.109   6.728  1.00 16.34           H  
ATOM   2552  HB3 ALA B   1      15.234  -3.186   8.146  1.00 16.34           H  
ATOM   2553  N   PRO B   2      12.195  -3.786   4.925  1.00 13.57           N  
ATOM   2554  CA  PRO B   2      11.919  -3.924   3.480  1.00 13.68           C  
ATOM   2555  C   PRO B   2      13.044  -3.321   2.632  1.00 13.30           C  
ATOM   2556  O   PRO B   2      13.484  -2.209   2.908  1.00 14.08           O  
ATOM   2557  CB  PRO B   2      10.629  -3.130   3.301  1.00 12.85           C  
ATOM   2558  CG  PRO B   2       9.964  -3.216   4.619  1.00 13.51           C  
ATOM   2559  CD  PRO B   2      11.064  -3.162   5.631  1.00 14.38           C  
ATOM   2560  HA  PRO B   2      11.763  -4.971   3.219  1.00 13.62           H  
ATOM   2561  HB1 PRO B   2      10.846  -2.093   3.045  1.00 13.62           H  
ATOM   2562  HB2 PRO B   2      10.006  -3.574   2.524  1.00 13.62           H  
ATOM   2563  HG1 PRO B   2       9.281  -2.378   4.755  1.00 13.62           H  
ATOM   2564  HG2 PRO B   2       9.413  -4.152   4.706  1.00 13.62           H  
ATOM   2565  HD1 PRO B   2      11.294  -2.132   5.905  1.00 13.62           H  
ATOM   2566  HD2 PRO B   2      10.801  -3.727   6.525  1.00 13.62           H  
ATOM   2567  N   SER B   3      13.513  -4.054   1.626  1.00 13.18           N  
ATOM   2568  CA  SER B   3      14.614  -3.607   0.767  1.00 12.47           C  
ATOM   2569  C   SER B   3      14.265  -3.559  -0.718  1.00 12.39           C  
ATOM   2570  O   SER B   3      13.269  -4.142  -1.129  1.00 11.85           O  
ATOM   2571  CB  SER B   3      15.796  -4.543   0.922  1.00 12.92           C  
ATOM   2572  OG  SER B   3      15.479  -5.835   0.441  1.00 13.83           O  
ATOM   2573  HN  SER B   3      13.069  -5.009   1.436  1.00 12.77           H  
ATOM   2574  HA  SER B   3      14.918  -2.609   1.084  1.00 12.77           H  
ATOM   2575  HB1 SER B   3      16.641  -4.149   0.357  1.00 12.77           H  
ATOM   2576  HB2 SER B   3      16.063  -4.610   1.977  1.00 12.77           H  
ATOM   2577  HG  SER B   3      14.668  -6.222   0.984  1.00 12.77           H  
ATOM   2578  N   TYR B   4      15.094  -2.854  -1.495  1.00 12.10           N  
ATOM   2579  CA  TYR B   4      15.139  -2.972  -2.949  1.00 11.01           C  
ATOM   2580  C   TYR B   4      16.504  -3.514  -3.329  1.00 11.46           C  
ATOM   2581  O   TYR B   4      17.540  -3.103  -2.745  1.00 11.38           O  
ATOM   2582  CB  TYR B   4      15.017  -1.618  -3.630  1.00 11.69           C  
ATOM   2583  CG  TYR B   4      13.653  -0.995  -3.650  1.00 11.81           C  
ATOM   2584  CD1 TYR B   4      13.341   0.085  -2.829  1.00 12.21           C  
ATOM   2585  CD2 TYR B   4      12.697  -1.429  -4.567  1.00 11.88           C  
ATOM   2586  CE1 TYR B   4      12.081   0.714  -2.892  1.00 11.26           C  
ATOM   2587  CE2 TYR B   4      11.426  -0.839  -4.628  1.00 10.36           C  
ATOM   2588  CZ  TYR B   4      11.124   0.234  -3.794  1.00 11.48           C  
ATOM   2589  OH  TYR B   4       9.895   0.833  -3.874  1.00  8.90           O  
ATOM   2590  HN  TYR B   4      15.762  -2.164  -1.024  1.00 11.29           H  
ATOM   2591  HA  TYR B   4      14.355  -3.643  -3.299  1.00 11.30           H  
ATOM   2592  HB1 TYR B   4      15.687  -0.929  -3.117  1.00 11.30           H  
ATOM   2593  HB2 TYR B   4      15.340  -1.738  -4.664  1.00 11.30           H  
ATOM   2594  HD1 TYR B   4      14.086   0.452  -2.123  1.00 11.30           H  
ATOM   2595  HD2 TYR B   4      12.942  -2.243  -5.250  1.00 11.30           H  
ATOM   2596  HE1 TYR B   4      11.855   1.563  -2.247  1.00 11.30           H  
ATOM   2597  HE2 TYR B   4      10.679  -1.219  -5.325  1.00 11.30           H  
ATOM   2598  HH  TYR B   4       9.415   0.775  -2.942  1.00 11.29           H  
ATOM   2599  N   ARG B   5      16.511  -4.434  -4.288  1.00 10.27           N  
ATOM   2600  CA  ARG B   5      17.736  -4.962  -4.890  1.00 10.45           C  
ATOM   2601  C   ARG B   5      17.538  -5.098  -6.383  1.00 10.52           C  
ATOM   2602  O   ARG B   5      16.404  -5.081  -6.862  1.00  9.53           O  
ATOM   2603  CB  ARG B   5      18.132  -6.311  -4.291  1.00 11.26           C  
ATOM   2604  CG  ARG B   5      18.332  -6.251  -2.776  1.00 15.42           C  
ATOM   2605  CD  ARG B   5      18.939  -7.467  -2.157  1.00 21.70           C  
ATOM   2606  NE  ARG B   5      18.725  -8.702  -2.898  1.00 26.31           N1+
ATOM   2607  CZ  ARG B   5      17.676  -9.521  -2.776  1.00 27.18           C  
ATOM   2608  NH1 ARG B   5      16.647  -9.257  -1.944  1.00 22.20           N1+
ATOM   2609  NH2 ARG B   5      17.666 -10.611  -3.532  1.00 24.87           N  
ATOM   2610  HN  ARG B   5      15.572  -4.808  -4.638  1.00 17.25           H  
ATOM   2611  HA  ARG B   5      18.544  -4.253  -4.711  1.00 17.25           H  
ATOM   2612  HB1 ARG B   5      17.346  -7.033  -4.510  1.00 17.25           H  
ATOM   2613  HB2 ARG B   5      19.064  -6.637  -4.753  1.00 17.25           H  
ATOM   2614  HG1 ARG B   5      18.981  -5.403  -2.557  1.00 17.25           H  
ATOM   2615  HG2 ARG B   5      17.357  -6.091  -2.315  1.00 17.25           H  
ATOM   2616  HD1 ARG B   5      20.013  -7.304  -2.073  1.00 17.25           H  
ATOM   2617  HD2 ARG B   5      18.511  -7.590  -1.162  1.00 17.25           H  
ATOM   2618  HE  ARG B   5      19.478  -8.980  -3.606  1.00 17.25           H  
ATOM   2619 1HH1 ARG B   5      16.652  -8.365  -1.352  1.00 17.25           H  
ATOM   2620 2HH1 ARG B   5      15.826  -9.939  -1.876  1.00 17.25           H  
ATOM   2621 1HH2 ARG B   5      18.476 -10.804  -4.204  1.00 17.25           H  
ATOM   2622 2HH2 ARG B   5      16.848 -11.298  -3.470  1.00 17.25           H  
ATOM   2623  N   VAL B   6      18.644  -5.150  -7.122  1.00 10.60           N  
ATOM   2624  CA  VAL B   6      18.587  -5.379  -8.562  1.00 10.32           C  
ATOM   2625  C   VAL B   6      19.494  -6.542  -8.909  1.00 10.40           C  
ATOM   2626  O   VAL B   6      20.598  -6.689  -8.337  1.00 11.05           O  
ATOM   2627  CB  VAL B   6      18.942  -4.119  -9.404  1.00 11.16           C  
ATOM   2628  CG1 VAL B   6      20.365  -3.612  -9.096  1.00 11.30           C  
ATOM   2629  CG2 VAL B   6      18.809  -4.413 -10.883  1.00 10.14           C  
ATOM   2630  HN  VAL B   6      19.595  -5.021  -6.650  1.00 10.71           H  
ATOM   2631  HA  VAL B   6      17.566  -5.668  -8.812  1.00 10.71           H  
ATOM   2632  HB  VAL B   6      18.236  -3.329  -9.149  1.00 10.71           H  
ATOM   2633 1HG1 VAL B   6      20.577  -2.732  -9.703  1.00 10.71           H  
ATOM   2634 2HG1 VAL B   6      21.088  -4.394  -9.327  1.00 10.71           H  
ATOM   2635 3HG1 VAL B   6      20.438  -3.351  -8.040  1.00 10.71           H  
ATOM   2636 1HG2 VAL B   6      19.061  -3.520 -11.456  1.00 10.71           H  
ATOM   2637 2HG2 VAL B   6      17.783  -4.708 -11.104  1.00 10.71           H  
ATOM   2638 3HG2 VAL B   6      19.487  -5.222 -11.155  1.00 10.71           H  
ATOM   2639  N   LYS B   7      19.009  -7.389  -9.811  1.00 10.50           N  
ATOM   2640  CA  LYS B   7      19.802  -8.502 -10.325  1.00 10.48           C  
ATOM   2641  C   LYS B   7      19.702  -8.522 -11.831  1.00 10.47           C  
ATOM   2642  O   LYS B   7      18.610  -8.333 -12.414  1.00 10.78           O  
ATOM   2643  CB  LYS B   7      19.328  -9.841  -9.757  1.00 11.73           C  
ATOM   2644  CG  LYS B   7      19.476  -9.906  -8.245  1.00 13.26           C  
ATOM   2645  CD  LYS B   7      19.684 -11.316  -7.794  1.00 18.81           C  
ATOM   2646  CE  LYS B   7      18.427 -12.046  -7.974  1.00 18.81           C  
ATOM   2647  NZ  LYS B   7      18.415 -13.369  -7.255  1.00 21.56           N1+
ATOM   2648  HN  LYS B   7      18.011  -7.252 -10.170  1.00 14.04           H  
ATOM   2649  HA  LYS B   7      20.844  -8.350 -10.044  1.00 14.04           H  
ATOM   2650  HB1 LYS B   7      18.278  -9.979 -10.013  1.00 14.04           H  
ATOM   2651  HB2 LYS B   7      19.920 -10.641 -10.203  1.00 14.04           H  
ATOM   2652  HG1 LYS B   7      20.333  -9.304  -7.943  1.00 14.04           H  
ATOM   2653  HG2 LYS B   7      18.573  -9.511  -7.780  1.00 14.04           H  
ATOM   2654  HD1 LYS B   7      20.469 -11.782  -8.390  1.00 14.04           H  
ATOM   2655  HD2 LYS B   7      19.970 -11.328  -6.742  1.00 14.04           H  
ATOM   2656  HE1 LYS B   7      17.610 -11.434  -7.591  1.00 14.04           H  
ATOM   2657  HE2 LYS B   7      18.278 -12.227  -9.039  1.00 14.04           H  
ATOM   2658  HZ1 LYS B   7      17.477 -13.857  -7.420  1.00 14.04           H  
ATOM   2659  HZ2 LYS B   7      18.552 -13.207  -6.206  1.00 14.04           H  
ATOM   2660  HZ3 LYS B   7      19.207 -13.985  -7.627  1.00 14.04           H  
ATOM   2661  N   ARG B   8      20.832  -8.796 -12.462  1.00  9.85           N  
ATOM   2662  CA  ARG B   8      20.888  -8.927 -13.901  1.00  9.98           C  
ATOM   2663  C   ARG B   8      20.859 -10.402 -14.289  1.00 10.22           C  
ATOM   2664  O   ARG B   8      21.899 -11.086 -14.316  1.00 11.25           O  
ATOM   2665  CB  ARG B   8      22.136  -8.224 -14.454  1.00  9.80           C  
ATOM   2666  CG  ARG B   8      22.128  -8.135 -15.956  1.00 12.43           C  
ATOM   2667  CD  ARG B   8      23.424  -7.574 -16.484  1.00 17.42           C  
ATOM   2668  NE  ARG B   8      24.411  -8.640 -16.414  1.00 23.74           N1+
ATOM   2669  CZ  ARG B   8      24.836  -9.332 -17.467  1.00 24.49           C  
ATOM   2670  NH1 ARG B   8      25.707 -10.297 -17.285  1.00 26.94           N1+
ATOM   2671  NH2 ARG B   8      24.394  -9.057 -18.688  1.00 27.45           N  
ATOM   2672  HN  ARG B   8      21.729  -8.924 -11.892  1.00 16.69           H  
ATOM   2673  HA  ARG B   8      20.007  -8.444 -14.324  1.00 16.69           H  
ATOM   2674  HB1 ARG B   8      22.179  -7.215 -14.044  1.00 16.69           H  
ATOM   2675  HB2 ARG B   8      23.019  -8.782 -14.142  1.00 16.69           H  
ATOM   2676  HG1 ARG B   8      21.980  -9.133 -16.369  1.00 16.69           H  
ATOM   2677  HG2 ARG B   8      21.309  -7.487 -16.268  1.00 16.69           H  
ATOM   2678  HD1 ARG B   8      23.297  -7.249 -17.517  1.00 16.69           H  
ATOM   2679  HD2 ARG B   8      23.742  -6.729 -15.873  1.00 16.69           H  
ATOM   2680  HE  ARG B   8      24.821  -8.882 -15.456  1.00 16.69           H  
ATOM   2681 1HH1 ARG B   8      26.064 -10.517 -16.301  1.00 16.69           H  
ATOM   2682 2HH1 ARG B   8      26.060 -10.864 -18.121  1.00 16.69           H  
ATOM   2683 1HH2 ARG B   8      23.686  -8.269 -18.836  1.00 16.69           H  
ATOM   2684 2HH2 ARG B   8      24.746  -9.623 -19.525  1.00 16.69           H  
ATOM   2685  N   MET B   9      19.655 -10.902 -14.558  1.00  9.62           N  
ATOM   2686  CA  MET B   9      19.446 -12.321 -14.875  1.00 10.28           C  
ATOM   2687  C   MET B   9      18.006 -12.495 -15.297  1.00 10.05           C  
ATOM   2688  O   MET B   9      17.194 -11.556 -15.208  1.00 11.10           O  
ATOM   2689  CB  MET B   9      19.725 -13.228 -13.660  1.00 11.27           C  
ATOM   2690  CG  MET B   9      18.844 -12.896 -12.466  1.00 11.19           C  
ATOM   2691  SD  MET B   9      19.298 -13.886 -10.986  1.00 14.53           S  
ATOM   2692  CE  MET B   9      18.390 -15.384 -11.295  1.00 15.90           C  
ATOM   2693  HN  MET B   9      18.809 -10.247 -14.543  1.00 11.74           H  
ATOM   2694  HA  MET B   9      20.101 -12.608 -15.698  1.00 11.74           H  
ATOM   2695  HB1 MET B   9      19.545 -14.263 -13.949  1.00 11.74           H  
ATOM   2696  HB2 MET B   9      20.768 -13.108 -13.368  1.00 11.74           H  
ATOM   2697  HG1 MET B   9      18.954 -11.838 -12.230  1.00 11.74           H  
ATOM   2698  HG2 MET B   9      17.806 -13.105 -12.725  1.00 11.74           H  
ATOM   2699  HE1 MET B   9      18.563 -16.089 -10.482  1.00 11.74           H  
ATOM   2700  HE2 MET B   9      18.724 -15.825 -12.234  1.00 11.74           H  
ATOM   2701  HE3 MET B   9      17.326 -15.158 -11.359  1.00 11.74           H  
ATOM   2702  N   ASP B  10      17.687 -13.709 -15.730  1.00  9.92           N  
ATOM   2703  CA  ASP B  10      16.338 -14.056 -16.183  1.00 10.24           C  
ATOM   2704  C   ASP B  10      15.385 -14.124 -15.010  1.00 10.17           C  
ATOM   2705  O   ASP B  10      15.615 -14.901 -14.072  1.00 10.49           O  
ATOM   2706  CB  ASP B  10      16.470 -15.434 -16.841  1.00 10.22           C  
ATOM   2707  CG  ASP B  10      15.188 -15.940 -17.447  1.00 11.95           C  
ATOM   2708  OD1 ASP B  10      14.143 -15.279 -17.360  1.00 10.96           O  
ATOM   2709  OD2 ASP B  10      15.266 -17.034 -18.053  1.00 14.62           O1-
ATOM   2710  HN  ASP B  10      18.445 -14.464 -15.749  1.00 11.07           H  
ATOM   2711  HA  ASP B  10      15.986 -13.325 -16.911  1.00 11.07           H  
ATOM   2712  HB1 ASP B  10      17.221 -15.369 -17.629  1.00 11.07           H  
ATOM   2713  HB2 ASP B  10      16.798 -16.147 -16.084  1.00 11.07           H  
ATOM   2714  N   ILE B  11      14.320 -13.349 -15.083  1.00  9.31           N  
ATOM   2715  CA  ILE B  11      13.377 -13.285 -14.018  1.00 10.18           C  
ATOM   2716  C   ILE B  11      12.692 -14.621 -13.776  1.00 10.65           C  
ATOM   2717  O   ILE B  11      12.191 -14.865 -12.756  1.00 10.36           O  
ATOM   2718  CB  ILE B  11      12.359 -12.163 -14.255  1.00  9.58           C  
ATOM   2719  CG1 ILE B  11      11.575 -11.865 -13.012  1.00  9.45           C  
ATOM   2720  CG2 ILE B  11      11.457 -12.525 -15.374  1.00 10.87           C  
ATOM   2721  CD1 ILE B  11      10.816 -10.590 -13.113  1.00 10.74           C  
ATOM   2722  HN  ILE B  11      14.162 -12.757 -15.960  1.00 10.14           H  
ATOM   2723  HA  ILE B  11      13.929 -13.035 -13.112  1.00 10.14           H  
ATOM   2724  HB  ILE B  11      12.905 -11.263 -14.536  1.00 10.14           H  
ATOM   2725 1HG1 ILE B  11      10.871 -12.679 -12.839  1.00 10.14           H  
ATOM   2726 2HG1 ILE B  11      12.265 -11.796 -12.171  1.00 10.14           H  
ATOM   2727 1HG2 ILE B  11      10.737 -11.723 -15.535  1.00 10.14           H  
ATOM   2728 2HG2 ILE B  11      10.926 -13.445 -15.130  1.00 10.14           H  
ATOM   2729 3HG2 ILE B  11      12.044 -12.674 -16.281  1.00 10.14           H  
ATOM   2730 1HD1 ILE B  11      10.265 -10.420 -12.188  1.00 10.14           H  
ATOM   2731 2HD1 ILE B  11      10.116 -10.648 -13.946  1.00 10.14           H  
ATOM   2732 3HD1 ILE B  11      11.510  -9.766 -13.279  1.00 10.14           H  
ATOM   2733  N   ALA B  12      12.723 -15.474 -14.767  1.00 11.48           N  
ATOM   2734  CA  ALA B  12      12.180 -16.812 -14.622  1.00 12.82           C  
ATOM   2735  C   ALA B  12      12.946 -17.665 -13.625  1.00 12.73           C  
ATOM   2736  O   ALA B  12      12.480 -18.687 -13.247  1.00 13.77           O  
ATOM   2737  CB  ALA B  12      12.114 -17.524 -15.953  1.00 13.52           C  
ATOM   2738  HN  ALA B  12      13.156 -15.180 -15.700  1.00 12.86           H  
ATOM   2739  HA  ALA B  12      11.159 -16.713 -14.252  1.00 12.86           H  
ATOM   2740  HB1 ALA B  12      11.703 -18.523 -15.811  1.00 12.86           H  
ATOM   2741  HB2 ALA B  12      13.116 -17.600 -16.375  1.00 12.86           H  
ATOM   2742  HB3 ALA B  12      11.475 -16.963 -16.635  1.00 12.86           H  
ATOM   2743  N   LYS B  13      14.121 -17.219 -13.242  1.00 12.11           N  
ATOM   2744  CA  LYS B  13      14.924 -17.905 -12.273  1.00 11.98           C  
ATOM   2745  C   LYS B  13      14.951 -17.156 -10.935  1.00 10.01           C  
ATOM   2746  O   LYS B  13      15.843 -17.306 -10.177  1.00 10.30           O  
ATOM   2747  CB  LYS B  13      16.351 -18.092 -12.763  1.00 12.87           C  
ATOM   2748  CG  LYS B  13      16.588 -18.918 -14.016  1.00 17.39           C  
ATOM   2749  CD  LYS B  13      18.046 -18.773 -14.401  1.00 21.02           C  
ATOM   2750  CE  LYS B  13      18.504 -19.627 -15.584  1.00 24.95           C  
ATOM   2751  NZ  LYS B  13      20.033 -19.546 -15.946  1.00 28.41           N1+
ATOM   2752  HN  LYS B  13      14.492 -16.311 -13.669  1.00 16.56           H  
ATOM   2753  HA  LYS B  13      14.489 -18.890 -12.104  1.00 16.56           H  
ATOM   2754  HB1 LYS B  13      16.759 -17.099 -12.951  1.00 16.56           H  
ATOM   2755  HB2 LYS B  13      16.908 -18.567 -11.955  1.00 16.56           H  
ATOM   2756  HG1 LYS B  13      16.360 -19.965 -13.818  1.00 16.56           H  
ATOM   2757  HG2 LYS B  13      15.954 -18.554 -14.824  1.00 16.56           H  
ATOM   2758  HD1 LYS B  13      18.224 -17.728 -14.653  1.00 16.56           H  
ATOM   2759  HD2 LYS B  13      18.650 -19.047 -13.536  1.00 16.56           H  
ATOM   2760  HE1 LYS B  13      18.271 -20.667 -15.354  1.00 16.56           H  
ATOM   2761  HE2 LYS B  13      17.937 -19.313 -16.460  1.00 16.56           H  
ATOM   2762  HZ1 LYS B  13      20.236 -20.180 -16.783  1.00 16.56           H  
ATOM   2763  HZ2 LYS B  13      20.616 -19.866 -15.108  1.00 16.56           H  
ATOM   2764  HZ3 LYS B  13      20.288 -18.537 -16.194  1.00 16.56           H  
ATOM   2765  N   ASN B  14      13.958 -16.334 -10.684  1.00  9.91           N  
ATOM   2766  CA  ASN B  14      13.932 -15.560  -9.465  1.00 10.55           C  
ATOM   2767  C   ASN B  14      13.843 -16.390  -8.206  1.00 10.29           C  
ATOM   2768  O   ASN B  14      13.379 -17.471  -8.237  1.00 10.14           O  
ATOM   2769  CB  ASN B  14      12.816 -14.518  -9.502  1.00 20.00           C  
ATOM   2770  CG  ASN B  14      11.448 -15.105  -9.162  1.00 20.00           C  
ATOM   2771  ND2 ASN B  14      10.647 -15.322 -10.177  1.00 20.00           N  
ATOM   2772  OD1 ASN B  14      11.157 -15.372  -8.057  1.00 20.00           O  
ATOM   2773  HN  ASN B  14      13.160 -16.237 -11.390  1.00 15.11           H  
ATOM   2774  HA  ASN B  14      14.874 -15.013  -9.417  1.00 15.11           H  
ATOM   2775  HB1 ASN B  14      13.048 -13.734  -8.781  1.00 15.11           H  
ATOM   2776  HB2 ASN B  14      12.772 -14.090 -10.503  1.00 15.11           H  
ATOM   2777 1HD2 ASN B  14      10.968 -15.089 -11.171  1.00 15.11           H  
ATOM   2778 2HD2 ASN B  14       9.673 -15.732 -10.011  1.00 15.11           H  
ATOM   2779  N   ASP B  15      14.288 -15.815  -7.107  1.00  9.88           N  
ATOM   2780  CA  ASP B  15      14.289 -16.388  -5.759  0.30 10.47           C  
ATOM   2781  C   ASP B  15      13.302 -15.756  -4.851  1.00 10.04           C  
ATOM   2782  O   ASP B  15      13.470 -15.830  -3.688  1.00 11.94           O  
ATOM   2783  CB  ASP B  15      15.657 -16.283  -5.096  0.30 10.81           C  
ATOM   2784  CG  ASP B  15      16.692 -17.080  -5.804  0.30 12.24           C  
ATOM   2785  OD1 ASP B  15      16.317 -18.004  -6.546  0.30 13.63           O  
ATOM   2786  OD2 ASP B  15      17.886 -16.778  -5.620  0.30 15.14           O1-
ATOM   2787  HN  ASP B  15      14.690 -14.829  -7.210  1.00 11.77           H  
ATOM   2788  HA  ASP B  15      14.038 -17.445  -5.844  0.30 11.77           H  
ATOM   2789  HB1 ASP B  15      15.964 -15.237  -5.090  0.30 11.77           H  
ATOM   2790  HB2 ASP B  15      15.578 -16.644  -4.071  0.30 11.77           H  
ATOM   2791  N   GLU B  16      12.288 -15.087  -5.384  1.00  9.42           N  
ATOM   2792  CA  GLU B  16      11.282 -14.403  -4.615  1.00  9.98           C  
ATOM   2793  C   GLU B  16       9.945 -15.176  -4.503  1.00  9.31           C  
ATOM   2794  O   GLU B  16       9.795 -16.156  -5.144  1.00 10.60           O  
ATOM   2795  CB  GLU B  16      11.078 -13.021  -5.184  1.00  9.50           C  
ATOM   2796  CG  GLU B  16      12.251 -12.108  -4.913  1.00 10.92           C  
ATOM   2797  CD  GLU B  16      13.477 -12.511  -5.660  1.00 10.29           C  
ATOM   2798  OE1 GLU B  16      13.457 -12.455  -6.844  1.00 10.10           O  
ATOM   2799  OE2 GLU B  16      14.448 -12.857  -5.044  1.00 10.28           O1-
ATOM   2800  HN  GLU B  16      12.214 -15.054  -6.451  1.00 10.04           H  
ATOM   2801  HA  GLU B  16      11.673 -14.283  -3.604  1.00 10.04           H  
ATOM   2802  HB1 GLU B  16      10.940 -13.103  -6.262  1.00 10.04           H  
ATOM   2803  HB2 GLU B  16      10.185 -12.586  -4.735  1.00 10.04           H  
ATOM   2804  HG1 GLU B  16      11.980 -11.095  -5.209  1.00 10.04           H  
ATOM   2805  HG2 GLU B  16      12.470 -12.129  -3.845  1.00 10.04           H  
ATOM   2806  N   GLU B  17       9.037 -14.699  -3.666  1.00  8.95           N  
ATOM   2807  CA  GLU B  17       7.814 -15.492  -3.400  1.00  9.17           C  
ATOM   2808  C   GLU B  17       6.755 -15.337  -4.482  1.00  9.12           C  
ATOM   2809  O   GLU B  17       5.742 -16.039  -4.445  1.00 10.26           O  
ATOM   2810  CB  GLU B  17       7.228 -15.101  -2.056  1.00  9.36           C  
ATOM   2811  CG  GLU B  17       8.074 -15.610  -0.904  1.00 11.24           C  
ATOM   2812  CD  GLU B  17       7.478 -15.272   0.453  1.00 14.87           C  
ATOM   2813  OE1 GLU B  17       6.412 -14.609   0.522  1.00 13.55           O  
ATOM   2814  OE2 GLU B  17       8.080 -15.720   1.439  1.00 16.73           O1-
ATOM   2815  HN  GLU B  17       9.184 -13.753  -3.188  1.00 11.47           H  
ATOM   2816  HA  GLU B  17       8.097 -16.544  -3.352  1.00 11.47           H  
ATOM   2817  HB1 GLU B  17       7.171 -14.014  -1.999  1.00 11.47           H  
ATOM   2818  HB2 GLU B  17       6.226 -15.523  -1.972  1.00 11.47           H  
ATOM   2819  HG1 GLU B  17       8.161 -16.693  -0.987  1.00 11.47           H  
ATOM   2820  HG2 GLU B  17       9.064 -15.159  -0.972  1.00 11.47           H  
ATOM   2821  N   CYS B  18       6.957 -14.404  -5.407  1.00  9.00           N  
ATOM   2822  CA  CYS B  18       6.054 -14.256  -6.549  1.00  9.54           C  
ATOM   2823  C   CYS B  18       6.757 -13.445  -7.622  1.00  8.97           C  
ATOM   2824  O   CYS B  18       7.818 -12.857  -7.373  1.00  8.27           O  
ATOM   2825  CB  CYS B  18       4.740 -13.583  -6.136  1.00 10.12           C  
ATOM   2826  SG  CYS B  18       4.917 -11.820  -5.654  1.00 12.42           S  
ATOM   2827  HN  CYS B  18       7.797 -13.748  -5.315  1.00  9.72           H  
ATOM   2828  HA  CYS B  18       5.830 -15.245  -6.948  1.00  9.72           H  
ATOM   2829  HB1 CYS B  18       4.048 -13.640  -6.976  1.00  9.72           H  
ATOM   2830  HB2 CYS B  18       4.328 -14.130  -5.288  1.00  9.72           H  
ATOM   2831  HG  CYS B  18       5.753 -11.723  -4.611  1.00  9.72           H  
ATOM   2832  N   VAL B  19       6.155 -13.418  -8.807  1.00  7.37           N  
ATOM   2833  CA  VAL B  19       6.787 -12.762  -9.955  1.00  8.50           C  
ATOM   2834  C   VAL B  19       5.799 -11.854 -10.648  1.00  8.22           C  
ATOM   2835  O   VAL B  19       4.612 -12.160 -10.683  1.00  9.01           O  
ATOM   2836  CB  VAL B  19       7.351 -13.807 -10.948  1.00  8.09           C  
ATOM   2837  CG1 VAL B  19       6.222 -14.592 -11.674  1.00  9.64           C  
ATOM   2838  CG2 VAL B  19       8.256 -13.158 -12.002  1.00  9.15           C  
ATOM   2839  HN  VAL B  19       5.197 -13.881  -8.924  1.00  8.57           H  
ATOM   2840  HA  VAL B  19       7.615 -12.154  -9.590  1.00  8.57           H  
ATOM   2841  HB  VAL B  19       7.949 -14.521 -10.383  1.00  8.57           H  
ATOM   2842 1HG1 VAL B  19       6.664 -15.314 -12.361  1.00  8.57           H  
ATOM   2843 2HG1 VAL B  19       5.596 -13.896 -12.233  1.00  8.57           H  
ATOM   2844 3HG1 VAL B  19       5.613 -15.117 -10.938  1.00  8.57           H  
ATOM   2845 1HG2 VAL B  19       8.632 -13.924 -12.680  1.00  8.57           H  
ATOM   2846 2HG2 VAL B  19       9.095 -12.667 -11.509  1.00  8.57           H  
ATOM   2847 3HG2 VAL B  19       7.685 -12.421 -12.568  1.00  8.57           H  
ATOM   2848  N   VAL B  20       6.281 -10.697 -11.110  1.00  8.56           N  
ATOM   2849  CA  VAL B  20       5.487  -9.838 -11.969  1.00  8.00           C  
ATOM   2850  C   VAL B  20       5.882 -10.135 -13.410  1.00  8.10           C  
ATOM   2851  O   VAL B  20       7.050 -10.049 -13.780  1.00  8.98           O  
ATOM   2852  CB  VAL B  20       5.755  -8.366 -11.635  1.00  7.95           C  
ATOM   2853  CG1 VAL B  20       4.971  -7.436 -12.628  1.00  9.09           C  
ATOM   2854  CG2 VAL B  20       5.261  -8.071 -10.198  1.00  9.42           C  
ATOM   2855  HN  VAL B  20       7.272 -10.398 -10.841  1.00  8.59           H  
ATOM   2856  HA  VAL B  20       4.429 -10.058 -11.828  1.00  8.59           H  
ATOM   2857  HB  VAL B  20       6.823  -8.162 -11.706  1.00  8.59           H  
ATOM   2858 1HG1 VAL B  20       5.168  -6.393 -12.382  1.00  8.59           H  
ATOM   2859 2HG1 VAL B  20       3.902  -7.633 -12.544  1.00  8.59           H  
ATOM   2860 3HG1 VAL B  20       5.298  -7.636 -13.649  1.00  8.59           H  
ATOM   2861 1HG2 VAL B  20       5.450  -7.025  -9.956  1.00  8.59           H  
ATOM   2862 2HG2 VAL B  20       5.794  -8.708  -9.492  1.00  8.59           H  
ATOM   2863 3HG2 VAL B  20       4.192  -8.271 -10.133  1.00  8.59           H  
ATOM   2864  N   ASN B  21       4.899 -10.521 -14.212  1.00  8.05           N  
ATOM   2865  CA  ASN B  21       5.099 -10.671 -15.648  1.00  8.55           C  
ATOM   2866  C   ASN B  21       4.914  -9.322 -16.349  1.00 10.01           C  
ATOM   2867  O   ASN B  21       4.011  -8.565 -16.006  1.00 10.20           O  
ATOM   2868  CB  ASN B  21       4.125 -11.697 -16.223  1.00  9.63           C  
ATOM   2869  CG  ASN B  21       4.359 -11.937 -17.699  1.00  8.58           C  
ATOM   2870  ND2 ASN B  21       3.294 -12.362 -18.427  1.00  9.08           N  
ATOM   2871  OD1 ASN B  21       5.487 -11.756 -18.190  1.00  9.62           O  
ATOM   2872  HN  ASN B  21       3.936 -10.727 -13.795  1.00  9.22           H  
ATOM   2873  HA  ASN B  21       6.117 -11.019 -15.824  1.00  9.22           H  
ATOM   2874  HB1 ASN B  21       4.251 -12.639 -15.689  1.00  9.22           H  
ATOM   2875  HB2 ASN B  21       3.107 -11.333 -16.083  1.00  9.22           H  
ATOM   2876 1HD2 ASN B  21       2.347 -12.511 -17.952  1.00  9.22           H  
ATOM   2877 2HD2 ASN B  21       3.402 -12.547 -19.475  1.00  9.22           H  
ATOM   2878  N   ALA B  22       5.802  -9.005 -17.292  1.00  8.77           N  
ATOM   2879  CA  ALA B  22       5.590  -7.860 -18.182  1.00  8.88           C  
ATOM   2880  C   ALA B  22       4.665  -8.369 -19.292  1.00  9.43           C  
ATOM   2881  O   ALA B  22       5.097  -8.756 -20.397  1.00 10.97           O  
ATOM   2882  CB  ALA B  22       6.941  -7.407 -18.754  1.00 10.12           C  
ATOM   2883  HN  ALA B  22       6.686  -9.598 -17.401  1.00  9.63           H  
ATOM   2884  HA  ALA B  22       5.116  -7.042 -17.640  1.00  9.63           H  
ATOM   2885  HB1 ALA B  22       6.788  -6.555 -19.417  1.00  9.63           H  
ATOM   2886  HB2 ALA B  22       7.392  -8.226 -19.314  1.00  9.63           H  
ATOM   2887  HB3 ALA B  22       7.603  -7.117 -17.938  1.00  9.63           H  
ATOM   2888  N   ALA B  23       3.382  -8.382 -18.973  1.00  9.56           N  
ATOM   2889  CA  ALA B  23       2.374  -9.074 -19.780  1.00  9.38           C  
ATOM   2890  C   ALA B  23       1.885  -8.254 -20.952  1.00 10.37           C  
ATOM   2891  O   ALA B  23       2.017  -7.019 -20.976  1.00 10.40           O  
ATOM   2892  CB  ALA B  23       1.189  -9.443 -18.896  1.00  9.67           C  
ATOM   2893  HN  ALA B  23       3.067  -7.866 -18.090  1.00  9.88           H  
ATOM   2894  HA  ALA B  23       2.815  -9.994 -20.165  1.00  9.88           H  
ATOM   2895  HB1 ALA B  23       0.436  -9.958 -19.493  1.00  9.88           H  
ATOM   2896  HB2 ALA B  23       0.757  -8.537 -18.470  1.00  9.88           H  
ATOM   2897  HB3 ALA B  23       1.525 -10.098 -18.092  1.00  9.88           H  
ATOM   2898  N   ASN B  24       1.322  -8.943 -21.938  1.00 10.65           N  
ATOM   2899  CA  ASN B  24       0.529  -8.258 -22.952  1.00 10.43           C  
ATOM   2900  C   ASN B  24      -0.954  -8.318 -22.569  1.00 10.93           C  
ATOM   2901  O   ASN B  24      -1.375  -9.168 -21.743  1.00 10.35           O  
ATOM   2902  CB  ASN B  24       0.811  -8.813 -24.359  1.00 10.48           C  
ATOM   2903  CG  ASN B  24       0.558 -10.292 -24.441  1.00  9.12           C  
ATOM   2904  ND2 ASN B  24       1.630 -11.080 -24.420  1.00 11.95           N  
ATOM   2905  OD1 ASN B  24      -0.594 -10.719 -24.506  1.00 12.00           O  
ATOM   2906  HN  ASN B  24       1.451 -10.004 -21.988  1.00 10.74           H  
ATOM   2907  HA  ASN B  24       0.826  -7.209 -22.948  1.00 10.74           H  
ATOM   2908  HB1 ASN B  24       0.164  -8.305 -25.074  1.00 10.74           H  
ATOM   2909  HB2 ASN B  24       1.854  -8.620 -24.611  1.00 10.74           H  
ATOM   2910 1HD2 ASN B  24       2.608 -10.651 -24.348  1.00 10.74           H  
ATOM   2911 2HD2 ASN B  24       1.514 -12.142 -24.475  1.00 10.74           H  
ATOM   2912  N   PRO B  25      -1.781  -7.412 -23.142  1.00 10.51           N  
ATOM   2913  CA  PRO B  25      -3.172  -7.411 -22.686  1.00 10.96           C  
ATOM   2914  C   PRO B  25      -3.976  -8.661 -23.031  1.00 11.47           C  
ATOM   2915  O   PRO B  25      -5.018  -8.882 -22.425  1.00 11.84           O  
ATOM   2916  CB  PRO B  25      -3.805  -6.189 -23.371  1.00 11.56           C  
ATOM   2917  CG  PRO B  25      -2.782  -5.598 -24.257  1.00 11.67           C  
ATOM   2918  CD  PRO B  25      -1.470  -6.305 -24.072  1.00 11.31           C  
ATOM   2919  HA  PRO B  25      -3.192  -7.263 -21.606  1.00 11.33           H  
ATOM   2920  HB1 PRO B  25      -4.671  -6.498 -23.957  1.00 11.33           H  
ATOM   2921  HB2 PRO B  25      -4.114  -5.461 -22.621  1.00 11.33           H  
ATOM   2922  HG1 PRO B  25      -3.102  -5.698 -25.294  1.00 11.33           H  
ATOM   2923  HG2 PRO B  25      -2.660  -4.543 -24.014  1.00 11.33           H  
ATOM   2924  HD1 PRO B  25      -1.102  -6.691 -25.023  1.00 11.33           H  
ATOM   2925  HD2 PRO B  25      -0.727  -5.634 -23.640  1.00 11.33           H  
ATOM   2926  N   ARG B  26      -3.501  -9.467 -23.987  1.00 10.87           N  
ATOM   2927  CA  ARG B  26      -4.256 -10.617 -24.456  1.00 11.70           C  
ATOM   2928  C   ARG B  26      -3.883 -11.934 -23.788  1.00 12.02           C  
ATOM   2929  O   ARG B  26      -4.469 -12.968 -24.094  1.00 11.78           O  
ATOM   2930  CB  ARG B  26      -4.112 -10.699 -25.961  1.00 11.19           C  
ATOM   2931  CG  ARG B  26      -4.504  -9.352 -26.549  1.00 13.30           C  
ATOM   2932  CD  ARG B  26      -4.535  -9.347 -28.041  1.00 14.75           C  
ATOM   2933  NE  ARG B  26      -4.990  -8.017 -28.429  1.00 12.94           N1+
ATOM   2934  CZ  ARG B  26      -6.268  -7.687 -28.670  1.00 13.20           C  
ATOM   2935  NH1 ARG B  26      -6.545  -6.428 -28.958  1.00 11.98           N1+
ATOM   2936  NH2 ARG B  26      -7.251  -8.595 -28.626  1.00  9.81           N  
ATOM   2937  HN  ARG B  26      -2.543  -9.260 -24.416  1.00 12.14           H  
ATOM   2938  HA  ARG B  26      -5.307 -10.428 -24.239  1.00 12.14           H  
ATOM   2939  HB1 ARG B  26      -3.079 -10.928 -26.221  1.00 12.14           H  
ATOM   2940  HB2 ARG B  26      -4.767 -11.477 -26.353  1.00 12.14           H  
ATOM   2941  HG1 ARG B  26      -5.496  -9.089 -26.181  1.00 12.14           H  
ATOM   2942  HG2 ARG B  26      -3.783  -8.606 -26.215  1.00 12.14           H  
ATOM   2943  HD1 ARG B  26      -3.539  -9.538 -28.441  1.00 12.14           H  
ATOM   2944  HD2 ARG B  26      -5.226 -10.106 -28.408  1.00 12.14           H  
ATOM   2945  HE  ARG B  26      -4.252  -7.249 -28.529  1.00 12.14           H  
ATOM   2946 1HH1 ARG B  26      -5.760  -5.702 -28.994  1.00 12.14           H  
ATOM   2947 2HH1 ARG B  26      -7.555  -6.134 -29.155  1.00 12.14           H  
ATOM   2948 1HH2 ARG B  26      -7.027  -9.615 -28.394  1.00 12.14           H  
ATOM   2949 2HH2 ARG B  26      -8.261  -8.300 -28.823  1.00 12.14           H  
ATOM   2950  N   GLY B  27      -2.938 -11.873 -22.860  1.00 11.72           N  
ATOM   2951  CA  GLY B  27      -2.441 -13.076 -22.181  1.00 12.10           C  
ATOM   2952  C   GLY B  27      -1.753 -14.040 -23.121  1.00 12.05           C  
ATOM   2953  O   GLY B  27      -1.841 -15.269 -22.954  1.00 13.26           O  
ATOM   2954  HN  GLY B  27      -2.526 -10.921 -22.599  1.00 12.28           H  
ATOM   2955  HA1 GLY B  27      -1.730 -12.773 -21.412  1.00 12.28           H  
ATOM   2956  HA2 GLY B  27      -3.284 -13.586 -21.716  1.00 12.28           H  
ATOM   2957  N   LEU B  28      -1.070 -13.502 -24.129  1.00 12.13           N  
ATOM   2958  CA  LEU B  28      -0.354 -14.332 -25.090  1.00 12.49           C  
ATOM   2959  C   LEU B  28       1.067 -14.624 -24.586  1.00 12.79           C  
ATOM   2960  O   LEU B  28       1.601 -13.892 -23.776  1.00 13.03           O  
ATOM   2961  CB  LEU B  28      -0.308 -13.609 -26.442  1.00 13.07           C  
ATOM   2962  CG  LEU B  28      -1.651 -13.446 -27.164  1.00 15.29           C  
ATOM   2963  CD1 LEU B  28      -1.590 -12.357 -28.231  1.00 15.80           C  
ATOM   2964  CD2 LEU B  28      -2.093 -14.765 -27.778  1.00 16.88           C  
ATOM   2965  HN  LEU B  28      -1.046 -12.438 -24.236  1.00 13.93           H  
ATOM   2966  HA  LEU B  28      -0.888 -15.275 -25.211  1.00 13.94           H  
ATOM   2967  HB1 LEU B  28       0.103 -12.614 -26.274  1.00 13.94           H  
ATOM   2968  HB2 LEU B  28       0.357 -14.171 -27.098  1.00 13.94           H  
ATOM   2969  HG  LEU B  28      -2.397 -13.152 -26.425  1.00 13.94           H  
ATOM   2970 1HD1 LEU B  28      -2.560 -12.272 -28.720  1.00 13.93           H  
ATOM   2971 2HD1 LEU B  28      -0.832 -12.615 -28.971  1.00 13.93           H  
ATOM   2972 3HD1 LEU B  28      -1.334 -11.405 -27.765  1.00 13.93           H  
ATOM   2973 1HD2 LEU B  28      -3.048 -14.628 -28.286  1.00 13.93           H  
ATOM   2974 2HD2 LEU B  28      -2.203 -15.513 -26.993  1.00 13.93           H  
ATOM   2975 3HD2 LEU B  28      -1.345 -15.101 -28.496  1.00 13.93           H  
ATOM   2976  N   PRO B  29       1.697 -15.705 -25.075  1.00 13.13           N  
ATOM   2977  CA  PRO B  29       3.071 -15.971 -24.669  1.00 14.38           C  
ATOM   2978  C   PRO B  29       4.050 -14.829 -24.930  1.00 15.14           C  
ATOM   2979  O   PRO B  29       4.974 -14.615 -24.144  1.00 14.80           O  
ATOM   2980  CB  PRO B  29       3.425 -17.232 -25.479  1.00 14.47           C  
ATOM   2981  CG  PRO B  29       2.127 -17.933 -25.611  1.00 13.96           C  
ATOM   2982  CD  PRO B  29       1.158 -16.797 -25.910  1.00 14.44           C  
ATOM   2983  HA  PRO B  29       3.086 -16.216 -23.607  1.00 14.33           H  
ATOM   2984  HB1 PRO B  29       3.826 -16.967 -26.457  1.00 14.33           H  
ATOM   2985  HB2 PRO B  29       4.148 -17.848 -24.944  1.00 14.33           H  
ATOM   2986  HG1 PRO B  29       2.151 -18.653 -26.429  1.00 14.33           H  
ATOM   2987  HG2 PRO B  29       1.860 -18.443 -24.685  1.00 14.33           H  
ATOM   2988  HD1 PRO B  29       1.173 -16.532 -26.967  1.00 14.33           H  
ATOM   2989  HD2 PRO B  29       0.141 -17.056 -25.615  1.00 14.33           H  
ATOM   2990  N   GLY B  30       3.839 -14.080 -26.004  1.00 15.06           N  
ATOM   2991  CA  GLY B  30       4.624 -12.872 -26.237  1.00 16.95           C  
ATOM   2992  C   GLY B  30       6.079 -13.122 -26.562  1.00 17.42           C  
ATOM   2993  O   GLY B  30       6.429 -14.167 -27.118  1.00 17.63           O  
ATOM   2994  HN  GLY B  30       3.085 -14.365 -26.708  1.00 16.76           H  
ATOM   2995  HA1 GLY B  30       4.177 -12.332 -27.071  1.00 16.76           H  
ATOM   2996  HA2 GLY B  30       4.577 -12.257 -25.338  1.00 16.76           H  
ATOM   2997  N   ASP B  31       6.921 -12.146 -26.232  1.00 18.87           N  
ATOM   2998  CA  ASP B  31       8.367 -12.251 -26.453  1.00 20.66           C  
ATOM   2999  C   ASP B  31       9.091 -11.730 -25.228  1.00 20.17           C  
ATOM   3000  O   ASP B  31       8.448 -11.251 -24.287  1.00 20.93           O  
ATOM   3001  CB  ASP B  31       8.778 -11.429 -27.682  1.00 22.28           C  
ATOM   3002  CG  ASP B  31       8.117 -11.912 -28.937  1.00 25.84           C  
ATOM   3003  OD1 ASP B  31       8.495 -13.003 -29.426  1.00 31.02           O  
ATOM   3004  OD2 ASP B  31       7.201 -11.205 -29.423  1.00 32.93           O1-
ATOM   3005  HN  ASP B  31       6.530 -11.254 -25.790  1.00 24.09           H  
ATOM   3006  HA  ASP B  31       8.633 -13.296 -26.612  1.00 24.09           H  
ATOM   3007  HB1 ASP B  31       8.498 -10.388 -27.517  1.00 24.09           H  
ATOM   3008  HB2 ASP B  31       9.859 -11.500 -27.806  1.00 24.09           H  
ATOM   3009  N   GLY B  32      10.418 -11.814 -25.241  1.00 19.26           N  
ATOM   3010  CA  GLY B  32      11.235 -11.288 -24.140  1.00 17.88           C  
ATOM   3011  C   GLY B  32      10.831 -11.846 -22.788  1.00 17.26           C  
ATOM   3012  O   GLY B  32      10.630 -13.045 -22.655  1.00 17.61           O  
ATOM   3013  HN  GLY B  32      10.903 -12.277 -26.075  1.00 18.00           H  
ATOM   3014  HA1 GLY B  32      12.277 -11.547 -24.326  1.00 18.00           H  
ATOM   3015  HA2 GLY B  32      11.128 -10.204 -24.115  1.00 18.00           H  
ATOM   3016  N   VAL B  33      10.706 -10.963 -21.799  1.00 15.99           N  
ATOM   3017  CA  VAL B  33      10.360 -11.373 -20.432  1.00 14.70           C  
ATOM   3018  C   VAL B  33       9.065 -12.212 -20.426  1.00 13.75           C  
ATOM   3019  O   VAL B  33       8.995 -13.268 -19.781  1.00 13.79           O  
ATOM   3020  CB  VAL B  33      10.217 -10.169 -19.506  1.00 14.98           C  
ATOM   3021  CG1 VAL B  33       9.487 -10.563 -18.196  1.00 16.00           C  
ATOM   3022  CG2 VAL B  33      11.596  -9.536 -19.211  1.00 16.77           C  
ATOM   3023  HN  VAL B  33      10.862  -9.925 -22.006  1.00 15.14           H  
ATOM   3024  HA  VAL B  33      11.169 -11.997 -20.052  1.00 15.14           H  
ATOM   3025  HB  VAL B  33       9.608  -9.423 -20.017  1.00 15.14           H  
ATOM   3026 1HG1 VAL B  33       9.397  -9.688 -17.552  1.00 15.14           H  
ATOM   3027 2HG1 VAL B  33      10.057 -11.336 -17.680  1.00 15.14           H  
ATOM   3028 3HG1 VAL B  33       8.493 -10.942 -18.433  1.00 15.14           H  
ATOM   3029 1HG2 VAL B  33      11.469  -8.680 -18.549  1.00 15.14           H  
ATOM   3030 2HG2 VAL B  33      12.053  -9.208 -20.145  1.00 15.14           H  
ATOM   3031 3HG2 VAL B  33      12.240 -10.273 -18.731  1.00 15.14           H  
ATOM   3032  N   CYS B  34       8.053 -11.757 -21.161  1.00 12.51           N  
ATOM   3033  CA  CYS B  34       6.756 -12.438 -21.138  1.00 11.71           C  
ATOM   3034  C   CYS B  34       6.896 -13.897 -21.597  1.00 12.41           C  
ATOM   3035  O   CYS B  34       6.300 -14.815 -21.029  1.00 11.71           O  
ATOM   3036  CB  CYS B  34       5.744 -11.654 -22.022  1.00 11.77           C  
ATOM   3037  SG  CYS B  34       4.053 -12.238 -21.908  1.00 13.22           S  
ATOM   3038  HN  CYS B  34       8.187 -10.889 -21.772  1.00 12.22           H  
ATOM   3039  HA  CYS B  34       6.387 -12.436 -20.112  1.00 12.22           H  
ATOM   3040  HB1 CYS B  34       5.764 -10.608 -21.717  1.00 12.22           H  
ATOM   3041  HB2 CYS B  34       6.064 -11.737 -23.061  1.00 12.22           H  
ATOM   3042  HG  CYS B  34       3.996 -13.520 -22.293  1.00 12.22           H  
ATOM   3043  N   LYS B  35       7.692 -14.102 -22.647  1.00 11.97           N  
ATOM   3044  CA  LYS B  35       7.938 -15.451 -23.139  1.00 13.63           C  
ATOM   3045  C   LYS B  35       8.694 -16.313 -22.113  1.00 13.53           C  
ATOM   3046  O   LYS B  35       8.384 -17.504 -21.967  1.00 13.94           O  
ATOM   3047  CB  LYS B  35       8.683 -15.382 -24.472  1.00 14.32           C  
ATOM   3048  CG  LYS B  35       9.120 -16.753 -25.022  1.00 17.70           C  
ATOM   3049  CD  LYS B  35       7.977 -17.764 -25.147  1.00 23.30           C  
ATOM   3050  CE  LYS B  35       6.957 -17.372 -26.192  1.00 26.75           C  
ATOM   3051  NZ  LYS B  35       6.391 -18.619 -26.806  1.00 30.16           N1+
ATOM   3052  HN  LYS B  35       8.154 -13.268 -23.133  1.00 18.37           H  
ATOM   3053  HA  LYS B  35       6.971 -15.921 -23.321  1.00 18.37           H  
ATOM   3054  HB1 LYS B  35       8.028 -14.912 -25.206  1.00 18.37           H  
ATOM   3055  HB2 LYS B  35       9.574 -14.769 -24.334  1.00 18.37           H  
ATOM   3056  HG1 LYS B  35       9.555 -16.603 -26.010  1.00 18.37           H  
ATOM   3057  HG2 LYS B  35       9.873 -17.167 -24.352  1.00 18.37           H  
ATOM   3058  HD1 LYS B  35       8.397 -18.733 -25.418  1.00 18.37           H  
ATOM   3059  HD2 LYS B  35       7.475 -17.842 -24.183  1.00 18.37           H  
ATOM   3060  HE1 LYS B  35       6.157 -16.798 -25.725  1.00 18.37           H  
ATOM   3061  HE2 LYS B  35       7.436 -16.769 -26.963  1.00 18.37           H  
ATOM   3062  HZ1 LYS B  35       5.667 -18.355 -27.548  1.00 18.37           H  
ATOM   3063  HZ2 LYS B  35       5.923 -19.210 -26.047  1.00 18.37           H  
ATOM   3064  HZ3 LYS B  35       7.179 -19.182 -27.261  1.00 18.37           H  
ATOM   3065  N   ALA B  36       9.666 -15.729 -21.412  1.00 13.88           N  
ATOM   3066  CA  ALA B  36      10.369 -16.463 -20.351  1.00 13.41           C  
ATOM   3067  C   ALA B  36       9.389 -16.893 -19.275  1.00 13.19           C  
ATOM   3068  O   ALA B  36       9.459 -18.019 -18.759  1.00 13.20           O  
ATOM   3069  CB  ALA B  36      11.504 -15.621 -19.730  1.00 14.01           C  
ATOM   3070  HN  ALA B  36       9.937 -14.716 -21.624  1.00 13.54           H  
ATOM   3071  HA  ALA B  36      10.809 -17.359 -20.790  1.00 13.54           H  
ATOM   3072  HB1 ALA B  36      12.000 -16.198 -18.950  1.00 13.54           H  
ATOM   3073  HB2 ALA B  36      11.088 -14.711 -19.299  1.00 13.54           H  
ATOM   3074  HB3 ALA B  36      12.227 -15.359 -20.502  1.00 13.54           H  
ATOM   3075  N   VAL B  37       8.500 -15.970 -18.901  1.00 12.27           N  
ATOM   3076  CA  VAL B  37       7.475 -16.224 -17.886  1.00 11.94           C  
ATOM   3077  C   VAL B  37       6.526 -17.333 -18.380  1.00 12.61           C  
ATOM   3078  O   VAL B  37       6.184 -18.275 -17.643  1.00 11.73           O  
ATOM   3079  CB  VAL B  37       6.738 -14.922 -17.539  1.00 11.73           C  
ATOM   3080  CG1 VAL B  37       5.546 -15.191 -16.589  1.00 12.74           C  
ATOM   3081  CG2 VAL B  37       7.706 -13.939 -16.877  1.00 12.68           C  
ATOM   3082  HN  VAL B  37       8.538 -15.005 -19.362  1.00 12.24           H  
ATOM   3083  HA  VAL B  37       7.973 -16.581 -16.985  1.00 12.24           H  
ATOM   3084  HB  VAL B  37       6.360 -14.477 -18.459  1.00 12.24           H  
ATOM   3085 1HG1 VAL B  37       5.043 -14.251 -16.361  1.00 12.24           H  
ATOM   3086 2HG1 VAL B  37       5.911 -15.641 -15.666  1.00 12.24           H  
ATOM   3087 3HG1 VAL B  37       4.843 -15.871 -17.071  1.00 12.24           H  
ATOM   3088 1HG2 VAL B  37       7.178 -13.017 -16.633  1.00 12.24           H  
ATOM   3089 2HG2 VAL B  37       8.525 -13.718 -17.562  1.00 12.24           H  
ATOM   3090 3HG2 VAL B  37       8.106 -14.381 -15.964  1.00 12.24           H  
ATOM   3091  N   TYR B  38       6.131 -17.260 -19.654  1.00 11.98           N  
ATOM   3092  CA  TYR B  38       5.291 -18.297 -20.222  1.00 12.11           C  
ATOM   3093  C   TYR B  38       5.944 -19.669 -20.177  1.00 11.93           C  
ATOM   3094  O   TYR B  38       5.278 -20.676 -19.895  1.00 12.96           O  
ATOM   3095  CB  TYR B  38       4.919 -17.951 -21.666  1.00 12.21           C  
ATOM   3096  CG  TYR B  38       4.030 -19.000 -22.250  1.00 12.59           C  
ATOM   3097  CD1 TYR B  38       2.695 -19.067 -21.886  1.00 15.49           C  
ATOM   3098  CD2 TYR B  38       4.528 -19.938 -23.146  1.00 13.75           C  
ATOM   3099  CE1 TYR B  38       1.858 -20.049 -22.399  1.00 19.05           C  
ATOM   3100  CE2 TYR B  38       3.701 -20.913 -23.663  1.00 16.89           C  
ATOM   3101  CZ  TYR B  38       2.374 -20.967 -23.279  1.00 17.22           C  
ATOM   3102  OH  TYR B  38       1.543 -21.939 -23.812  1.00 21.39           O  
ATOM   3103  HN  TYR B  38       6.436 -16.432 -20.259  1.00 14.80           H  
ATOM   3104  HA  TYR B  38       4.371 -18.342 -19.639  1.00 14.80           H  
ATOM   3105  HB1 TYR B  38       4.399 -16.993 -21.681  1.00 14.80           H  
ATOM   3106  HB2 TYR B  38       5.829 -17.881 -22.262  1.00 14.80           H  
ATOM   3107  HD1 TYR B  38       2.294 -18.336 -21.184  1.00 14.80           H  
ATOM   3108  HD2 TYR B  38       5.577 -19.903 -23.441  1.00 14.80           H  
ATOM   3109  HE1 TYR B  38       0.808 -20.090 -22.108  1.00 14.80           H  
ATOM   3110  HE2 TYR B  38       4.093 -21.640 -24.374  1.00 14.80           H  
ATOM   3111  HH  TYR B  38       1.142 -22.521 -23.036  1.00 14.80           H  
ATOM   3112  N   LYS B  39       7.221 -19.716 -20.417  1.00 11.47           N  
ATOM   3113  CA  LYS B  39       7.870 -21.019 -20.459  1.00 12.47           C  
ATOM   3114  C   LYS B  39       7.986 -21.640 -19.079  1.00 11.59           C  
ATOM   3115  O   LYS B  39       7.912 -22.822 -18.926  1.00 11.98           O  
ATOM   3116  CB  LYS B  39       9.241 -20.931 -21.075  1.00 12.61           C  
ATOM   3117  CG  LYS B  39       9.250 -20.601 -22.536  1.00 16.73           C  
ATOM   3118  CD  LYS B  39      10.643 -20.736 -23.115  1.00 57.72           C  
ATOM   3119  CE  LYS B  39      10.873 -19.926 -24.390  1.00 67.19           C  
ATOM   3120  NZ  LYS B  39      12.328 -19.718 -24.611  1.00 67.32           N1+
ATOM   3121  HN  LYS B  39       7.781 -18.819 -20.580  1.00 29.90           H  
ATOM   3122  HA  LYS B  39       7.263 -21.680 -21.078  1.00 29.90           H  
ATOM   3123  HB1 LYS B  39       9.801 -20.158 -20.549  1.00 29.90           H  
ATOM   3124  HB2 LYS B  39       9.736 -21.893 -20.941  1.00 29.90           H  
ATOM   3125  HG1 LYS B  39       8.579 -21.282 -23.059  1.00 29.90           H  
ATOM   3126  HG2 LYS B  39       8.906 -19.576 -22.672  1.00 29.90           H  
ATOM   3127  HD1 LYS B  39      11.359 -20.402 -22.364  1.00 29.90           H  
ATOM   3128  HD2 LYS B  39      10.818 -21.788 -23.342  1.00 29.90           H  
ATOM   3129  HE1 LYS B  39      10.453 -20.465 -25.239  1.00 29.90           H  
ATOM   3130  HE2 LYS B  39      10.381 -18.958 -24.295  1.00 29.90           H  
ATOM   3131  HZ1 LYS B  39      12.476 -19.150 -25.506  1.00 29.90           H  
ATOM   3132  HZ2 LYS B  39      12.814 -20.667 -24.707  1.00 29.90           H  
ATOM   3133  HZ3 LYS B  39      12.743 -19.187 -23.780  1.00 29.90           H  
ATOM   3134  N   LYS B  40       8.172 -20.795 -18.090  1.00 10.92           N  
ATOM   3135  CA  LYS B  40       8.380 -21.271 -16.726  1.00 10.34           C  
ATOM   3136  C   LYS B  40       7.067 -21.561 -16.004  1.00 10.44           C  
ATOM   3137  O   LYS B  40       6.964 -22.552 -15.257  1.00  9.99           O  
ATOM   3138  CB  LYS B  40       9.205 -20.231 -15.939  1.00 10.45           C  
ATOM   3139  CG  LYS B  40       9.550 -20.629 -14.453  1.00 10.89           C  
ATOM   3140  CD  LYS B  40      10.330 -21.971 -14.356  1.00 12.96           C  
ATOM   3141  CE  LYS B  40      11.729 -21.856 -14.952  1.00 15.48           C  
ATOM   3142  NZ  LYS B  40      12.553 -23.103 -14.671  1.00 14.94           N1+
ATOM   3143  HN  LYS B  40       8.171 -19.743 -18.287  1.00 11.82           H  
ATOM   3144  HA  LYS B  40       8.954 -22.196 -16.772  1.00 11.82           H  
ATOM   3145  HB1 LYS B  40      10.143 -20.073 -16.471  1.00 11.82           H  
ATOM   3146  HB2 LYS B  40       8.638 -19.300 -15.915  1.00 11.82           H  
ATOM   3147  HG1 LYS B  40      10.159 -19.839 -14.013  1.00 11.82           H  
ATOM   3148  HG2 LYS B  40       8.620 -20.725 -13.893  1.00 11.82           H  
ATOM   3149  HD1 LYS B  40      10.416 -22.254 -13.307  1.00 11.82           H  
ATOM   3150  HD2 LYS B  40       9.778 -22.740 -14.897  1.00 11.82           H  
ATOM   3151  HE1 LYS B  40      11.646 -21.721 -16.030  1.00 11.82           H  
ATOM   3152  HE2 LYS B  40      12.231 -20.993 -14.515  1.00 11.82           H  
ATOM   3153  HZ1 LYS B  40      13.527 -22.992 -15.101  1.00 11.82           H  
ATOM   3154  HZ2 LYS B  40      12.069 -23.955 -15.101  1.00 11.82           H  
ATOM   3155  HZ3 LYS B  40      12.644 -23.240 -13.614  1.00 11.82           H  
ATOM   3156  N   TRP B  41       6.080 -20.694 -16.204  1.00  9.79           N  
ATOM   3157  CA  TRP B  41       4.789 -20.823 -15.534  1.00  9.96           C  
ATOM   3158  C   TRP B  41       3.620 -20.772 -16.537  1.00 10.44           C  
ATOM   3159  O   TRP B  41       2.766 -19.898 -16.458  1.00 10.98           O  
ATOM   3160  CB  TRP B  41       4.612 -19.706 -14.486  1.00  9.57           C  
ATOM   3161  CG  TRP B  41       5.716 -19.631 -13.450  1.00  8.75           C  
ATOM   3162  CD1 TRP B  41       5.881 -20.431 -12.349  1.00 10.37           C  
ATOM   3163  CD2 TRP B  41       6.787 -18.681 -13.415  1.00 10.07           C  
ATOM   3164  CE2 TRP B  41       7.558 -18.958 -12.256  1.00  8.94           C  
ATOM   3165  CE3 TRP B  41       7.172 -17.615 -14.248  1.00 10.58           C  
ATOM   3166  NE1 TRP B  41       6.996 -20.050 -11.645  1.00  9.30           N  
ATOM   3167  CZ2 TRP B  41       8.703 -18.198 -11.906  1.00  9.54           C  
ATOM   3168  CZ3 TRP B  41       8.301 -16.863 -13.898  1.00  9.88           C  
ATOM   3169  CH2 TRP B  41       9.047 -17.152 -12.750  1.00  9.39           C  
ATOM   3170  HN  TRP B  41       6.236 -19.876 -16.876  1.00  9.83           H  
ATOM   3171  HA  TRP B  41       4.761 -21.784 -15.021  1.00  9.83           H  
ATOM   3172  HB1 TRP B  41       4.573 -18.751 -15.010  1.00  9.83           H  
ATOM   3173  HB2 TRP B  41       3.669 -19.874 -13.966  1.00  9.83           H  
ATOM   3174  HD1 TRP B  41       5.221 -21.253 -12.072  1.00  9.83           H  
ATOM   3175  HE1 TRP B  41       7.367 -20.528 -10.762  1.00  9.83           H  
ATOM   3176  HE3 TRP B  41       6.604 -17.379 -15.148  1.00  9.83           H  
ATOM   3177  HZ2 TRP B  41       9.287 -18.425 -11.014  1.00  9.83           H  
ATOM   3178  HZ3 TRP B  41       8.606 -16.033 -14.535  1.00  9.83           H  
ATOM   3179  HH2 TRP B  41       9.918 -16.541 -12.513  1.00  9.83           H  
ATOM   3180  N   PRO B  42       3.545 -21.731 -17.467  1.00 10.05           N  
ATOM   3181  CA  PRO B  42       2.502 -21.597 -18.518  1.00 10.47           C  
ATOM   3182  C   PRO B  42       1.077 -21.687 -17.961  1.00 10.52           C  
ATOM   3183  O   PRO B  42       0.159 -21.026 -18.502  1.00 10.56           O  
ATOM   3184  CB  PRO B  42       2.792 -22.777 -19.458  1.00 11.07           C  
ATOM   3185  CG  PRO B  42       3.592 -23.770 -18.610  1.00 11.11           C  
ATOM   3186  CD  PRO B  42       4.433 -22.883 -17.708  1.00 10.50           C  
ATOM   3187  HA  PRO B  42       2.633 -20.656 -19.053  1.00 10.61           H  
ATOM   3188  HB1 PRO B  42       1.862 -23.230 -19.803  1.00 10.61           H  
ATOM   3189  HB2 PRO B  42       3.377 -22.448 -20.317  1.00 10.61           H  
ATOM   3190  HG1 PRO B  42       2.927 -24.402 -18.022  1.00 10.61           H  
ATOM   3191  HG2 PRO B  42       4.225 -24.395 -19.239  1.00 10.61           H  
ATOM   3192  HD1 PRO B  42       4.679 -23.391 -16.776  1.00 10.61           H  
ATOM   3193  HD2 PRO B  42       5.351 -22.574 -18.207  1.00 10.61           H  
ATOM   3194  N   GLU B  43       0.894 -22.433 -16.864  1.00 11.48           N  
ATOM   3195  CA  GLU B  43      -0.439 -22.570 -16.251  1.00 11.58           C  
ATOM   3196  C   GLU B  43      -0.994 -21.228 -15.773  1.00 10.87           C  
ATOM   3197  O   GLU B  43      -2.217 -21.056 -15.659  1.00 10.86           O  
ATOM   3198  CB  GLU B  43      -0.418 -23.557 -15.070  1.00 12.19           C  
ATOM   3199  CG  GLU B  43       0.038 -24.964 -15.466  1.00 14.57           C  
ATOM   3200  CD  GLU B  43       1.529 -25.199 -15.330  1.00 16.72           C  
ATOM   3201  OE1 GLU B  43       1.899 -26.390 -15.169  1.00 16.90           O  
ATOM   3202  OE2 GLU B  43       2.349 -24.232 -15.349  1.00 14.76           O1-
ATOM   3203  HN  GLU B  43       1.729 -22.938 -16.425  1.00 13.33           H  
ATOM   3204  HA  GLU B  43      -1.118 -22.965 -17.007  1.00 13.33           H  
ATOM   3205  HB1 GLU B  43       0.263 -23.173 -14.311  1.00 13.33           H  
ATOM   3206  HB2 GLU B  43      -1.424 -23.623 -14.656  1.00 13.33           H  
ATOM   3207  HG1 GLU B  43      -0.480 -25.682 -14.830  1.00 13.33           H  
ATOM   3208  HG2 GLU B  43      -0.240 -25.133 -16.506  1.00 13.33           H  
ATOM   3209  N   SER B  44      -0.104 -20.268 -15.542  1.00 10.41           N  
ATOM   3210  CA  SER B  44      -0.528 -18.961 -15.056  1.00 10.19           C  
ATOM   3211  C   SER B  44      -1.140 -18.096 -16.160  1.00 10.47           C  
ATOM   3212  O   SER B  44      -1.637 -16.999 -15.857  1.00 10.67           O  
ATOM   3213  CB  SER B  44       0.656 -18.196 -14.395  1.00  9.70           C  
ATOM   3214  OG  SER B  44       1.557 -17.662 -15.347  1.00 10.18           O  
ATOM   3215  HN  SER B  44       0.935 -20.457 -15.715  1.00 10.27           H  
ATOM   3216  HA  SER B  44      -1.291 -19.119 -14.294  1.00 10.27           H  
ATOM   3217  HB1 SER B  44       0.253 -17.378 -13.798  1.00 10.27           H  
ATOM   3218  HB2 SER B  44       1.199 -18.885 -13.748  1.00 10.27           H  
ATOM   3219  HG  SER B  44       1.959 -18.441 -15.925  1.00 10.27           H  
ATOM   3220  N   PHE B  45      -1.102 -18.574 -17.406  1.00 10.50           N  
ATOM   3221  CA  PHE B  45      -1.681 -17.801 -18.524  1.00 11.43           C  
ATOM   3222  C   PHE B  45      -3.133 -18.219 -18.767  1.00 12.71           C  
ATOM   3223  O   PHE B  45      -3.745 -17.762 -19.716  1.00 13.87           O  
ATOM   3224  CB  PHE B  45      -0.821 -17.918 -19.799  1.00 11.79           C  
ATOM   3225  CG  PHE B  45       0.466 -17.149 -19.722  1.00 10.56           C  
ATOM   3226  CD1 PHE B  45       0.661 -16.009 -20.510  1.00 12.20           C  
ATOM   3227  CD2 PHE B  45       1.462 -17.512 -18.793  1.00 12.52           C  
ATOM   3228  CE1 PHE B  45       1.857 -15.289 -20.430  1.00 11.83           C  
ATOM   3229  CE2 PHE B  45       2.657 -16.765 -18.694  1.00 12.68           C  
ATOM   3230  CZ  PHE B  45       2.843 -15.647 -19.510  1.00 12.93           C  
ATOM   3231  HN  PHE B  45      -0.649 -19.524 -17.596  1.00 12.09           H  
ATOM   3232  HA  PHE B  45      -1.687 -16.752 -18.228  1.00 12.09           H  
ATOM   3233  HB1 PHE B  45      -0.586 -18.970 -19.962  1.00 12.09           H  
ATOM   3234  HB2 PHE B  45      -1.400 -17.540 -20.642  1.00 12.09           H  
ATOM   3235  HD1 PHE B  45      -0.124 -15.680 -21.190  1.00 12.09           H  
ATOM   3236  HD2 PHE B  45       1.309 -18.376 -18.146  1.00 12.09           H  
ATOM   3237  HE1 PHE B  45       2.021 -14.439 -21.093  1.00 12.09           H  
ATOM   3238  HE2 PHE B  45       3.430 -17.060 -17.984  1.00 12.09           H  
ATOM   3239  HZ  PHE B  45       3.755 -15.056 -19.428  1.00 12.09           H  
ATOM   3240  N   LYS B  46      -3.696 -19.051 -17.889  1.00 12.76           N  
ATOM   3241  CA  LYS B  46      -5.132 -19.348 -17.995  1.00 13.87           C  
ATOM   3242  C   LYS B  46      -5.925 -18.118 -17.565  1.00 13.57           C  
ATOM   3243  O   LYS B  46      -5.881 -17.745 -16.399  1.00 14.00           O  
ATOM   3244  CB  LYS B  46      -5.511 -20.543 -17.112  1.00 14.23           C  
ATOM   3245  CG  LYS B  46      -6.981 -20.962 -17.289  1.00 17.52           C  
ATOM   3246  CD  LYS B  46      -7.312 -22.229 -16.526  1.00 22.71           C  
ATOM   3247  CE  LYS B  46      -8.736 -22.635 -16.828  1.00 25.26           C  
ATOM   3248  NZ  LYS B  46      -9.119 -23.881 -16.120  1.00 29.23           N1+
ATOM   3249  HN  LYS B  46      -3.108 -19.498 -17.115  1.00 18.13           H  
ATOM   3250  HA  LYS B  46      -5.372 -19.582 -19.032  1.00 18.13           H  
ATOM   3251  HB1 LYS B  46      -4.873 -21.387 -17.373  1.00 18.13           H  
ATOM   3252  HB2 LYS B  46      -5.348 -20.273 -16.069  1.00 18.13           H  
ATOM   3253  HG1 LYS B  46      -7.621 -20.157 -16.927  1.00 18.13           H  
ATOM   3254  HG2 LYS B  46      -7.172 -21.131 -18.349  1.00 18.13           H  
ATOM   3255  HD1 LYS B  46      -6.634 -23.026 -16.831  1.00 18.13           H  
ATOM   3256  HD2 LYS B  46      -7.204 -22.049 -15.456  1.00 18.13           H  
ATOM   3257  HE1 LYS B  46      -9.405 -21.833 -16.516  1.00 18.13           H  
ATOM   3258  HE2 LYS B  46      -8.836 -22.795 -17.902  1.00 18.13           H  
ATOM   3259  HZ1 LYS B  46     -10.131 -24.132 -16.361  1.00 18.13           H  
ATOM   3260  HZ2 LYS B  46      -9.030 -23.733 -15.064  1.00 18.13           H  
ATOM   3261  HZ3 LYS B  46      -8.473 -24.678 -16.424  1.00 18.13           H  
ATOM   3262  N   ASN B  47      -6.660 -17.510 -18.496  1.00 13.98           N  
ATOM   3263  CA  ASN B  47      -7.461 -16.304 -18.211  1.00 15.21           C  
ATOM   3264  C   ASN B  47      -6.643 -15.184 -17.585  1.00 13.73           C  
ATOM   3265  O   ASN B  47      -7.050 -14.552 -16.609  1.00 16.25           O  
ATOM   3266  CB  ASN B  47      -8.675 -16.651 -17.346  1.00 15.32           C  
ATOM   3267  CG  ASN B  47      -9.656 -17.534 -18.073  1.00 18.20           C  
ATOM   3268  ND2 ASN B  47     -10.124 -18.581 -17.396  1.00 21.19           N  
ATOM   3269  OD1 ASN B  47     -10.003 -17.279 -19.226  1.00 19.74           O  
ATOM   3270  HN  ASN B  47      -6.670 -17.912 -19.488  1.00 16.70           H  
ATOM   3271  HA  ASN B  47      -7.839 -15.934 -19.164  1.00 16.70           H  
ATOM   3272  HB1 ASN B  47      -8.332 -17.170 -16.451  1.00 16.70           H  
ATOM   3273  HB2 ASN B  47      -9.178 -15.727 -17.061  1.00 16.70           H  
ATOM   3274 1HD2 ASN B  47      -9.800 -18.757 -16.391  1.00 16.70           H  
ATOM   3275 2HD2 ASN B  47     -10.824 -19.246 -17.857  1.00 16.70           H  
ATOM   3276  N   SER B  48      -5.454 -14.964 -18.136  1.00 13.14           N  
ATOM   3277  CA  SER B  48      -4.577 -13.893 -17.628  1.00 11.94           C  
ATOM   3278  C   SER B  48      -4.743 -12.583 -18.399  1.00 11.70           C  
ATOM   3279  O   SER B  48      -4.208 -11.538 -17.968  1.00 11.72           O  
ATOM   3280  CB  SER B  48      -3.113 -14.316 -17.671  1.00 10.88           C  
ATOM   3281  OG  SER B  48      -2.756 -14.570 -19.022  1.00 11.76           O  
ATOM   3282  HN  SER B  48      -5.130 -15.570 -18.956  1.00 11.86           H  
ATOM   3283  HA  SER B  48      -4.842 -13.706 -16.587  1.00 11.86           H  
ATOM   3284  HB1 SER B  48      -2.488 -13.518 -17.270  1.00 11.86           H  
ATOM   3285  HB2 SER B  48      -2.974 -15.220 -17.078  1.00 11.86           H  
ATOM   3286  HG  SER B  48      -3.361 -15.337 -19.406  1.00 11.86           H  
ATOM   3287  N   ALA B  49      -5.485 -12.617 -19.503  1.00 12.13           N  
ATOM   3288  CA  ALA B  49      -5.728 -11.387 -20.294  1.00 11.30           C  
ATOM   3289  C   ALA B  49      -6.350 -10.294 -19.411  1.00 11.66           C  
ATOM   3290  O   ALA B  49      -7.243 -10.597 -18.603  1.00 13.05           O  
ATOM   3291  CB  ALA B  49      -6.660 -11.704 -21.481  1.00 11.64           C  
ATOM   3292  HN  ALA B  49      -5.912 -13.544 -19.824  1.00 11.96           H  
ATOM   3293  HA  ALA B  49      -4.776 -11.025 -20.682  1.00 11.96           H  
ATOM   3294  HB1 ALA B  49      -6.835 -10.796 -22.059  1.00 11.96           H  
ATOM   3295  HB2 ALA B  49      -7.610 -12.084 -21.106  1.00 11.96           H  
ATOM   3296  HB3 ALA B  49      -6.194 -12.456 -22.118  1.00 11.96           H  
ATOM   3297  N   THR B  50      -5.877  -9.043 -19.542  1.00 10.75           N  
ATOM   3298  CA  THR B  50      -6.348  -7.948 -18.683  1.00 10.49           C  
ATOM   3299  C   THR B  50      -5.972  -6.624 -19.376  1.00 11.11           C  
ATOM   3300  O   THR B  50      -5.031  -6.602 -20.155  1.00 10.54           O  
ATOM   3301  CB  THR B  50      -5.737  -8.083 -17.251  1.00 11.29           C  
ATOM   3302  CG2 THR B  50      -4.213  -7.789 -17.234  1.00 10.91           C  
ATOM   3303  OG1 THR B  50      -6.420  -7.242 -16.328  1.00 12.11           O  
ATOM   3304  HN  THR B  50      -5.139  -8.839 -20.290  1.00 11.03           H  
ATOM   3305  HA  THR B  50      -7.434  -8.006 -18.606  1.00 11.03           H  
ATOM   3306  HB  THR B  50      -5.879  -9.114 -16.927  1.00 11.03           H  
ATOM   3307  HG1 THR B  50      -6.338  -6.242 -16.638  1.00 11.03           H  
ATOM   3308 1HG2 THR B  50      -3.833  -7.895 -16.218  1.00 11.03           H  
ATOM   3309 2HG2 THR B  50      -4.035  -6.772 -17.583  1.00 11.03           H  
ATOM   3310 3HG2 THR B  50      -3.699  -8.493 -17.889  1.00 11.03           H  
ATOM   3311  N   PRO B  51      -6.690  -5.550 -19.114  1.00 11.00           N  
ATOM   3312  CA  PRO B  51      -6.431  -4.330 -19.871  1.00 11.08           C  
ATOM   3313  C   PRO B  51      -5.102  -3.618 -19.566  1.00 10.72           C  
ATOM   3314  O   PRO B  51      -4.531  -3.793 -18.572  1.00 10.59           O  
ATOM   3315  CB  PRO B  51      -7.622  -3.432 -19.528  1.00 11.11           C  
ATOM   3316  CG  PRO B  51      -8.659  -4.335 -19.100  1.00 12.34           C  
ATOM   3317  CD  PRO B  51      -7.951  -5.448 -18.385  1.00 11.24           C  
ATOM   3318  HA  PRO B  51      -6.465  -4.565 -20.935  1.00 11.15           H  
ATOM   3319  HB1 PRO B  51      -7.362  -2.740 -18.727  1.00 11.15           H  
ATOM   3320  HB2 PRO B  51      -7.942  -2.869 -20.405  1.00 11.15           H  
ATOM   3321  HG1 PRO B  51      -9.351  -3.829 -18.427  1.00 11.15           H  
ATOM   3322  HG2 PRO B  51      -9.206  -4.722 -19.960  1.00 11.15           H  
ATOM   3323  HD1 PRO B  51      -7.780  -5.196 -17.338  1.00 11.15           H  
ATOM   3324  HD2 PRO B  51      -8.517  -6.377 -18.448  1.00 11.15           H  
ATOM   3325  N   VAL B  52      -4.686  -2.786 -20.486  1.00 10.40           N  
ATOM   3326  CA  VAL B  52      -3.536  -1.942 -20.274  1.00 10.47           C  
ATOM   3327  C   VAL B  52      -3.776  -1.122 -19.011  1.00 10.53           C  
ATOM   3328  O   VAL B  52      -4.856  -0.692 -18.772  1.00 10.79           O  
ATOM   3329  CB  VAL B  52      -3.185  -1.042 -21.504  1.00 20.00           C  
ATOM   3330  CG1 VAL B  52      -2.099  -0.078 -21.187  1.00 20.00           C  
ATOM   3331  CG2 VAL B  52      -2.779  -1.859 -22.647  1.00 20.00           C  
ATOM   3332  HN  VAL B  52      -5.211  -2.731 -21.417  1.00 14.60           H  
ATOM   3333  HA  VAL B  52      -2.681  -2.592 -20.087  1.00 14.60           H  
ATOM   3334  HB  VAL B  52      -4.075  -0.478 -21.783  1.00 14.60           H  
ATOM   3335 1HG1 VAL B  52      -1.883   0.529 -22.066  1.00 14.60           H  
ATOM   3336 2HG1 VAL B  52      -1.202  -0.624 -20.894  1.00 14.60           H  
ATOM   3337 3HG1 VAL B  52      -2.414   0.568 -20.368  1.00 14.60           H  
ATOM   3338 1HG2 VAL B  52      -2.540  -1.211 -23.490  1.00 14.60           H  
ATOM   3339 2HG2 VAL B  52      -3.594  -2.529 -22.923  1.00 14.60           H  
ATOM   3340 3HG2 VAL B  52      -1.901  -2.447 -22.380  1.00 14.60           H  
ATOM   3341  N   GLY B  53      -2.723  -0.933 -18.238  1.00 10.89           N  
ATOM   3342  CA  GLY B  53      -2.811  -0.214 -17.000  1.00 11.13           C  
ATOM   3343  C   GLY B  53      -3.319  -0.992 -15.812  1.00 11.00           C  
ATOM   3344  O   GLY B  53      -3.585  -0.431 -14.808  1.00 12.29           O  
ATOM   3345  HN  GLY B  53      -1.777  -1.327 -18.544  1.00 11.33           H  
ATOM   3346  HA1 GLY B  53      -1.813   0.151 -16.756  1.00 11.33           H  
ATOM   3347  HA2 GLY B  53      -3.481   0.632 -17.154  1.00 11.33           H  
ATOM   3348  N   THR B  54      -3.452  -2.306 -15.961  1.00 10.85           N  
ATOM   3349  CA  THR B  54      -3.951  -3.168 -14.879  1.00 10.00           C  
ATOM   3350  C   THR B  54      -3.002  -4.341 -14.615  1.00 10.49           C  
ATOM   3351  O   THR B  54      -2.093  -4.569 -15.380  1.00 11.20           O  
ATOM   3352  CB  THR B  54      -5.368  -3.745 -15.154  1.00 10.28           C  
ATOM   3353  CG2 THR B  54      -6.320  -2.638 -15.620  1.00 10.18           C  
ATOM   3354  OG1 THR B  54      -5.326  -4.769 -16.154  1.00  9.90           O  
ATOM   3355  HN  THR B  54      -3.188  -2.751 -16.898  1.00 10.41           H  
ATOM   3356  HA  THR B  54      -4.004  -2.569 -13.970  1.00 10.41           H  
ATOM   3357  HB  THR B  54      -5.756  -4.174 -14.230  1.00 10.41           H  
ATOM   3358  HG1 THR B  54      -4.948  -4.370 -17.049  1.00 10.41           H  
ATOM   3359 1HG2 THR B  54      -7.307  -3.062 -15.807  1.00 10.41           H  
ATOM   3360 2HG2 THR B  54      -5.937  -2.191 -16.537  1.00 10.41           H  
ATOM   3361 3HG2 THR B  54      -6.394  -1.873 -14.847  1.00 10.41           H  
ATOM   3362  N   ALA B  55      -3.238  -5.047 -13.516  1.00 10.17           N  
ATOM   3363  CA  ALA B  55      -2.537  -6.294 -13.219  1.00 10.36           C  
ATOM   3364  C   ALA B  55      -3.566  -7.358 -12.827  1.00 11.99           C  
ATOM   3365  O   ALA B  55      -4.593  -7.042 -12.202  1.00 13.46           O  
ATOM   3366  CB  ALA B  55      -1.534  -6.072 -12.110  1.00 11.64           C  
ATOM   3367  HN  ALA B  55      -3.969  -4.689 -12.821  1.00 11.52           H  
ATOM   3368  HA  ALA B  55      -2.009  -6.625 -14.113  1.00 11.52           H  
ATOM   3369  HB1 ALA B  55      -1.016  -7.007 -11.895  1.00 11.52           H  
ATOM   3370  HB2 ALA B  55      -2.052  -5.730 -11.214  1.00 11.52           H  
ATOM   3371  HB3 ALA B  55      -0.810  -5.319 -12.420  1.00 11.52           H  
ATOM   3372  N   LYS B  56      -3.303  -8.611 -13.210  1.00 11.24           N  
ATOM   3373  CA  LYS B  56      -4.190  -9.738 -12.893  1.00 11.84           C  
ATOM   3374  C   LYS B  56      -3.295 -10.878 -12.443  1.00 11.78           C  
ATOM   3375  O   LYS B  56      -2.397 -11.281 -13.183  1.00 12.67           O  
ATOM   3376  CB  LYS B  56      -5.011 -10.176 -14.112  1.00 12.78           C  
ATOM   3377  CG  LYS B  56      -5.981 -11.324 -13.791  1.00 13.42           C  
ATOM   3378  CD  LYS B  56      -7.015 -11.531 -14.867  1.00 17.56           C  
ATOM   3379  CE  LYS B  56      -8.051 -12.583 -14.417  1.00 23.33           C  
ATOM   3380  NZ  LYS B  56      -9.109 -12.819 -15.437  1.00 28.06           N1+
ATOM   3381  HN  LYS B  56      -2.411  -8.801 -13.770  1.00 15.85           H  
ATOM   3382  HA  LYS B  56      -4.861  -9.458 -12.081  1.00 15.85           H  
ATOM   3383  HB1 LYS B  56      -5.587  -9.322 -14.470  1.00 15.85           H  
ATOM   3384  HB2 LYS B  56      -4.326 -10.506 -14.893  1.00 15.85           H  
ATOM   3385  HG1 LYS B  56      -5.407 -12.244 -13.678  1.00 15.85           H  
ATOM   3386  HG2 LYS B  56      -6.492 -11.097 -12.856  1.00 15.85           H  
ATOM   3387  HD1 LYS B  56      -7.523 -10.587 -15.064  1.00 15.85           H  
ATOM   3388  HD2 LYS B  56      -6.523 -11.876 -15.777  1.00 15.85           H  
ATOM   3389  HE1 LYS B  56      -7.533 -13.523 -14.227  1.00 15.85           H  
ATOM   3390  HE2 LYS B  56      -8.524 -12.236 -13.498  1.00 15.85           H  
ATOM   3391  HZ1 LYS B  56      -9.797 -13.554 -15.074  1.00 15.85           H  
ATOM   3392  HZ2 LYS B  56      -8.660 -13.168 -16.343  1.00 15.85           H  
ATOM   3393  HZ3 LYS B  56      -9.632 -11.905 -15.628  1.00 15.85           H  
ATOM   3394  N   THR B  57      -3.551 -11.376 -11.236  1.00 11.29           N  
ATOM   3395  CA  THR B  57      -2.743 -12.454 -10.664  1.00 10.57           C  
ATOM   3396  C   THR B  57      -3.382 -13.793 -10.969  1.00  9.89           C  
ATOM   3397  O   THR B  57      -4.608 -13.964 -10.782  1.00 10.40           O  
ATOM   3398  CB  THR B  57      -2.626 -12.284  -9.142  1.00 11.17           C  
ATOM   3399  CG2 THR B  57      -1.817 -13.426  -8.500  1.00 12.32           C  
ATOM   3400  OG1 THR B  57      -1.961 -11.040  -8.870  1.00 13.36           O  
ATOM   3401  HN  THR B  57      -4.367 -10.979 -10.670  1.00 11.29           H  
ATOM   3402  HA  THR B  57      -1.746 -12.425 -11.104  1.00 11.29           H  
ATOM   3403  HB  THR B  57      -3.624 -12.261  -8.705  1.00 11.29           H  
ATOM   3404  HG1 THR B  57      -1.004 -11.052  -9.303  1.00 11.29           H  
ATOM   3405 1HG2 THR B  57      -1.757 -13.269  -7.423  1.00 11.29           H  
ATOM   3406 2HG2 THR B  57      -0.812 -13.441  -8.921  1.00 11.29           H  
ATOM   3407 3HG2 THR B  57      -2.309 -14.378  -8.701  1.00 11.29           H  
ATOM   3408  N   VAL B  58      -2.571 -14.720 -11.463  1.00  9.15           N  
ATOM   3409  CA  VAL B  58      -3.032 -16.087 -11.688  1.00  9.14           C  
ATOM   3410  C   VAL B  58      -1.979 -16.993 -11.053  1.00 10.18           C  
ATOM   3411  O   VAL B  58      -0.760 -16.791 -11.227  1.00  8.88           O  
ATOM   3412  CB  VAL B  58      -3.177 -16.418 -13.196  1.00  9.69           C  
ATOM   3413  CG1 VAL B  58      -3.618 -17.895 -13.341  1.00  9.40           C  
ATOM   3414  CG2 VAL B  58      -4.168 -15.491 -13.917  1.00 10.63           C  
ATOM   3415  HN  VAL B  58      -1.560 -14.461 -11.701  1.00  9.58           H  
ATOM   3416  HA  VAL B  58      -3.989 -16.236 -11.189  1.00  9.58           H  
ATOM   3417  HB  VAL B  58      -2.200 -16.305 -13.666  1.00  9.58           H  
ATOM   3418 1HG1 VAL B  58      -3.724 -18.141 -14.398  1.00  9.58           H  
ATOM   3419 2HG1 VAL B  58      -4.574 -18.041 -12.837  1.00  9.58           H  
ATOM   3420 3HG1 VAL B  58      -2.868 -18.545 -12.891  1.00  9.58           H  
ATOM   3421 1HG2 VAL B  58      -4.228 -15.770 -14.969  1.00  9.58           H  
ATOM   3422 2HG2 VAL B  58      -3.827 -14.459 -13.835  1.00  9.58           H  
ATOM   3423 3HG2 VAL B  58      -5.153 -15.585 -13.460  1.00  9.58           H  
ATOM   3424  N   MET B  59      -2.449 -17.979 -10.277  1.00  9.51           N  
ATOM   3425  CA  MET B  59      -1.549 -18.897  -9.603  1.00 10.39           C  
ATOM   3426  C   MET B  59      -1.013 -19.934 -10.564  1.00 10.31           C  
ATOM   3427  O   MET B  59      -1.726 -20.413 -11.456  1.00 11.72           O  
ATOM   3428  CB  MET B  59      -2.289 -19.609  -8.450  1.00 10.48           C  
ATOM   3429  CG  MET B  59      -2.986 -18.638  -7.488  1.00 14.76           C  
ATOM   3430  SD  MET B  59      -1.833 -17.531  -6.643  1.00 21.65           S  
ATOM   3431  CE  MET B  59      -0.768 -18.736  -6.076  1.00 13.22           C  
ATOM   3432  HN  MET B  59      -3.506 -18.092 -10.152  1.00 12.76           H  
ATOM   3433  HA  MET B  59      -0.713 -18.332  -9.190  1.00 12.76           H  
ATOM   3434  HB1 MET B  59      -3.041 -20.272  -8.878  1.00 12.76           H  
ATOM   3435  HB2 MET B  59      -1.566 -20.197  -7.885  1.00 12.76           H  
ATOM   3436  HG1 MET B  59      -3.694 -18.034  -8.056  1.00 12.76           H  
ATOM   3437  HG2 MET B  59      -3.523 -19.218  -6.738  1.00 12.76           H  
ATOM   3438  HE1 MET B  59       0.041 -18.271  -5.513  1.00 12.76           H  
ATOM   3439  HE2 MET B  59      -0.353 -19.283  -6.923  1.00 12.76           H  
ATOM   3440  HE3 MET B  59      -1.310 -19.426  -5.429  1.00 12.76           H  
ATOM   3441  N   CYS B  60       0.241 -20.307 -10.350  1.00 10.26           N  
ATOM   3442  CA  CYS B  60       0.832 -21.491 -10.967  1.00  9.62           C  
ATOM   3443  C   CYS B  60       1.151 -22.410  -9.799  1.00  9.15           C  
ATOM   3444  O   CYS B  60       2.121 -22.184  -9.094  1.00  8.88           O  
ATOM   3445  CB  CYS B  60       2.120 -21.143 -11.719  1.00 10.14           C  
ATOM   3446  SG  CYS B  60       2.963 -22.644 -12.414  1.00 13.90           S  
ATOM   3447  HN  CYS B  60       0.847 -19.714  -9.696  1.00 10.32           H  
ATOM   3448  HA  CYS B  60       0.117 -21.966 -11.639  1.00 10.32           H  
ATOM   3449  HB1 CYS B  60       1.875 -20.468 -12.539  1.00 10.32           H  
ATOM   3450  HB2 CYS B  60       2.803 -20.645 -11.031  1.00 10.32           H  
ATOM   3451  HG  CYS B  60       3.281 -23.481 -11.417  1.00 10.32           H  
ATOM   3452  N   GLY B  61       0.308 -23.422  -9.583  1.00  9.52           N  
ATOM   3453  CA  GLY B  61       0.366 -24.152  -8.302  1.00  9.75           C  
ATOM   3454  C   GLY B  61       0.044 -23.173  -7.187  1.00 10.11           C  
ATOM   3455  O   GLY B  61      -1.050 -22.600  -7.164  1.00 11.65           O  
ATOM   3456  HN  GLY B  61      -0.403 -23.701 -10.332  1.00 10.26           H  
ATOM   3457  HA1 GLY B  61      -0.364 -24.962  -8.305  1.00 10.26           H  
ATOM   3458  HA2 GLY B  61       1.365 -24.563  -8.156  1.00 10.26           H  
ATOM   3459  N   THR B  62       0.971 -22.977  -6.262  1.00  8.45           N  
ATOM   3460  CA  THR B  62       0.793 -21.960  -5.223  1.00  8.37           C  
ATOM   3461  C   THR B  62       1.649 -20.716  -5.467  1.00  8.66           C  
ATOM   3462  O   THR B  62       1.736 -19.833  -4.592  1.00 10.13           O  
ATOM   3463  CB  THR B  62       1.027 -22.466  -3.814  1.00  8.44           C  
ATOM   3464  CG2 THR B  62       0.324 -23.822  -3.607  1.00  8.99           C  
ATOM   3465  OG1 THR B  62       2.432 -22.571  -3.551  1.00  9.01           O  
ATOM   3466  HN  THR B  62       1.862 -23.569  -6.274  1.00  8.86           H  
ATOM   3467  HA  THR B  62      -0.248 -21.640  -5.273  1.00  8.86           H  
ATOM   3468  HB  THR B  62       0.599 -21.747  -3.115  1.00  8.86           H  
ATOM   3469  HG1 THR B  62       2.867 -23.241  -4.232  1.00  8.86           H  
ATOM   3470 1HG2 THR B  62       0.501 -24.172  -2.590  1.00  8.86           H  
ATOM   3471 2HG2 THR B  62       0.720 -24.549  -4.316  1.00  8.86           H  
ATOM   3472 3HG2 THR B  62      -0.748 -23.705  -3.769  1.00  8.86           H  
ATOM   3473  N   TYR B  63       2.273 -20.640  -6.633  1.00  7.82           N  
ATOM   3474  CA  TYR B  63       3.186 -19.538  -6.893  1.00  8.53           C  
ATOM   3475  C   TYR B  63       2.460 -18.461  -7.700  1.00  8.38           C  
ATOM   3476  O   TYR B  63       2.016 -18.737  -8.820  1.00  8.75           O  
ATOM   3477  CB  TYR B  63       4.396 -20.079  -7.679  1.00  8.36           C  
ATOM   3478  CG  TYR B  63       5.488 -19.026  -7.864  1.00  8.44           C  
ATOM   3479  CD1 TYR B  63       6.426 -18.784  -6.844  1.00  9.10           C  
ATOM   3480  CD2 TYR B  63       5.559 -18.291  -9.039  1.00  9.45           C  
ATOM   3481  CE1 TYR B  63       7.446 -17.813  -6.981  1.00  8.81           C  
ATOM   3482  CE2 TYR B  63       6.563 -17.288  -9.196  1.00 10.48           C  
ATOM   3483  CZ  TYR B  63       7.515 -17.097  -8.168  1.00 10.11           C  
ATOM   3484  OH  TYR B  63       8.496 -16.144  -8.330  1.00 10.35           O  
ATOM   3485  HN  TYR B  63       2.106 -21.387  -7.381  1.00  9.05           H  
ATOM   3486  HA  TYR B  63       3.526 -19.116  -5.947  1.00  9.05           H  
ATOM   3487  HB1 TYR B  63       4.815 -20.926  -7.137  1.00  9.05           H  
ATOM   3488  HB2 TYR B  63       4.057 -20.408  -8.661  1.00  9.05           H  
ATOM   3489  HD1 TYR B  63       6.365 -19.361  -5.921  1.00  9.05           H  
ATOM   3490  HD2 TYR B  63       4.848 -18.480  -9.843  1.00  9.05           H  
ATOM   3491  HE1 TYR B  63       8.158 -17.632  -6.176  1.00  9.05           H  
ATOM   3492  HE2 TYR B  63       6.595 -16.677 -10.098  1.00  9.05           H  
ATOM   3493  HH  TYR B  63       8.394 -15.406  -7.590  1.00  9.05           H  
ATOM   3494  N   PRO B  64       2.343 -17.229  -7.138  1.00  7.95           N  
ATOM   3495  CA  PRO B  64       1.584 -16.194  -7.846  1.00  8.61           C  
ATOM   3496  C   PRO B  64       2.346 -15.543  -8.965  1.00  8.36           C  
ATOM   3497  O   PRO B  64       3.498 -15.137  -8.782  1.00  9.27           O  
ATOM   3498  CB  PRO B  64       1.262 -15.139  -6.770  1.00  8.98           C  
ATOM   3499  CG  PRO B  64       1.770 -15.704  -5.474  1.00 10.53           C  
ATOM   3500  CD  PRO B  64       2.769 -16.796  -5.801  1.00  8.28           C  
ATOM   3501  HA  PRO B  64       0.657 -16.619  -8.232  1.00  8.85           H  
ATOM   3502  HB1 PRO B  64       1.766 -14.200  -6.997  1.00  8.85           H  
ATOM   3503  HB2 PRO B  64       0.187 -14.971  -6.714  1.00  8.85           H  
ATOM   3504  HG1 PRO B  64       2.256 -14.920  -4.893  1.00  8.85           H  
ATOM   3505  HG2 PRO B  64       0.941 -16.120  -4.901  1.00  8.85           H  
ATOM   3506  HD1 PRO B  64       3.787 -16.406  -5.819  1.00  8.85           H  
ATOM   3507  HD2 PRO B  64       2.706 -17.614  -5.084  1.00  8.85           H  
ATOM   3508  N   VAL B  65       1.700 -15.468 -10.130  1.00  7.91           N  
ATOM   3509  CA  VAL B  65       2.207 -14.690 -11.269  1.00  8.30           C  
ATOM   3510  C   VAL B  65       1.296 -13.477 -11.451  1.00  7.86           C  
ATOM   3511  O   VAL B  65       0.093 -13.624 -11.760  1.00  9.08           O  
ATOM   3512  CB  VAL B  65       2.259 -15.534 -12.555  1.00  7.47           C  
ATOM   3513  CG1 VAL B  65       2.861 -14.706 -13.725  1.00 10.16           C  
ATOM   3514  CG2 VAL B  65       3.116 -16.763 -12.341  1.00  9.29           C  
ATOM   3515  HN  VAL B  65       0.776 -15.996 -10.239  1.00  8.58           H  
ATOM   3516  HA  VAL B  65       3.213 -14.342 -11.036  1.00  8.58           H  
ATOM   3517  HB  VAL B  65       1.248 -15.845 -12.820  1.00  8.58           H  
ATOM   3518 1HG1 VAL B  65       2.890 -15.318 -14.626  1.00  8.58           H  
ATOM   3519 2HG1 VAL B  65       3.872 -14.393 -13.466  1.00  8.58           H  
ATOM   3520 3HG1 VAL B  65       2.243 -13.826 -13.904  1.00  8.58           H  
ATOM   3521 1HG2 VAL B  65       3.144 -17.351 -13.258  1.00  8.58           H  
ATOM   3522 2HG2 VAL B  65       2.694 -17.365 -11.537  1.00  8.58           H  
ATOM   3523 3HG2 VAL B  65       4.128 -16.459 -12.074  1.00  8.58           H  
ATOM   3524  N   ILE B  66       1.869 -12.294 -11.253  1.00  8.41           N  
ATOM   3525  CA  ILE B  66       1.112 -11.028 -11.344  1.00  7.86           C  
ATOM   3526  C   ILE B  66       1.324 -10.493 -12.742  1.00  7.76           C  
ATOM   3527  O   ILE B  66       2.401  -9.971 -13.078  1.00  8.69           O  
ATOM   3528  CB  ILE B  66       1.609 -10.005 -10.318  1.00  8.41           C  
ATOM   3529  CG1 ILE B  66       1.534 -10.592  -8.906  1.00  8.72           C  
ATOM   3530  CG2 ILE B  66       0.769  -8.711 -10.400  1.00  7.93           C  
ATOM   3531  CD1 ILE B  66       2.226  -9.727  -7.845  1.00 11.05           C  
ATOM   3532  HN  ILE B  66       2.913 -12.257 -11.020  1.00  8.60           H  
ATOM   3533  HA  ILE B  66       0.052 -11.223 -11.183  1.00  8.60           H  
ATOM   3534  HB  ILE B  66       2.648  -9.762 -10.541  1.00  8.60           H  
ATOM   3535 1HG1 ILE B  66       0.484 -10.699  -8.632  1.00  8.60           H  
ATOM   3536 2HG1 ILE B  66       2.009 -11.573  -8.915  1.00  8.60           H  
ATOM   3537 1HG2 ILE B  66       1.134  -7.993  -9.665  1.00  8.60           H  
ATOM   3538 2HG2 ILE B  66      -0.276  -8.942 -10.194  1.00  8.60           H  
ATOM   3539 3HG2 ILE B  66       0.856  -8.283 -11.399  1.00  8.60           H  
ATOM   3540 1HD1 ILE B  66       2.133 -10.204  -6.869  1.00  8.60           H  
ATOM   3541 2HD1 ILE B  66       1.756  -8.744  -7.814  1.00  8.60           H  
ATOM   3542 3HD1 ILE B  66       3.281  -9.617  -8.096  1.00  8.60           H  
ATOM   3543  N   HIS B  67       0.302 -10.611 -13.586  1.00  8.20           N  
ATOM   3544  CA  HIS B  67       0.480 -10.203 -14.977  1.00  8.68           C  
ATOM   3545  C   HIS B  67       0.167  -8.716 -15.060  1.00  8.56           C  
ATOM   3546  O   HIS B  67      -0.993  -8.332 -14.972  1.00 10.44           O  
ATOM   3547  CB  HIS B  67      -0.497 -10.985 -15.880  1.00  8.54           C  
ATOM   3548  CG  HIS B  67      -0.213 -12.451 -15.933  1.00 10.08           C  
ATOM   3549  CD2 HIS B  67      -0.699 -13.481 -15.198  1.00  9.11           C  
ATOM   3550  ND1 HIS B  67       0.666 -13.001 -16.837  1.00  9.98           N  
ATOM   3551  CE1 HIS B  67       0.708 -14.317 -16.660  1.00  8.07           C  
ATOM   3552  NE2 HIS B  67      -0.118 -14.637 -15.683  1.00  9.93           N  
ATOM   3553  HN  HIS B  67      -0.637 -10.999 -13.250  1.00  9.16           H  
ATOM   3554  HA  HIS B  67       1.507 -10.386 -15.291  1.00  9.16           H  
ATOM   3555  HB1 HIS B  67      -1.508 -10.843 -15.499  1.00  9.16           H  
ATOM   3556  HB2 HIS B  67      -0.429 -10.583 -16.891  1.00  9.16           H  
ATOM   3557  HD1 HIS B  67       1.227 -12.455 -17.567  1.00  9.16           H  
ATOM   3558  HD2 HIS B  67      -1.414 -13.411 -14.378  1.00  9.16           H  
ATOM   3559  HE1 HIS B  67       1.323 -15.016 -17.228  1.00  9.16           H  
ATOM   3560  N   ALA B  68       1.206  -7.893 -15.203  1.00  8.71           N  
ATOM   3561  CA  ALA B  68       1.039  -6.411 -15.210  1.00  8.72           C  
ATOM   3562  C   ALA B  68       1.200  -5.921 -16.637  1.00  8.98           C  
ATOM   3563  O   ALA B  68       2.204  -6.219 -17.287  1.00  9.49           O  
ATOM   3564  CB  ALA B  68       2.110  -5.784 -14.350  1.00  9.80           C  
ATOM   3565  HN  ALA B  68       2.186  -8.307 -15.316  1.00  9.14           H  
ATOM   3566  HA  ALA B  68       0.052  -6.144 -14.832  1.00  9.14           H  
ATOM   3567  HB1 ALA B  68       1.991  -4.701 -14.353  1.00  9.14           H  
ATOM   3568  HB2 ALA B  68       3.092  -6.042 -14.746  1.00  9.14           H  
ATOM   3569  HB3 ALA B  68       2.021  -6.156 -13.329  1.00  9.14           H  
ATOM   3570  N   VAL B  69       0.187  -5.193 -17.120  1.00  8.54           N  
ATOM   3571  CA  VAL B  69       0.175  -4.787 -18.529  1.00  8.25           C  
ATOM   3572  C   VAL B  69       0.516  -3.301 -18.630  1.00  9.71           C  
ATOM   3573  O   VAL B  69      -0.330  -2.405 -18.407  1.00  9.93           O  
ATOM   3574  CB  VAL B  69      -1.196  -5.080 -19.190  1.00  8.35           C  
ATOM   3575  CG1 VAL B  69      -1.117  -4.726 -20.661  1.00 10.12           C  
ATOM   3576  CG2 VAL B  69      -1.528  -6.568 -19.037  1.00  9.02           C  
ATOM   3577  HN  VAL B  69      -0.618  -4.906 -16.476  1.00  9.13           H  
ATOM   3578  HA  VAL B  69       0.941  -5.354 -19.058  1.00  9.13           H  
ATOM   3579  HB  VAL B  69      -1.970  -4.481 -18.710  1.00  9.13           H  
ATOM   3580 1HG1 VAL B  69      -2.077  -4.928 -21.136  1.00  9.13           H  
ATOM   3581 2HG1 VAL B  69      -0.342  -5.326 -21.139  1.00  9.13           H  
ATOM   3582 3HG1 VAL B  69      -0.875  -3.669 -20.768  1.00  9.13           H  
ATOM   3583 1HG2 VAL B  69      -2.492  -6.775 -19.501  1.00  9.13           H  
ATOM   3584 2HG2 VAL B  69      -1.573  -6.824 -17.978  1.00  9.13           H  
ATOM   3585 3HG2 VAL B  69      -0.756  -7.165 -19.522  1.00  9.13           H  
ATOM   3586  N   GLY B  70       1.769  -3.041 -18.955  1.00  9.72           N  
ATOM   3587  CA  GLY B  70       2.191  -1.658 -19.218  1.00  9.46           C  
ATOM   3588  C   GLY B  70       1.781  -1.287 -20.635  1.00 10.16           C  
ATOM   3589  O   GLY B  70       1.491  -2.156 -21.472  1.00 11.45           O  
ATOM   3590  HN  GLY B  70       2.479  -3.839 -19.027  1.00 10.20           H  
ATOM   3591  HA1 GLY B  70       1.709  -0.986 -18.508  1.00 10.20           H  
ATOM   3592  HA2 GLY B  70       3.273  -1.579 -19.116  1.00 10.20           H  
ATOM   3593  N   PRO B  71       1.735   0.009 -20.913  1.00 10.24           N  
ATOM   3594  CA  PRO B  71       1.411   0.459 -22.275  1.00 10.56           C  
ATOM   3595  C   PRO B  71       2.526   0.235 -23.271  1.00 11.03           C  
ATOM   3596  O   PRO B  71       3.722   0.359 -22.928  1.00 11.33           O  
ATOM   3597  CB  PRO B  71       1.215   1.960 -22.095  1.00 10.58           C  
ATOM   3598  CG  PRO B  71       2.169   2.312 -20.936  1.00 11.01           C  
ATOM   3599  CD  PRO B  71       1.971   1.134 -19.991  1.00 10.30           C  
ATOM   3600  HA  PRO B  71       0.489  -0.008 -22.622  1.00 10.72           H  
ATOM   3601  HB1 PRO B  71       1.488   2.500 -23.002  1.00 10.72           H  
ATOM   3602  HB2 PRO B  71       0.182   2.189 -21.832  1.00 10.72           H  
ATOM   3603  HG1 PRO B  71       3.202   2.375 -21.279  1.00 10.72           H  
ATOM   3604  HG2 PRO B  71       1.885   3.252 -20.462  1.00 10.72           H  
ATOM   3605  HD1 PRO B  71       2.861   0.964 -19.385  1.00 10.72           H  
ATOM   3606  HD2 PRO B  71       1.112   1.294 -19.340  1.00 10.72           H  
ATOM   3607  N   ASN B  72       2.141  -0.050 -24.518  1.00 10.83           N  
ATOM   3608  CA  ASN B  72       3.087   0.007 -25.631  1.00 11.73           C  
ATOM   3609  C   ASN B  72       3.180   1.458 -26.108  1.00 11.90           C  
ATOM   3610  O   ASN B  72       2.218   2.012 -26.616  1.00 12.25           O  
ATOM   3611  CB  ASN B  72       2.631  -0.945 -26.772  1.00 11.23           C  
ATOM   3612  CG  ASN B  72       3.588  -0.947 -27.955  1.00 13.62           C  
ATOM   3613  ND2 ASN B  72       3.252  -1.715 -29.003  1.00 12.69           N  
ATOM   3614  OD1 ASN B  72       4.584  -0.211 -27.962  1.00 13.44           O  
ATOM   3615  HN  ASN B  72       1.124  -0.324 -24.705  1.00 12.21           H  
ATOM   3616  HA  ASN B  72       4.068  -0.311 -25.277  1.00 12.21           H  
ATOM   3617  HB1 ASN B  72       2.566  -1.958 -26.375  1.00 12.21           H  
ATOM   3618  HB2 ASN B  72       1.648  -0.626 -27.120  1.00 12.21           H  
ATOM   3619 1HD2 ASN B  72       2.348  -2.287 -28.979  1.00 12.21           H  
ATOM   3620 2HD2 ASN B  72       3.888  -1.755 -29.863  1.00 12.21           H  
ATOM   3621  N   PHE B  73       4.332   2.097 -25.901  1.00 11.75           N  
ATOM   3622  CA  PHE B  73       4.479   3.506 -26.268  1.00 12.78           C  
ATOM   3623  C   PHE B  73       4.445   3.745 -27.771  1.00 13.80           C  
ATOM   3624  O   PHE B  73       4.351   4.897 -28.207  1.00 15.05           O  
ATOM   3625  CB  PHE B  73       5.737   4.098 -25.604  1.00 13.16           C  
ATOM   3626  CG  PHE B  73       5.515   4.474 -24.165  1.00 12.29           C  
ATOM   3627  CD1 PHE B  73       4.962   5.710 -23.847  1.00 13.15           C  
ATOM   3628  CD2 PHE B  73       5.826   3.600 -23.140  1.00 13.38           C  
ATOM   3629  CE1 PHE B  73       4.740   6.086 -22.541  1.00 13.96           C  
ATOM   3630  CE2 PHE B  73       5.594   3.964 -21.807  1.00 14.02           C  
ATOM   3631  CZ  PHE B  73       5.062   5.222 -21.513  1.00 14.73           C  
ATOM   3632  HN  PHE B  73       5.157   1.575 -25.463  1.00 13.46           H  
ATOM   3633  HA  PHE B  73       3.623   4.032 -25.846  1.00 13.46           H  
ATOM   3634  HB1 PHE B  73       6.536   3.358 -25.651  1.00 13.46           H  
ATOM   3635  HB2 PHE B  73       6.034   4.990 -26.155  1.00 13.46           H  
ATOM   3636  HD1 PHE B  73       4.698   6.397 -24.651  1.00 13.46           H  
ATOM   3637  HD2 PHE B  73       6.253   2.624 -23.370  1.00 13.46           H  
ATOM   3638  HE1 PHE B  73       4.311   7.063 -22.319  1.00 13.46           H  
ATOM   3639  HE2 PHE B  73       5.828   3.268 -21.002  1.00 13.46           H  
ATOM   3640  HZ  PHE B  73       4.902   5.520 -20.477  1.00 13.46           H  
ATOM   3641  N   SER B  74       4.491   2.682 -28.566  1.00 14.14           N  
ATOM   3642  CA  SER B  74       4.249   2.858 -30.002  1.00 14.56           C  
ATOM   3643  C   SER B  74       2.811   3.311 -30.254  1.00 15.36           C  
ATOM   3644  O   SER B  74       2.550   4.018 -31.223  1.00 15.88           O  
ATOM   3645  CB  SER B  74       4.515   1.583 -30.777  1.00 15.03           C  
ATOM   3646  OG  SER B  74       5.871   1.178 -30.660  1.00 17.28           O  
ATOM   3647  HN  SER B  74       4.701   1.712 -28.165  1.00 15.38           H  
ATOM   3648  HA  SER B  74       4.922   3.631 -30.372  1.00 15.38           H  
ATOM   3649  HB1 SER B  74       3.874   0.792 -30.388  1.00 15.38           H  
ATOM   3650  HB2 SER B  74       4.286   1.753 -31.829  1.00 15.38           H  
ATOM   3651  HG  SER B  74       6.496   1.933 -31.037  1.00 15.38           H  
ATOM   3652  N   ASN B  75       1.898   2.923 -29.363  1.00 14.68           N  
ATOM   3653  CA  ASN B  75       0.457   3.120 -29.563  1.00 14.49           C  
ATOM   3654  C   ASN B  75      -0.090   4.295 -28.773  1.00 15.04           C  
ATOM   3655  O   ASN B  75      -1.029   4.942 -29.211  1.00 16.19           O  
ATOM   3656  CB  ASN B  75      -0.318   1.854 -29.167  1.00 14.15           C  
ATOM   3657  CG  ASN B  75       0.016   0.643 -30.033  1.00 14.05           C  
ATOM   3658  ND2 ASN B  75      -0.228  -0.536 -29.499  1.00 15.84           N  
ATOM   3659  OD1 ASN B  75       0.454   0.777 -31.170  1.00 20.18           O  
ATOM   3660  HN  ASN B  75       2.230   2.448 -28.464  1.00 15.58           H  
ATOM   3661  HA  ASN B  75       0.282   3.310 -30.622  1.00 15.58           H  
ATOM   3662  HB1 ASN B  75      -0.080   1.614 -28.131  1.00 15.58           H  
ATOM   3663  HB2 ASN B  75      -1.385   2.060 -29.257  1.00 15.58           H  
ATOM   3664 1HD2 ASN B  75      -0.637  -0.602 -28.512  1.00 15.58           H  
ATOM   3665 2HD2 ASN B  75      -0.017  -1.428 -30.052  1.00 15.58           H  
ATOM   3666  N   TYR B  76       0.497   4.559 -27.603  1.00 15.03           N  
ATOM   3667  CA  TYR B  76       0.030   5.595 -26.685  1.00 15.76           C  
ATOM   3668  C   TYR B  76       0.787   6.905 -26.878  1.00 16.43           C  
ATOM   3669  O   TYR B  76       1.965   6.889 -27.233  1.00 17.96           O  
ATOM   3670  CB  TYR B  76       0.223   5.118 -25.239  1.00 15.48           C  
ATOM   3671  CG  TYR B  76      -0.805   4.116 -24.819  1.00 13.93           C  
ATOM   3672  CD1 TYR B  76      -2.034   4.543 -24.282  1.00 14.11           C  
ATOM   3673  CD2 TYR B  76      -0.596   2.742 -25.011  1.00 14.42           C  
ATOM   3674  CE1 TYR B  76      -2.998   3.613 -23.896  1.00 14.42           C  
ATOM   3675  CE2 TYR B  76      -1.576   1.799 -24.630  1.00 13.88           C  
ATOM   3676  CZ  TYR B  76      -2.773   2.263 -24.080  1.00 13.26           C  
ATOM   3677  OH  TYR B  76      -3.764   1.391 -23.735  1.00 14.76           O  
ATOM   3678  HN  TYR B  76       1.354   3.982 -27.323  1.00 14.95           H  
ATOM   3679  HA  TYR B  76      -1.031   5.771 -26.861  1.00 14.95           H  
ATOM   3680  HB1 TYR B  76       1.210   4.663 -25.151  1.00 14.95           H  
ATOM   3681  HB2 TYR B  76       0.160   5.981 -24.576  1.00 14.95           H  
ATOM   3682  HD1 TYR B  76      -2.233   5.608 -24.167  1.00 14.95           H  
ATOM   3683  HD2 TYR B  76       0.335   2.398 -25.460  1.00 14.95           H  
ATOM   3684  HE1 TYR B  76      -3.932   3.952 -23.448  1.00 14.95           H  
ATOM   3685  HE2 TYR B  76      -1.402   0.731 -24.762  1.00 14.95           H  
ATOM   3686  HH  TYR B  76      -3.980   1.492 -22.712  1.00 14.95           H  
ATOM   3687  N   SER B  77       0.124   8.036 -26.625  1.00 16.98           N  
ATOM   3688  CA  SER B  77       0.821   9.320 -26.499  1.00 16.89           C  
ATOM   3689  C   SER B  77       1.755   9.244 -25.293  1.00 16.68           C  
ATOM   3690  O   SER B  77       1.580   8.385 -24.440  1.00 17.15           O  
ATOM   3691  CB  SER B  77      -0.164  10.458 -26.290  1.00 16.95           C  
ATOM   3692  OG  SER B  77      -0.839  10.297 -25.053  1.00 16.62           O  
ATOM   3693  HN  SER B  77      -0.940   8.005 -26.512  1.00 16.88           H  
ATOM   3694  HA  SER B  77       1.405   9.506 -27.400  1.00 16.88           H  
ATOM   3695  HB1 SER B  77       0.375  11.405 -26.286  1.00 16.88           H  
ATOM   3696  HB2 SER B  77      -0.892  10.458 -27.101  1.00 16.88           H  
ATOM   3697  HG  SER B  77      -1.361   9.386 -25.054  1.00 16.88           H  
ATOM   3698  N   GLU B  78       2.729  10.147 -25.198  1.00 16.72           N  
ATOM   3699  CA  GLU B  78       3.629  10.130 -24.038  1.00 15.73           C  
ATOM   3700  C   GLU B  78       2.848  10.351 -22.760  1.00 15.84           C  
ATOM   3701  O   GLU B  78       3.088   9.687 -21.755  1.00 14.29           O  
ATOM   3702  CB  GLU B  78       4.725  11.190 -24.166  1.00 16.48           C  
ATOM   3703  CG  GLU B  78       5.768  10.868 -25.213  1.00 17.31           C  
ATOM   3704  CD  GLU B  78       6.564   9.607 -24.890  1.00 20.22           C  
ATOM   3705  OE1 GLU B  78       6.953   9.403 -23.719  1.00 18.03           O  
ATOM   3706  OE2 GLU B  78       6.792   8.816 -25.820  1.00 22.63           O1-
ATOM   3707  HN  GLU B  78       2.855  10.883 -25.965  1.00 17.47           H  
ATOM   3708  HA  GLU B  78       4.103   9.150 -23.986  1.00 17.47           H  
ATOM   3709  HB1 GLU B  78       4.256  12.138 -24.429  1.00 17.47           H  
ATOM   3710  HB2 GLU B  78       5.224  11.286 -23.202  1.00 17.47           H  
ATOM   3711  HG1 GLU B  78       5.267  10.727 -26.171  1.00 17.47           H  
ATOM   3712  HG2 GLU B  78       6.460  11.707 -25.284  1.00 17.47           H  
ATOM   3713  N   SER B  79       1.876  11.254 -22.824  1.00 15.81           N  
ATOM   3714  CA  SER B  79       1.073  11.599 -21.657  0.30 15.83           C  
ATOM   3715  C   SER B  79       0.170  10.466 -21.193  1.00 15.90           C  
ATOM   3716  O   SER B  79       0.149  10.142 -19.999  1.00 16.26           O  
ATOM   3717  CB  SER B  79       0.255  12.861 -21.927  0.30 16.15           C  
ATOM   3718  OG  SER B  79       1.113  13.979 -21.988  0.30 16.43           O  
ATOM   3719  HN  SER B  79       1.677  11.741 -23.756  1.00 16.06           H  
ATOM   3720  HA  SER B  79       1.761  11.824 -20.842  0.30 16.06           H  
ATOM   3721  HB1 SER B  79      -0.271  12.756 -22.876  0.30 16.06           H  
ATOM   3722  HB2 SER B  79      -0.468  13.003 -21.124  0.30 16.06           H  
ATOM   3723  HG  SER B  79       1.620  14.082 -21.074  0.30 16.06           H  
ATOM   3724  N   GLU B  80      -0.568   9.860 -22.114  1.00 14.92           N  
ATOM   3725  CA  GLU B  80      -1.474   8.787 -21.726  1.00 14.36           C  
ATOM   3726  C   GLU B  80      -0.675   7.527 -21.391  1.00 13.45           C  
ATOM   3727  O   GLU B  80      -1.028   6.808 -20.448  1.00 12.75           O  
ATOM   3728  CB  GLU B  80      -2.549   8.529 -22.795  1.00 15.29           C  
ATOM   3729  CG  GLU B  80      -3.525   7.375 -22.456  1.00 18.73           C  
ATOM   3730  CD  GLU B  80      -4.475   7.637 -21.258  1.00 25.02           C  
ATOM   3731  OE1 GLU B  80      -5.259   6.706 -20.919  1.00 25.99           O  
ATOM   3732  OE2 GLU B  80      -4.447   8.736 -20.653  1.00 26.68           O1-
ATOM   3733  HN  GLU B  80      -0.498  10.159 -23.139  1.00 18.58           H  
ATOM   3734  HA  GLU B  80      -1.985   9.102 -20.816  1.00 18.58           H  
ATOM   3735  HB1 GLU B  80      -3.131   9.442 -22.920  1.00 18.58           H  
ATOM   3736  HB2 GLU B  80      -2.047   8.287 -23.732  1.00 18.58           H  
ATOM   3737  HG1 GLU B  80      -4.139   7.184 -23.336  1.00 18.58           H  
ATOM   3738  HG2 GLU B  80      -2.932   6.489 -22.227  1.00 18.58           H  
ATOM   3739  N   GLY B  81       0.384   7.275 -22.156  1.00 12.63           N  
ATOM   3740  CA  GLY B  81       1.291   6.156 -21.862  1.00 13.31           C  
ATOM   3741  C   GLY B  81       1.860   6.259 -20.457  1.00 13.03           C  
ATOM   3742  O   GLY B  81       1.893   5.273 -19.709  1.00 13.42           O  
ATOM   3743  HN  GLY B  81       0.580   7.900 -23.003  1.00 13.10           H  
ATOM   3744  HA1 GLY B  81       0.741   5.220 -21.954  1.00 13.10           H  
ATOM   3745  HA2 GLY B  81       2.112   6.167 -22.579  1.00 13.10           H  
ATOM   3746  N   ASP B  82       2.313   7.458 -20.073  1.00 12.57           N  
ATOM   3747  CA  ASP B  82       2.818   7.635 -18.711  1.00 12.78           C  
ATOM   3748  C   ASP B  82       1.780   7.321 -17.634  1.00 12.77           C  
ATOM   3749  O   ASP B  82       2.090   6.654 -16.622  1.00 12.09           O  
ATOM   3750  CB  ASP B  82       3.395   9.048 -18.504  1.00 12.37           C  
ATOM   3751  CG  ASP B  82       4.139   9.161 -17.193  1.00 15.22           C  
ATOM   3752  OD1 ASP B  82       5.212   8.549 -17.085  1.00 16.99           O  
ATOM   3753  OD2 ASP B  82       3.633   9.836 -16.275  1.00 18.11           O1-
ATOM   3754  HN  ASP B  82       2.306   8.281 -20.757  1.00 14.11           H  
ATOM   3755  HA  ASP B  82       3.640   6.931 -18.580  1.00 14.11           H  
ATOM   3756  HB1 ASP B  82       4.082   9.272 -19.320  1.00 14.11           H  
ATOM   3757  HB2 ASP B  82       2.577   9.768 -18.509  1.00 14.11           H  
ATOM   3758  N   ARG B  83       0.532   7.747 -17.868  1.00 11.37           N  
ATOM   3759  CA  ARG B  83      -0.552   7.497 -16.932  1.00 12.11           C  
ATOM   3760  C   ARG B  83      -0.809   5.988 -16.774  1.00 11.71           C  
ATOM   3761  O   ARG B  83      -1.055   5.509 -15.667  1.00 11.19           O  
ATOM   3762  CB  ARG B  83      -1.846   8.201 -17.395  1.00 13.30           C  
ATOM   3763  CG  ARG B  83      -2.990   8.160 -16.364  1.00 17.64           C  
ATOM   3764  CD  ARG B  83      -4.333   8.765 -16.877  1.00 23.57           C  
ATOM   3765  NE  ARG B  83      -5.110   7.801 -17.669  1.00 27.55           N1+
ATOM   3766  CZ  ARG B  83      -5.646   6.676 -17.190  1.00 31.18           C  
ATOM   3767  NH1 ARG B  83      -5.501   6.336 -15.910  1.00 33.65           N1+
ATOM   3768  NH2 ARG B  83      -6.319   5.865 -17.999  1.00 32.10           N  
ATOM   3769  HN  ARG B  83       0.327   8.286 -18.769  1.00 20.49           H  
ATOM   3770  HA  ARG B  83      -0.268   7.902 -15.960  1.00 20.49           H  
ATOM   3771  HB1 ARG B  83      -1.611   9.245 -17.604  1.00 20.49           H  
ATOM   3772  HB2 ARG B  83      -2.191   7.716 -18.308  1.00 20.49           H  
ATOM   3773  HG1 ARG B  83      -3.166   7.120 -16.090  1.00 20.49           H  
ATOM   3774  HG2 ARG B  83      -2.677   8.720 -15.483  1.00 20.49           H  
ATOM   3775  HD1 ARG B  83      -4.929   9.075 -16.018  1.00 20.49           H  
ATOM   3776  HD2 ARG B  83      -4.112   9.633 -17.499  1.00 20.49           H  
ATOM   3777  HE  ARG B  83      -5.257   8.017 -18.707  1.00 20.49           H  
ATOM   3778 1HH1 ARG B  83      -4.948   6.969 -15.248  1.00 20.49           H  
ATOM   3779 2HH1 ARG B  83      -5.938   5.430 -15.544  1.00 20.49           H  
ATOM   3780 1HH2 ARG B  83      -6.431   6.114 -19.034  1.00 20.49           H  
ATOM   3781 2HH2 ARG B  83      -6.749   4.963 -17.616  1.00 20.49           H  
ATOM   3782  N   GLU B  84      -0.818   5.280 -17.898  1.00 11.38           N  
ATOM   3783  CA  GLU B  84      -1.119   3.832 -17.881  1.00 11.30           C  
ATOM   3784  C   GLU B  84       0.002   3.070 -17.223  1.00 11.26           C  
ATOM   3785  O   GLU B  84      -0.227   2.053 -16.544  1.00 10.91           O  
ATOM   3786  CB  GLU B  84      -1.312   3.295 -19.305  1.00 12.95           C  
ATOM   3787  CG  GLU B  84      -2.543   3.877 -20.037  1.00 14.03           C  
ATOM   3788  CD  GLU B  84      -3.892   3.350 -19.551  1.00 19.83           C  
ATOM   3789  OE1 GLU B  84      -3.984   2.683 -18.506  1.00 18.92           O  
ATOM   3790  OE2 GLU B  84      -4.901   3.636 -20.226  1.00 21.74           O1-
ATOM   3791  HN  GLU B  84      -0.605   5.764 -18.828  1.00 14.70           H  
ATOM   3792  HA  GLU B  84      -2.036   3.669 -17.315  1.00 14.70           H  
ATOM   3793  HB1 GLU B  84      -0.422   3.538 -19.886  1.00 14.70           H  
ATOM   3794  HB2 GLU B  84      -1.427   2.212 -19.250  1.00 14.70           H  
ATOM   3795  HG1 GLU B  84      -2.535   4.959 -19.904  1.00 14.70           H  
ATOM   3796  HG2 GLU B  84      -2.449   3.640 -21.097  1.00 14.70           H  
ATOM   3797  N   LEU B  85       1.221   3.541 -17.458  1.00 10.83           N  
ATOM   3798  CA  LEU B  85       2.401   2.923 -16.843  1.00 11.12           C  
ATOM   3799  C   LEU B  85       2.349   3.070 -15.320  1.00 11.70           C  
ATOM   3800  O   LEU B  85       2.556   2.092 -14.590  1.00 10.37           O  
ATOM   3801  CB  LEU B  85       3.687   3.488 -17.436  1.00 10.25           C  
ATOM   3802  CG  LEU B  85       5.019   2.947 -16.887  1.00 10.60           C  
ATOM   3803  CD1 LEU B  85       5.109   1.418 -17.087  1.00 10.86           C  
ATOM   3804  CD2 LEU B  85       6.180   3.622 -17.578  1.00 11.12           C  
ATOM   3805  HN  LEU B  85       1.345   4.384 -18.106  1.00 10.86           H  
ATOM   3806  HA  LEU B  85       2.372   1.858 -17.072  1.00 10.86           H  
ATOM   3807  HB1 LEU B  85       3.669   3.286 -18.507  1.00 10.86           H  
ATOM   3808  HB2 LEU B  85       3.678   4.565 -17.269  1.00 10.86           H  
ATOM   3809  HG  LEU B  85       5.072   3.164 -15.820  1.00 10.86           H  
ATOM   3810 1HD1 LEU B  85       6.058   1.055 -16.692  1.00 10.86           H  
ATOM   3811 2HD1 LEU B  85       5.045   1.186 -18.150  1.00 10.86           H  
ATOM   3812 3HD1 LEU B  85       4.287   0.933 -16.560  1.00 10.86           H  
ATOM   3813 1HD2 LEU B  85       7.117   3.231 -17.181  1.00 10.86           H  
ATOM   3814 2HD2 LEU B  85       6.132   4.697 -17.403  1.00 10.86           H  
ATOM   3815 3HD2 LEU B  85       6.130   3.426 -18.649  1.00 10.86           H  
ATOM   3816  N   ALA B  86       2.023   4.275 -14.841  1.00 11.18           N  
ATOM   3817  CA  ALA B  86       1.840   4.482 -13.407  1.00 11.39           C  
ATOM   3818  C   ALA B  86       0.758   3.601 -12.831  1.00 11.62           C  
ATOM   3819  O   ALA B  86       0.923   3.017 -11.766  1.00 11.74           O  
ATOM   3820  CB  ALA B  86       1.539   5.977 -13.129  1.00 10.63           C  
ATOM   3821  HN  ALA B  86       1.895   5.096 -15.515  1.00 11.31           H  
ATOM   3822  HA  ALA B  86       2.777   4.231 -12.910  1.00 11.31           H  
ATOM   3823  HB1 ALA B  86       1.403   6.128 -12.058  1.00 11.31           H  
ATOM   3824  HB2 ALA B  86       0.630   6.269 -13.655  1.00 11.31           H  
ATOM   3825  HB3 ALA B  86       2.372   6.587 -13.478  1.00 11.31           H  
ATOM   3826  N   ALA B  87      -0.346   3.464 -13.565  1.00 10.75           N  
ATOM   3827  CA  ALA B  87      -1.474   2.686 -13.116  1.00 11.42           C  
ATOM   3828  C   ALA B  87      -1.124   1.206 -13.003  1.00 10.85           C  
ATOM   3829  O   ALA B  87      -1.528   0.555 -12.038  1.00 11.24           O  
ATOM   3830  CB  ALA B  87      -2.660   2.875 -14.082  1.00 11.25           C  
ATOM   3831  HN  ALA B  87      -0.397   3.947 -14.518  1.00 11.10           H  
ATOM   3832  HA  ALA B  87      -1.771   3.046 -12.131  1.00 11.10           H  
ATOM   3833  HB1 ALA B  87      -3.508   2.284 -13.736  1.00 11.10           H  
ATOM   3834  HB2 ALA B  87      -2.372   2.546 -15.081  1.00 11.10           H  
ATOM   3835  HB3 ALA B  87      -2.940   3.928 -14.113  1.00 11.10           H  
ATOM   3836  N   ALA B  88      -0.392   0.682 -13.989  1.00 10.46           N  
ATOM   3837  CA  ALA B  88      -0.029  -0.768 -13.946  1.00  9.39           C  
ATOM   3838  C   ALA B  88       0.796  -1.042 -12.704  1.00 10.10           C  
ATOM   3839  O   ALA B  88       0.531  -1.996 -11.983  1.00 10.31           O  
ATOM   3840  CB  ALA B  88       0.736  -1.166 -15.175  1.00  9.47           C  
ATOM   3841  HN  ALA B  88      -0.068   1.295 -14.804  1.00  9.95           H  
ATOM   3842  HA  ALA B  88      -0.944  -1.358 -13.896  1.00  9.95           H  
ATOM   3843  HB1 ALA B  88       0.988  -2.225 -15.120  1.00  9.95           H  
ATOM   3844  HB2 ALA B  88       1.651  -0.578 -15.240  1.00  9.95           H  
ATOM   3845  HB3 ALA B  88       0.124  -0.984 -16.059  1.00  9.95           H  
ATOM   3846  N   TYR B  89       1.764  -0.169 -12.422  1.00 10.35           N  
ATOM   3847  CA  TYR B  89       2.561  -0.365 -11.208  1.00 10.46           C  
ATOM   3848  C   TYR B  89       1.725  -0.244  -9.932  1.00  9.78           C  
ATOM   3849  O   TYR B  89       1.965  -0.962  -8.965  1.00  9.56           O  
ATOM   3850  CB  TYR B  89       3.715   0.613 -11.168  1.00 10.23           C  
ATOM   3851  CG  TYR B  89       4.933   0.203 -11.950  1.00 11.14           C  
ATOM   3852  CD1 TYR B  89       5.370   0.972 -13.038  1.00 10.83           C  
ATOM   3853  CD2 TYR B  89       5.681  -0.935 -11.579  1.00 10.98           C  
ATOM   3854  CE1 TYR B  89       6.535   0.623 -13.731  1.00 10.90           C  
ATOM   3855  CE2 TYR B  89       6.836  -1.296 -12.277  1.00 10.01           C  
ATOM   3856  CZ  TYR B  89       7.261  -0.492 -13.348  1.00 11.30           C  
ATOM   3857  OH  TYR B  89       8.420  -0.804 -14.007  1.00 11.44           O  
ATOM   3858  HN  TYR B  89       1.955   0.660 -13.071  1.00 10.58           H  
ATOM   3859  HA  TYR B  89       2.977  -1.372 -11.241  1.00 10.58           H  
ATOM   3860  HB1 TYR B  89       3.364   1.565 -11.567  1.00 10.58           H  
ATOM   3861  HB2 TYR B  89       4.011   0.742 -10.127  1.00 10.58           H  
ATOM   3862  HD1 TYR B  89       4.799   1.848 -13.346  1.00 10.58           H  
ATOM   3863  HD2 TYR B  89       5.352  -1.541 -10.735  1.00 10.58           H  
ATOM   3864  HE1 TYR B  89       6.871   1.229 -14.572  1.00 10.58           H  
ATOM   3865  HE2 TYR B  89       7.398  -2.186 -11.995  1.00 10.58           H  
ATOM   3866  HH  TYR B  89       8.212  -0.969 -15.023  1.00 10.58           H  
ATOM   3867  N   ARG B  90       0.757   0.665  -9.891  1.00  9.51           N  
ATOM   3868  CA  ARG B  90      -0.049   0.798  -8.684  0.80  8.36           C  
ATOM   3869  C   ARG B  90      -0.707  -0.576  -8.514  1.00 10.25           C  
ATOM   3870  O   ARG B  90      -0.651  -1.128  -7.403  1.00 10.74           O  
ATOM   3871  CB  ARG B  90      -1.064   1.940  -8.814  0.80  7.74           C  
ATOM   3872  CG  ARG B  90      -0.418   3.209  -9.426  0.80  7.72           C  
ATOM   3873  CD  ARG B  90      -1.156   4.519  -9.173  0.80 12.93           C  
ATOM   3874  NE  ARG B  90      -0.336   5.413  -8.370  0.80 15.47           N1+
ATOM   3875  CZ  ARG B  90       0.455   4.974  -7.401  0.80 14.76           C  
ATOM   3876  NH1 ARG B  90       0.517   3.682  -7.148  0.80 11.66           N1+
ATOM   3877  NH2 ARG B  90       1.187   5.809  -6.705  0.80 16.54           N  
ATOM   3878  HN  ARG B  90       0.571   1.294 -10.736  1.00 11.43           H  
ATOM   3879  HA  ARG B  90       0.605   0.992  -7.834  0.80 11.43           H  
ATOM   3880  HB1 ARG B  90      -1.882   1.615  -9.456  0.80 11.43           H  
ATOM   3881  HB2 ARG B  90      -1.452   2.183  -7.825  0.80 11.43           H  
ATOM   3882  HG1 ARG B  90       0.586   3.306  -9.012  0.80 11.43           H  
ATOM   3883  HG2 ARG B  90      -0.354   3.064 -10.504  0.80 11.43           H  
ATOM   3884  HD1 ARG B  90      -1.379   4.996 -10.127  0.80 11.43           H  
ATOM   3885  HD2 ARG B  90      -2.086   4.311  -8.644  0.80 11.43           H  
ATOM   3886  HE  ARG B  90      -0.373   6.464  -8.569  0.80 11.43           H  
ATOM   3887 1HH1 ARG B  90      -0.069   2.996  -7.723  0.80 11.43           H  
ATOM   3888 2HH1 ARG B  90       1.153   3.320  -6.368  0.80 11.43           H  
ATOM   3889 1HH2 ARG B  90       1.150   6.857  -6.916  0.80 11.43           H  
ATOM   3890 2HH2 ARG B  90       1.822   5.442  -5.925  0.80 11.43           H  
ATOM   3891  N   GLU B  91      -1.296  -1.133  -9.579  1.00 10.29           N  
ATOM   3892  CA  GLU B  91      -1.991  -2.413  -9.452  1.00 10.69           C  
ATOM   3893  C   GLU B  91      -1.077  -3.530  -8.966  1.00 10.26           C  
ATOM   3894  O   GLU B  91      -1.518  -4.394  -8.206  1.00 11.05           O  
ATOM   3895  CB  GLU B  91      -2.750  -2.799 -10.738  1.00 10.88           C  
ATOM   3896  CG  GLU B  91      -3.881  -1.816 -11.086  1.00 14.06           C  
ATOM   3897  CD  GLU B  91      -5.179  -2.494 -11.592  1.00 17.71           C  
ATOM   3898  OE1 GLU B  91      -5.290  -3.758 -11.750  1.00 15.88           O  
ATOM   3899  OE2 GLU B  91      -6.141  -1.705 -11.810  1.00 22.53           O1-
ATOM   3900  HN  GLU B  91      -1.258  -0.639 -10.528  1.00 13.71           H  
ATOM   3901  HA  GLU B  91      -2.747  -2.276  -8.679  1.00 13.71           H  
ATOM   3902  HB1 GLU B  91      -2.042  -2.821 -11.566  1.00 13.71           H  
ATOM   3903  HB2 GLU B  91      -3.181  -3.791 -10.602  1.00 13.71           H  
ATOM   3904  HG1 GLU B  91      -4.122  -1.242 -10.191  1.00 13.71           H  
ATOM   3905  HG2 GLU B  91      -3.521  -1.143 -11.864  1.00 13.71           H  
ATOM   3906  N   VAL B  92       0.189  -3.504  -9.379  1.00 10.38           N  
ATOM   3907  CA  VAL B  92       1.162  -4.475  -8.896  1.00  9.64           C  
ATOM   3908  C   VAL B  92       1.267  -4.294  -7.368  1.00  9.80           C  
ATOM   3909  O   VAL B  92       1.271  -5.276  -6.643  1.00  9.88           O  
ATOM   3910  CB  VAL B  92       2.544  -4.263  -9.544  1.00 10.10           C  
ATOM   3911  CG1 VAL B  92       3.637  -5.092  -8.863  1.00  9.18           C  
ATOM   3912  CG2 VAL B  92       2.464  -4.595 -11.046  1.00 12.05           C  
ATOM   3913  HN  VAL B  92       0.497  -2.756 -10.079  1.00 10.15           H  
ATOM   3914  HA  VAL B  92       0.809  -5.482  -9.118  1.00 10.15           H  
ATOM   3915  HB  VAL B  92       2.807  -3.210  -9.444  1.00 10.15           H  
ATOM   3916 1HG1 VAL B  92       4.592  -4.909  -9.355  1.00 10.15           H  
ATOM   3917 2HG1 VAL B  92       3.389  -6.151  -8.935  1.00 10.15           H  
ATOM   3918 3HG1 VAL B  92       3.709  -4.807  -7.813  1.00 10.15           H  
ATOM   3919 1HG2 VAL B  92       3.441  -4.445 -11.504  1.00 10.15           H  
ATOM   3920 2HG2 VAL B  92       1.735  -3.941 -11.525  1.00 10.15           H  
ATOM   3921 3HG2 VAL B  92       2.159  -5.634 -11.173  1.00 10.15           H  
ATOM   3922  N   ALA B  93       1.340  -3.043  -6.887  1.00  9.13           N  
ATOM   3923  CA  ALA B  93       1.515  -2.831  -5.451  1.00  9.01           C  
ATOM   3924  C   ALA B  93       0.317  -3.364  -4.662  1.00  9.04           C  
ATOM   3925  O   ALA B  93       0.475  -4.007  -3.609  1.00  9.04           O  
ATOM   3926  CB  ALA B  93       1.747  -1.343  -5.144  1.00  8.98           C  
ATOM   3927  HN  ALA B  93       1.271  -2.206  -7.550  1.00  9.04           H  
ATOM   3928  HA  ALA B  93       2.400  -3.383  -5.134  1.00  9.04           H  
ATOM   3929  HB1 ALA B  93       1.875  -1.209  -4.070  1.00  9.04           H  
ATOM   3930  HB2 ALA B  93       0.888  -0.763  -5.483  1.00  9.04           H  
ATOM   3931  HB3 ALA B  93       2.643  -1.000  -5.661  1.00  9.04           H  
ATOM   3932  N   LYS B  94      -0.873  -3.155  -5.210  1.00  8.71           N  
ATOM   3933  CA  LYS B  94      -1.988  -3.687  -4.558  0.80 10.16           C  
ATOM   3934  C   LYS B  94      -2.066  -5.226  -4.521  1.00  9.67           C  
ATOM   3935  O   LYS B  94      -2.375  -5.831  -3.500  1.00 11.01           O  
ATOM   3936  CB  LYS B  94      -3.250  -3.228  -5.280  0.80 11.30           C  
ATOM   3937  CG  LYS B  94      -4.562  -3.642  -4.686  0.80 17.91           C  
ATOM   3938  CD  LYS B  94      -5.722  -3.055  -5.507  0.80 24.11           C  
ATOM   3939  CE  LYS B  94      -7.091  -3.470  -4.953  0.80 28.28           C  
ATOM   3940  NZ  LYS B  94      -8.237  -2.911  -5.737  0.80 29.57           N1+
ATOM   3941  HN  LYS B  94      -0.975  -2.599  -6.119  1.00 16.75           H  
ATOM   3942  HA  LYS B  94      -2.011  -3.309  -3.536  0.80 16.75           H  
ATOM   3943  HB1 LYS B  94      -3.233  -2.139  -5.312  0.80 16.75           H  
ATOM   3944  HB2 LYS B  94      -3.210  -3.622  -6.295  0.80 16.75           H  
ATOM   3945  HG1 LYS B  94      -4.632  -4.730  -4.690  0.80 16.75           H  
ATOM   3946  HG2 LYS B  94      -4.625  -3.277  -3.661  0.80 16.75           H  
ATOM   3947  HD1 LYS B  94      -5.651  -1.968  -5.488  0.80 16.75           H  
ATOM   3948  HD2 LYS B  94      -5.638  -3.407  -6.535  0.80 16.75           H  
ATOM   3949  HE1 LYS B  94      -7.157  -4.558  -4.971  0.80 16.75           H  
ATOM   3950  HE2 LYS B  94      -7.170  -3.118  -3.925  0.80 16.75           H  
ATOM   3951  HZ1 LYS B  94      -9.159  -3.235  -5.302  0.80 16.75           H  
ATOM   3952  HZ2 LYS B  94      -8.180  -3.255  -6.748  0.80 16.75           H  
ATOM   3953  HZ3 LYS B  94      -8.193  -1.842  -5.722  0.80 16.75           H  
ATOM   3954  N   GLU B  95      -1.668  -5.855  -5.623  1.00  9.30           N  
ATOM   3955  CA  GLU B  95      -1.668  -7.317  -5.710  1.00 10.04           C  
ATOM   3956  C   GLU B  95      -0.604  -7.920  -4.790  1.00  9.75           C  
ATOM   3957  O   GLU B  95      -0.862  -8.867  -4.063  1.00 10.22           O  
ATOM   3958  CB  GLU B  95      -1.439  -7.735  -7.164  1.00 11.44           C  
ATOM   3959  CG  GLU B  95      -2.746  -7.615  -7.976  1.00 12.08           C  
ATOM   3960  CD  GLU B  95      -3.832  -8.539  -7.419  1.00 15.40           C  
ATOM   3961  OE1 GLU B  95      -3.806  -9.748  -7.716  1.00 17.43           O  
ATOM   3962  OE2 GLU B  95      -4.708  -8.084  -6.638  1.00 18.67           O1-
ATOM   3963  HN  GLU B  95      -1.341  -5.281  -6.464  1.00 12.70           H  
ATOM   3964  HA  GLU B  95      -2.645  -7.682  -5.395  1.00 12.70           H  
ATOM   3965  HB1 GLU B  95      -0.681  -7.089  -7.607  1.00 12.70           H  
ATOM   3966  HB2 GLU B  95      -1.095  -8.769  -7.189  1.00 12.70           H  
ATOM   3967  HG1 GLU B  95      -3.099  -6.585  -7.931  1.00 12.70           H  
ATOM   3968  HG2 GLU B  95      -2.546  -7.886  -9.013  1.00 12.70           H  
ATOM   3969  N   VAL B  96       0.583  -7.338  -4.787  1.00  9.06           N  
ATOM   3970  CA  VAL B  96       1.628  -7.788  -3.877  1.00  9.86           C  
ATOM   3971  C   VAL B  96       1.136  -7.714  -2.410  1.00  9.61           C  
ATOM   3972  O   VAL B  96       1.343  -8.622  -1.619  1.00  9.63           O  
ATOM   3973  CB  VAL B  96       2.896  -6.917  -4.060  1.00  9.09           C  
ATOM   3974  CG1 VAL B  96       3.867  -7.112  -2.880  1.00  9.87           C  
ATOM   3975  CG2 VAL B  96       3.591  -7.234  -5.416  1.00 10.74           C  
ATOM   3976  HN  VAL B  96       0.778  -6.529  -5.459  1.00  9.69           H  
ATOM   3977  HA  VAL B  96       1.876  -8.823  -4.112  1.00  9.69           H  
ATOM   3978  HB  VAL B  96       2.588  -5.871  -4.075  1.00  9.69           H  
ATOM   3979 1HG1 VAL B  96       4.750  -6.491  -3.029  1.00  9.69           H  
ATOM   3980 2HG1 VAL B  96       4.165  -8.159  -2.823  1.00  9.69           H  
ATOM   3981 3HG1 VAL B  96       3.374  -6.824  -1.952  1.00  9.69           H  
ATOM   3982 1HG2 VAL B  96       4.479  -6.611  -5.524  1.00  9.69           H  
ATOM   3983 2HG2 VAL B  96       2.902  -7.028  -6.235  1.00  9.69           H  
ATOM   3984 3HG2 VAL B  96       3.880  -8.285  -5.440  1.00  9.69           H  
ATOM   3985  N   THR B  97       0.463  -6.622  -2.066  1.00  9.30           N  
ATOM   3986  CA  THR B  97      -0.080  -6.463  -0.717  1.00  9.04           C  
ATOM   3987  C   THR B  97      -1.154  -7.503  -0.426  1.00  9.55           C  
ATOM   3988  O   THR B  97      -1.140  -8.149   0.620  1.00 10.21           O  
ATOM   3989  CB  THR B  97      -0.627  -5.030  -0.540  1.00  9.42           C  
ATOM   3990  CG2 THR B  97      -1.213  -4.853   0.849  1.00  8.30           C  
ATOM   3991  OG1 THR B  97       0.463  -4.108  -0.770  1.00  8.83           O  
ATOM   3992  HN  THR B  97       0.316  -5.846  -2.787  1.00  9.24           H  
ATOM   3993  HA  THR B  97       0.733  -6.606  -0.005  1.00  9.24           H  
ATOM   3994  HB  THR B  97      -1.406  -4.852  -1.281  1.00  9.24           H  
ATOM   3995  HG1 THR B  97       1.230  -4.293  -0.077  1.00  9.24           H  
ATOM   3996 1HG2 THR B  97      -1.594  -3.837   0.957  1.00  9.24           H  
ATOM   3997 2HG2 THR B  97      -0.439  -5.031   1.596  1.00  9.24           H  
ATOM   3998 3HG2 THR B  97      -2.027  -5.563   0.994  1.00  9.24           H  
ATOM   3999  N   ARG B  98      -2.096  -7.636  -1.357  1.00 10.04           N  
ATOM   4000  CA  ARG B  98      -3.210  -8.591  -1.195  1.00 10.06           C  
ATOM   4001  C   ARG B  98      -2.692 -10.009  -0.946  1.00 10.07           C  
ATOM   4002  O   ARG B  98      -3.240 -10.762  -0.114  1.00 10.44           O  
ATOM   4003  CB  ARG B  98      -4.119  -8.548  -2.442  1.00 10.59           C  
ATOM   4004  CG  ARG B  98      -5.412  -9.388  -2.268  1.00 12.82           C  
ATOM   4005  CD  ARG B  98      -6.293  -9.397  -3.517  1.00 15.92           C  
ATOM   4006  NE  ARG B  98      -5.647 -10.034  -4.668  1.00 18.74           N1+
ATOM   4007  CZ  ARG B  98      -5.451 -11.349  -4.820  1.00 21.63           C  
ATOM   4008  NH1 ARG B  98      -5.842 -12.219  -3.899  1.00 22.46           N1+
ATOM   4009  NH2 ARG B  98      -4.862 -11.802  -5.918  1.00 20.38           N  
ATOM   4010  HN  ARG B  98      -2.045  -7.037  -2.242  1.00 14.83           H  
ATOM   4011  HA  ARG B  98      -3.800  -8.285  -0.331  1.00 14.83           H  
ATOM   4012  HB1 ARG B  98      -4.399  -7.512  -2.634  1.00 14.83           H  
ATOM   4013  HB2 ARG B  98      -3.562  -8.938  -3.294  1.00 14.83           H  
ATOM   4014  HG1 ARG B  98      -5.130 -10.415  -2.035  1.00 14.83           H  
ATOM   4015  HG2 ARG B  98      -5.987  -8.972  -1.441  1.00 14.83           H  
ATOM   4016  HD1 ARG B  98      -7.211  -9.939  -3.290  1.00 14.83           H  
ATOM   4017  HD2 ARG B  98      -6.534  -8.367  -3.780  1.00 14.83           H  
ATOM   4018  HE  ARG B  98      -5.303  -9.394  -5.453  1.00 14.83           H  
ATOM   4019 1HH1 ARG B  98      -6.327 -11.875  -3.009  1.00 14.83           H  
ATOM   4020 2HH1 ARG B  98      -5.673 -13.265  -4.045  1.00 14.83           H  
ATOM   4021 1HH2 ARG B  98      -4.546 -11.117  -6.677  1.00 14.83           H  
ATOM   4022 2HH2 ARG B  98      -4.703 -12.852  -6.045  1.00 14.83           H  
ATOM   4023  N   LEU B  99      -1.632 -10.374  -1.663  1.00 10.19           N  
ATOM   4024  CA  LEU B  99      -1.094 -11.717  -1.577  1.00 10.66           C  
ATOM   4025  C   LEU B  99      -0.329 -11.983  -0.291  1.00 11.26           C  
ATOM   4026  O   LEU B  99      -0.116 -13.152   0.056  1.00 12.20           O  
ATOM   4027  CB  LEU B  99      -0.168 -11.971  -2.766  1.00 10.51           C  
ATOM   4028  CG  LEU B  99      -0.855 -12.033  -4.127  1.00 10.61           C  
ATOM   4029  CD1 LEU B  99       0.213 -11.885  -5.212  1.00 13.20           C  
ATOM   4030  CD2 LEU B  99      -1.608 -13.356  -4.293  1.00 12.41           C  
ATOM   4031  HN  LEU B  99      -1.169  -9.663  -2.315  1.00 11.38           H  
ATOM   4032  HA  LEU B  99      -1.924 -12.422  -1.633  1.00 11.38           H  
ATOM   4033  HB1 LEU B  99       0.568 -11.168  -2.797  1.00 11.38           H  
ATOM   4034  HB2 LEU B  99       0.338 -12.922  -2.601  1.00 11.38           H  
ATOM   4035  HG  LEU B  99      -1.562 -11.207  -4.208  1.00 11.38           H  
ATOM   4036 1HD1 LEU B  99      -0.258 -11.927  -6.194  1.00 11.38           H  
ATOM   4037 2HD1 LEU B  99       0.937 -12.695  -5.122  1.00 11.38           H  
ATOM   4038 3HD1 LEU B  99       0.722 -10.928  -5.094  1.00 11.38           H  
ATOM   4039 1HD2 LEU B  99      -2.091 -13.380  -5.270  1.00 11.38           H  
ATOM   4040 2HD2 LEU B  99      -2.364 -13.445  -3.513  1.00 11.38           H  
ATOM   4041 3HD2 LEU B  99      -0.906 -14.186  -4.215  1.00 11.38           H  
ATOM   4042  N   GLY B 100       0.065 -10.909   0.403  1.00 10.98           N  
ATOM   4043  CA  GLY B 100       0.762 -10.997   1.676  1.00 11.72           C  
ATOM   4044  C   GLY B 100       2.160 -11.581   1.555  1.00 11.60           C  
ATOM   4045  O   GLY B 100       2.718 -12.067   2.538  1.00 12.79           O  
ATOM   4046  HN  GLY B 100      -0.143  -9.939   0.002  1.00 11.77           H  
ATOM   4047  HA1 GLY B 100       0.841  -9.995   2.098  1.00 11.77           H  
ATOM   4048  HA2 GLY B 100       0.180 -11.629   2.347  1.00 11.77           H  
ATOM   4049  N   VAL B 101       2.722 -11.536   0.348  1.00 11.40           N  
ATOM   4050  CA  VAL B 101       4.071 -12.064   0.115  1.00 11.06           C  
ATOM   4051  C   VAL B 101       5.133 -11.232   0.817  1.00 11.48           C  
ATOM   4052  O   VAL B 101       4.940 -10.037   1.045  1.00 11.87           O  
ATOM   4053  CB  VAL B 101       4.415 -12.159  -1.395  1.00 11.16           C  
ATOM   4054  CG1 VAL B 101       3.523 -13.191  -2.054  1.00 12.98           C  
ATOM   4055  CG2 VAL B 101       4.262 -10.803  -2.108  1.00 11.26           C  
ATOM   4056  HN  VAL B 101       2.179 -11.106  -0.468  1.00 11.60           H  
ATOM   4057  HA  VAL B 101       4.110 -13.071   0.529  1.00 11.60           H  
ATOM   4058  HB  VAL B 101       5.450 -12.485  -1.493  1.00 11.60           H  
ATOM   4059 1HG1 VAL B 101       3.765 -13.257  -3.115  1.00 11.60           H  
ATOM   4060 2HG1 VAL B 101       2.480 -12.898  -1.938  1.00 11.60           H  
ATOM   4061 3HG1 VAL B 101       3.681 -14.162  -1.584  1.00 11.60           H  
ATOM   4062 1HG2 VAL B 101       4.513 -10.916  -3.163  1.00 11.60           H  
ATOM   4063 2HG2 VAL B 101       4.932 -10.074  -1.652  1.00 11.60           H  
ATOM   4064 3HG2 VAL B 101       3.232 -10.457  -2.015  1.00 11.60           H  
ATOM   4065  N   ASN B 102       6.241 -11.884   1.155  1.00 11.62           N  
ATOM   4066  CA  ASN B 102       7.406 -11.228   1.737  1.00 12.23           C  
ATOM   4067  C   ASN B 102       8.354 -10.625   0.696  1.00 11.33           C  
ATOM   4068  O   ASN B 102       9.190  -9.778   1.040  1.00 11.36           O  
ATOM   4069  CB  ASN B 102       8.210 -12.226   2.574  1.00 13.13           C  
ATOM   4070  CG  ASN B 102       7.434 -12.721   3.761  1.00 17.99           C  
ATOM   4071  ND2 ASN B 102       7.218 -14.034   3.828  1.00 22.02           N  
ATOM   4072  OD1 ASN B 102       6.981 -11.927   4.580  1.00 23.26           O  
ATOM   4073  HN  ASN B 102       6.280 -12.941   0.992  1.00 15.37           H  
ATOM   4074  HA  ASN B 102       7.060 -10.429   2.392  1.00 15.37           H  
ATOM   4075  HB1 ASN B 102       8.475 -13.078   1.947  1.00 15.37           H  
ATOM   4076  HB2 ASN B 102       9.118 -11.738   2.927  1.00 15.37           H  
ATOM   4077 1HD2 ASN B 102       7.591 -14.678   3.059  1.00 15.37           H  
ATOM   4078 2HD2 ASN B 102       6.671 -14.445   4.651  1.00 15.37           H  
ATOM   4079  N   SER B 103       8.241 -11.081  -0.553  1.00 10.94           N  
ATOM   4080  CA  SER B 103       9.150 -10.623  -1.607  1.00  9.22           C  
ATOM   4081  C   SER B 103       8.492 -10.777  -2.979  1.00  9.18           C  
ATOM   4082  O   SER B 103       7.546 -11.564  -3.139  1.00  9.32           O  
ATOM   4083  CB  SER B 103      10.471 -11.388  -1.596  1.00  9.55           C  
ATOM   4084  OG  SER B 103      10.247 -12.779  -1.828  1.00  9.86           O  
ATOM   4085  HN  SER B 103       7.476 -11.791  -0.788  1.00  9.68           H  
ATOM   4086  HA  SER B 103       9.362  -9.566  -1.444  1.00  9.68           H  
ATOM   4087  HB1 SER B 103      11.120 -10.994  -2.378  1.00  9.68           H  
ATOM   4088  HB2 SER B 103      10.951 -11.259  -0.626  1.00  9.68           H  
ATOM   4089  HG  SER B 103       9.625 -13.164  -1.075  1.00  9.68           H  
ATOM   4090  N   VAL B 104       9.004 -10.024  -3.943  1.00  8.45           N  
ATOM   4091  CA  VAL B 104       8.466 -10.027  -5.283  1.00  8.92           C  
ATOM   4092  C   VAL B 104       9.583  -9.695  -6.267  1.00  8.39           C  
ATOM   4093  O   VAL B 104      10.417  -8.821  -6.018  1.00  9.26           O  
ATOM   4094  CB  VAL B 104       7.302  -8.997  -5.418  1.00  7.90           C  
ATOM   4095  CG1 VAL B 104       7.735  -7.579  -4.976  1.00  9.91           C  
ATOM   4096  CG2 VAL B 104       6.765  -8.949  -6.870  1.00  8.49           C  
ATOM   4097  HN  VAL B 104       9.841  -9.395  -3.721  1.00  8.76           H  
ATOM   4098  HA  VAL B 104       8.083 -11.023  -5.507  1.00  8.76           H  
ATOM   4099  HB  VAL B 104       6.489  -9.320  -4.768  1.00  8.76           H  
ATOM   4100 1HG1 VAL B 104       6.896  -6.892  -5.085  1.00  8.76           H  
ATOM   4101 2HG1 VAL B 104       8.564  -7.241  -5.598  1.00  8.76           H  
ATOM   4102 3HG1 VAL B 104       8.050  -7.603  -3.933  1.00  8.76           H  
ATOM   4103 1HG2 VAL B 104       5.955  -8.223  -6.934  1.00  8.76           H  
ATOM   4104 2HG2 VAL B 104       6.393  -9.934  -7.153  1.00  8.76           H  
ATOM   4105 3HG2 VAL B 104       7.569  -8.657  -7.546  1.00  8.76           H  
ATOM   4106  N   ALA B 105       9.558 -10.384  -7.403  1.00  8.56           N  
ATOM   4107  CA  ALA B 105      10.486 -10.161  -8.495  1.00  8.66           C  
ATOM   4108  C   ALA B 105       9.759  -9.335  -9.548  1.00  9.43           C  
ATOM   4109  O   ALA B 105       8.647  -9.672  -9.937  1.00  9.64           O  
ATOM   4110  CB  ALA B 105      10.875 -11.498  -9.087  1.00  9.07           C  
ATOM   4111  HN  ALA B 105       8.814 -11.144  -7.518  1.00  9.07           H  
ATOM   4112  HA  ALA B 105      11.370  -9.631  -8.140  1.00  9.07           H  
ATOM   4113  HB1 ALA B 105      11.573 -11.342  -9.910  1.00  9.07           H  
ATOM   4114  HB2 ALA B 105       9.984 -12.005  -9.458  1.00  9.07           H  
ATOM   4115  HB3 ALA B 105      11.349 -12.111  -8.320  1.00  9.07           H  
ATOM   4116  N   ILE B 106      10.373  -8.218  -9.960  0.50  8.44           N  
ATOM   4117  CA  ILE B 106       9.698  -7.233 -10.848  0.50  8.26           C  
ATOM   4118  C   ILE B 106      10.588  -6.778 -12.014  0.50  8.91           C  
ATOM   4119  O   ILE B 106      11.720  -6.341 -11.784  0.50  9.51           O  
ATOM   4120  CB  ILE B 106       9.287  -5.950 -10.062  0.50  7.25           C  
ATOM   4121  CG1 ILE B 106       8.476  -6.302  -8.813  0.50  4.34           C  
ATOM   4122  CG2 ILE B 106       8.497  -4.995 -10.972  0.50  6.78           C  
ATOM   4123  CD1 ILE B 106       7.935  -5.059  -8.040  0.50  5.69           C  
ATOM   4124  HN  ILE B 106      11.377  -8.029  -9.642  0.50  7.40           H  
ATOM   4125  HA  ILE B 106       8.798  -7.693 -11.257  0.50  7.40           H  
ATOM   4126  HB  ILE B 106      10.197  -5.441  -9.744  0.50  7.40           H  
ATOM   4127 1HG1 ILE B 106       7.627  -6.914  -9.117  0.50  7.40           H  
ATOM   4128 2HG1 ILE B 106       9.114  -6.874  -8.139  0.50  7.40           H  
ATOM   4129 1HG2 ILE B 106       8.217  -4.104 -10.409  0.50  7.40           H  
ATOM   4130 2HG2 ILE B 106       7.597  -5.495 -11.331  0.50  7.40           H  
ATOM   4131 3HG2 ILE B 106       9.116  -4.708 -11.822  0.50  7.40           H  
ATOM   4132 1HD1 ILE B 106       7.371  -5.390  -7.168  0.50  7.40           H  
ATOM   4133 2HD1 ILE B 106       7.284  -4.479  -8.694  0.50  7.40           H  
ATOM   4134 3HD1 ILE B 106       8.771  -4.439  -7.717  0.50  7.40           H  
ATOM   4135  N   PRO B 107      10.087  -6.866 -13.261  1.00  9.42           N  
ATOM   4136  CA  PRO B 107      10.816  -6.281 -14.400  1.00 10.10           C  
ATOM   4137  C   PRO B 107      10.403  -4.839 -14.617  1.00 10.71           C  
ATOM   4138  O   PRO B 107       9.398  -4.399 -14.080  1.00 10.67           O  
ATOM   4139  CB  PRO B 107      10.369  -7.172 -15.564  1.00 11.30           C  
ATOM   4140  CG  PRO B 107       8.880  -7.415 -15.268  1.00  9.97           C  
ATOM   4141  CD  PRO B 107       8.792  -7.453 -13.691  1.00  9.60           C  
ATOM   4142  HA  PRO B 107      11.893  -6.355 -14.248  1.00 10.25           H  
ATOM   4143  HB1 PRO B 107      10.500  -6.662 -16.519  1.00 10.25           H  
ATOM   4144  HB2 PRO B 107      10.924  -8.110 -15.573  1.00 10.25           H  
ATOM   4145  HG1 PRO B 107       8.270  -6.605 -15.668  1.00 10.25           H  
ATOM   4146  HG2 PRO B 107       8.552  -8.363 -15.695  1.00 10.25           H  
ATOM   4147  HD1 PRO B 107       7.954  -6.855 -13.332  1.00 10.25           H  
ATOM   4148  HD2 PRO B 107       8.689  -8.476 -13.331  1.00 10.25           H  
ATOM   4149  N   LEU B 108      11.196  -4.074 -15.374  1.00 10.42           N  
ATOM   4150  CA  LEU B 108      10.792  -2.689 -15.641  1.00 10.40           C  
ATOM   4151  C   LEU B 108       9.798  -2.694 -16.803  1.00 10.38           C  
ATOM   4152  O   LEU B 108      10.139  -2.980 -17.976  1.00 11.36           O  
ATOM   4153  CB  LEU B 108      11.997  -1.814 -15.959  1.00 10.80           C  
ATOM   4154  CG  LEU B 108      12.963  -1.613 -14.772  1.00 12.10           C  
ATOM   4155  CD1 LEU B 108      14.109  -0.724 -15.258  1.00 15.20           C  
ATOM   4156  CD2 LEU B 108      12.289  -1.006 -13.522  1.00 13.68           C  
ATOM   4157  HN  LEU B 108      12.107  -4.464 -15.777  1.00 11.79           H  
ATOM   4158  HA  LEU B 108      10.295  -2.292 -14.756  1.00 11.79           H  
ATOM   4159  HB1 LEU B 108      12.550  -2.278 -16.775  1.00 11.79           H  
ATOM   4160  HB2 LEU B 108      11.635  -0.835 -16.275  1.00 11.79           H  
ATOM   4161  HG  LEU B 108      13.376  -2.584 -14.500  1.00 11.79           H  
ATOM   4162 1HD1 LEU B 108      14.813  -0.560 -14.443  1.00 11.79           H  
ATOM   4163 2HD1 LEU B 108      13.710   0.234 -15.591  1.00 11.79           H  
ATOM   4164 3HD1 LEU B 108      14.621  -1.212 -16.087  1.00 11.79           H  
ATOM   4165 1HD2 LEU B 108      13.028  -0.893 -12.729  1.00 11.79           H  
ATOM   4166 2HD2 LEU B 108      11.490  -1.666 -13.183  1.00 11.79           H  
ATOM   4167 3HD2 LEU B 108      11.873  -0.030 -13.771  1.00 11.79           H  
ATOM   4168  N   LEU B 109       8.551  -2.410 -16.448  1.00 10.07           N  
ATOM   4169  CA  LEU B 109       7.471  -2.400 -17.425  1.00  9.83           C  
ATOM   4170  C   LEU B 109       7.678  -1.328 -18.501  1.00 10.36           C  
ATOM   4171  O   LEU B 109       8.224  -0.241 -18.234  1.00 10.32           O  
ATOM   4172  CB  LEU B 109       6.123  -2.164 -16.708  1.00 10.07           C  
ATOM   4173  CG  LEU B 109       5.780  -3.137 -15.580  1.00  9.96           C  
ATOM   4174  CD1 LEU B 109       4.440  -2.685 -14.958  1.00 10.77           C  
ATOM   4175  CD2 LEU B 109       5.638  -4.558 -16.138  1.00 11.36           C  
ATOM   4176  HN  LEU B 109       8.335  -2.184 -15.425  1.00 10.34           H  
ATOM   4177  HA  LEU B 109       7.437  -3.375 -17.911  1.00 10.34           H  
ATOM   4178  HB1 LEU B 109       6.142  -1.159 -16.286  1.00 10.34           H  
ATOM   4179  HB2 LEU B 109       5.333  -2.230 -17.456  1.00 10.34           H  
ATOM   4180  HG  LEU B 109       6.564  -3.115 -14.823  1.00 10.34           H  
ATOM   4181 1HD1 LEU B 109       4.168  -3.362 -14.148  1.00 10.34           H  
ATOM   4182 2HD1 LEU B 109       3.661  -2.701 -15.721  1.00 10.34           H  
ATOM   4183 3HD1 LEU B 109       4.544  -1.673 -14.566  1.00 10.34           H  
ATOM   4184 1HD2 LEU B 109       5.394  -5.244 -15.327  1.00 10.34           H  
ATOM   4185 2HD2 LEU B 109       6.577  -4.863 -16.601  1.00 10.34           H  
ATOM   4186 3HD2 LEU B 109       4.843  -4.579 -16.883  1.00 10.34           H  
ATOM   4187  N   SER B 110       7.235  -1.681 -19.715  1.00 10.82           N  
ATOM   4188  CA  SER B 110       7.261  -0.802 -20.892  1.00 12.08           C  
ATOM   4189  C   SER B 110       8.682  -0.386 -21.324  1.00 13.30           C  
ATOM   4190  O   SER B 110       8.847   0.659 -21.958  1.00 13.97           O  
ATOM   4191  CB  SER B 110       6.358   0.439 -20.662  1.00 12.28           C  
ATOM   4192  OG  SER B 110       4.984   0.059 -20.518  1.00 12.09           O  
ATOM   4193  HN  SER B 110       6.837  -2.667 -19.835  1.00 12.42           H  
ATOM   4194  HA  SER B 110       6.827  -1.364 -21.719  1.00 12.42           H  
ATOM   4195  HB1 SER B 110       6.682   0.952 -19.756  1.00 12.42           H  
ATOM   4196  HB2 SER B 110       6.454   1.111 -21.515  1.00 12.42           H  
ATOM   4197  HG  SER B 110       4.663  -0.432 -21.389  1.00 12.42           H  
ATOM   4198  N   THR B 111       9.692  -1.197 -21.005  1.00 14.28           N  
ATOM   4199  CA  THR B 111      11.078  -0.871 -21.398  1.00 15.56           C  
ATOM   4200  C   THR B 111      11.696  -1.714 -22.514  1.00 17.75           C  
ATOM   4201  O   THR B 111      12.826  -1.458 -22.932  1.00 19.90           O  
ATOM   4202  CB  THR B 111      12.064  -0.959 -20.227  1.00 14.94           C  
ATOM   4203  CG2 THR B 111      11.731   0.035 -19.171  1.00 13.23           C  
ATOM   4204  OG1 THR B 111      12.062  -2.297 -19.710  1.00 15.49           O  
ATOM   4205  HN  THR B 111       9.496  -2.095 -20.457  1.00 15.88           H  
ATOM   4206  HA  THR B 111      11.079   0.164 -21.740  1.00 15.88           H  
ATOM   4207  HB  THR B 111      13.063  -0.738 -20.603  1.00 15.88           H  
ATOM   4208  HG1 THR B 111      11.097  -2.543 -19.377  1.00 15.88           H  
ATOM   4209 1HG2 THR B 111      12.446  -0.050 -18.353  1.00 15.88           H  
ATOM   4210 2HG2 THR B 111      10.726  -0.156 -18.795  1.00 15.88           H  
ATOM   4211 3HG2 THR B 111      11.777   1.040 -19.590  1.00 15.88           H  
ATOM   4212  N   GLY B 112      11.004  -2.733 -22.973  1.00 19.12           N  
ATOM   4213  CA  GLY B 112      11.567  -3.554 -24.054  1.00 18.67           C  
ATOM   4214  C   GLY B 112      10.842  -3.190 -25.329  1.00 18.32           C  
ATOM   4215  O   GLY B 112      10.911  -2.057 -25.796  1.00 18.74           O  
ATOM   4216  HN  GLY B 112      10.042  -2.962 -22.564  1.00 18.71           H  
ATOM   4217  HA1 GLY B 112      12.632  -3.348 -24.161  1.00 18.71           H  
ATOM   4218  HA2 GLY B 112      11.421  -4.611 -23.832  1.00 18.71           H  
ATOM   4219  N   VAL B 113      10.105  -4.145 -25.879  1.00 19.15           N  
ATOM   4220  CA  VAL B 113       9.441  -3.891 -27.148  1.00 19.47           C  
ATOM   4221  C   VAL B 113       8.247  -2.966 -26.977  1.00 18.51           C  
ATOM   4222  O   VAL B 113       7.639  -2.582 -27.981  1.00 19.06           O  
ATOM   4223  CB  VAL B 113       9.010  -5.188 -27.879  1.00 20.55           C  
ATOM   4224  CG1 VAL B 113      10.234  -6.025 -28.254  1.00 22.12           C  
ATOM   4225  CG2 VAL B 113       8.090  -5.991 -27.014  1.00 21.39           C  
ATOM   4226  HN  VAL B 113      10.000  -5.093 -25.394  1.00 20.04           H  
ATOM   4227  HA  VAL B 113      10.157  -3.380 -27.791  1.00 20.04           H  
ATOM   4228  HB  VAL B 113       8.481  -4.915 -28.792  1.00 20.04           H  
ATOM   4229 1HG1 VAL B 113       9.912  -6.932 -28.766  1.00 20.04           H  
ATOM   4230 2HG1 VAL B 113      10.782  -6.294 -27.351  1.00 20.04           H  
ATOM   4231 3HG1 VAL B 113      10.882  -5.447 -28.913  1.00 20.04           H  
ATOM   4232 1HG2 VAL B 113       7.796  -6.899 -27.540  1.00 20.04           H  
ATOM   4233 2HG2 VAL B 113       7.202  -5.402 -26.782  1.00 20.04           H  
ATOM   4234 3HG2 VAL B 113       8.601  -6.258 -26.089  1.00 20.04           H  
ATOM   4235  N   TYR B 114       7.919  -2.602 -25.731  1.00 16.64           N  
ATOM   4236  CA  TYR B 114       6.858  -1.590 -25.500  1.00 15.61           C  
ATOM   4237  C   TYR B 114       7.413  -0.190 -25.280  1.00 15.22           C  
ATOM   4238  O   TYR B 114       6.655   0.739 -25.013  1.00 13.84           O  
ATOM   4239  CB  TYR B 114       5.963  -1.955 -24.306  1.00 15.35           C  
ATOM   4240  CG  TYR B 114       4.869  -2.961 -24.560  1.00 13.45           C  
ATOM   4241  CD1 TYR B 114       4.809  -3.688 -25.736  1.00 14.42           C  
ATOM   4242  CD2 TYR B 114       3.896  -3.198 -23.582  1.00 15.13           C  
ATOM   4243  CE1 TYR B 114       3.802  -4.638 -25.952  1.00 14.91           C  
ATOM   4244  CE2 TYR B 114       2.887  -4.128 -23.788  1.00 14.86           C  
ATOM   4245  CZ  TYR B 114       2.844  -4.841 -24.973  1.00 13.96           C  
ATOM   4246  OH  TYR B 114       1.865  -5.792 -25.183  1.00 14.94           O  
ATOM   4247  HN  TYR B 114       8.424  -3.043 -24.897  1.00 14.86           H  
ATOM   4248  HA  TYR B 114       6.228  -1.561 -26.389  1.00 14.86           H  
ATOM   4249  HB1 TYR B 114       6.606  -2.357 -23.523  1.00 14.86           H  
ATOM   4250  HB2 TYR B 114       5.492  -1.037 -23.954  1.00 14.86           H  
ATOM   4251  HD1 TYR B 114       5.559  -3.518 -26.509  1.00 14.86           H  
ATOM   4252  HD2 TYR B 114       3.931  -2.644 -22.644  1.00 14.86           H  
ATOM   4253  HE1 TYR B 114       3.773  -5.210 -26.879  1.00 14.86           H  
ATOM   4254  HE2 TYR B 114       2.132  -4.296 -23.020  1.00 14.86           H  
ATOM   4255  HH  TYR B 114       1.315  -5.545 -26.043  1.00 14.86           H  
ATOM   4256  N   SER B 115       8.723  -0.021 -25.420  1.00 15.35           N  
ATOM   4257  CA  SER B 115       9.332   1.292 -25.152  1.00 16.37           C  
ATOM   4258  C   SER B 115       9.115   2.336 -26.253  1.00 17.66           C  
ATOM   4259  O   SER B 115       9.468   3.500 -26.071  1.00 16.83           O  
ATOM   4260  CB  SER B 115      10.844   1.137 -24.907  1.00 15.99           C  
ATOM   4261  OG  SER B 115      11.464   0.664 -26.087  1.00 19.61           O  
ATOM   4262  HN  SER B 115       9.337  -0.841 -25.728  1.00 16.97           H  
ATOM   4263  HA  SER B 115       8.887   1.681 -24.236  1.00 16.97           H  
ATOM   4264  HB1 SER B 115      11.269   2.103 -24.635  1.00 16.97           H  
ATOM   4265  HB2 SER B 115      11.010   0.425 -24.098  1.00 16.97           H  
ATOM   4266  HG  SER B 115      11.054  -0.266 -26.350  1.00 16.97           H  
ATOM   4267  N   GLY B 116       8.560   1.925 -27.397  1.00 18.82           N  
ATOM   4268  CA  GLY B 116       8.463   2.813 -28.552  1.00 20.90           C  
ATOM   4269  C   GLY B 116       9.846   3.259 -29.003  1.00 22.00           C  
ATOM   4270  O   GLY B 116      10.000   4.371 -29.503  1.00 22.86           O  
ATOM   4271  HN  GLY B 116       8.180   0.927 -27.468  1.00 21.15           H  
ATOM   4272  HA1 GLY B 116       7.973   2.285 -29.370  1.00 21.15           H  
ATOM   4273  HA2 GLY B 116       7.875   3.690 -28.281  1.00 21.14           H  
ATOM   4274  N   GLY B 117      10.840   2.388 -28.799  1.00 22.09           N  
ATOM   4275  CA  GLY B 117      12.239   2.657 -29.160  1.00 22.76           C  
ATOM   4276  C   GLY B 117      12.994   3.705 -28.339  1.00 22.93           C  
ATOM   4277  O   GLY B 117      14.058   4.179 -28.768  1.00 23.68           O  
ATOM   4278  HN  GLY B 117      10.604   1.446 -28.349  1.00 22.86           H  
ATOM   4279  HA1 GLY B 117      12.785   1.718 -29.071  1.00 22.87           H  
ATOM   4280  HA2 GLY B 117      12.250   2.987 -30.199  1.00 22.86           H  
ATOM   4281  N   LYS B 118      12.456   4.079 -27.175  1.00 21.50           N  
ATOM   4282  CA  LYS B 118      13.091   5.064 -26.297  1.00 21.31           C  
ATOM   4283  C   LYS B 118      13.632   4.383 -25.039  1.00 19.43           C  
ATOM   4284  O   LYS B 118      13.123   3.356 -24.617  1.00 18.76           O  
ATOM   4285  CB  LYS B 118      12.112   6.189 -25.922  1.00 21.71           C  
ATOM   4286  CG  LYS B 118      12.652   7.257 -24.916  1.00 25.83           C  
ATOM   4287  CD  LYS B 118      11.557   7.741 -23.925  1.00 29.88           C  
ATOM   4288  CE  LYS B 118      12.120   8.485 -22.700  1.00 30.79           C  
ATOM   4289  NZ  LYS B 118      11.411   8.095 -21.391  1.00 30.66           N1+
ATOM   4290  HN  LYS B 118      11.527   3.643 -26.873  1.00 24.43           H  
ATOM   4291  HA  LYS B 118      13.931   5.507 -26.833  1.00 24.43           H  
ATOM   4292  HB1 LYS B 118      11.831   6.706 -26.839  1.00 24.43           H  
ATOM   4293  HB2 LYS B 118      11.229   5.729 -25.478  1.00 24.43           H  
ATOM   4294  HG1 LYS B 118      13.471   6.819 -24.346  1.00 24.43           H  
ATOM   4295  HG2 LYS B 118      13.019   8.115 -25.479  1.00 24.43           H  
ATOM   4296  HD1 LYS B 118      10.884   8.413 -24.457  1.00 24.43           H  
ATOM   4297  HD2 LYS B 118      11.001   6.872 -23.574  1.00 24.43           H  
ATOM   4298  HE1 LYS B 118      13.180   8.249 -22.606  1.00 24.43           H  
ATOM   4299  HE2 LYS B 118      11.998   9.557 -22.857  1.00 24.43           H  
ATOM   4300  HZ1 LYS B 118      11.840   8.640 -20.576  1.00 24.43           H  
ATOM   4301  HZ2 LYS B 118      11.529   7.045 -21.220  1.00 24.43           H  
ATOM   4302  HZ3 LYS B 118      10.369   8.328 -21.466  1.00 24.43           H  
ATOM   4303  N   ASP B 119      14.679   4.966 -24.457  1.00 17.94           N  
ATOM   4304  CA  ASP B 119      15.204   4.548 -23.161  1.00 17.20           C  
ATOM   4305  C   ASP B 119      14.251   5.036 -22.079  1.00 15.86           C  
ATOM   4306  O   ASP B 119      14.117   6.242 -21.846  1.00 15.64           O  
ATOM   4307  CB  ASP B 119      16.620   5.149 -22.986  1.00 17.17           C  
ATOM   4308  CG  ASP B 119      17.240   4.894 -21.619  1.00 19.17           C  
ATOM   4309  OD1 ASP B 119      18.484   5.063 -21.512  1.00 23.69           O  
ATOM   4310  OD2 ASP B 119      16.537   4.566 -20.645  1.00 17.16           O1-
ATOM   4311  HN  ASP B 119      15.157   5.778 -24.963  1.00 17.98           H  
ATOM   4312  HA  ASP B 119      15.265   3.460 -23.128  1.00 17.98           H  
ATOM   4313  HB1 ASP B 119      17.272   4.714 -23.744  1.00 17.98           H  
ATOM   4314  HB2 ASP B 119      16.555   6.227 -23.136  1.00 17.98           H  
ATOM   4315  N   ARG B 120      13.581   4.089 -21.418  1.00 14.15           N  
ATOM   4316  CA  ARG B 120      12.584   4.429 -20.425  1.00 12.91           C  
ATOM   4317  C   ARG B 120      12.937   3.899 -19.044  1.00 12.23           C  
ATOM   4318  O   ARG B 120      12.061   3.763 -18.186  1.00 11.79           O  
ATOM   4319  CB  ARG B 120      11.206   3.928 -20.855  1.00 13.53           C  
ATOM   4320  CG  ARG B 120      10.770   4.585 -22.165  1.00 12.86           C  
ATOM   4321  CD  ARG B 120       9.311   4.374 -22.421  1.00 14.39           C  
ATOM   4322  NE  ARG B 120       8.962   4.902 -23.752  1.00 13.68           N1+
ATOM   4323  CZ  ARG B 120       8.472   6.115 -23.985  1.00 13.28           C  
ATOM   4324  NH1 ARG B 120       8.248   6.968 -22.987  1.00 14.34           N1+
ATOM   4325  NH2 ARG B 120       8.193   6.468 -25.231  1.00 12.64           N  
ATOM   4326  HN  ARG B 120      13.785   3.059 -21.626  1.00 13.25           H  
ATOM   4327  HA  ARG B 120      12.537   5.516 -20.361  1.00 13.25           H  
ATOM   4328  HB1 ARG B 120      11.247   2.848 -20.994  1.00 13.25           H  
ATOM   4329  HB2 ARG B 120      10.481   4.168 -20.077  1.00 13.25           H  
ATOM   4330  HG1 ARG B 120      10.969   5.655 -22.109  1.00 13.25           H  
ATOM   4331  HG2 ARG B 120      11.341   4.152 -22.986  1.00 13.25           H  
ATOM   4332  HD1 ARG B 120       9.087   3.308 -22.383  1.00 13.25           H  
ATOM   4333  HD2 ARG B 120       8.730   4.895 -21.660  1.00 13.25           H  
ATOM   4334  HE  ARG B 120       9.115   4.260 -24.594  1.00 13.25           H  
ATOM   4335 1HH1 ARG B 120       8.463   6.680 -21.979  1.00 13.25           H  
ATOM   4336 2HH1 ARG B 120       7.853   7.941 -23.193  1.00 13.25           H  
ATOM   4337 1HH2 ARG B 120       8.363   5.780 -26.033  1.00 13.25           H  
ATOM   4338 2HH2 ARG B 120       7.798   7.441 -25.436  1.00 13.25           H  
ATOM   4339  N   LEU B 121      14.221   3.619 -18.820  1.00 12.32           N  
ATOM   4340  CA  LEU B 121      14.680   3.147 -17.508  1.00 11.60           C  
ATOM   4341  C   LEU B 121      14.242   4.069 -16.382  1.00 11.90           C  
ATOM   4342  O   LEU B 121      13.597   3.628 -15.415  1.00 11.55           O  
ATOM   4343  CB  LEU B 121      16.204   2.979 -17.476  1.00 12.85           C  
ATOM   4344  CG  LEU B 121      16.877   2.362 -16.234  1.00 12.60           C  
ATOM   4345  CD1 LEU B 121      18.354   2.214 -16.558  1.00 13.23           C  
ATOM   4346  CD2 LEU B 121      16.766   3.153 -14.942  1.00 15.47           C  
ATOM   4347  HN  LEU B 121      14.931   3.741 -19.612  1.00 12.69           H  
ATOM   4348  HA  LEU B 121      14.233   2.169 -17.331  1.00 12.69           H  
ATOM   4349  HB1 LEU B 121      16.471   2.350 -18.325  1.00 12.69           H  
ATOM   4350  HB2 LEU B 121      16.634   3.972 -17.609  1.00 12.69           H  
ATOM   4351  HG  LEU B 121      16.457   1.370 -16.070  1.00 12.69           H  
ATOM   4352 1HD1 LEU B 121      18.872   1.779 -15.703  1.00 12.69           H  
ATOM   4353 2HD1 LEU B 121      18.778   3.194 -16.779  1.00 12.69           H  
ATOM   4354 3HD1 LEU B 121      18.473   1.563 -17.424  1.00 12.69           H  
ATOM   4355 1HD2 LEU B 121      17.278   2.617 -14.142  1.00 12.69           H  
ATOM   4356 2HD2 LEU B 121      15.715   3.277 -14.681  1.00 12.69           H  
ATOM   4357 3HD2 LEU B 121      17.226   4.133 -15.074  1.00 12.69           H  
ATOM   4358  N   THR B 122      14.586   5.351 -16.476  1.00 11.92           N  
ATOM   4359  CA  THR B 122      14.276   6.251 -15.363  1.00 12.29           C  
ATOM   4360  C   THR B 122      12.777   6.402 -15.188  1.00 11.34           C  
ATOM   4361  O   THR B 122      12.277   6.354 -14.055  1.00 11.66           O  
ATOM   4362  CB  THR B 122      14.930   7.625 -15.536  1.00 13.34           C  
ATOM   4363  CG2 THR B 122      14.515   8.562 -14.403  1.00 14.86           C  
ATOM   4364  OG1 THR B 122      16.340   7.443 -15.482  1.00 16.15           O  
ATOM   4365  HN  THR B 122      15.081   5.718 -17.351  1.00 13.08           H  
ATOM   4366  HA  THR B 122      14.675   5.804 -14.452  1.00 13.08           H  
ATOM   4367  HB  THR B 122      14.646   8.054 -16.497  1.00 13.08           H  
ATOM   4368  HG1 THR B 122      16.604   7.027 -14.555  1.00 13.08           H  
ATOM   4369 1HG2 THR B 122      14.989   9.534 -14.542  1.00 13.08           H  
ATOM   4370 2HG2 THR B 122      14.828   8.139 -13.448  1.00 13.08           H  
ATOM   4371 3HG2 THR B 122      13.432   8.683 -14.409  1.00 13.08           H  
ATOM   4372  N   GLN B 123      12.068   6.543 -16.299  1.00 11.37           N  
ATOM   4373  CA  GLN B 123      10.604   6.688 -16.243  1.00 10.57           C  
ATOM   4374  C   GLN B 123       9.937   5.482 -15.567  1.00 10.51           C  
ATOM   4375  O   GLN B 123       9.089   5.632 -14.665  1.00 11.04           O  
ATOM   4376  CB  GLN B 123      10.050   6.864 -17.652  1.00 11.07           C  
ATOM   4377  CG  GLN B 123       8.519   6.910 -17.702  1.00 12.15           C  
ATOM   4378  CD  GLN B 123       8.025   7.133 -19.109  1.00 13.39           C  
ATOM   4379  NE2 GLN B 123       6.787   7.636 -19.235  1.00 14.65           N  
ATOM   4380  OE1 GLN B 123       8.743   6.850 -20.082  1.00 14.43           O  
ATOM   4381  HN  GLN B 123      12.565   6.552 -17.247  1.00 12.13           H  
ATOM   4382  HA  GLN B 123      10.368   7.582 -15.665  1.00 12.13           H  
ATOM   4383  HB1 GLN B 123      10.437   7.797 -18.061  1.00 12.13           H  
ATOM   4384  HB2 GLN B 123      10.391   6.029 -18.264  1.00 12.13           H  
ATOM   4385  HG1 GLN B 123       8.123   5.964 -17.332  1.00 12.13           H  
ATOM   4386  HG2 GLN B 123       8.167   7.724 -17.069  1.00 12.13           H  
ATOM   4387 1HE2 GLN B 123       6.208   7.856 -18.363  1.00 12.13           H  
ATOM   4388 2HE2 GLN B 123       6.379   7.817 -20.208  1.00 12.13           H  
ATOM   4389  N   SER B 124      10.324   4.290 -16.010  1.00  9.59           N  
ATOM   4390  CA  SER B 124       9.703   3.057 -15.503  1.00 10.07           C  
ATOM   4391  C   SER B 124      10.102   2.796 -14.059  1.00 10.35           C  
ATOM   4392  O   SER B 124       9.249   2.473 -13.215  1.00 10.75           O  
ATOM   4393  CB  SER B 124      10.097   1.866 -16.377  1.00 10.44           C  
ATOM   4394  OG  SER B 124       9.320   0.723 -16.019  1.00  9.45           O  
ATOM   4395  HN  SER B 124      11.098   4.227 -16.746  1.00 10.11           H  
ATOM   4396  HA  SER B 124       8.620   3.173 -15.546  1.00 10.11           H  
ATOM   4397  HB1 SER B 124       9.918   2.111 -17.424  1.00 10.11           H  
ATOM   4398  HB2 SER B 124      11.154   1.645 -16.231  1.00 10.11           H  
ATOM   4399  HG  SER B 124       9.491   0.484 -15.011  1.00 10.11           H  
ATOM   4400  N   LEU B 125      11.393   2.952 -13.766  1.00  9.70           N  
ATOM   4401  CA  LEU B 125      11.892   2.727 -12.414  1.00 10.19           C  
ATOM   4402  C   LEU B 125      11.253   3.690 -11.422  1.00 10.64           C  
ATOM   4403  O   LEU B 125      10.908   3.298 -10.330  1.00 10.78           O  
ATOM   4404  CB  LEU B 125      13.431   2.885 -12.367  1.00  9.84           C  
ATOM   4405  CG  LEU B 125      14.072   2.584 -11.022  1.00 10.11           C  
ATOM   4406  CD1 LEU B 125      13.825   1.117 -10.622  1.00 12.61           C  
ATOM   4407  CD2 LEU B 125      15.584   2.844 -11.085  1.00 11.53           C  
ATOM   4408  HN  LEU B 125      12.075   3.247 -14.536  1.00 10.67           H  
ATOM   4409  HA  LEU B 125      11.640   1.709 -12.118  1.00 10.67           H  
ATOM   4410  HB1 LEU B 125      13.862   2.208 -13.105  1.00 10.68           H  
ATOM   4411  HB2 LEU B 125      13.672   3.914 -12.633  1.00 10.68           H  
ATOM   4412  HG  LEU B 125      13.632   3.235 -10.267  1.00 10.68           H  
ATOM   4413 1HD1 LEU B 125      14.291   0.920  -9.657  1.00 10.68           H  
ATOM   4414 2HD1 LEU B 125      14.256   0.457 -11.375  1.00 10.68           H  
ATOM   4415 3HD1 LEU B 125      12.753   0.935 -10.551  1.00 10.68           H  
ATOM   4416 1HD2 LEU B 125      16.032   2.625 -10.116  1.00 10.68           H  
ATOM   4417 2HD2 LEU B 125      15.763   3.889 -11.339  1.00 10.68           H  
ATOM   4418 3HD2 LEU B 125      16.032   2.203 -11.845  1.00 10.68           H  
ATOM   4419  N   ASN B 126      11.127   4.963 -11.784  1.00 11.45           N  
ATOM   4420  CA  ASN B 126      10.513   5.910 -10.870  1.00 11.92           C  
ATOM   4421  C   ASN B 126       9.053   5.594 -10.580  1.00 11.43           C  
ATOM   4422  O   ASN B 126       8.624   5.712  -9.430  1.00 11.48           O  
ATOM   4423  CB  ASN B 126      10.725   7.349 -11.343  1.00 11.90           C  
ATOM   4424  CG  ASN B 126      12.132   7.834 -11.063  1.00 14.98           C  
ATOM   4425  ND2 ASN B 126      12.533   8.899 -11.726  1.00 17.81           N  
ATOM   4426  OD1 ASN B 126      12.846   7.260 -10.230  1.00 18.52           O  
ATOM   4427  HN  ASN B 126      11.476   5.288 -12.742  1.00 13.69           H  
ATOM   4428  HA  ASN B 126      11.044   5.814  -9.923  1.00 13.69           H  
ATOM   4429  HB1 ASN B 126      10.543   7.397 -12.417  1.00 13.69           H  
ATOM   4430  HB2 ASN B 126      10.019   7.998 -10.825  1.00 13.69           H  
ATOM   4431 1HD2 ASN B 126      11.874   9.376 -12.421  1.00 13.69           H  
ATOM   4432 2HD2 ASN B 126      13.518   9.287 -11.569  1.00 13.69           H  
ATOM   4433  N   HIS B 127       8.325   5.094 -11.590  1.00 11.10           N  
ATOM   4434  CA  HIS B 127       6.969   4.629 -11.362  1.00 11.45           C  
ATOM   4435  C   HIS B 127       6.911   3.395 -10.471  1.00 11.32           C  
ATOM   4436  O   HIS B 127       5.973   3.249  -9.668  1.00 11.23           O  
ATOM   4437  CB  HIS B 127       6.258   4.353 -12.686  1.00 11.68           C  
ATOM   4438  CG  HIS B 127       5.824   5.599 -13.395  1.00 12.10           C  
ATOM   4439  CD2 HIS B 127       5.998   6.003 -14.674  1.00 12.48           C  
ATOM   4440  ND1 HIS B 127       5.060   6.569 -12.783  1.00 13.84           N  
ATOM   4441  CE1 HIS B 127       4.824   7.544 -13.642  1.00 15.91           C  
ATOM   4442  NE2 HIS B 127       5.372   7.222 -14.799  1.00 13.56           N  
ATOM   4443  HN  HIS B 127       8.747   5.038 -12.571  1.00 12.47           H  
ATOM   4444  HA  HIS B 127       6.427   5.428 -10.856  1.00 12.47           H  
ATOM   4445  HB1 HIS B 127       6.939   3.804 -13.337  1.00 12.47           H  
ATOM   4446  HB2 HIS B 127       5.376   3.744 -12.485  1.00 12.47           H  
ATOM   4447  HD1 HIS B 127       4.713   6.537 -11.771  1.00 12.47           H  
ATOM   4448  HD2 HIS B 127       6.533   5.465 -15.457  1.00 12.47           H  
ATOM   4449  HE1 HIS B 127       4.271   8.459 -13.431  1.00 12.47           H  
ATOM   4450  N   LEU B 128       7.896   2.505 -10.635  1.00  9.75           N  
ATOM   4451  CA  LEU B 128       8.012   1.334  -9.792  1.00 10.30           C  
ATOM   4452  C   LEU B 128       8.182   1.777  -8.333  1.00 11.36           C  
ATOM   4453  O   LEU B 128       7.438   1.334  -7.441  1.00 11.14           O  
ATOM   4454  CB  LEU B 128       9.186   0.473 -10.267  1.00 10.10           C  
ATOM   4455  CG  LEU B 128       9.359  -0.897  -9.605  1.00 10.31           C  
ATOM   4456  CD1 LEU B 128      10.228  -1.764 -10.518  1.00 11.51           C  
ATOM   4457  CD2 LEU B 128       9.974  -0.842  -8.177  1.00 12.18           C  
ATOM   4458  HN  LEU B 128       8.617   2.663 -11.410  1.00 10.83           H  
ATOM   4459  HA  LEU B 128       7.095   0.751  -9.876  1.00 10.83           H  
ATOM   4460  HB1 LEU B 128       9.060   0.307 -11.337  1.00 10.83           H  
ATOM   4461  HB2 LEU B 128      10.101   1.040 -10.092  1.00 10.83           H  
ATOM   4462  HG  LEU B 128       8.376  -1.363  -9.532  1.00 10.83           H  
ATOM   4463 1HD1 LEU B 128      10.364  -2.746 -10.065  1.00 10.83           H  
ATOM   4464 2HD1 LEU B 128      11.200  -1.289 -10.654  1.00 10.83           H  
ATOM   4465 3HD1 LEU B 128       9.740  -1.876 -11.486  1.00 10.83           H  
ATOM   4466 1HD2 LEU B 128      10.063  -1.853  -7.780  1.00 10.83           H  
ATOM   4467 2HD2 LEU B 128       9.329  -0.252  -7.526  1.00 10.83           H  
ATOM   4468 3HD2 LEU B 128      10.961  -0.383  -8.224  1.00 10.83           H  
ATOM   4469  N   PHE B 129       9.133   2.675  -8.086  1.00 10.63           N  
ATOM   4470  CA  PHE B 129       9.337   3.176  -6.717  1.00 11.16           C  
ATOM   4471  C   PHE B 129       8.065   3.867  -6.188  1.00 11.81           C  
ATOM   4472  O   PHE B 129       7.673   3.648  -5.048  1.00 13.19           O  
ATOM   4473  CB  PHE B 129      10.494   4.193  -6.698  1.00 10.77           C  
ATOM   4474  CG  PHE B 129      11.877   3.606  -6.869  1.00 11.75           C  
ATOM   4475  CD1 PHE B 129      12.206   2.326  -6.429  1.00 13.23           C  
ATOM   4476  CD2 PHE B 129      12.886   4.399  -7.421  1.00 14.13           C  
ATOM   4477  CE1 PHE B 129      13.525   1.834  -6.560  1.00 13.67           C  
ATOM   4478  CE2 PHE B 129      14.180   3.915  -7.589  1.00 14.48           C  
ATOM   4479  CZ  PHE B 129      14.511   2.643  -7.155  1.00 13.88           C  
ATOM   4480  HN  PHE B 129       9.750   3.033  -8.884  1.00 12.61           H  
ATOM   4481  HA  PHE B 129       9.586   2.339  -6.064  1.00 12.61           H  
ATOM   4482  HB1 PHE B 129      10.329   4.905  -7.507  1.00 12.61           H  
ATOM   4483  HB2 PHE B 129      10.467   4.715  -5.742  1.00 12.61           H  
ATOM   4484  HD1 PHE B 129      11.438   1.697  -5.979  1.00 12.61           H  
ATOM   4485  HD2 PHE B 129      12.655   5.419  -7.727  1.00 12.61           H  
ATOM   4486  HE1 PHE B 129      13.776   0.835  -6.203  1.00 12.61           H  
ATOM   4487  HE2 PHE B 129      14.936   4.540  -8.064  1.00 12.61           H  
ATOM   4488  HZ  PHE B 129      15.528   2.270  -7.273  1.00 12.61           H  
ATOM   4489  N   THR B 130       7.437   4.716  -6.992  1.00 12.27           N  
ATOM   4490  CA  THR B 130       6.231   5.439  -6.552  1.00 13.02           C  
ATOM   4491  C   THR B 130       5.161   4.487  -6.026  1.00 13.54           C  
ATOM   4492  O   THR B 130       4.568   4.725  -4.962  1.00 14.64           O  
ATOM   4493  CB  THR B 130       5.686   6.362  -7.662  1.00 14.24           C  
ATOM   4494  CG2 THR B 130       4.390   7.039  -7.217  1.00 15.68           C  
ATOM   4495  OG1 THR B 130       6.667   7.379  -7.904  1.00 13.90           O  
ATOM   4496  HN  THR B 130       7.814   4.879  -7.980  1.00 13.90           H  
ATOM   4497  HA  THR B 130       6.527   6.079  -5.721  1.00 13.90           H  
ATOM   4498  HB  THR B 130       5.513   5.788  -8.572  1.00 13.90           H  
ATOM   4499  HG1 THR B 130       6.830   7.926  -7.022  1.00 13.90           H  
ATOM   4500 1HG2 THR B 130       4.024   7.685  -8.015  1.00 13.90           H  
ATOM   4501 2HG2 THR B 130       4.579   7.636  -6.325  1.00 13.90           H  
ATOM   4502 3HG2 THR B 130       3.641   6.279  -6.993  1.00 13.90           H  
ATOM   4503  N   ALA B 131       4.962   3.382  -6.746  1.00 11.75           N  
ATOM   4504  CA  ALA B 131       3.986   2.386  -6.344  1.00 10.98           C  
ATOM   4505  C   ALA B 131       4.461   1.521  -5.197  1.00 10.87           C  
ATOM   4506  O   ALA B 131       3.690   1.254  -4.272  1.00 11.25           O  
ATOM   4507  CB  ALA B 131       3.627   1.494  -7.554  1.00 10.64           C  
ATOM   4508  HN  ALA B 131       5.533   3.227  -7.637  1.00 11.10           H  
ATOM   4509  HA  ALA B 131       3.082   2.906  -6.026  1.00 11.10           H  
ATOM   4510  HB1 ALA B 131       2.894   0.747  -7.250  1.00 11.10           H  
ATOM   4511  HB2 ALA B 131       4.525   0.995  -7.917  1.00 11.10           H  
ATOM   4512  HB3 ALA B 131       3.208   2.111  -8.349  1.00 11.10           H  
ATOM   4513  N   MET B 132       5.712   1.066  -5.257  1.00 10.71           N  
ATOM   4514  CA  MET B 132       6.176   0.044  -4.321  1.00 10.83           C  
ATOM   4515  C   MET B 132       6.700   0.594  -2.993  1.00 10.33           C  
ATOM   4516  O   MET B 132       6.863  -0.165  -2.045  1.00 10.84           O  
ATOM   4517  CB  MET B 132       7.214  -0.902  -4.957  1.00 11.33           C  
ATOM   4518  CG  MET B 132       6.751  -1.651  -6.219  1.00 10.19           C  
ATOM   4519  SD  MET B 132       5.207  -2.580  -5.994  1.00 12.23           S  
ATOM   4520  CE  MET B 132       5.775  -3.807  -4.855  1.00 12.56           C  
ATOM   4521  HN  MET B 132       6.382   1.452  -5.996  1.00 11.13           H  
ATOM   4522  HA  MET B 132       5.308  -0.569  -4.079  1.00 11.13           H  
ATOM   4523  HB1 MET B 132       8.089  -0.309  -5.222  1.00 11.13           H  
ATOM   4524  HB2 MET B 132       7.491  -1.645  -4.210  1.00 11.13           H  
ATOM   4525  HG1 MET B 132       6.601  -0.922  -7.015  1.00 11.13           H  
ATOM   4526  HG2 MET B 132       7.534  -2.351  -6.510  1.00 11.13           H  
ATOM   4527  HE1 MET B 132       4.953  -4.475  -4.600  1.00 11.13           H  
ATOM   4528  HE2 MET B 132       6.142  -3.322  -3.951  1.00 11.13           H  
ATOM   4529  HE3 MET B 132       6.581  -4.381  -5.311  1.00 11.13           H  
ATOM   4530  N   ASP B 133       6.963   1.902  -2.938  1.00 10.64           N  
ATOM   4531  CA  ASP B 133       7.580   2.486  -1.734  1.00 10.53           C  
ATOM   4532  C   ASP B 133       6.686   2.284  -0.514  1.00 11.88           C  
ATOM   4533  O   ASP B 133       7.187   2.158   0.622  1.00 13.28           O  
ATOM   4534  CB  ASP B 133       7.903   3.973  -1.926  1.00 11.02           C  
ATOM   4535  CG  ASP B 133       9.240   4.221  -2.628  1.00 10.99           C  
ATOM   4536  OD1 ASP B 133      10.035   3.290  -2.880  1.00 12.87           O  
ATOM   4537  OD2 ASP B 133       9.486   5.407  -2.918  1.00 14.70           O1-
ATOM   4538  HN  ASP B 133       6.725   2.529  -3.772  1.00 11.99           H  
ATOM   4539  HA  ASP B 133       8.518   1.961  -1.551  1.00 11.99           H  
ATOM   4540  HB1 ASP B 133       7.111   4.424  -2.524  1.00 11.99           H  
ATOM   4541  HB2 ASP B 133       7.935   4.449  -0.946  1.00 11.99           H  
ATOM   4542  N   SER B 134       5.370   2.248  -0.723  1.00 10.55           N  
ATOM   4543  CA  SER B 134       4.457   2.107   0.413  1.00 11.25           C  
ATOM   4544  C   SER B 134       4.175   0.646   0.778  1.00 11.20           C  
ATOM   4545  O   SER B 134       3.480   0.399   1.761  1.00 12.19           O  
ATOM   4546  CB  SER B 134       3.148   2.860   0.169  1.00 11.14           C  
ATOM   4547  OG  SER B 134       2.469   2.306  -0.943  1.00 13.36           O  
ATOM   4548  HN  SER B 134       4.982   2.322  -1.717  1.00 11.61           H  
ATOM   4549  HA  SER B 134       4.939   2.568   1.275  1.00 11.61           H  
ATOM   4550  HB1 SER B 134       2.516   2.780   1.054  1.00 11.61           H  
ATOM   4551  HB2 SER B 134       3.367   3.909  -0.029  1.00 11.61           H  
ATOM   4552  HG  SER B 134       3.075   2.382  -1.797  1.00 11.61           H  
ATOM   4553  N   THR B 135       4.743  -0.300   0.029  1.00 11.19           N  
ATOM   4554  CA  THR B 135       4.670  -1.731   0.383  1.00 11.15           C  
ATOM   4555  C   THR B 135       5.860  -2.138   1.240  1.00 11.15           C  
ATOM   4556  O   THR B 135       6.894  -1.459   1.238  1.00 10.83           O  
ATOM   4557  CB  THR B 135       4.593  -2.657  -0.851  1.00 13.09           C  
ATOM   4558  CG2 THR B 135       3.527  -2.141  -1.834  1.00 12.01           C  
ATOM   4559  OG1 THR B 135       5.883  -2.728  -1.486  1.00 12.58           O  
ATOM   4560  HN  THR B 135       5.269  -0.012  -0.857  1.00 11.71           H  
ATOM   4561  HA  THR B 135       3.766  -1.884   0.972  1.00 11.71           H  
ATOM   4562  HB  THR B 135       4.310  -3.657  -0.521  1.00 11.71           H  
ATOM   4563  HG1 THR B 135       6.177  -1.767  -1.790  1.00 11.71           H  
ATOM   4564 1HG2 THR B 135       3.481  -2.801  -2.700  1.00 11.71           H  
ATOM   4565 2HG2 THR B 135       3.789  -1.134  -2.159  1.00 11.71           H  
ATOM   4566 3HG2 THR B 135       2.555  -2.122  -1.340  1.00 11.71           H  
ATOM   4567  N   ASP B 136       5.713  -3.236   1.972  1.00 10.44           N  
ATOM   4568  CA  ASP B 136       6.791  -3.723   2.839  1.00 10.67           C  
ATOM   4569  C   ASP B 136       7.421  -5.024   2.329  1.00 11.38           C  
ATOM   4570  O   ASP B 136       8.179  -5.676   3.033  1.00 12.58           O  
ATOM   4571  CB  ASP B 136       6.359  -3.797   4.329  1.00 10.72           C  
ATOM   4572  CG  ASP B 136       5.233  -4.792   4.592  1.00 10.46           C  
ATOM   4573  OD1 ASP B 136       4.869  -5.573   3.685  1.00 13.63           O  
ATOM   4574  OD2 ASP B 136       4.735  -4.790   5.736  1.00  9.25           O1-
ATOM   4575  HN  ASP B 136       4.790  -3.776   1.929  1.00 11.14           H  
ATOM   4576  HA  ASP B 136       7.578  -2.970   2.792  1.00 11.14           H  
ATOM   4577  HB1 ASP B 136       7.224  -4.091   4.924  1.00 11.14           H  
ATOM   4578  HB2 ASP B 136       6.023  -2.808   4.639  1.00 11.14           H  
ATOM   4579  N   ALA B 137       7.103  -5.397   1.098  1.00 11.52           N  
ATOM   4580  CA  ALA B 137       7.738  -6.592   0.516  1.00 11.20           C  
ATOM   4581  C   ALA B 137       9.159  -6.259   0.077  1.00 11.17           C  
ATOM   4582  O   ALA B 137       9.453  -5.134  -0.342  1.00 11.92           O  
ATOM   4583  CB  ALA B 137       6.927  -7.113  -0.669  1.00 12.44           C  
ATOM   4584  HN  ALA B 137       6.391  -4.835   0.531  1.00 11.65           H  
ATOM   4585  HA  ALA B 137       7.782  -7.370   1.278  1.00 11.65           H  
ATOM   4586  HB1 ALA B 137       7.414  -7.996  -1.083  1.00 11.65           H  
ATOM   4587  HB2 ALA B 137       6.864  -6.340  -1.435  1.00 11.65           H  
ATOM   4588  HB3 ALA B 137       5.923  -7.376  -0.335  1.00 11.65           H  
ATOM   4589  N   ASP B 138      10.053  -7.236   0.162  1.00 10.81           N  
ATOM   4590  CA  ASP B 138      11.364  -7.039  -0.441  1.00 11.34           C  
ATOM   4591  C   ASP B 138      11.162  -7.089  -1.945  1.00 11.14           C  
ATOM   4592  O   ASP B 138      10.512  -8.000  -2.459  1.00 12.33           O  
ATOM   4593  CB  ASP B 138      12.330  -8.144  -0.055  1.00 11.57           C  
ATOM   4594  CG  ASP B 138      12.793  -8.043   1.380  1.00 15.60           C  
ATOM   4595  OD1 ASP B 138      12.753  -6.945   1.983  1.00 17.88           O  
ATOM   4596  OD2 ASP B 138      13.202  -9.087   1.910  1.00 19.66           O1-
ATOM   4597  HN  ASP B 138       9.815  -8.151   0.664  1.00 13.79           H  
ATOM   4598  HA  ASP B 138      11.768  -6.070  -0.150  1.00 13.79           H  
ATOM   4599  HB1 ASP B 138      11.834  -9.104  -0.194  1.00 13.79           H  
ATOM   4600  HB2 ASP B 138      13.202  -8.088  -0.707  1.00 13.79           H  
ATOM   4601  N   VAL B 139      11.668  -6.087  -2.644  1.00 10.58           N  
ATOM   4602  CA  VAL B 139      11.463  -6.006  -4.091  1.00  9.90           C  
ATOM   4603  C   VAL B 139      12.797  -6.290  -4.755  1.00 10.60           C  
ATOM   4604  O   VAL B 139      13.819  -5.703  -4.377  1.00 11.79           O  
ATOM   4605  CB  VAL B 139      10.995  -4.594  -4.506  1.00 10.35           C  
ATOM   4606  CG1 VAL B 139      10.991  -4.462  -6.045  1.00 10.88           C  
ATOM   4607  CG2 VAL B 139       9.613  -4.321  -3.948  1.00 11.14           C  
ATOM   4608  HN  VAL B 139      12.233  -5.327  -2.146  1.00 10.75           H  
ATOM   4609  HA  VAL B 139      10.728  -6.747  -4.404  1.00 10.75           H  
ATOM   4610  HB  VAL B 139      11.689  -3.861  -4.094  1.00 10.75           H  
ATOM   4611 1HG1 VAL B 139      10.659  -3.462  -6.324  1.00 10.75           H  
ATOM   4612 2HG1 VAL B 139      10.313  -5.201  -6.472  1.00 10.75           H  
ATOM   4613 3HG1 VAL B 139      11.998  -4.630  -6.427  1.00 10.75           H  
ATOM   4614 1HG2 VAL B 139       9.291  -3.323  -4.246  1.00 10.75           H  
ATOM   4615 2HG2 VAL B 139       9.641  -4.384  -2.860  1.00 10.75           H  
ATOM   4616 3HG2 VAL B 139       8.911  -5.059  -4.336  1.00 10.75           H  
ATOM   4617  N   VAL B 140      12.803  -7.203  -5.725  1.00  9.02           N  
ATOM   4618  CA  VAL B 140      14.019  -7.503  -6.477  1.00  9.16           C  
ATOM   4619  C   VAL B 140      13.718  -7.186  -7.930  1.00  9.87           C  
ATOM   4620  O   VAL B 140      12.842  -7.782  -8.553  1.00 10.36           O  
ATOM   4621  CB  VAL B 140      14.490  -8.970  -6.312  1.00  9.26           C  
ATOM   4622  CG1 VAL B 140      15.797  -9.192  -7.075  1.00 10.12           C  
ATOM   4623  CG2 VAL B 140      14.683  -9.287  -4.827  1.00 10.15           C  
ATOM   4624  HN  VAL B 140      11.900  -7.727  -5.958  1.00  9.71           H  
ATOM   4625  HA  VAL B 140      14.814  -6.841  -6.133  1.00  9.71           H  
ATOM   4626  HB  VAL B 140      13.727  -9.634  -6.718  1.00  9.71           H  
ATOM   4627 1HG1 VAL B 140      16.119 -10.226  -6.952  1.00  9.71           H  
ATOM   4628 2HG1 VAL B 140      16.565  -8.524  -6.684  1.00  9.71           H  
ATOM   4629 3HG1 VAL B 140      15.640  -8.984  -8.133  1.00  9.71           H  
ATOM   4630 1HG2 VAL B 140      15.014 -10.319  -4.715  1.00  9.71           H  
ATOM   4631 2HG2 VAL B 140      13.739  -9.150  -4.300  1.00  9.71           H  
ATOM   4632 3HG2 VAL B 140      15.434  -8.618  -4.407  1.00  9.71           H  
ATOM   4633  N   ILE B 141      14.432  -6.195  -8.441  1.00  9.13           N  
ATOM   4634  CA  ILE B 141      14.213  -5.751  -9.812  1.00  8.99           C  
ATOM   4635  C   ILE B 141      15.116  -6.560 -10.709  1.00 10.54           C  
ATOM   4636  O   ILE B 141      16.296  -6.691 -10.418  1.00 10.52           O  
ATOM   4637  CB  ILE B 141      14.535  -4.238  -9.924  1.00  9.29           C  
ATOM   4638  CG1 ILE B 141      13.607  -3.467  -8.962  1.00 10.06           C  
ATOM   4639  CG2 ILE B 141      14.386  -3.736 -11.351  1.00 11.24           C  
ATOM   4640  CD1 ILE B 141      14.102  -2.018  -8.727  1.00 10.30           C  
ATOM   4641  HN  ILE B 141      15.177  -5.715  -7.842  1.00 10.01           H  
ATOM   4642  HA  ILE B 141      13.173  -5.924 -10.090  1.00 10.01           H  
ATOM   4643  HB  ILE B 141      15.566  -4.080  -9.609  1.00 10.01           H  
ATOM   4644 1HG1 ILE B 141      12.605  -3.433  -9.390  1.00 10.01           H  
ATOM   4645 2HG1 ILE B 141      13.577  -3.989  -8.006  1.00 10.01           H  
ATOM   4646 1HG2 ILE B 141      14.620  -2.672 -11.389  1.00 10.01           H  
ATOM   4647 2HG2 ILE B 141      13.361  -3.894 -11.687  1.00 10.01           H  
ATOM   4648 3HG2 ILE B 141      15.070  -4.281 -12.002  1.00 10.01           H  
ATOM   4649 1HD1 ILE B 141      13.423  -1.508  -8.044  1.00 10.01           H  
ATOM   4650 2HD1 ILE B 141      14.130  -1.485  -9.677  1.00 10.01           H  
ATOM   4651 3HD1 ILE B 141      15.102  -2.041  -8.294  1.00 10.01           H  
ATOM   4652  N   TYR B 142      14.550  -7.091 -11.790  1.00 10.14           N  
ATOM   4653  CA  TYR B 142      15.316  -7.879 -12.766  1.00 11.69           C  
ATOM   4654  C   TYR B 142      15.529  -7.134 -14.056  1.00 12.31           C  
ATOM   4655  O   TYR B 142      14.600  -6.539 -14.638  1.00 14.07           O  
ATOM   4656  CB  TYR B 142      14.633  -9.241 -13.057  1.00 11.35           C  
ATOM   4657  CG  TYR B 142      14.793 -10.173 -11.901  1.00 10.44           C  
ATOM   4658  CD1 TYR B 142      15.770 -11.193 -11.922  1.00 10.40           C  
ATOM   4659  CD2 TYR B 142      14.018 -10.009 -10.731  1.00 10.72           C  
ATOM   4660  CE1 TYR B 142      15.954 -12.045 -10.794  1.00 10.73           C  
ATOM   4661  CE2 TYR B 142      14.205 -10.831  -9.614  1.00 10.73           C  
ATOM   4662  CZ  TYR B 142      15.168 -11.835  -9.647  1.00 10.15           C  
ATOM   4663  OH  TYR B 142      15.376 -12.651  -8.550  1.00 11.26           O  
ATOM   4664  HN  TYR B 142      13.504  -6.939 -11.954  1.00 11.17           H  
ATOM   4665  HA  TYR B 142      16.296  -8.083 -12.334  1.00 11.17           H  
ATOM   4666  HB1 TYR B 142      13.571  -9.076 -13.239  1.00 11.17           H  
ATOM   4667  HB2 TYR B 142      15.088  -9.687 -13.941  1.00 11.17           H  
ATOM   4668  HD1 TYR B 142      16.389 -11.330 -12.809  1.00 11.17           H  
ATOM   4669  HD2 TYR B 142      13.260  -9.227 -10.698  1.00 11.17           H  
ATOM   4670  HE1 TYR B 142      16.692 -12.847 -10.820  1.00 11.17           H  
ATOM   4671  HE2 TYR B 142      13.598 -10.685  -8.720  1.00 11.17           H  
ATOM   4672  HH  TYR B 142      15.199 -13.651  -8.818  1.00 11.17           H  
ATOM   4673  N   CYS B 143      16.754  -7.201 -14.538  1.00 11.35           N  
ATOM   4674  CA  CYS B 143      17.108  -6.585 -15.809  1.00 11.08           C  
ATOM   4675  C   CYS B 143      18.044  -7.493 -16.590  1.00 11.25           C  
ATOM   4676  O   CYS B 143      18.513  -8.489 -16.081  1.00 10.63           O  
ATOM   4677  CB  CYS B 143      17.711  -5.188 -15.598  1.00 11.52           C  
ATOM   4678  SG  CYS B 143      19.364  -5.163 -14.805  1.00 12.54           S  
ATOM   4679  HN  CYS B 143      17.506  -7.720 -13.982  1.00 11.40           H  
ATOM   4680  HA  CYS B 143      16.193  -6.469 -16.390  1.00 11.39           H  
ATOM   4681  HB1 CYS B 143      17.797  -4.707 -16.573  1.00 11.39           H  
ATOM   4682  HB2 CYS B 143      17.027  -4.617 -14.970  1.00 11.39           H  
ATOM   4683  HG  CYS B 143      19.288  -5.732 -13.594  1.00 11.39           H  
ATOM   4684  N   ARG B 144      18.327  -7.132 -17.839  1.00 11.81           N  
ATOM   4685  CA  ARG B 144      19.249  -7.946 -18.638  1.00 12.75           C  
ATOM   4686  C   ARG B 144      20.493  -7.179 -19.098  1.00 12.65           C  
ATOM   4687  O   ARG B 144      21.537  -7.782 -19.331  1.00 12.87           O  
ATOM   4688  CB  ARG B 144      18.546  -8.582 -19.845  1.00 13.02           C  
ATOM   4689  CG  ARG B 144      17.428  -9.593 -19.513  1.00 15.27           C  
ATOM   4690  CD  ARG B 144      17.837 -10.718 -18.524  1.00 19.15           C  
ATOM   4691  NE  ARG B 144      18.876 -11.634 -19.018  1.00 21.67           N1+
ATOM   4692  CZ  ARG B 144      18.647 -12.810 -19.594  1.00 22.05           C  
ATOM   4693  NH1 ARG B 144      17.409 -13.243 -19.784  1.00 21.29           N1+
ATOM   4694  NH2 ARG B 144      19.667 -13.558 -19.997  1.00 23.75           N  
ATOM   4695  HN  ARG B 144      17.884  -6.253 -18.258  1.00 16.93           H  
ATOM   4696  HA  ARG B 144      19.592  -8.761 -18.001  1.00 16.93           H  
ATOM   4697  HB1 ARG B 144      18.106  -7.780 -20.437  1.00 16.93           H  
ATOM   4698  HB2 ARG B 144      19.301  -9.100 -20.437  1.00 16.93           H  
ATOM   4699  HG1 ARG B 144      16.594  -9.044 -19.075  1.00 16.93           H  
ATOM   4700  HG2 ARG B 144      17.107 -10.061 -20.444  1.00 16.93           H  
ATOM   4701  HD1 ARG B 144      18.206 -10.248 -17.612  1.00 16.93           H  
ATOM   4702  HD2 ARG B 144      16.948 -11.307 -18.296  1.00 16.93           H  
ATOM   4703  HE  ARG B 144      19.896 -11.330 -18.905  1.00 16.93           H  
ATOM   4704 1HH1 ARG B 144      16.579 -12.644 -19.472  1.00 16.93           H  
ATOM   4705 2HH1 ARG B 144      17.239 -14.192 -20.249  1.00 16.93           H  
ATOM   4706 1HH2 ARG B 144      20.671 -13.214 -19.858  1.00 16.93           H  
ATOM   4707 2HH2 ARG B 144      19.486 -14.505 -20.461  1.00 16.93           H  
ATOM   4708  N   ASP B 145      20.394  -5.860 -19.187  1.00 12.80           N  
ATOM   4709  CA  ASP B 145      21.503  -5.046 -19.712  1.00 13.23           C  
ATOM   4710  C   ASP B 145      22.488  -4.635 -18.600  1.00 13.11           C  
ATOM   4711  O   ASP B 145      22.068  -4.188 -17.533  1.00 12.38           O  
ATOM   4712  CB  ASP B 145      20.932  -3.798 -20.384  1.00 14.07           C  
ATOM   4713  CG  ASP B 145      22.000  -2.899 -20.936  1.00 15.84           C  
ATOM   4714  OD1 ASP B 145      22.428  -3.109 -22.092  1.00 18.98           O  
ATOM   4715  OD2 ASP B 145      22.410  -1.972 -20.213  1.00 16.82           O1-
ATOM   4716  HN  ASP B 145      19.492  -5.378 -18.872  1.00 14.65           H  
ATOM   4717  HA  ASP B 145      22.042  -5.629 -20.458  1.00 14.65           H  
ATOM   4718  HB1 ASP B 145      20.281  -4.109 -21.201  1.00 14.65           H  
ATOM   4719  HB2 ASP B 145      20.352  -3.240 -19.649  1.00 14.65           H  
ATOM   4720  N   LYS B 146      23.784  -4.773 -18.862  1.00 13.18           N  
ATOM   4721  CA  LYS B 146      24.820  -4.442 -17.873  1.00 13.32           C  
ATOM   4722  C   LYS B 146      24.824  -2.977 -17.434  1.00 13.12           C  
ATOM   4723  O   LYS B 146      25.005  -2.671 -16.246  1.00 12.65           O  
ATOM   4724  CB  LYS B 146      26.210  -4.843 -18.390  1.00 13.86           C  
ATOM   4725  CG  LYS B 146      26.527  -6.327 -18.228  1.00 16.81           C  
ATOM   4726  CD  LYS B 146      26.977  -6.658 -16.787  1.00 20.72           C  
ATOM   4727  CE  LYS B 146      27.960  -7.839 -16.723  1.00 22.67           C  
ATOM   4728  NZ  LYS B 146      28.287  -8.304 -15.317  1.00 19.83           N1+
ATOM   4729  HN  LYS B 146      24.082  -5.136 -19.823  1.00 16.24           H  
ATOM   4730  HA  LYS B 146      24.621  -5.043 -16.986  1.00 16.24           H  
ATOM   4731  HB1 LYS B 146      26.267  -4.594 -19.450  1.00 16.24           H  
ATOM   4732  HB2 LYS B 146      26.958  -4.271 -17.841  1.00 16.24           H  
ATOM   4733  HG1 LYS B 146      25.634  -6.907 -18.462  1.00 16.24           H  
ATOM   4734  HG2 LYS B 146      27.326  -6.595 -18.919  1.00 16.24           H  
ATOM   4735  HD1 LYS B 146      27.462  -5.779 -16.364  1.00 16.24           H  
ATOM   4736  HD2 LYS B 146      26.096  -6.907 -16.196  1.00 16.24           H  
ATOM   4737  HE1 LYS B 146      27.523  -8.677 -17.266  1.00 16.24           H  
ATOM   4738  HE2 LYS B 146      28.889  -7.536 -17.207  1.00 16.24           H  
ATOM   4739  HZ1 LYS B 146      28.973  -9.124 -15.362  1.00 16.24           H  
ATOM   4740  HZ2 LYS B 146      27.389  -8.618 -14.827  1.00 16.24           H  
ATOM   4741  HZ3 LYS B 146      28.730  -7.499 -14.768  1.00 16.24           H  
ATOM   4742  N   GLU B 147      24.646  -2.068 -18.388  1.00 12.69           N  
ATOM   4743  CA  GLU B 147      24.603  -0.645 -18.051  1.00 12.86           C  
ATOM   4744  C   GLU B 147      23.349  -0.273 -17.268  1.00 11.78           C  
ATOM   4745  O   GLU B 147      23.404   0.522 -16.323  1.00 11.61           O  
ATOM   4746  CB  GLU B 147      24.781   0.238 -19.294  1.00 13.24           C  
ATOM   4747  CG  GLU B 147      26.188   0.174 -19.900  1.00 17.71           C  
ATOM   4748  CD  GLU B 147      27.292   0.415 -18.872  1.00 22.67           C  
ATOM   4749  OE1 GLU B 147      28.130  -0.496 -18.671  1.00 24.94           O  
ATOM   4750  OE2 GLU B 147      27.308   1.505 -18.253  1.00 24.92           O1-
ATOM   4751  HN  GLU B 147      24.534  -2.378 -19.406  1.00 16.94           H  
ATOM   4752  HA  GLU B 147      25.454  -0.448 -17.398  1.00 16.94           H  
ATOM   4753  HB1 GLU B 147      24.066  -0.085 -20.050  1.00 16.94           H  
ATOM   4754  HB2 GLU B 147      24.574   1.271 -19.015  1.00 16.94           H  
ATOM   4755  HG1 GLU B 147      26.332  -0.813 -20.340  1.00 16.94           H  
ATOM   4756  HG2 GLU B 147      26.266   0.934 -20.678  1.00 16.94           H  
ATOM   4757  N   TRP B 148      22.222  -0.890 -17.614  1.00 11.40           N  
ATOM   4758  CA  TRP B 148      21.014  -0.683 -16.857  1.00 11.45           C  
ATOM   4759  C   TRP B 148      21.153  -1.195 -15.425  1.00 11.23           C  
ATOM   4760  O   TRP B 148      20.677  -0.551 -14.496  1.00 11.38           O  
ATOM   4761  CB  TRP B 148      19.825  -1.350 -17.555  1.00 11.47           C  
ATOM   4762  CG  TRP B 148      19.269  -0.475 -18.656  1.00 12.15           C  
ATOM   4763  CD1 TRP B 148      19.975   0.310 -19.528  1.00 14.11           C  
ATOM   4764  CD2 TRP B 148      17.901  -0.311 -18.993  1.00 12.01           C  
ATOM   4765  CE2 TRP B 148      17.838   0.597 -20.067  1.00 10.73           C  
ATOM   4766  CE3 TRP B 148      16.711  -0.834 -18.480  1.00 10.39           C  
ATOM   4767  NE1 TRP B 148      19.123   0.972 -20.369  1.00 12.92           N  
ATOM   4768  CZ2 TRP B 148      16.625   0.996 -20.646  1.00 10.86           C  
ATOM   4769  CZ3 TRP B 148      15.513  -0.443 -19.052  1.00 10.11           C  
ATOM   4770  CH2 TRP B 148      15.475   0.466 -20.125  1.00 10.95           C  
ATOM   4771  HN  TRP B 148      22.213  -1.544 -18.460  1.00 11.51           H  
ATOM   4772  HA  TRP B 148      20.822   0.389 -16.815  1.00 11.51           H  
ATOM   4773  HB1 TRP B 148      20.152  -2.296 -17.986  1.00 11.51           H  
ATOM   4774  HB2 TRP B 148      19.042  -1.536 -16.820  1.00 11.51           H  
ATOM   4775  HD1 TRP B 148      21.061   0.395 -19.549  1.00 11.51           H  
ATOM   4776  HE1 TRP B 148      19.410   1.665 -21.133  1.00 11.51           H  
ATOM   4777  HE3 TRP B 148      16.726  -1.536 -17.646  1.00 11.51           H  
ATOM   4778  HZ2 TRP B 148      16.599   1.700 -21.478  1.00 11.51           H  
ATOM   4779  HZ3 TRP B 148      14.579  -0.848 -18.663  1.00 11.51           H  
ATOM   4780  HH2 TRP B 148      14.513   0.754 -20.549  1.00 11.51           H  
ATOM   4781  N   GLU B 149      21.832  -2.329 -15.248  1.00 10.33           N  
ATOM   4782  CA  GLU B 149      22.035  -2.847 -13.905  1.00 10.95           C  
ATOM   4783  C   GLU B 149      22.729  -1.801 -13.028  1.00 11.25           C  
ATOM   4784  O   GLU B 149      22.292  -1.547 -11.898  1.00 11.82           O  
ATOM   4785  CB  GLU B 149      22.825  -4.160 -13.915  1.00 11.43           C  
ATOM   4786  CG  GLU B 149      22.987  -4.771 -12.531  1.00 11.17           C  
ATOM   4787  CD  GLU B 149      23.974  -5.927 -12.490  1.00  9.72           C  
ATOM   4788  OE1 GLU B 149      24.729  -6.137 -13.470  1.00 10.11           O  
ATOM   4789  OE2 GLU B 149      24.037  -6.604 -11.443  1.00  9.84           O1-
ATOM   4790  HN  GLU B 149      22.226  -2.856 -16.092  1.00 10.74           H  
ATOM   4791  HA  GLU B 149      21.055  -3.049 -13.473  1.00 10.74           H  
ATOM   4792  HB1 GLU B 149      22.302  -4.875 -14.550  1.00 10.74           H  
ATOM   4793  HB2 GLU B 149      23.816  -3.965 -14.326  1.00 10.74           H  
ATOM   4794  HG1 GLU B 149      23.336  -3.995 -11.850  1.00 10.74           H  
ATOM   4795  HG2 GLU B 149      22.015  -5.136 -12.199  1.00 10.74           H  
ATOM   4796  N   LYS B 150      23.785  -1.191 -13.560  1.00 11.23           N  
ATOM   4797  CA  LYS B 150      24.543  -0.189 -12.825  1.00 11.62           C  
ATOM   4798  C   LYS B 150      23.672   1.005 -12.485  1.00 11.64           C  
ATOM   4799  O   LYS B 150      23.677   1.470 -11.343  1.00 12.02           O  
ATOM   4800  CB  LYS B 150      25.765   0.257 -13.627  1.00 11.75           C  
ATOM   4801  CG  LYS B 150      26.728  -0.856 -13.906  1.00 14.58           C  
ATOM   4802  CD  LYS B 150      27.896  -0.330 -14.715  1.00 16.51           C  
ATOM   4803  CE  LYS B 150      28.820  -1.460 -15.151  1.00 19.47           C  
ATOM   4804  NZ  LYS B 150      29.843  -0.963 -16.102  1.00 21.44           N1+
ATOM   4805  HN  LYS B 150      24.085  -1.444 -14.555  1.00 14.47           H  
ATOM   4806  HA  LYS B 150      24.889  -0.637 -11.893  1.00 14.47           H  
ATOM   4807  HB1 LYS B 150      25.424   0.666 -14.578  1.00 14.47           H  
ATOM   4808  HB2 LYS B 150      26.285   1.031 -13.063  1.00 14.47           H  
ATOM   4809  HG1 LYS B 150      27.094  -1.263 -12.963  1.00 14.47           H  
ATOM   4810  HG2 LYS B 150      26.222  -1.640 -14.469  1.00 14.47           H  
ATOM   4811  HD1 LYS B 150      27.514   0.178 -15.601  1.00 14.47           H  
ATOM   4812  HD2 LYS B 150      28.461   0.375 -14.106  1.00 14.47           H  
ATOM   4813  HE1 LYS B 150      29.318  -1.874 -14.274  1.00 14.47           H  
ATOM   4814  HE2 LYS B 150      28.230  -2.238 -15.635  1.00 14.47           H  
ATOM   4815  HZ1 LYS B 150      30.480  -1.771 -16.395  1.00 14.47           H  
ATOM   4816  HZ2 LYS B 150      30.428  -0.201 -15.631  1.00 14.47           H  
ATOM   4817  HZ3 LYS B 150      29.360  -0.558 -16.967  1.00 14.47           H  
ATOM   4818  N   LYS B 151      22.876   1.457 -13.461  1.00 11.23           N  
ATOM   4819  CA  LYS B 151      22.021   2.640 -13.266  1.00 11.38           C  
ATOM   4820  C   LYS B 151      20.913   2.386 -12.243  1.00 11.02           C  
ATOM   4821  O   LYS B 151      20.608   3.253 -11.412  1.00 11.04           O  
ATOM   4822  CB  LYS B 151      21.437   3.133 -14.598  1.00 11.07           C  
ATOM   4823  CG  LYS B 151      22.453   3.856 -15.511  1.00 12.96           C  
ATOM   4824  CD  LYS B 151      21.814   4.184 -16.858  1.00 16.79           C  
ATOM   4825  CE  LYS B 151      22.838   4.618 -17.892  1.00 23.01           C  
ATOM   4826  NZ  LYS B 151      22.189   4.764 -19.228  1.00 24.85           N1+
ATOM   4827  HN  LYS B 151      22.860   0.949 -14.402  1.00 14.82           H  
ATOM   4828  HA  LYS B 151      22.652   3.437 -12.872  1.00 14.82           H  
ATOM   4829  HB1 LYS B 151      21.046   2.271 -15.139  1.00 14.82           H  
ATOM   4830  HB2 LYS B 151      20.624   3.825 -14.378  1.00 14.82           H  
ATOM   4831  HG1 LYS B 151      22.774   4.780 -15.031  1.00 14.82           H  
ATOM   4832  HG2 LYS B 151      23.316   3.210 -15.670  1.00 14.82           H  
ATOM   4833  HD1 LYS B 151      21.298   3.297 -17.226  1.00 14.82           H  
ATOM   4834  HD2 LYS B 151      21.095   4.991 -16.717  1.00 14.82           H  
ATOM   4835  HE1 LYS B 151      23.268   5.574 -17.594  1.00 14.82           H  
ATOM   4836  HE2 LYS B 151      23.627   3.868 -17.955  1.00 14.82           H  
ATOM   4837  HZ1 LYS B 151      22.919   5.070 -19.948  1.00 14.82           H  
ATOM   4838  HZ2 LYS B 151      21.415   5.501 -19.171  1.00 14.82           H  
ATOM   4839  HZ3 LYS B 151      21.767   3.826 -19.525  1.00 14.82           H  
ATOM   4840  N   ILE B 152      20.335   1.190 -12.271  1.00 10.69           N  
ATOM   4841  CA  ILE B 152      19.276   0.865 -11.323  1.00 10.69           C  
ATOM   4842  C   ILE B 152      19.886   0.752  -9.918  1.00 10.90           C  
ATOM   4843  O   ILE B 152      19.307   1.227  -8.939  1.00 11.08           O  
ATOM   4844  CB  ILE B 152      18.539  -0.444 -11.704  1.00 10.31           C  
ATOM   4845  CG1 ILE B 152      17.796  -0.291 -13.037  1.00 10.93           C  
ATOM   4846  CG2 ILE B 152      17.539  -0.856 -10.591  1.00 11.52           C  
ATOM   4847  CD1 ILE B 152      17.544  -1.665 -13.743  1.00 11.34           C  
ATOM   4848  HN  ILE B 152      20.648   0.463 -12.991  1.00 10.93           H  
ATOM   4849  HA  ILE B 152      18.553   1.680 -11.321  1.00 10.93           H  
ATOM   4850  HB  ILE B 152      19.279  -1.237 -11.812  1.00 10.93           H  
ATOM   4851 1HG1 ILE B 152      16.835   0.187 -12.848  1.00 10.93           H  
ATOM   4852 2HG1 ILE B 152      18.391   0.338 -13.699  1.00 10.93           H  
ATOM   4853 1HG2 ILE B 152      17.033  -1.777 -10.879  1.00 10.93           H  
ATOM   4854 2HG2 ILE B 152      16.802  -0.065 -10.453  1.00 10.93           H  
ATOM   4855 3HG2 ILE B 152      18.079  -1.016  -9.658  1.00 10.93           H  
ATOM   4856 1HD1 ILE B 152      17.015  -1.500 -14.682  1.00 10.93           H  
ATOM   4857 2HD1 ILE B 152      16.942  -2.302 -13.095  1.00 10.93           H  
ATOM   4858 3HD1 ILE B 152      18.499  -2.151 -13.945  1.00 10.93           H  
ATOM   4859  N   SER B 153      21.059   0.127  -9.825  1.00 11.43           N  
ATOM   4860  CA  SER B 153      21.729  -0.042  -8.534  1.00 12.23           C  
ATOM   4861  C   SER B 153      22.076   1.313  -7.924  1.00 12.38           C  
ATOM   4862  O   SER B 153      21.851   1.544  -6.734  1.00 12.70           O  
ATOM   4863  CB  SER B 153      22.965  -0.920  -8.669  1.00 12.15           C  
ATOM   4864  OG  SER B 153      23.583  -1.078  -7.407  1.00 14.88           O  
ATOM   4865  HN  SER B 153      21.520  -0.259 -10.710  1.00 12.63           H  
ATOM   4866  HA  SER B 153      21.035  -0.544  -7.860  1.00 12.63           H  
ATOM   4867  HB1 SER B 153      22.674  -1.897  -9.054  1.00 12.63           H  
ATOM   4868  HB2 SER B 153      23.667  -0.452  -9.359  1.00 12.63           H  
ATOM   4869  HG  SER B 153      23.865  -0.138  -7.035  1.00 12.63           H  
ATOM   4870  N   GLU B 154      22.596   2.209  -8.752  1.00 11.94           N  
ATOM   4871  CA  GLU B 154      22.855   3.595  -8.350  1.00 13.45           C  
ATOM   4872  C   GLU B 154      21.601   4.311  -7.862  1.00 12.62           C  
ATOM   4873  O   GLU B 154      21.655   5.032  -6.858  1.00 12.54           O  
ATOM   4874  CB  GLU B 154      23.490   4.381  -9.500  1.00 14.00           C  
ATOM   4875  CG  GLU B 154      24.890   3.917  -9.847  1.00 19.12           C  
ATOM   4876  CD  GLU B 154      25.421   4.493 -11.162  1.00 24.06           C  
ATOM   4877  OE1 GLU B 154      24.648   5.132 -11.919  1.00 26.70           O  
ATOM   4878  OE2 GLU B 154      26.630   4.300 -11.433  1.00 26.62           O1-
ATOM   4879  HN  GLU B 154      22.835   1.909  -9.751  1.00 17.89           H  
ATOM   4880  HA  GLU B 154      23.569   3.575  -7.526  1.00 17.89           H  
ATOM   4881  HB1 GLU B 154      22.861   4.270 -10.383  1.00 17.89           H  
ATOM   4882  HB2 GLU B 154      23.535   5.432  -9.216  1.00 17.89           H  
ATOM   4883  HG1 GLU B 154      25.562   4.219  -9.043  1.00 17.89           H  
ATOM   4884  HG2 GLU B 154      24.882   2.830  -9.926  1.00 17.89           H  
ATOM   4885  N   ALA B 155      20.469   4.112  -8.551  1.00 11.74           N  
ATOM   4886  CA  ALA B 155      19.239   4.791  -8.164  1.00 10.88           C  
ATOM   4887  C   ALA B 155      18.730   4.281  -6.816  1.00 10.96           C  
ATOM   4888  O   ALA B 155      18.223   5.071  -6.007  1.00 10.08           O  
ATOM   4889  CB  ALA B 155      18.147   4.649  -9.246  1.00 10.41           C  
ATOM   4890  HN  ALA B 155      20.468   3.450  -9.391  1.00 10.81           H  
ATOM   4891  HA  ALA B 155      19.464   5.852  -8.055  1.00 10.81           H  
ATOM   4892  HB1 ALA B 155      17.245   5.168  -8.923  1.00 10.81           H  
ATOM   4893  HB2 ALA B 155      17.923   3.593  -9.401  1.00 10.81           H  
ATOM   4894  HB3 ALA B 155      18.501   5.085 -10.180  1.00 10.81           H  
ATOM   4895  N   ILE B 156      18.871   2.971  -6.576  1.00 11.01           N  
ATOM   4896  CA  ILE B 156      18.493   2.382  -5.280  1.00 11.83           C  
ATOM   4897  C   ILE B 156      19.360   2.951  -4.146  1.00 13.02           C  
ATOM   4898  O   ILE B 156      18.839   3.426  -3.120  1.00 12.80           O  
ATOM   4899  CB  ILE B 156      18.566   0.835  -5.302  1.00 11.65           C  
ATOM   4900  CG1 ILE B 156      17.498   0.269  -6.255  1.00 10.92           C  
ATOM   4901  CG2 ILE B 156      18.386   0.250  -3.857  1.00 11.10           C  
ATOM   4902  CD1 ILE B 156      17.740  -1.195  -6.658  1.00 11.85           C  
ATOM   4903  HN  ILE B 156      19.267   2.338  -7.343  1.00 11.77           H  
ATOM   4904  HA  ILE B 156      17.459   2.662  -5.078  1.00 11.77           H  
ATOM   4905  HB  ILE B 156      19.548   0.542  -5.672  1.00 11.77           H  
ATOM   4906 1HG1 ILE B 156      16.528   0.334  -5.762  1.00 11.77           H  
ATOM   4907 2HG1 ILE B 156      17.488   0.877  -7.159  1.00 11.77           H  
ATOM   4908 1HG2 ILE B 156      18.441  -0.838  -3.895  1.00 11.77           H  
ATOM   4909 2HG2 ILE B 156      17.416   0.551  -3.461  1.00 11.77           H  
ATOM   4910 3HG2 ILE B 156      19.176   0.630  -3.209  1.00 11.77           H  
ATOM   4911 1HD1 ILE B 156      16.947  -1.523  -7.330  1.00 11.77           H  
ATOM   4912 2HD1 ILE B 156      17.743  -1.822  -5.766  1.00 11.77           H  
ATOM   4913 3HD1 ILE B 156      18.702  -1.279  -7.164  1.00 11.77           H  
ATOM   4914  N   GLN B 157      20.668   2.914  -4.355  1.00 13.68           N  
ATOM   4915  CA  GLN B 157      21.640   3.358  -3.345  1.00 14.99           C  
ATOM   4916  C   GLN B 157      21.509   4.839  -3.018  1.00 15.42           C  
ATOM   4917  O   GLN B 157      21.652   5.240  -1.863  1.00 15.05           O  
ATOM   4918  CB  GLN B 157      23.061   3.029  -3.804  1.00 15.02           C  
ATOM   4919  CG  GLN B 157      23.337   1.523  -3.777  1.00 16.69           C  
ATOM   4920  CD  GLN B 157      23.241   0.796  -2.413  0.00 84.52           C  
ATOM   4921  NE2 GLN B 157      24.269   1.023  -1.586  0.00 76.55           N  
ATOM   4922  OE1 GLN B 157      22.320   0.007  -2.131  0.00 84.58           O  
ATOM   4923  HN  GLN B 157      21.030   2.548  -5.293  1.00 37.39           H  
ATOM   4924  HA  GLN B 157      21.448   2.797  -2.430  1.00 37.39           H  
ATOM   4925  HB1 GLN B 157      23.195   3.393  -4.823  1.00 37.39           H  
ATOM   4926  HB2 GLN B 157      23.769   3.529  -3.143  1.00 37.39           H  
ATOM   4927  HG1 GLN B 157      22.621   1.049  -4.449  1.00 37.39           H  
ATOM   4928  HG2 GLN B 157      24.348   1.371  -4.156  1.00 37.39           H  
ATOM   4929 1HE2 GLN B 157      25.069   1.664  -1.891  0.00 37.39           H  
ATOM   4930 2HE2 GLN B 157      24.290   0.563  -0.620  0.00 37.39           H  
ATOM   4931  N   MET B 158      21.200   5.634  -4.038  1.00 16.36           N  
ATOM   4932  CA  MET B 158      21.056   7.091  -3.916  1.00 18.02           C  
ATOM   4933  C   MET B 158      19.976   7.475  -2.897  1.00 18.40           C  
ATOM   4934  O   MET B 158      20.091   8.500  -2.227  1.00 17.73           O  
ATOM   4935  CB  MET B 158      20.742   7.687  -5.299  1.00 18.16           C  
ATOM   4936  CG  MET B 158      20.716   9.192  -5.395  1.00 21.34           C  
ATOM   4937  SD  MET B 158      22.360   9.921  -5.525  0.50 23.86           S  
ATOM   4938  CE  MET B 158      22.841   9.419  -7.181  0.50 23.87           C
[truncated: 402,755 more chars]
