# Supplementary material for: In silico study on anti-Chikungunya virus activity of hesperetin
Source: PeerJ. 2016 Oct 26;4:e2602. doi: 10.7717/peerj.2602 (PMC5088613; doi:10.7717/peerj.2602)
Supplement: Supplemental Information 2 — Docking conformations of hesperetin with varying binding affinities against different proteins of interest. [file peerj-04-2602-s002.zip › nsP4/nsP4 (Conformation 3).pdb]

HETATM    1  C1  UNK     1      78.258  56.736  81.992  1.00  0.00      Hesp C  
HETATM    2  C2  UNK     1      77.054  56.174  82.083  1.00  0.00      Hesp C  
HETATM    3  C3  UNK     1      76.926  54.765  82.459  1.00  0.00      Hesp C  
HETATM    4  C4  UNK     1      78.020  54.048  82.723  1.00  0.00      Hesp C  
HETATM    5  C5  UNK     1      79.346  54.673  82.644  1.00  0.00      Hesp C  
HETATM    6  C6  UNK     1      79.461  55.951  82.288  1.00  0.00      Hesp C  
HETATM    7  C7  UNK     1      77.930  52.624  83.053  1.00  0.00      Hesp C  
HETATM    8  C8  UNK     1      79.194  51.847  83.244  1.00  0.00      Hesp C  
HETATM    9  C9  UNK     1      80.297  52.796  83.752  1.00  0.00      Hesp C  
HETATM   10  O10 UNK     1      80.455  53.944  82.965  1.00  0.00      Hesp O  
HETATM   11  C11 UNK     1      81.586  52.060  83.952  1.00  0.00      Hesp C  
HETATM   12  C12 UNK     1      81.682  50.789  83.578  1.00  0.00      Hesp C  
HETATM   13  C13 UNK     1      82.917  50.027  83.774  1.00  0.00      Hesp C  
HETATM   14  C14 UNK     1      83.985  50.631  84.353  1.00  0.00      Hesp C  
HETATM   15  C15 UNK     1      83.852  52.044  84.759  1.00  0.00      Hesp C  
HETATM   16  C16 UNK     1      82.721  52.718  84.568  1.00  0.00      Hesp C  
HETATM   17  O17 UNK     1      78.372  58.074  81.631  1.00  0.00      Hesp O  
HETATM   18  O18 UNK     1      76.842  52.040  83.052  1.00  0.00      Hesp O  
HETATM   19  O19 UNK     1      75.666  54.180  82.519  1.00  0.00      Hesp O  
HETATM   20  O20 UNK     1      82.903  48.698  83.342  1.00  0.00      Hesp O  
HETATM   21  O21 UNK     1      85.278  50.025  84.628  1.00  0.00      Hesp O  
HETATM   22  C22 UNK     1      85.402  49.134  85.747  1.00  0.00      Hesp C  
HETATM   23  H1  UNK     1      77.606  58.322  80.958  1.00  0.00      Hesp H  
HETATM   24  H2  UNK     1      75.205  54.434  83.428  1.00  0.00      Hesp H  
HETATM   25  H3  UNK     1      83.370  48.630  82.405  1.00  0.00      Hesp H  
ATOM     26  N   MET A   1      59.079  58.189  64.222  1.00  4.75           N1+
ATOM     27  CA  MET A   1      58.266  57.135  64.844  1.00  4.75           C  
ATOM     28  C   MET A   1      57.162  56.607  63.907  1.00  4.75           C  
ATOM     29  O   MET A   1      56.476  55.633  64.208  1.00  4.75           O  
ATOM     30  CB  MET A   1      57.711  57.661  66.182  1.00  4.75           C  
ATOM     31  CG  MET A   1      58.743  57.783  67.326  1.00  4.75           C  
ATOM     32  SD  MET A   1      60.028  59.075  67.281  1.00  4.75           S  
ATOM     33  CE  MET A   1      61.409  58.082  66.634  1.00  4.75           C  
ATOM     34  HA  MET A   1      58.930  56.301  65.070  1.00  4.75           H  
ATOM     35  HB1 MET A   1      57.287  58.650  66.005  1.00  4.75           H  
ATOM     36  HB2 MET A   1      56.924  56.981  66.510  1.00  4.75           H  
ATOM     37  HG1 MET A   1      58.175  57.940  68.243  1.00  4.75           H  
ATOM     38  HG2 MET A   1      59.264  56.827  67.380  1.00  4.75           H  
ATOM     39  HE1 MET A   1      62.295  58.710  66.537  1.00  4.75           H  
ATOM     40  HE2 MET A   1      61.141  57.679  65.657  1.00  4.75           H  
ATOM     41  HE3 MET A   1      61.620  57.261  67.320  1.00  4.75           H  
ATOM     42  HT1 MET A   1      59.827  58.518  64.913  1.00  4.75           H  
ATOM     43  HT2 MET A   1      58.452  59.014  63.957  1.00  4.75           H  
ATOM     44  HT3 MET A   1      59.552  57.804  63.343  1.00  4.75           H  
ATOM     45  N   ASP A   2      57.061  57.206  62.719  1.00  4.60           N  
ATOM     46  CA  ASP A   2      56.523  56.569  61.514  1.00  4.60           C  
ATOM     47  C   ASP A   2      57.192  55.228  61.092  1.00  4.60           C  
ATOM     48  O   ASP A   2      56.517  54.434  60.430  1.00  4.60           O  
ATOM     49  CB  ASP A   2      56.608  57.550  60.308  1.00  4.60           C  
ATOM     50  CG  ASP A   2      56.226  59.031  60.532  1.00  4.60           C  
ATOM     51  OD1 ASP A   2      55.050  59.396  60.301  1.00  4.60           O  
ATOM     52  OD2 ASP A   2      57.145  59.846  60.794  1.00  4.60           O1-
ATOM     53  HN  ASP A   2      57.643  58.025  62.593  1.00  4.60           H  
ATOM     54  HA  ASP A   2      55.468  56.365  61.696  1.00  4.60           H  
ATOM     55  HB1 ASP A   2      57.638  57.534  59.953  1.00  4.60           H  
ATOM     56  HB2 ASP A   2      55.949  57.162  59.531  1.00  4.60           H  
ATOM     57  N   PRO A   3      58.502  54.980  61.356  1.00  4.53           N  
ATOM     58  CA  PRO A   3      59.235  53.789  60.899  1.00  4.53           C  
ATOM     59  C   PRO A   3      58.913  52.401  61.497  1.00  4.53           C  
ATOM     60  O   PRO A   3      57.771  52.016  61.734  1.00  4.53           O  
ATOM     61  CB  PRO A   3      60.730  54.147  61.070  1.00  4.53           C  
ATOM     62  CG  PRO A   3      60.764  55.657  60.965  1.00  4.53           C  
ATOM     63  CD  PRO A   3      59.495  55.994  61.725  1.00  4.53           C  
ATOM     64  HA  PRO A   3      59.058  53.711  59.826  1.00  4.53           H  
ATOM     65  HB1 PRO A   3      61.097  53.819  62.042  1.00  4.53           H  
ATOM     66  HB2 PRO A   3      61.329  53.691  60.282  1.00  4.53           H  
ATOM     67  HG1 PRO A   3      61.648  56.077  61.445  1.00  4.53           H  
ATOM     68  HG2 PRO A   3      60.718  55.993  59.929  1.00  4.53           H  
ATOM     69  HD1 PRO A   3      59.681  55.964  62.799  1.00  4.53           H  
ATOM     70  HD2 PRO A   3      59.141  56.986  61.444  1.00  4.53           H  
ATOM     71  N   VAL A   4      59.960  51.573  61.638  1.00  4.50           N  
ATOM     72  CA  VAL A   4      59.924  50.189  62.116  1.00  4.50           C  
ATOM     73  C   VAL A   4      61.064  49.951  63.095  1.00  4.50           C  
ATOM     74  O   VAL A   4      62.200  50.362  62.880  1.00  4.50           O  
ATOM     75  CB  VAL A   4      59.995  49.162  60.964  1.00  4.50           C  
ATOM     76  CG1 VAL A   4      58.689  49.155  60.159  1.00  4.50           C  
ATOM     77  CG2 VAL A   4      61.158  49.375  59.982  1.00  4.50           C  
ATOM     78  HN  VAL A   4      60.882  51.970  61.510  1.00  4.50           H  
ATOM     79  HA  VAL A   4      58.984  50.038  62.647  1.00  4.50           H  
ATOM     80  HB  VAL A   4      60.115  48.174  61.409  1.00  4.50           H  
ATOM     81 1HG1 VAL A   4      58.762  48.425  59.353  1.00  4.50           H  
ATOM     82 2HG1 VAL A   4      58.517  50.145  59.737  1.00  4.50           H  
ATOM     83 3HG1 VAL A   4      57.859  48.891  60.814  1.00  4.50           H  
ATOM     84 1HG2 VAL A   4      61.126  48.607  59.209  1.00  4.50           H  
ATOM     85 2HG2 VAL A   4      62.104  49.310  60.519  1.00  4.50           H  
ATOM     86 3HG2 VAL A   4      61.069  50.359  59.521  1.00  4.50           H  
ATOM     87  N   TYR A   5      60.715  49.311  64.199  1.00  4.42           N  
ATOM     88  CA  TYR A   5      61.445  49.431  65.446  1.00  4.42           C  
ATOM     89  C   TYR A   5      62.735  48.628  65.546  1.00  4.42           C  
ATOM     90  O   TYR A   5      62.886  47.537  64.996  1.00  4.42           O  
ATOM     91  CB  TYR A   5      60.486  49.055  66.600  1.00  4.42           C  
ATOM     92  CG  TYR A   5      59.278  48.202  66.256  1.00  4.42           C  
ATOM     93  CD1 TYR A   5      59.414  46.806  66.127  1.00  4.42           C  
ATOM     94  CD2 TYR A   5      58.020  48.812  66.081  1.00  4.42           C  
ATOM     95  CE1 TYR A   5      58.284  46.015  65.845  1.00  4.42           C  
ATOM     96  CE2 TYR A   5      56.889  48.025  65.797  1.00  4.42           C  
ATOM     97  CZ  TYR A   5      57.021  46.623  65.694  1.00  4.42           C  
ATOM     98  OH  TYR A   5      55.930  45.858  65.441  1.00  4.42           O  
ATOM     99  HN  TYR A   5      59.774  48.958  64.269  1.00  4.42           H  
ATOM    100  HA  TYR A   5      61.706  50.482  65.570  1.00  4.42           H  
ATOM    101  HB1 TYR A   5      61.068  48.512  67.345  1.00  4.42           H  
ATOM    102  HB2 TYR A   5      60.117  49.984  67.034  1.00  4.42           H  
ATOM    103  HD1 TYR A   5      60.392  46.339  66.245  1.00  4.42           H  
ATOM    104  HD2 TYR A   5      57.923  49.894  66.166  1.00  4.42           H  
ATOM    105  HE1 TYR A   5      58.385  44.934  65.744  1.00  4.42           H  
ATOM    106  HE2 TYR A   5      55.916  48.495  65.657  1.00  4.42           H  
ATOM    107  HH  TYR A   5      55.148  46.402  65.338  1.00  4.42           H  
ATOM    108  N   VAL A   6      63.594  49.147  66.427  1.00  4.40           N  
ATOM    109  CA  VAL A   6      64.677  48.402  67.064  1.00  4.40           C  
ATOM    110  C   VAL A   6      64.608  48.498  68.570  1.00  4.40           C  
ATOM    111  O   VAL A   6      65.160  49.412  69.187  1.00  4.40           O  
ATOM    112  CB  VAL A   6      66.067  48.742  66.506  1.00  4.40           C  
ATOM    113  CG1 VAL A   6      67.016  47.591  66.878  1.00  4.40           C  
ATOM    114  CG2 VAL A   6      66.108  48.904  64.982  1.00  4.40           C  
ATOM    115  HN  VAL A   6      63.413  50.086  66.750  1.00  4.40           H  
ATOM    116  HA  VAL A   6      64.504  47.354  66.821  1.00  4.40           H  
ATOM    117  HB  VAL A   6      66.423  49.661  66.972  1.00  4.40           H  
ATOM    118 1HG1 VAL A   6      68.014  47.804  66.494  1.00  4.40           H  
ATOM    119 2HG1 VAL A   6      66.650  46.662  66.441  1.00  4.40           H  
ATOM    120 3HG1 VAL A   6      67.058  47.490  67.963  1.00  4.40           H  
ATOM    121 1HG2 VAL A   6      67.124  49.143  64.669  1.00  4.40           H  
ATOM    122 2HG2 VAL A   6      65.437  49.710  64.684  1.00  4.40           H  
ATOM    123 3HG2 VAL A   6      65.792  47.974  64.509  1.00  4.40           H  
ATOM    124  N   ASP A   7      63.902  47.523  69.132  1.00  4.42           N  
ATOM    125  CA  ASP A   7      64.002  47.118  70.525  1.00  4.42           C  
ATOM    126  C   ASP A   7      65.454  47.165  71.059  1.00  4.42           C  
ATOM    127  O   ASP A   7      66.383  46.631  70.456  1.00  4.42           O  
ATOM    128  CB  ASP A   7      63.405  45.706  70.691  1.00  4.42           C  
ATOM    129  CG  ASP A   7      63.874  44.706  69.621  1.00  4.42           C  
ATOM    130  OD1 ASP A   7      64.665  43.791  69.935  1.00  4.42           O  
ATOM    131  OD2 ASP A   7      63.386  44.861  68.477  1.00  4.42           O1-
ATOM    132  HN  ASP A   7      63.514  46.810  68.513  1.00  4.42           H  
ATOM    133  HA  ASP A   7      63.403  47.808  71.119  1.00  4.42           H  
ATOM    134  HB1 ASP A   7      63.694  45.323  71.670  1.00  4.42           H  
ATOM    135  HB2 ASP A   7      62.319  45.783  70.637  1.00  4.42           H  
ATOM    136  N   ILE A   8      65.603  47.774  72.239  1.00  4.46           N  
ATOM    137  CA  ILE A   8      66.424  47.244  73.335  1.00  4.46           C  
ATOM    138  C   ILE A   8      65.504  47.214  74.544  1.00  4.46           C  
ATOM    139  O   ILE A   8      64.660  48.099  74.716  1.00  4.46           O  
ATOM    140  CB  ILE A   8      67.761  47.981  73.540  1.00  4.46           C  
ATOM    141  CG1 ILE A   8      68.598  47.947  72.259  1.00  4.46           C  
ATOM    142  CG2 ILE A   8      68.641  47.426  74.676  1.00  4.46           C  
ATOM    143  CD1 ILE A   8      69.089  46.613  71.690  1.00  4.46           C  
ATOM    144  HN  ILE A   8      64.809  48.306  72.571  1.00  4.46           H  
ATOM    145  HA  ILE A   8      66.662  46.210  73.087  1.00  4.46           H  
ATOM    146  HB  ILE A   8      67.538  49.023  73.767  1.00  4.46           H  
ATOM    147 1HG1 ILE A   8      67.997  48.417  71.480  1.00  4.46           H  
ATOM    148 2HG1 ILE A   8      69.485  48.551  72.449  1.00  4.46           H  
ATOM    149 1HG2 ILE A   8      69.559  48.009  74.743  1.00  4.46           H  
ATOM    150 2HG2 ILE A   8      68.887  46.384  74.470  1.00  4.46           H  
ATOM    151 3HG2 ILE A   8      68.100  47.491  75.620  1.00  4.46           H  
ATOM    152 1HD1 ILE A   8      69.664  46.794  70.782  1.00  4.46           H  
ATOM    153 2HD1 ILE A   8      68.233  45.980  71.457  1.00  4.46           H  
ATOM    154 3HD1 ILE A   8      69.720  46.114  72.425  1.00  4.46           H  
ATOM    155  N   ASP A   9      65.597  46.140  75.313  1.00  4.53           N  
ATOM    156  CA  ASP A   9      65.113  46.082  76.678  1.00  4.53           C  
ATOM    157  C   ASP A   9      66.139  46.732  77.626  1.00  4.53           C  
ATOM    158  O   ASP A   9      67.049  47.433  77.189  1.00  4.53           O  
ATOM    159  CB  ASP A   9      64.861  44.602  77.022  1.00  4.53           C  
ATOM    160  CG  ASP A   9      66.160  43.790  77.043  1.00  4.53           C  
ATOM    161  OD1 ASP A   9      66.637  43.520  78.166  1.00  4.53           O  
ATOM    162  OD2 ASP A   9      66.679  43.501  75.940  1.00  4.53           O1-
ATOM    163  HN  ASP A   9      66.252  45.406  75.059  1.00  4.53           H  
ATOM    164  HA  ASP A   9      64.172  46.628  76.745  1.00  4.53           H  
ATOM    165  HB1 ASP A   9      64.393  44.544  78.005  1.00  4.53           H  
ATOM    166  HB2 ASP A   9      64.192  44.176  76.275  1.00  4.53           H  
ATOM    167  N   ALA A  10      66.037  46.519  78.933  1.00  4.50           N  
ATOM    168  CA  ALA A  10      67.220  46.647  79.774  1.00  4.50           C  
ATOM    169  C   ALA A  10      67.035  45.959  81.129  1.00  4.50           C  
ATOM    170  O   ALA A  10      66.151  46.341  81.905  1.00  4.50           O  
ATOM    171  CB  ALA A  10      67.554  48.128  80.040  1.00  4.50           C  
ATOM    172  HN  ALA A  10      65.293  45.929  79.275  1.00  4.50           H  
ATOM    173  HA  ALA A  10      68.064  46.186  79.261  1.00  4.50           H  
ATOM    174  HB1 ALA A  10      68.441  48.193  80.670  1.00  4.50           H  
ATOM    175  HB2 ALA A  10      66.714  48.605  80.545  1.00  4.50           H  
ATOM    176  HB3 ALA A  10      67.743  48.634  79.093  1.00  4.50           H  
ATOM    177  N   ASP A  11      67.932  45.034  81.484  1.00  4.49           N  
ATOM    178  CA  ASP A  11      67.965  44.566  82.862  1.00  4.49           C  
ATOM    179  C   ASP A  11      68.470  45.608  83.880  1.00  4.49           C  
ATOM    180  O   ASP A  11      69.678  45.892  84.034  1.00  4.49           O  
ATOM    181  CB  ASP A  11      68.706  43.243  83.121  1.00  4.49           C  
ATOM    182  CG  ASP A  11      68.644  42.904  84.635  1.00  4.49           C  
ATOM    183  OD1 ASP A  11      69.671  42.474  85.197  1.00  4.49           O  
ATOM    184  OD2 ASP A  11      67.614  43.203  85.291  1.00  4.49           O1-
ATOM    185  HN  ASP A  11      68.577  44.654  80.807  1.00  4.49           H  
ATOM    186  HA  ASP A  11      66.926  44.376  83.130  1.00  4.49           H  
ATOM    187  HB1 ASP A  11      68.233  42.444  82.550  1.00  4.49           H  
ATOM    188  HB2 ASP A  11      69.747  43.343  82.813  1.00  4.49           H  
ATOM    189  N   SER A  12      67.470  46.050  84.649  1.00  4.62           N  
ATOM    190  CA  SER A  12      67.577  46.726  85.929  1.00  4.62           C  
ATOM    191  C   SER A  12      68.865  46.370  86.695  1.00  4.62           C  
ATOM    192  O   SER A  12      69.700  47.250  86.925  1.00  4.62           O  
ATOM    193  CB  SER A  12      66.329  46.484  86.791  1.00  4.62           C  
ATOM    194  OG  SER A  12      65.554  47.673  86.850  1.00  4.62           O  
ATOM    195  HN  SER A  12      66.559  45.713  84.375  1.00  4.62           H  
ATOM    196  HA  SER A  12      67.617  47.795  85.721  1.00  4.62           H  
ATOM    197  HB1 SER A  12      65.733  45.684  86.351  1.00  4.62           H  
ATOM    198  HB2 SER A  12      66.633  46.199  87.798  1.00  4.62           H  
ATOM    199  HG  SER A  12      64.840  47.575  86.201  1.00  4.62           H  
ATOM    200  N   ALA A  13      69.024  45.123  87.136  1.00  4.40           N  
ATOM    201  CA  ALA A  13      69.981  44.789  88.186  1.00  4.40           C  
ATOM    202  C   ALA A  13      71.425  44.649  87.697  1.00  4.40           C  
ATOM    203  O   ALA A  13      72.312  45.301  88.252  1.00  4.40           O  
ATOM    204  CB  ALA A  13      69.504  43.487  88.845  1.00  4.40           C  
ATOM    205  HN  ALA A  13      68.450  44.374  86.744  1.00  4.40           H  
ATOM    206  HA  ALA A  13      69.952  45.580  88.936  1.00  4.40           H  
ATOM    207  HB1 ALA A  13      70.197  43.205  89.638  1.00  4.40           H  
ATOM    208  HB2 ALA A  13      69.465  42.694  88.098  1.00  4.40           H  
ATOM    209  HB3 ALA A  13      68.510  43.636  89.268  1.00  4.40           H  
ATOM    210  N   PHE A  14      71.668  43.861  86.648  1.00  4.37           N  
ATOM    211  CA  PHE A  14      72.987  43.692  86.041  1.00  4.37           C  
ATOM    212  C   PHE A  14      73.579  45.032  85.582  1.00  4.37           C  
ATOM    213  O   PHE A  14      74.768  45.311  85.819  1.00  4.37           O  
ATOM    214  CB  PHE A  14      72.876  42.724  84.847  1.00  4.37           C  
ATOM    215  CG  PHE A  14      74.059  42.691  83.885  1.00  4.37           C  
ATOM    216  CD1 PHE A  14      75.377  42.536  84.359  1.00  4.37           C  
ATOM    217  CD2 PHE A  14      73.838  42.824  82.499  1.00  4.37           C  
ATOM    218  CE1 PHE A  14      76.461  42.529  83.460  1.00  4.37           C  
ATOM    219  CE2 PHE A  14      74.919  42.810  81.597  1.00  4.37           C  
ATOM    220  CZ  PHE A  14      76.232  42.664  82.078  1.00  4.37           C  
ATOM    221  HN  PHE A  14      70.888  43.355  86.225  1.00  4.37           H  
ATOM    222  HA  PHE A  14      73.656  43.253  86.782  1.00  4.37           H  
ATOM    223  HB1 PHE A  14      72.747  41.718  85.247  1.00  4.37           H  
ATOM    224  HB2 PHE A  14      71.992  43.004  84.275  1.00  4.37           H  
ATOM    225  HD1 PHE A  14      75.559  42.421  85.428  1.00  4.37           H  
ATOM    226  HD2 PHE A  14      72.822  42.939  82.122  1.00  4.37           H  
ATOM    227  HE1 PHE A  14      77.479  42.419  83.835  1.00  4.37           H  
ATOM    228  HE2 PHE A  14      74.738  42.912  80.527  1.00  4.37           H  
ATOM    229  HZ  PHE A  14      77.071  42.655  81.382  1.00  4.37           H  
ATOM    230  N   LEU A  15      72.732  45.881  84.969  1.00  4.33           N  
ATOM    231  CA  LEU A  15      73.225  47.163  84.467  1.00  4.33           C  
ATOM    232  C   LEU A  15      73.294  48.267  85.533  1.00  4.33           C  
ATOM    233  O   LEU A  15      73.941  49.305  85.299  1.00  4.33           O  
ATOM    234  CB  LEU A  15      72.366  47.595  83.264  1.00  4.33           C  
ATOM    235  CG  LEU A  15      72.408  46.629  82.059  1.00  4.33           C  
ATOM    236  CD1 LEU A  15      71.459  47.137  80.974  1.00  4.33           C  
ATOM    237  CD2 LEU A  15      73.813  46.529  81.453  1.00  4.33           C  
ATOM    238  HN  LEU A  15      71.774  45.597  84.784  1.00  4.33           H  
ATOM    239  HA  LEU A  15      74.239  47.001  84.101  1.00  4.33           H  
ATOM    240  HB1 LEU A  15      71.332  47.676  83.598  1.00  4.33           H  
ATOM    241  HB2 LEU A  15      72.718  48.571  82.929  1.00  4.33           H  
ATOM    242  HG  LEU A  15      72.086  45.639  82.382  1.00  4.33           H  
ATOM    243 1HD1 LEU A  15      71.485  46.459  80.121  1.00  4.33           H  
ATOM    244 2HD1 LEU A  15      71.770  48.132  80.656  1.00  4.33           H  
ATOM    245 3HD1 LEU A  15      70.445  47.183  81.370  1.00  4.33           H  
ATOM    246 1HD2 LEU A  15      73.797  45.840  80.609  1.00  4.33           H  
ATOM    247 2HD2 LEU A  15      74.509  46.163  82.207  1.00  4.33           H  
ATOM    248 3HD2 LEU A  15      74.133  47.513  81.111  1.00  4.33           H  
ATOM    249  N   LYS A  16      72.681  48.035  86.707  1.00  4.32           N  
ATOM    250  CA  LYS A  16      73.000  48.786  87.931  1.00  4.32           C  
ATOM    251  C   LYS A  16      74.254  48.281  88.676  1.00  4.32           C  
ATOM    252  O   LYS A  16      74.866  49.072  89.394  1.00  4.32           O  
ATOM    253  CB  LYS A  16      71.764  48.849  88.846  1.00  4.32           C  
ATOM    254  CG  LYS A  16      70.713  49.805  88.244  1.00  4.32           C  
ATOM    255  CD  LYS A  16      69.306  49.624  88.836  1.00  4.32           C  
ATOM    256  CE  LYS A  16      68.287  50.237  87.864  1.00  4.32           C  
ATOM    257  NZ  LYS A  16      66.896  49.815  88.161  1.00  4.32           N1+
ATOM    258  HN  LYS A  16      72.086  47.216  86.783  1.00  4.32           H  
ATOM    259  HA  LYS A  16      73.212  49.810  87.622  1.00  4.32           H  
ATOM    260  HB1 LYS A  16      71.333  47.852  88.941  1.00  4.32           H  
ATOM    261  HB2 LYS A  16      72.061  49.212  89.830  1.00  4.32           H  
ATOM    262  HG1 LYS A  16      71.035  50.830  88.427  1.00  4.32           H  
ATOM    263  HG2 LYS A  16      70.660  49.627  87.170  1.00  4.32           H  
ATOM    264  HD1 LYS A  16      69.096  48.563  88.968  1.00  4.32           H  
ATOM    265  HD2 LYS A  16      69.245  50.129  89.800  1.00  4.32           H  
ATOM    266  HE1 LYS A  16      68.346  51.323  87.935  1.00  4.32           H  
ATOM    267  HE2 LYS A  16      68.538  49.924  86.851  1.00  4.32           H  
ATOM    268  HZ1 LYS A  16      66.228  50.363  87.634  1.00  4.32           H  
ATOM    269  HZ2 LYS A  16      66.745  48.848  87.876  1.00  4.32           H  
ATOM    270  HZ3 LYS A  16      66.696  49.893  89.147  1.00  4.32           H  
ATOM    271  N   ALA A  17      74.713  47.044  88.475  1.00  4.38           N  
ATOM    272  CA  ALA A  17      76.155  46.748  88.394  1.00  4.38           C  
ATOM    273  C   ALA A  17      76.692  47.197  87.039  1.00  4.38           C  
ATOM    274  O   ALA A  17      75.980  47.820  86.292  1.00  4.38           O  
ATOM    275  CB  ALA A  17      76.382  45.258  88.686  1.00  4.38           C  
ATOM    276  HN  ALA A  17      74.100  46.401  87.988  1.00  4.38           H  
ATOM    277  HA  ALA A  17      76.663  47.325  89.167  1.00  4.38           H  
ATOM    278  HB1 ALA A  17      77.447  45.034  88.627  1.00  4.38           H  
ATOM    279  HB2 ALA A  17      75.844  44.657  87.953  1.00  4.38           H  
ATOM    280  HB3 ALA A  17      76.016  45.023  89.686  1.00  4.38           H  
ATOM    281  N   LEU A  18      77.972  47.073  86.748  1.00  4.41           N  
ATOM    282  CA  LEU A  18      78.754  48.104  85.999  1.00  4.41           C  
ATOM    283  C   LEU A  18      78.384  49.609  86.257  1.00  4.41           C  
ATOM    284  O   LEU A  18      79.303  50.404  86.416  1.00  4.41           O  
ATOM    285  CB  LEU A  18      78.760  47.788  84.489  1.00  4.41           C  
ATOM    286  CG  LEU A  18      79.435  46.461  84.082  1.00  4.41           C  
ATOM    287  CD1 LEU A  18      79.424  46.339  82.555  1.00  4.41           C  
ATOM    288  CD2 LEU A  18      80.895  46.364  84.544  1.00  4.41           C  
ATOM    289  HN  LEU A  18      78.477  46.377  87.269  1.00  4.41           H  
ATOM    290  HA  LEU A  18      79.786  47.991  86.330  1.00  4.41           H  
ATOM    291  HB1 LEU A  18      77.724  47.754  84.151  1.00  4.41           H  
ATOM    292  HB2 LEU A  18      79.282  48.598  83.980  1.00  4.41           H  
ATOM    293  HG  LEU A  18      78.872  45.631  84.508  1.00  4.41           H  
ATOM    294 1HD1 LEU A  18      79.900  45.403  82.261  1.00  4.41           H  
ATOM    295 2HD1 LEU A  18      79.970  47.176  82.119  1.00  4.41           H  
ATOM    296 3HD1 LEU A  18      78.395  46.351  82.196  1.00  4.41           H  
ATOM    297 1HD2 LEU A  18      81.314  45.409  84.228  1.00  4.41           H  
ATOM    298 2HD2 LEU A  18      80.938  46.437  85.631  1.00  4.41           H  
ATOM    299 3HD2 LEU A  18      81.471  47.177  84.102  1.00  4.41           H  
ATOM    300  N   GLN A  19      77.127  50.063  86.422  1.00  4.39           N  
ATOM    301  CA  GLN A  19      76.826  51.361  87.013  1.00  4.39           C  
ATOM    302  C   GLN A  19      77.385  51.617  88.412  1.00  4.39           C  
ATOM    303  O   GLN A  19      77.924  52.687  88.634  1.00  4.39           O  
ATOM    304  CB  GLN A  19      75.322  51.653  86.984  1.00  4.39           C  
ATOM    305  CG  GLN A  19      74.941  53.075  87.442  1.00  4.39           C  
ATOM    306  CD  GLN A  19      73.431  53.305  87.486  1.00  4.39           C  
ATOM    307  NE2 GLN A  19      72.954  54.248  88.265  1.00  4.39           N  
ATOM    308  OE1 GLN A  19      72.641  52.685  86.793  1.00  4.39           O  
ATOM    309  HN  GLN A  19      76.356  49.443  86.186  1.00  4.39           H  
ATOM    310  HA  GLN A  19      77.290  52.103  86.363  1.00  4.39           H  
ATOM    311  HB1 GLN A  19      74.968  51.518  85.962  1.00  4.39           H  
ATOM    312  HB2 GLN A  19      74.823  50.939  87.639  1.00  4.39           H  
ATOM    313  HG1 GLN A  19      75.346  53.238  88.441  1.00  4.39           H  
ATOM    314  HG2 GLN A  19      75.381  53.792  86.749  1.00  4.39           H  
ATOM    315 1HE2 GLN A  19      73.565  54.821  88.819  1.00  4.39           H  
ATOM    316 2HE2 GLN A  19      71.957  54.374  88.262  1.00  4.39           H  
ATOM    317  N   ARG A  20      77.324  50.695  89.372  1.00  4.42           N  
ATOM    318  CA  ARG A  20      78.124  50.830  90.610  1.00  4.42           C  
ATOM    319  C   ARG A  20      79.605  50.572  90.375  1.00  4.42           C  
ATOM    320  O   ARG A  20      80.370  50.848  91.290  1.00  4.42           O  
ATOM    321  CB  ARG A  20      77.631  49.835  91.677  1.00  4.42           C  
ATOM    322  CG  ARG A  20      76.323  50.251  92.360  1.00  4.42           C  
ATOM    323  CD  ARG A  20      76.051  49.286  93.521  1.00  4.42           C  
ATOM    324  NE  ARG A  20      74.790  49.603  94.217  1.00  4.42           N1+
ATOM    325  CZ  ARG A  20      74.510  49.363  95.487  1.00  4.42           C  
ATOM    326  NH1 ARG A  20      73.315  49.608  95.946  1.00  4.42           N1+
ATOM    327  NH2 ARG A  20      75.389  48.874  96.320  1.00  4.42           N  
ATOM    328  HN  ARG A  20      76.713  49.894  89.243  1.00  4.42           H  
ATOM    329  HA  ARG A  20      78.003  51.843  90.995  1.00  4.42           H  
ATOM    330  HB1 ARG A  20      77.475  48.868  91.198  1.00  4.42           H  
ATOM    331  HB2 ARG A  20      78.402  49.742  92.442  1.00  4.42           H  
ATOM    332  HG1 ARG A  20      76.415  51.268  92.741  1.00  4.42           H  
ATOM    333  HG2 ARG A  20      75.503  50.204  91.643  1.00  4.42           H  
ATOM    334  HD1 ARG A  20      75.991  48.271  93.128  1.00  4.42           H  
ATOM    335  HD2 ARG A  20      76.873  49.352  94.234  1.00  4.42           H  
ATOM    336  HE  ARG A  20      74.052  49.982  93.647  1.00  4.42           H  
ATOM    337 1HH1 ARG A  20      72.611  50.013  95.356  1.00  4.42           H  
ATOM    338 2HH1 ARG A  20      73.102  49.426  96.910  1.00  4.42           H  
ATOM    339 1HH2 ARG A  20      76.328  48.713  96.001  1.00  4.42           H  
ATOM    340 2HH2 ARG A  20      75.167  48.741  97.288  1.00  4.42           H  
ATOM    341  N   ALA A  21      80.013  50.095  89.191  1.00  4.50           N  
ATOM    342  CA  ALA A  21      81.433  50.242  88.847  1.00  4.50           C  
ATOM    343  C   ALA A  21      81.806  51.656  88.339  1.00  4.50           C  
ATOM    344  O   ALA A  21      82.986  51.995  88.320  1.00  4.50           O  
ATOM    345  CB  ALA A  21      81.871  49.142  87.870  1.00  4.50           C  
ATOM    346  HN  ALA A  21      79.351  49.934  88.450  1.00  4.50           H  
ATOM    347  HA  ALA A  21      81.995  50.083  89.767  1.00  4.50           H  
ATOM    348  HB1 ALA A  21      82.926  49.269  87.628  1.00  4.50           H  
ATOM    349  HB2 ALA A  21      81.279  49.209  86.957  1.00  4.50           H  
ATOM    350  HB3 ALA A  21      81.719  48.165  88.330  1.00  4.50           H  
ATOM    351  N   TYR A  22      80.839  52.503  87.955  1.00  4.46           N  
ATOM    352  CA  TYR A  22      81.121  53.886  87.549  1.00  4.46           C  
ATOM    353  C   TYR A  22      81.661  54.812  88.646  1.00  4.46           C  
ATOM    354  O   TYR A  22      82.580  55.578  88.352  1.00  4.46           O  
ATOM    355  CB  TYR A  22      79.915  54.543  86.827  1.00  4.46           C  
ATOM    356  CG  TYR A  22      79.939  56.063  86.627  1.00  4.46           C  
ATOM    357  CD1 TYR A  22      80.320  56.618  85.388  1.00  4.46           C  
ATOM    358  CD2 TYR A  22      79.512  56.928  87.662  1.00  4.46           C  
ATOM    359  CE1 TYR A  22      80.282  58.014  85.186  1.00  4.46           C  
ATOM    360  CE2 TYR A  22      79.485  58.325  87.472  1.00  4.46           C  
ATOM    361  CZ  TYR A  22      79.871  58.874  86.230  1.00  4.46           C  
ATOM    362  OH  TYR A  22      79.851  60.223  86.038  1.00  4.46           O  
ATOM    363  HN  TYR A  22      79.887  52.175  87.913  1.00  4.46           H  
ATOM    364  HA  TYR A  22      81.912  53.819  86.802  1.00  4.46           H  
ATOM    365  HB1 TYR A  22      79.840  54.087  85.840  1.00  4.46           H  
ATOM    366  HB2 TYR A  22      79.022  54.306  87.406  1.00  4.46           H  
ATOM    367  HD1 TYR A  22      80.646  55.963  84.580  1.00  4.46           H  
ATOM    368  HD2 TYR A  22      79.200  56.509  88.619  1.00  4.46           H  
ATOM    369  HE1 TYR A  22      80.571  58.431  84.221  1.00  4.46           H  
ATOM    370  HE2 TYR A  22      79.167  58.980  88.283  1.00  4.46           H  
ATOM    371  HH  TYR A  22      79.482  60.702  86.787  1.00  4.46           H  
ATOM    372  N   PRO A  23      81.107  54.820  89.878  1.00  4.40           N  
ATOM    373  CA  PRO A  23      81.618  55.657  90.944  1.00  4.40           C  
ATOM    374  C   PRO A  23      83.112  55.497  91.201  1.00  4.40           C  
ATOM    375  O   PRO A  23      83.806  56.509  91.298  1.00  4.40           O  
ATOM    376  CB  PRO A  23      80.812  55.302  92.198  1.00  4.40           C  
ATOM    377  CG  PRO A  23      79.469  54.876  91.628  1.00  4.40           C  
ATOM    378  CD  PRO A  23      79.849  54.232  90.299  1.00  4.40           C  
ATOM    379  HA  PRO A  23      81.421  56.699  90.690  1.00  4.40           H  
ATOM    380  HB1 PRO A  23      81.281  54.486  92.748  1.00  4.40           H  
ATOM    381  HB2 PRO A  23      80.704  56.167  92.852  1.00  4.40           H  
ATOM    382  HG1 PRO A  23      78.975  54.159  92.284  1.00  4.40           H  
ATOM    383  HG2 PRO A  23      78.818  55.737  91.474  1.00  4.40           H  
ATOM    384  HD1 PRO A  23      79.965  53.156  90.426  1.00  4.40           H  
ATOM    385  HD2 PRO A  23      79.078  54.430  89.555  1.00  4.40           H  
ATOM    386  N   MET A  24      83.562  54.237  91.299  1.00  5.34           N  
ATOM    387  CA  MET A  24      84.916  53.774  91.605  1.00  5.34           C  
ATOM    388  C   MET A  24      84.962  52.291  92.010  1.00  5.34           C  
ATOM    389  O   MET A  24      83.965  51.578  91.943  1.00  5.34           O  
ATOM    390  CB  MET A  24      85.617  54.656  92.679  1.00  5.34           C  
ATOM    391  CG  MET A  24      84.873  54.716  94.020  1.00  5.34           C  
ATOM    392  SD  MET A  24      85.555  55.928  95.182  1.00  5.34           S  
ATOM    393  CE  MET A  24      84.560  55.508  96.641  1.00  5.34           C  
ATOM    394  HN  MET A  24      82.890  53.494  91.158  1.00  5.34           H  
ATOM    395  HA  MET A  24      85.498  53.870  90.688  1.00  5.34           H  
ATOM    396  HB1 MET A  24      86.613  54.251  92.858  1.00  5.34           H  
ATOM    397  HB2 MET A  24      85.701  55.670  92.288  1.00  5.34           H  
ATOM    398  HG1 MET A  24      83.833  54.976  93.824  1.00  5.34           H  
ATOM    399  HG2 MET A  24      84.921  53.731  94.484  1.00  5.34           H  
ATOM    400  HE1 MET A  24      84.840  56.156  97.471  1.00  5.34           H  
ATOM    401  HE2 MET A  24      84.739  54.469  96.916  1.00  5.34           H  
ATOM    402  HE3 MET A  24      83.503  55.646  96.413  1.00  5.34           H  
ATOM    403  N   PHE A  25      86.154  51.840  92.414  1.00  6.08           N  
ATOM    404  CA  PHE A  25      86.461  50.481  92.862  1.00  6.08           C  
ATOM    405  C   PHE A  25      85.778  50.053  94.174  1.00  6.08           C  
ATOM    406  O   PHE A  25      85.571  48.864  94.402  1.00  6.08           O  
ATOM    407  CB  PHE A  25      87.992  50.373  92.982  1.00  6.08           C  
ATOM    408  CG  PHE A  25      88.550  48.962  93.056  1.00  6.08           C  
ATOM    409  CD1 PHE A  25      88.935  48.293  91.878  1.00  6.08           C  
ATOM    410  CD2 PHE A  25      88.725  48.330  94.302  1.00  6.08           C  
ATOM    411  CE1 PHE A  25      89.498  47.004  91.945  1.00  6.08           C  
ATOM    412  CE2 PHE A  25      89.282  47.041  94.369  1.00  6.08           C  
ATOM    413  CZ  PHE A  25      89.673  46.378  93.192  1.00  6.08           C  
ATOM    414  HN  PHE A  25      86.917  52.495  92.415  1.00  6.08           H  
ATOM    415  HA  PHE A  25      86.140  49.793  92.080  1.00  6.08           H  
ATOM    416  HB1 PHE A  25      88.431  50.861  92.112  1.00  6.08           H  
ATOM    417  HB2 PHE A  25      88.295  50.900  93.887  1.00  6.08           H  
ATOM    418  HD1 PHE A  25      88.797  48.775  90.910  1.00  6.08           H  
ATOM    419  HD2 PHE A  25      88.428  48.842  95.217  1.00  6.08           H  
ATOM    420  HE1 PHE A  25      89.798  46.492  91.031  1.00  6.08           H  
ATOM    421  HE2 PHE A  25      89.411  46.554  95.336  1.00  6.08           H  
ATOM    422  HZ  PHE A  25      90.111  45.381  93.246  1.00  6.08           H  
ATOM    423  N   GLU A  26      85.412  51.014  95.023  1.00  6.54           N  
ATOM    424  CA  GLU A  26      84.807  50.787  96.341  1.00  6.54           C  
ATOM    425  C   GLU A  26      83.434  51.475  96.442  1.00  6.54           C  
ATOM    426  O   GLU A  26      83.111  52.395  95.688  1.00  6.54           O  
ATOM    427  CB  GLU A  26      85.751  51.260  97.457  1.00  6.54           C  
ATOM    428  CG  GLU A  26      87.035  50.422  97.512  1.00  6.54           C  
ATOM    429  CD  GLU A  26      87.838  50.722  98.782  1.00  6.54           C  
ATOM    430  OE1 GLU A  26      87.366  50.304  99.864  1.00  6.54           O  
ATOM    431  OE2 GLU A  26      88.910  51.356  98.655  1.00  6.54           O1-
ATOM    432  HN  GLU A  26      85.523  51.970  94.736  1.00  6.54           H  
ATOM    433  HA  GLU A  26      84.655  49.714  96.461  1.00  6.54           H  
ATOM    434  HB1 GLU A  26      86.017  52.301  97.276  1.00  6.54           H  
ATOM    435  HB2 GLU A  26      85.235  51.178  98.414  1.00  6.54           H  
ATOM    436  HG1 GLU A  26      86.770  49.365  97.500  1.00  6.54           H  
ATOM    437  HG2 GLU A  26      87.648  50.653  96.641  1.00  6.54           H  
ATOM    438  N   VAL A  27      82.586  50.993  97.358  1.00  7.35           N  
ATOM    439  CA  VAL A  27      81.122  51.082  97.204  1.00  7.35           C  
ATOM    440  C   VAL A  27      80.376  51.641  98.422  1.00  7.35           C  
ATOM    441  O   VAL A  27      79.569  50.966  99.061  1.00  7.35           O  
ATOM    442  CB  VAL A  27      80.510  49.765  96.672  1.00  7.35           C  
ATOM    443  CG1 VAL A  27      80.852  49.563  95.191  1.00  7.35           C  
ATOM    444  CG2 VAL A  27      80.945  48.512  97.446  1.00  7.35           C  
ATOM    445  HN  VAL A  27      82.942  50.310  98.011  1.00  7.35           H  
ATOM    446  HA  VAL A  27      80.962  51.812  96.411  1.00  7.35           H  
ATOM    447  HB  VAL A  27      79.426  49.846  96.754  1.00  7.35           H  
ATOM    448 1HG1 VAL A  27      80.411  48.630  94.840  1.00  7.35           H  
ATOM    449 2HG1 VAL A  27      81.934  49.520  95.070  1.00  7.35           H  
ATOM    450 3HG1 VAL A  27      80.454  50.394  94.609  1.00  7.35           H  
ATOM    451 1HG2 VAL A  27      80.472  47.632  97.010  1.00  7.35           H  
ATOM    452 2HG2 VAL A  27      80.644  48.606  98.489  1.00  7.35           H  
ATOM    453 3HG2 VAL A  27      82.028  48.407  97.389  1.00  7.35           H  
ATOM    454  N   GLU A  28      80.633  52.913  98.723  1.00  7.98           N  
ATOM    455  CA  GLU A  28      79.948  53.689  99.767  1.00  7.98           C  
ATOM    456  C   GLU A  28      78.398  53.670  99.686  1.00  7.98           C  
ATOM    457  O   GLU A  28      77.834  53.846  98.600  1.00  7.98           O  
ATOM    458  CB  GLU A  28      80.359  55.169  99.662  1.00  7.98           C  
ATOM    459  CG  GLU A  28      81.830  55.501  99.948  1.00  7.98           C  
ATOM    460  CD  GLU A  28      82.052  56.994  99.665  1.00  7.98           C  
ATOM    461  OE1 GLU A  28      82.561  57.336  98.575  1.00  7.98           O  
ATOM    462  OE2 GLU A  28      81.505  57.848 100.395  1.00  7.98           O1-
ATOM    463  HN  GLU A  28      81.347  53.380  98.184  1.00  7.98           H  
ATOM    464  HA  GLU A  28      80.252  53.309 100.742  1.00  7.98           H  
ATOM    465  HB1 GLU A  28      80.137  55.501  98.648  1.00  7.98           H  
ATOM    466  HB2 GLU A  28      79.751  55.731 100.370  1.00  7.98           H  
ATOM    467  HG1 GLU A  28      82.060  55.286 100.991  1.00  7.98           H  
ATOM    468  HG2 GLU A  28      82.474  54.904  99.303  1.00  7.98           H  
ATOM    469  N   PRO A  29      77.680  53.577 100.824  1.00  8.69           N  
ATOM    470  CA  PRO A  29      76.258  53.911 100.899  1.00  8.69           C  
ATOM    471  C   PRO A  29      76.040  55.434 100.965  1.00  8.69           C  
ATOM    472  O   PRO A  29      76.751  56.145 101.673  1.00  8.69           O  
ATOM    473  CB  PRO A  29      75.776  53.228 102.182  1.00  8.69           C  
ATOM    474  CG  PRO A  29      76.998  53.290 103.101  1.00  8.69           C  
ATOM    475  CD  PRO A  29      78.183  53.193 102.138  1.00  8.69           C  
ATOM    476  HA  PRO A  29      75.733  53.497 100.038  1.00  8.69           H  
ATOM    477  HB1 PRO A  29      74.934  53.766 102.617  1.00  8.69           H  
ATOM    478  HB2 PRO A  29      75.487  52.195 101.988  1.00  8.69           H  
ATOM    479  HG1 PRO A  29      77.022  54.230 103.653  1.00  8.69           H  
ATOM    480  HG2 PRO A  29      76.999  52.456 103.803  1.00  8.69           H  
ATOM    481  HD1 PRO A  29      78.978  53.870 102.450  1.00  8.69           H  
ATOM    482  HD2 PRO A  29      78.564  52.172 102.112  1.00  8.69           H  
ATOM    483  N   ARG A  30      75.004  55.930 100.280  1.00  8.56           N  
ATOM    484  CA  ARG A  30      74.430  57.282 100.439  1.00  8.56           C  
ATOM    485  C   ARG A  30      73.041  57.364  99.788  1.00  8.56           C  
ATOM    486  O   ARG A  30      72.596  56.384  99.197  1.00  8.56           O  
ATOM    487  CB  ARG A  30      75.386  58.359  99.882  1.00  8.56           C  
ATOM    488  CG  ARG A  30      75.687  58.235  98.380  1.00  8.56           C  
ATOM    489  CD  ARG A  30      76.638  59.353  97.925  1.00  8.56           C  
ATOM    490  NE  ARG A  30      77.966  58.850  97.519  1.00  8.56           N1+
ATOM    491  CZ  ARG A  30      79.043  58.710  98.276  1.00  8.56           C  
ATOM    492  NH1 ARG A  30      80.181  58.466  97.705  1.00  8.56           N1+
ATOM    493  NH2 ARG A  30      79.032  58.808  99.573  1.00  8.56           N  
ATOM    494  HN  ARG A  30      74.484  55.290  99.693  1.00  8.56           H  
ATOM    495  HA  ARG A  30      74.308  57.467 101.506  1.00  8.56           H  
ATOM    496  HB1 ARG A  30      74.936  59.336 100.059  1.00  8.56           H  
ATOM    497  HB2 ARG A  30      76.329  58.289 100.424  1.00  8.56           H  
ATOM    498  HG1 ARG A  30      76.152  57.268  98.187  1.00  8.56           H  
ATOM    499  HG2 ARG A  30      74.754  58.308  97.821  1.00  8.56           H  
ATOM    500  HD1 ARG A  30      76.188  59.868  97.077  1.00  8.56           H  
ATOM    501  HD2 ARG A  30      76.769  60.054  98.749  1.00  8.56           H  
ATOM    502  HE  ARG A  30      78.093  58.641  96.545  1.00  8.56           H  
ATOM    503 1HH1 ARG A  30      80.257  58.260  96.733  1.00  8.56           H  
ATOM    504 2HH1 ARG A  30      81.008  58.304  98.289  1.00  8.56           H  
ATOM    505 1HH2 ARG A  30      78.174  58.850 100.081  1.00  8.56           H  
ATOM    506 2HH2 ARG A  30      79.904  58.611 100.072  1.00  8.56           H  
ATOM    507  N   GLN A  31      72.358  58.507  99.915  1.00  8.96           N  
ATOM    508  CA  GLN A  31      70.887  58.562  99.883  1.00  8.96           C  
ATOM    509  C   GLN A  31      70.257  59.452  98.798  1.00  8.96           C  
ATOM    510  O   GLN A  31      69.105  59.238  98.443  1.00  8.96           O  
ATOM    511  CB  GLN A  31      70.369  59.031 101.261  1.00  8.96           C  
ATOM    512  CG  GLN A  31      70.892  58.257 102.491  1.00  8.96           C  
ATOM    513  CD  GLN A  31      72.243  58.734 103.040  1.00  8.96           C  
ATOM    514  NE2 GLN A  31      72.609  58.330 104.236  1.00  8.96           N  
ATOM    515  OE1 GLN A  31      73.004  59.457 102.413  1.00  8.96           O  
ATOM    516  HN  GLN A  31      72.808  59.222 100.475  1.00  8.96           H  
ATOM    517  HA  GLN A  31      70.524  57.546  99.725  1.00  8.96           H  
ATOM    518  HB1 GLN A  31      70.651  60.077 101.383  1.00  8.96           H  
ATOM    519  HB2 GLN A  31      69.282  58.946 101.253  1.00  8.96           H  
ATOM    520  HG1 GLN A  31      70.153  58.351 103.287  1.00  8.96           H  
ATOM    521  HG2 GLN A  31      70.994  57.209 102.211  1.00  8.96           H  
ATOM    522 1HE2 GLN A  31      72.009  57.747 104.792  1.00  8.96           H  
ATOM    523 2HE2 GLN A  31      73.497  58.667 104.566  1.00  8.96           H  
ATOM    524  N   VAL A  32      70.994  60.415  98.242  1.00  8.05           N  
ATOM    525  CA  VAL A  32      70.599  61.189  97.050  1.00  8.05           C  
ATOM    526  C   VAL A  32      71.698  61.005  96.009  1.00  8.05           C  
ATOM    527  O   VAL A  32      72.881  60.887  96.344  1.00  8.05           O  
ATOM    528  CB  VAL A  32      70.335  62.679  97.349  1.00  8.05           C  
ATOM    529  CG1 VAL A  32      69.046  62.843  98.160  1.00  8.05           C  
ATOM    530  CG2 VAL A  32      71.480  63.378  98.096  1.00  8.05           C  
ATOM    531  HN  VAL A  32      71.953  60.509  98.538  1.00  8.05           H  
ATOM    532  HA  VAL A  32      69.681  60.755  96.654  1.00  8.05           H  
ATOM    533  HB  VAL A  32      70.197  63.191  96.397  1.00  8.05           H  
ATOM    534 1HG1 VAL A  32      68.875  63.900  98.362  1.00  8.05           H  
ATOM    535 2HG1 VAL A  32      69.138  62.304  99.103  1.00  8.05           H  
ATOM    536 3HG1 VAL A  32      68.206  62.442  97.593  1.00  8.05           H  
ATOM    537 1HG2 VAL A  32      71.218  64.422  98.269  1.00  8.05           H  
ATOM    538 2HG2 VAL A  32      72.390  63.326  97.498  1.00  8.05           H  
ATOM    539 3HG2 VAL A  32      71.646  62.883  99.053  1.00  8.05           H  
ATOM    540  N   THR A  33      71.308  60.877  94.746  1.00  7.10           N  
ATOM    541  CA  THR A  33      72.206  60.409  93.688  1.00  7.10           C  
ATOM    542  C   THR A  33      73.199  61.494  93.236  1.00  7.10           C  
ATOM    543  O   THR A  33      72.750  62.556  92.801  1.00  7.10           O  
ATOM    544  CB  THR A  33      71.390  59.997  92.448  1.00  7.10           C  
ATOM    545  CG2 THR A  33      70.554  58.742  92.699  1.00  7.10           C  
ATOM    546  OG1 THR A  33      70.508  61.032  92.075  1.00  7.10           O  
ATOM    547  HN  THR A  33      70.335  61.007  94.505  1.00  7.10           H  
ATOM    548  HA  THR A  33      72.763  59.545  94.050  1.00  7.10           H  
ATOM    549  HB  THR A  33      72.076  59.804  91.623  1.00  7.10           H  
ATOM    550  HG1 THR A  33      71.026  61.852  92.087  1.00  7.10           H  
ATOM    551 1HG2 THR A  33      69.996  58.490  91.797  1.00  7.10           H  
ATOM    552 2HG2 THR A  33      69.857  58.926  93.517  1.00  7.10           H  
ATOM    553 3HG2 THR A  33      71.212  57.913  92.962  1.00  7.10           H  
ATOM    554  N   PRO A  34      74.525  61.256  93.274  1.00  5.98           N  
ATOM    555  CA  PRO A  34      75.527  62.301  93.041  1.00  5.98           C  
ATOM    556  C   PRO A  34      76.102  62.358  91.614  1.00  5.98           C  
ATOM    557  O   PRO A  34      77.118  63.014  91.410  1.00  5.98           O  
ATOM    558  CB  PRO A  34      76.630  61.938  94.045  1.00  5.98           C  
ATOM    559  CG  PRO A  34      76.654  60.412  93.950  1.00  5.98           C  
ATOM    560  CD  PRO A  34      75.167  60.076  93.845  1.00  5.98           C  
ATOM    561  HA  PRO A  34      75.105  63.272  93.301  1.00  5.98           H  
ATOM    562  HB1 PRO A  34      77.588  62.368  93.754  1.00  5.98           H  
ATOM    563  HB2 PRO A  34      76.374  62.268  95.052  1.00  5.98           H  
ATOM    564  HG1 PRO A  34      77.198  60.079  93.066  1.00  5.98           H  
ATOM    565  HG2 PRO A  34      77.098  59.967  94.840  1.00  5.98           H  
ATOM    566  HD1 PRO A  34      75.019  59.213  93.195  1.00  5.98           H  
ATOM    567  HD2 PRO A  34      74.757  59.863  94.832  1.00  5.98           H  
ATOM    568  N   ASN A  35      75.570  61.596  90.653  1.00  4.39           N  
ATOM    569  CA  ASN A  35      76.280  61.352  89.390  1.00  4.39           C  
ATOM    570  C   ASN A  35      76.472  62.596  88.500  1.00  4.39           C  
ATOM    571  O   ASN A  35      77.570  62.776  87.972  1.00  4.39           O  
ATOM    572  CB  ASN A  35      75.592  60.202  88.624  1.00  4.39           C  
ATOM    573  CG  ASN A  35      75.671  58.874  89.365  1.00  4.39           C  
ATOM    574  ND2 ASN A  35      76.441  57.916  88.889  1.00  4.39           N  
ATOM    575  OD1 ASN A  35      75.053  58.683  90.400  1.00  4.39           O  
ATOM    576  HN  ASN A  35      74.775  61.018  90.882  1.00  4.39           H  
ATOM    577  HA  ASN A  35      77.277  60.999  89.654  1.00  4.39           H  
ATOM    578  HB1 ASN A  35      74.543  60.458  88.479  1.00  4.39           H  
ATOM    579  HB2 ASN A  35      76.077  60.090  87.654  1.00  4.39           H  
ATOM    580 1HD2 ASN A  35      76.960  58.045  88.037  1.00  4.39           H  
ATOM    581 2HD2 ASN A  35      76.499  57.074  89.434  1.00  4.39           H  
ATOM    582  N   ASP A  36      75.406  63.395  88.374  1.00  4.38           N  
ATOM    583  CA  ASP A  36      75.251  64.776  87.867  1.00  4.38           C  
ATOM    584  C   ASP A  36      73.753  65.120  87.951  1.00  4.38           C  
ATOM    585  O   ASP A  36      72.949  64.219  88.113  1.00  4.38           O  
ATOM    586  CB  ASP A  36      75.847  64.986  86.462  1.00  4.38           C  
ATOM    587  CG  ASP A  36      76.181  66.466  86.208  1.00  4.38           C  
ATOM    588  OD1 ASP A  36      75.228  67.284  86.200  1.00  4.38           O  
ATOM    589  OD2 ASP A  36      77.368  66.790  85.999  1.00  4.38           O1-
ATOM    590  HN  ASP A  36      74.560  63.060  88.813  1.00  4.38           H  
ATOM    591  HA  ASP A  36      75.780  65.439  88.551  1.00  4.38           H  
ATOM    592  HB1 ASP A  36      76.759  64.396  86.372  1.00  4.38           H  
ATOM    593  HB2 ASP A  36      75.124  64.653  85.717  1.00  4.38           H  
ATOM    594  N   HIS A  37      73.288  66.361  87.882  1.00  4.33           N  
ATOM    595  CA  HIS A  37      71.911  66.671  88.301  1.00  4.33           C  
ATOM    596  C   HIS A  37      70.893  66.653  87.159  1.00  4.33           C  
ATOM    597  O   HIS A  37      70.296  65.618  86.808  1.00  4.33           O  
ATOM    598  CB  HIS A  37      71.953  67.982  89.112  1.00  4.33           C  
ATOM    599  CG  HIS A  37      70.639  68.453  89.695  1.00  4.33           C  
ATOM    600  CD2 HIS A  37      70.466  69.638  90.347  1.00  4.33           C  
ATOM    601  ND1 HIS A  37      69.419  67.769  89.680  1.00  4.33           N  
ATOM    602  CE1 HIS A  37      68.547  68.557  90.324  1.00  4.33           C  
ATOM    603  NE2 HIS A  37      69.145  69.689  90.727  1.00  4.33           N  
ATOM    604  HN  HIS A  37      73.934  67.096  87.610  1.00  4.33           H  
ATOM    605  HA  HIS A  37      71.613  65.885  88.995  1.00  4.33           H  
ATOM    606  HB1 HIS A  37      72.650  67.839  89.938  1.00  4.33           H  
ATOM    607  HB2 HIS A  37      72.325  68.767  88.454  1.00  4.33           H  
ATOM    608  HD2 HIS A  37      71.226  70.397  90.531  1.00  4.33           H  
ATOM    609  HE1 HIS A  37      67.499  68.313  90.496  1.00  4.33           H  
ATOM    610  HE2 HIS A  37      68.703  70.433  91.247  1.00  4.33           H  
ATOM    611  N   ALA A  38      70.748  67.809  86.513  1.00  4.30           N  
ATOM    612  CA  ALA A  38      70.031  67.895  85.259  1.00  4.30           C  
ATOM    613  C   ALA A  38      70.630  66.936  84.229  1.00  4.30           C  
ATOM    614  O   ALA A  38      69.889  66.216  83.546  1.00  4.30           O  
ATOM    615  CB  ALA A  38      70.051  69.350  84.770  1.00  4.30           C  
ATOM    616  HN  ALA A  38      71.251  68.615  86.846  1.00  4.30           H  
ATOM    617  HA  ALA A  38      68.995  67.606  85.435  1.00  4.30           H  
ATOM    618  HB1 ALA A  38      69.513  69.424  83.825  1.00  4.30           H  
ATOM    619  HB2 ALA A  38      71.083  69.671  84.626  1.00  4.30           H  
ATOM    620  HB3 ALA A  38      69.572  69.990  85.511  1.00  4.30           H  
ATOM    621  N   ASN A  39      71.969  66.878  84.194  1.00  4.24           N  
ATOM    622  CA  ASN A  39      72.662  65.907  83.376  1.00  4.24           C  
ATOM    623  C   ASN A  39      72.350  64.443  83.793  1.00  4.24           C  
ATOM    624  O   ASN A  39      72.152  63.630  82.880  1.00  4.24           O  
ATOM    625  CB  ASN A  39      74.162  66.226  83.213  1.00  4.24           C  
ATOM    626  CG  ASN A  39      74.476  67.660  82.791  1.00  4.24           C  
ATOM    627  ND2 ASN A  39      74.745  68.542  83.724  1.00  4.24           N  
ATOM    628  OD1 ASN A  39      74.519  68.022  81.626  1.00  4.24           O  
ATOM    629  HN  ASN A  39      72.520  67.500  84.768  1.00  4.24           H  
ATOM    630  HA  ASN A  39      72.236  66.017  82.379  1.00  4.24           H  
ATOM    631  HB1 ASN A  39      74.653  66.040  84.168  1.00  4.24           H  
ATOM    632  HB2 ASN A  39      74.570  65.555  82.458  1.00  4.24           H  
ATOM    633 1HD2 ASN A  39      74.989  68.207  84.657  1.00  4.24           H  
ATOM    634 2HD2 ASN A  39      75.009  69.457  83.421  1.00  4.24           H  
ATOM    635  N   ALA A  40      72.166  64.076  85.091  1.00  4.20           N  
ATOM    636  CA  ALA A  40      71.674  62.714  85.355  1.00  4.20           C  
ATOM    637  C   ALA A  40      70.314  62.396  84.725  1.00  4.20           C  
ATOM    638  O   ALA A  40      70.148  61.340  84.084  1.00  4.20           O  
ATOM    639  CB  ALA A  40      71.622  62.229  86.804  1.00  4.20           C  
ATOM    640  HN  ALA A  40      72.283  64.715  85.866  1.00  4.20           H  
ATOM    641  HA  ALA A  40      72.382  62.052  84.857  1.00  4.20           H  
ATOM    642  HB1 ALA A  40      71.238  61.209  86.833  1.00  4.20           H  
ATOM    643  HB2 ALA A  40      70.966  62.880  87.382  1.00  4.20           H  
ATOM    644  HB3 ALA A  40      72.624  62.252  87.231  1.00  4.20           H  
ATOM    645  N   ARG A  41      69.343  63.301  84.928  1.00  4.22           N  
ATOM    646  CA  ARG A  41      67.980  63.078  84.402  1.00  4.22           C  
ATOM    647  C   ARG A  41      67.954  62.899  82.898  1.00  4.22           C  
ATOM    648  O   ARG A  41      67.348  61.938  82.430  1.00  4.22           O  
ATOM    649  CB  ARG A  41      67.027  64.211  84.827  1.00  4.22           C  
ATOM    650  CG  ARG A  41      66.651  64.149  86.317  1.00  4.22           C  
ATOM    651  CD  ARG A  41      65.506  65.128  86.628  1.00  4.22           C  
ATOM    652  NE  ARG A  41      65.018  64.981  88.016  1.00  4.22           N1+
ATOM    653  CZ  ARG A  41      63.828  65.327  88.488  1.00  4.22           C  
ATOM    654  NH1 ARG A  41      63.540  65.136  89.746  1.00  4.22           N1+
ATOM    655  NH2 ARG A  41      62.903  65.864  87.738  1.00  4.22           N  
ATOM    656  HN  ARG A  41      69.568  64.133  85.470  1.00  4.22           H  
ATOM    657  HA  ARG A  41      67.607  62.155  84.846  1.00  4.22           H  
ATOM    658  HB1 ARG A  41      67.513  65.167  84.631  1.00  4.22           H  
ATOM    659  HB2 ARG A  41      66.115  64.139  84.235  1.00  4.22           H  
ATOM    660  HG1 ARG A  41      66.333  63.136  86.564  1.00  4.22           H  
ATOM    661  HG2 ARG A  41      67.521  64.414  86.917  1.00  4.22           H  
ATOM    662  HD1 ARG A  41      65.866  66.147  86.487  1.00  4.22           H  
ATOM    663  HD2 ARG A  41      64.681  64.935  85.942  1.00  4.22           H  
ATOM    664  HE  ARG A  41      65.664  64.563  88.668  1.00  4.22           H  
ATOM    665 1HH1 ARG A  41      64.219  64.711  90.354  1.00  4.22           H  
ATOM    666 2HH1 ARG A  41      62.639  65.395  90.106  1.00  4.22           H  
ATOM    667 1HH2 ARG A  41      63.085  66.004  86.760  1.00  4.22           H  
ATOM    668 2HH2 ARG A  41      62.011  66.118  88.122  1.00  4.22           H  
ATOM    669  N   ALA A  42      68.624  63.781  82.159  1.00  4.16           N  
ATOM    670  CA  ALA A  42      68.688  63.628  80.709  1.00  4.16           C  
ATOM    671  C   ALA A  42      69.421  62.361  80.289  1.00  4.16           C  
ATOM    672  O   ALA A  42      68.954  61.723  79.361  1.00  4.16           O  
ATOM    673  CB  ALA A  42      69.359  64.877  80.122  1.00  4.16           C  
ATOM    674  HN  ALA A  42      69.140  64.530  82.608  1.00  4.16           H  
ATOM    675  HA  ALA A  42      67.669  63.576  80.326  1.00  4.16           H  
ATOM    676  HB1 ALA A  42      69.417  64.783  79.038  1.00  4.16           H  
ATOM    677  HB2 ALA A  42      70.364  64.977  80.532  1.00  4.16           H  
ATOM    678  HB3 ALA A  42      68.773  65.760  80.379  1.00  4.16           H  
ATOM    679  N   PHE A  43      70.492  61.927  80.960  1.00  4.16           N  
ATOM    680  CA  PHE A  43      71.179  60.733  80.467  1.00  4.16           C  
ATOM    681  C   PHE A  43      70.463  59.409  80.694  1.00  4.16           C  
ATOM    682  O   PHE A  43      70.376  58.601  79.759  1.00  4.16           O  
ATOM    683  CB  PHE A  43      72.644  60.696  80.930  1.00  4.16           C  
ATOM    684  CG  PHE A  43      73.553  61.689  80.213  1.00  4.16           C  
ATOM    685  CD1 PHE A  43      74.398  62.537  80.956  1.00  4.16           C  
ATOM    686  CD2 PHE A  43      73.568  61.768  78.802  1.00  4.16           C  
ATOM    687  CE1 PHE A  43      75.216  63.475  80.299  1.00  4.16           C  
ATOM    688  CE2 PHE A  43      74.372  62.717  78.150  1.00  4.16           C  
ATOM    689  CZ  PHE A  43      75.194  63.574  78.897  1.00  4.16           C  
ATOM    690  HN  PHE A  43      70.911  62.501  81.686  1.00  4.16           H  
ATOM    691  HA  PHE A  43      71.223  60.854  79.385  1.00  4.16           H  
ATOM    692  HB1 PHE A  43      72.671  60.918  81.997  1.00  4.16           H  
ATOM    693  HB2 PHE A  43      73.031  59.692  80.757  1.00  4.16           H  
ATOM    694  HD1 PHE A  43      74.418  62.466  82.044  1.00  4.16           H  
ATOM    695  HD2 PHE A  43      72.951  61.087  78.215  1.00  4.16           H  
ATOM    696  HE1 PHE A  43      75.869  64.127  80.879  1.00  4.16           H  
ATOM    697  HE2 PHE A  43      74.357  62.788  77.062  1.00  4.16           H  
ATOM    698  HZ  PHE A  43      75.814  64.315  78.392  1.00  4.16           H  
ATOM    699  N   SER A  44      69.859  59.197  81.870  1.00  4.21           N  
ATOM    700  CA  SER A  44      68.939  58.050  81.993  1.00  4.21           C  
ATOM    701  C   SER A  44      67.716  58.236  81.096  1.00  4.21           C  
ATOM    702  O   SER A  44      67.144  57.235  80.694  1.00  4.21           O  
ATOM    703  CB  SER A  44      68.508  57.853  83.447  1.00  4.21           C  
ATOM    704  OG  SER A  44      68.052  56.525  83.625  1.00  4.21           O  
ATOM    705  HN  SER A  44      69.916  59.902  82.602  1.00  4.21           H  
ATOM    706  HA  SER A  44      69.467  57.153  81.669  1.00  4.21           H  
ATOM    707  HB1 SER A  44      69.356  58.038  84.106  1.00  4.21           H  
ATOM    708  HB2 SER A  44      67.704  58.549  83.685  1.00  4.21           H  
ATOM    709  HG  SER A  44      67.303  56.378  83.034  1.00  4.21           H  
ATOM    710  N   HIS A  45      67.299  59.457  80.733  1.00  4.18           N  
ATOM    711  CA  HIS A  45      66.166  59.610  79.816  1.00  4.18           C  
ATOM    712  C   HIS A  45      66.471  59.369  78.336  1.00  4.18           C  
ATOM    713  O   HIS A  45      65.608  58.928  77.578  1.00  4.18           O  
ATOM    714  CB  HIS A  45      65.379  60.911  80.037  1.00  4.18           C  
ATOM    715  CG  HIS A  45      63.950  60.806  79.540  1.00  4.18           C  
ATOM    716  CD2 HIS A  45      63.039  59.876  79.959  1.00  4.18           C  
ATOM    717  ND1 HIS A  45      63.333  61.646  78.606  1.00  4.18           N  
ATOM    718  CE1 HIS A  45      62.063  61.202  78.507  1.00  4.18           C  
ATOM    719  NE2 HIS A  45      61.865  60.130  79.290  1.00  4.18           N  
ATOM    720  HN  HIS A  45      67.728  60.289  81.126  1.00  4.18           H  
ATOM    721  HA  HIS A  45      65.474  58.814  80.092  1.00  4.18           H  
ATOM    722  HB1 HIS A  45      65.364  61.136  81.104  1.00  4.18           H  
ATOM    723  HB2 HIS A  45      65.878  61.719  79.502  1.00  4.18           H  
ATOM    724  HD2 HIS A  45      63.211  59.083  80.686  1.00  4.18           H  
ATOM    725  HE1 HIS A  45      61.299  61.654  77.875  1.00  4.18           H  
ATOM    726  HE2 HIS A  45      60.989  59.596  79.374  1.00  4.18           H  
ATOM    727  N   LEU A  46      67.704  59.596  77.903  1.00  4.16           N  
ATOM    728  CA  LEU A  46      68.150  59.342  76.545  1.00  4.16           C  
ATOM    729  C   LEU A  46      68.491  57.880  76.353  1.00  4.16           C  
ATOM    730  O   LEU A  46      68.000  57.289  75.398  1.00  4.16           O  
ATOM    731  CB  LEU A  46      69.296  60.309  76.166  1.00  4.16           C  
ATOM    732  CG  LEU A  46      68.871  61.797  76.082  1.00  4.16           C  
ATOM    733  CD1 LEU A  46      70.017  62.711  75.674  1.00  4.16           C  
ATOM    734  CD2 LEU A  46      67.691  62.022  75.133  1.00  4.16           C  
ATOM    735  HN  LEU A  46      68.350  60.051  78.539  1.00  4.16           H  
ATOM    736  HA  LEU A  46      67.311  59.565  75.885  1.00  4.16           H  
ATOM    737  HB1 LEU A  46      70.081  60.220  76.917  1.00  4.16           H  
ATOM    738  HB2 LEU A  46      69.688  60.010  75.194  1.00  4.16           H  
ATOM    739  HG  LEU A  46      68.550  62.101  77.078  1.00  4.16           H  
ATOM    740 1HD1 LEU A  46      69.663  63.741  75.631  1.00  4.16           H  
ATOM    741 2HD1 LEU A  46      70.388  62.414  74.693  1.00  4.16           H  
ATOM    742 3HD1 LEU A  46      70.822  62.634  76.405  1.00  4.16           H  
ATOM    743 1HD2 LEU A  46      67.437  63.082  75.114  1.00  4.16           H  
ATOM    744 2HD2 LEU A  46      66.831  61.449  75.479  1.00  4.16           H  
ATOM    745 3HD2 LEU A  46      67.964  61.696  74.129  1.00  4.16           H  
ATOM    746  N   ALA A  47      69.185  57.262  77.310  1.00  4.17           N  
ATOM    747  CA  ALA A  47      69.316  55.812  77.362  1.00  4.17           C  
ATOM    748  C   ALA A  47      67.986  55.063  77.484  1.00  4.17           C  
ATOM    749  O   ALA A  47      67.829  54.000  76.889  1.00  4.17           O  
ATOM    750  CB  ALA A  47      70.241  55.473  78.538  1.00  4.17           C  
ATOM    751  HN  ALA A  47      69.596  57.814  78.056  1.00  4.17           H  
ATOM    752  HA  ALA A  47      69.804  55.485  76.444  1.00  4.17           H  
ATOM    753  HB1 ALA A  47      70.361  54.392  78.606  1.00  4.17           H  
ATOM    754  HB2 ALA A  47      69.805  55.849  79.464  1.00  4.17           H  
ATOM    755  HB3 ALA A  47      71.215  55.937  78.381  1.00  4.17           H  
ATOM    756  N   ILE A  48      67.012  55.599  78.222  1.00  4.16           N  
ATOM    757  CA  ILE A  48      65.737  54.907  78.380  1.00  4.16           C  
ATOM    758  C   ILE A  48      64.802  55.105  77.177  1.00  4.16           C  
ATOM    759  O   ILE A  48      64.222  54.138  76.708  1.00  4.16           O  
ATOM    760  CB  ILE A  48      65.103  55.134  79.769  1.00  4.16           C  
ATOM    761  CG1 ILE A  48      65.959  54.494  80.900  1.00  4.16           C  
ATOM    762  CG2 ILE A  48      63.683  54.575  79.861  1.00  4.16           C  
ATOM    763  CD1 ILE A  48      65.992  52.958  80.985  1.00  4.16           C  
ATOM    764  HN  ILE A  48      67.196  56.414  78.791  1.00  4.16           H  
ATOM    765  HA  ILE A  48      65.992  53.847  78.361  1.00  4.16           H  
ATOM    766  HB  ILE A  48      65.056  56.208  79.948  1.00  4.16           H  
ATOM    767 1HG1 ILE A  48      66.985  54.835  80.765  1.00  4.16           H  
ATOM    768 2HG1 ILE A  48      65.574  54.865  81.850  1.00  4.16           H  
ATOM    769 1HG2 ILE A  48      63.283  54.761  80.858  1.00  4.16           H  
ATOM    770 2HG2 ILE A  48      63.702  53.502  79.672  1.00  4.16           H  
ATOM    771 3HG2 ILE A  48      63.051  55.064  79.119  1.00  4.16           H  
ATOM    772 1HD1 ILE A  48      66.626  52.653  81.818  1.00  4.16           H  
ATOM    773 2HD1 ILE A  48      66.392  52.551  80.056  1.00  4.16           H  
ATOM    774 3HD1 ILE A  48      64.981  52.580  81.141  1.00  4.16           H  
ATOM    775  N   LYS A  49      64.797  56.268  76.520  1.00  4.14           N  
ATOM    776  CA  LYS A  49      64.250  56.396  75.152  1.00  4.14           C  
ATOM    777  C   LYS A  49      65.088  55.721  74.051  1.00  4.14           C  
ATOM    778  O   LYS A  49      64.747  55.794  72.872  1.00  4.14           O  
ATOM    779  CB  LYS A  49      64.085  57.879  74.800  1.00  4.14           C  
ATOM    780  CG  LYS A  49      62.934  58.570  75.544  1.00  4.14           C  
ATOM    781  CD  LYS A  49      62.716  60.039  75.154  1.00  4.14           C  
ATOM    782  CE  LYS A  49      63.971  60.909  75.296  1.00  4.14           C  
ATOM    783  NZ  LYS A  49      64.867  60.751  74.119  1.00  4.14           N1+
ATOM    784  HN  LYS A  49      65.258  57.068  76.941  1.00  4.14           H  
ATOM    785  HA  LYS A  49      63.260  55.940  75.145  1.00  4.14           H  
ATOM    786  HB1 LYS A  49      65.012  58.396  75.047  1.00  4.14           H  
ATOM    787  HB2 LYS A  49      63.898  57.959  73.729  1.00  4.14           H  
ATOM    788  HG1 LYS A  49      62.015  58.022  75.334  1.00  4.14           H  
ATOM    789  HG2 LYS A  49      63.146  58.529  76.612  1.00  4.14           H  
ATOM    790  HD1 LYS A  49      62.389  60.074  74.115  1.00  4.14           H  
ATOM    791  HD2 LYS A  49      61.937  60.453  75.794  1.00  4.14           H  
ATOM    792  HE1 LYS A  49      63.672  61.954  75.378  1.00  4.14           H  
ATOM    793  HE2 LYS A  49      64.510  60.613  76.196  1.00  4.14           H  
ATOM    794  HZ1 LYS A  49      65.728  61.270  74.245  1.00  4.14           H  
ATOM    795  HZ2 LYS A  49      65.097  59.770  74.003  1.00  4.14           H  
ATOM    796  HZ3 LYS A  49      64.410  61.075  73.279  1.00  4.14           H  
ATOM    797  N   LEU A  50      66.213  55.119  74.415  1.00  4.23           N  
ATOM    798  CA  LEU A  50      66.969  54.191  73.583  1.00  4.23           C  
ATOM    799  C   LEU A  50      66.593  52.733  73.866  1.00  4.23           C  
ATOM    800  O   LEU A  50      66.863  51.896  73.011  1.00  4.23           O  
ATOM    801  CB  LEU A  50      68.494  54.366  73.860  1.00  4.23           C  
ATOM    802  CG  LEU A  50      69.357  55.136  72.842  1.00  4.23           C  
ATOM    803  CD1 LEU A  50      70.608  55.700  73.528  1.00  4.23           C  
ATOM    804  CD2 LEU A  50      69.867  54.262  71.697  1.00  4.23           C  
ATOM    805  HN  LEU A  50      66.503  55.225  75.373  1.00  4.23           H  
ATOM    806  HA  LEU A  50      66.771  54.412  72.534  1.00  4.23           H  
ATOM    807  HB1 LEU A  50      68.587  54.885  74.814  1.00  4.23           H  
ATOM    808  HB2 LEU A  50      68.919  53.366  73.947  1.00  4.23           H  
ATOM    809  HG  LEU A  50      68.774  55.960  72.430  1.00  4.23           H  
ATOM    810 1HD1 LEU A  50      71.210  56.242  72.799  1.00  4.23           H  
ATOM    811 2HD1 LEU A  50      71.194  54.881  73.946  1.00  4.23           H  
ATOM    812 3HD1 LEU A  50      70.310  56.378  74.328  1.00  4.23           H  
ATOM    813 1HD2 LEU A  50      70.467  54.867  71.017  1.00  4.23           H  
ATOM    814 2HD2 LEU A  50      69.020  53.841  71.156  1.00  4.23           H  
ATOM    815 3HD2 LEU A  50      70.478  53.454  72.100  1.00  4.23           H  
ATOM    816  N   ILE A  51      66.017  52.412  75.028  1.00  4.29           N  
ATOM    817  CA  ILE A  51      65.144  51.233  75.165  1.00  4.29           C  
ATOM    818  C   ILE A  51      63.749  51.569  74.625  1.00  4.29           C  
ATOM    819  O   ILE A  51      63.465  52.712  74.268  1.00  4.29           O  
ATOM    820  CB  ILE A  51      65.161  50.623  76.598  1.00  4.29           C  
ATOM    821  CG1 ILE A  51      64.319  51.296  77.696  1.00  4.29           C  
ATOM    822  CG2 ILE A  51      66.614  50.513  77.076  1.00  4.29           C  
ATOM    823  CD1 ILE A  51      64.029  50.374  78.890  1.00  4.29           C  
ATOM    824  HN  ILE A  51      65.859  53.149  75.700  1.00  4.29           H  
ATOM    825  HA  ILE A  51      65.553  50.470  74.503  1.00  4.29           H  
ATOM    826  HB  ILE A  51      64.788  49.603  76.504  1.00  4.29           H  
ATOM    827 1HG1 ILE A  51      64.858  52.171  78.058  1.00  4.29           H  
ATOM    828 2HG1 ILE A  51      63.369  51.608  77.261  1.00  4.29           H  
ATOM    829 1HG2 ILE A  51      66.636  50.087  78.079  1.00  4.29           H  
ATOM    830 2HG2 ILE A  51      67.067  51.504  77.093  1.00  4.29           H  
ATOM    831 3HG2 ILE A  51      67.173  49.870  76.396  1.00  4.29           H  
ATOM    832 1HD1 ILE A  51      63.432  50.910  79.627  1.00  4.29           H  
ATOM    833 2HD1 ILE A  51      64.969  50.060  79.344  1.00  4.29           H  
ATOM    834 3HD1 ILE A  51      63.480  49.497  78.547  1.00  4.29           H  
ATOM    835  N   GLU A  52      62.876  50.576  74.523  1.00  4.78           N  
ATOM    836  CA  GLU A  52      61.488  50.752  74.062  1.00  4.78           C  
ATOM    837  C   GLU A  52      60.561  51.508  75.035  1.00  4.78           C  
ATOM    838  O   GLU A  52      59.482  51.923  74.632  1.00  4.78           O  
ATOM    839  CB  GLU A  52      60.916  49.350  73.759  1.00  4.78           C  
ATOM    840  CG  GLU A  52      60.841  48.361  74.943  1.00  4.78           C  
ATOM    841  CD  GLU A  52      59.455  48.293  75.604  1.00  4.78           C  
ATOM    842  OE1 GLU A  52      58.519  47.796  74.937  1.00  4.78           O  
ATOM    843  OE2 GLU A  52      59.353  48.697  76.786  1.00  4.78           O1-
ATOM    844  HN  GLU A  52      63.170  49.645  74.803  1.00  4.78           H  
ATOM    845  HA  GLU A  52      61.516  51.310  73.126  1.00  4.78           H  
ATOM    846  HB1 GLU A  52      59.905  49.482  73.374  1.00  4.78           H  
ATOM    847  HB2 GLU A  52      61.542  48.897  72.990  1.00  4.78           H  
ATOM    848  HG1 GLU A  52      61.097  47.367  74.577  1.00  4.78           H  
ATOM    849  HG2 GLU A  52      61.566  48.670  75.696  1.00  4.78           H  
ATOM    850  N   GLN A  53      60.967  51.699  76.298  1.00  4.99           N  
ATOM    851  CA  GLN A  53      60.075  52.121  77.388  1.00  4.99           C  
ATOM    852  C   GLN A  53      59.278  53.408  77.134  1.00  4.99           C  
ATOM    853  O   GLN A  53      58.166  53.571  77.635  1.00  4.99           O  
ATOM    854  CB  GLN A  53      60.876  52.257  78.704  1.00  4.99           C  
ATOM    855  CG  GLN A  53      60.034  52.575  79.963  1.00  4.99           C  
ATOM    856  CD  GLN A  53      60.866  53.024  81.166  1.00  4.99           C  
ATOM    857  NE2 GLN A  53      60.690  54.240  81.642  1.00  4.99           N  
ATOM    858  OE1 GLN A  53      61.697  52.303  81.706  1.00  4.99           O  
ATOM    859  HN  GLN A  53      61.864  51.326  76.555  1.00  4.99           H  
ATOM    860  HA  GLN A  53      59.350  51.320  77.536  1.00  4.99           H  
ATOM    861  HB1 GLN A  53      61.399  51.317  78.878  1.00  4.99           H  
ATOM    862  HB2 GLN A  53      61.603  53.059  78.574  1.00  4.99           H  
ATOM    863  HG1 GLN A  53      59.332  53.371  79.715  1.00  4.99           H  
ATOM    864  HG2 GLN A  53      59.482  51.678  80.243  1.00  4.99           H  
ATOM    865 1HE2 GLN A  53      60.036  54.887  81.188  1.00  4.99           H  
ATOM    866 2HE2 GLN A  53      61.259  54.528  82.408  1.00  4.99           H  
ATOM    867  N   GLU A  54      59.868  54.348  76.403  1.00  5.57           N  
ATOM    868  CA  GLU A  54      59.432  55.746  76.408  1.00  5.57           C  
ATOM    869  C   GLU A  54      59.098  56.303  75.020  1.00  5.57           C  
ATOM    870  O   GLU A  54      58.722  57.469  74.924  1.00  5.57           O  
ATOM    871  CB  GLU A  54      60.526  56.606  77.072  1.00  5.57           C  
ATOM    872  CG  GLU A  54      60.771  56.411  78.574  1.00  5.57           C  
ATOM    873  CD  GLU A  54      59.770  57.109  79.502  1.00  5.57           C  
ATOM    874  OE1 GLU A  54      59.625  58.350  79.380  1.00  5.57           O  
ATOM    875  OE2 GLU A  54      59.261  56.413  80.409  1.00  5.57           O1-
ATOM    876  HN  GLU A  54      60.731  54.096  75.948  1.00  5.57           H  
ATOM    877  HA  GLU A  54      58.534  55.815  77.022  1.00  5.57           H  
ATOM    878  HB1 GLU A  54      61.464  56.393  76.559  1.00  5.57           H  
ATOM    879  HB2 GLU A  54      60.256  57.651  76.919  1.00  5.57           H  
ATOM    880  HG1 GLU A  54      60.735  55.342  78.784  1.00  5.57           H  
ATOM    881  HG2 GLU A  54      61.765  56.793  78.804  1.00  5.57           H  
ATOM    882  N   ILE A  55      59.233  55.507  73.957  1.00  5.96           N  
ATOM    883  CA  ILE A  55      58.828  55.833  72.581  1.00  5.96           C  
ATOM    884  C   ILE A  55      58.806  54.581  71.710  1.00  5.96           C  
ATOM    885  O   ILE A  55      59.406  53.565  72.053  1.00  5.96           O  
ATOM    886  CB  ILE A  55      59.786  56.853  71.877  1.00  5.96           C  
ATOM    887  CG1 ILE A  55      61.282  56.477  71.996  1.00  5.96           C  
ATOM    888  CG2 ILE A  55      59.542  58.323  72.266  1.00  5.96           C  
ATOM    889  CD1 ILE A  55      62.183  57.299  71.062  1.00  5.96           C  
ATOM    890  HN  ILE A  55      59.454  54.531  74.126  1.00  5.96           H  
ATOM    891  HA  ILE A  55      57.824  56.258  72.605  1.00  5.96           H  
ATOM    892  HB  ILE A  55      59.552  56.789  70.814  1.00  5.96           H  
ATOM    893 1HG1 ILE A  55      61.602  56.646  73.024  1.00  5.96           H  
ATOM    894 2HG1 ILE A  55      61.396  55.422  71.748  1.00  5.96           H  
ATOM    895 1HG2 ILE A  55      60.247  58.962  71.734  1.00  5.96           H  
ATOM    896 2HG2 ILE A  55      59.682  58.443  73.340  1.00  5.96           H  
ATOM    897 3HG2 ILE A  55      58.524  58.606  71.999  1.00  5.96           H  
ATOM    898 1HD1 ILE A  55      63.220  56.989  71.191  1.00  5.96           H  
ATOM    899 2HD1 ILE A  55      62.088  58.358  71.303  1.00  5.96           H  
ATOM    900 3HD1 ILE A  55      61.882  57.134  70.028  1.00  5.96           H  
ATOM    901  N   ASP A  56      58.249  54.703  70.508  1.00  5.11           N  
ATOM    902  CA  ASP A  56      58.547  53.772  69.431  1.00  5.11           C  
ATOM    903  C   ASP A  56      60.036  53.522  69.266  1.00  5.11           C  
ATOM    904  O   ASP A  56      60.799  54.476  69.057  1.00  5.11           O  
ATOM    905  CB  ASP A  56      57.841  54.175  68.135  1.00  5.11           C  
ATOM    906  CG  ASP A  56      56.328  54.214  68.347  1.00  5.11           C  
ATOM    907  OD1 ASP A  56      55.683  53.171  68.094  1.00  5.11           O  
ATOM    908  OD2 ASP A  56      55.841  55.259  68.844  1.00  5.11           O1-
ATOM    909  HN  ASP A  56      57.639  55.482  70.293  1.00  5.11           H  
ATOM    910  HA  ASP A  56      58.112  52.818  69.728  1.00  5.11           H  
ATOM    911  HB1 ASP A  56      58.187  55.162  67.829  1.00  5.11           H  
ATOM    912  HB2 ASP A  56      58.077  53.449  67.356  1.00  5.11           H  
ATOM    913  N   PRO A  57      60.467  52.253  69.405  1.00  4.47           N  
ATOM    914  CA  PRO A  57      61.816  51.903  69.057  1.00  4.47           C  
ATOM    915  C   PRO A  57      62.090  52.281  67.604  1.00  4.47           C  
ATOM    916  O   PRO A  57      61.201  52.283  66.760  1.00  4.47           O  
ATOM    917  CB  PRO A  57      62.014  50.433  69.409  1.00  4.47           C  
ATOM    918  CG  PRO A  57      60.712  49.975  70.061  1.00  4.47           C  
ATOM    919  CD  PRO A  57      59.698  51.073  69.772  1.00  4.47           C  
ATOM    920  HA  PRO A  57      62.486  52.490  69.686  1.00  4.47           H  
ATOM    921  HB1 PRO A  57      62.211  49.852  68.508  1.00  4.47           H  
ATOM    922  HB2 PRO A  57      62.846  50.319  70.104  1.00  4.47           H  
ATOM    923  HG1 PRO A  57      60.382  49.030  69.629  1.00  4.47           H  
ATOM    924  HG2 PRO A  57      60.847  49.856  71.136  1.00  4.47           H  
ATOM    925  HD1 PRO A  57      59.046  50.777  68.950  1.00  4.47           H  
ATOM    926  HD2 PRO A  57      59.097  51.275  70.659  1.00  4.47           H  
ATOM    927  N   ASP A  58      63.355  52.598  67.383  1.00  4.45           N  
ATOM    928  CA  ASP A  58      63.953  53.348  66.268  1.00  4.45           C  
ATOM    929  C   ASP A  58      64.621  54.590  66.838  1.00  4.45           C  
ATOM    930  O   ASP A  58      64.206  55.742  66.687  1.00  4.45           O  
ATOM    931  CB  ASP A  58      63.084  53.618  65.019  1.00  4.45           C  
ATOM    932  CG  ASP A  58      63.950  54.037  63.817  1.00  4.45           C  
ATOM    933  OD1 ASP A  58      65.028  53.424  63.640  1.00  4.45           O  
ATOM    934  OD2 ASP A  58      63.515  54.913  63.037  1.00  4.45           O1-
ATOM    935  HN  ASP A  58      63.939  52.525  68.197  1.00  4.45           H  
ATOM    936  HA  ASP A  58      64.773  52.723  65.913  1.00  4.45           H  
ATOM    937  HB1 ASP A  58      62.537  52.710  64.764  1.00  4.45           H  
ATOM    938  HB2 ASP A  58      62.378  54.417  65.244  1.00  4.45           H  
ATOM    939  N   SER A  59      65.616  54.290  67.673  1.00  4.33           N  
ATOM    940  CA  SER A  59      66.259  55.270  68.523  1.00  4.33           C  
ATOM    941  C   SER A  59      66.729  56.454  67.711  1.00  4.33           C  
ATOM    942  O   SER A  59      67.416  56.282  66.721  1.00  4.33           O  
ATOM    943  CB  SER A  59      67.413  54.632  69.286  1.00  4.33           C  
ATOM    944  OG  SER A  59      66.968  53.439  69.909  1.00  4.33           O  
ATOM    945  HN  SER A  59      65.956  53.342  67.697  1.00  4.33           H  
ATOM    946  HA  SER A  59      65.526  55.624  69.248  1.00  4.33           H  
ATOM    947  HB1 SER A  59      68.222  54.400  68.593  1.00  4.33           H  
ATOM    948  HB2 SER A  59      67.773  55.326  70.046  1.00  4.33           H  
ATOM    949  HG  SER A  59      66.115  53.603  70.326  1.00  4.33           H  
ATOM    950  N   THR A  60      66.392  57.657  68.148  1.00  4.09           N  
ATOM    951  CA  THR A  60      66.918  58.877  67.550  1.00  4.09           C  
ATOM    952  C   THR A  60      67.310  59.798  68.647  1.00  4.09           C  
ATOM    953  O   THR A  60      66.513  60.573  69.186  1.00  4.09           O  
ATOM    954  CB  THR A  60      65.935  59.522  66.555  1.00  4.09           C  
ATOM    955  CG2 THR A  60      66.397  60.883  66.029  1.00  4.09           C  
ATOM    956  OG1 THR A  60      65.851  58.724  65.404  1.00  4.09           O  
ATOM    957  HN  THR A  60      65.744  57.731  68.916  1.00  4.09           H  
ATOM    958  HA  THR A  60      67.821  58.614  67.000  1.00  4.09           H  
ATOM    959  HB  THR A  60      64.951  59.616  67.014  1.00  4.09           H  
ATOM    960  HG1 THR A  60      65.481  57.858  65.629  1.00  4.09           H  
ATOM    961 1HG2 THR A  60      65.655  61.276  65.334  1.00  4.09           H  
ATOM    962 2HG2 THR A  60      67.351  60.769  65.515  1.00  4.09           H  
ATOM    963 3HG2 THR A  60      66.515  61.575  66.863  1.00  4.09           H  
ATOM    964  N   ILE A  61      68.560  59.612  69.050  1.00  3.89           N  
ATOM    965  CA  ILE A  61      69.099  60.458  70.075  1.00  3.89           C  
ATOM    966  C   ILE A  61      69.707  61.740  69.563  1.00  3.89           C  
ATOM    967  O   ILE A  61      70.657  61.728  68.787  1.00  3.89           O  
ATOM    968  CB  ILE A  61      69.956  59.745  71.132  1.00  3.89           C  
ATOM    969  CG1 ILE A  61      69.251  58.499  71.710  1.00  3.89           C  
ATOM    970  CG2 ILE A  61      70.337  60.697  72.275  1.00  3.89           C  
ATOM    971  CD1 ILE A  61      67.861  58.724  72.332  1.00  3.89           C  
ATOM    972  HN  ILE A  61      69.113  58.862  68.646  1.00  3.89           H  
ATOM    973  HA  ILE A  61      68.221  60.788  70.630  1.00  3.89           H  
ATOM    974  HB  ILE A  61      70.876  59.415  70.650  1.00  3.89           H  
ATOM    975 1HG1 ILE A  61      69.139  57.777  70.901  1.00  3.89           H  
ATOM    976 2HG1 ILE A  61      69.896  58.082  72.483  1.00  3.89           H  
ATOM    977 1HG2 ILE A  61      70.943  60.163  73.007  1.00  3.89           H  
ATOM    978 2HG2 ILE A  61      69.432  61.069  72.756  1.00  3.89           H  
ATOM    979 3HG2 ILE A  61      70.907  61.536  71.875  1.00  3.89           H  
ATOM    980 1HD1 ILE A  61      67.470  57.776  72.702  1.00  3.89           H  
ATOM    981 2HD1 ILE A  61      67.185  59.125  71.577  1.00  3.89           H  
ATOM    982 3HD1 ILE A  61      67.942  59.430  73.158  1.00  3.89           H  
ATOM    983  N   LEU A  62      69.114  62.815  70.074  1.00  3.90           N  
ATOM    984  CA  LEU A  62      69.653  64.149  70.053  1.00  3.90           C  
ATOM    985  C   LEU A  62      70.417  64.430  71.332  1.00  3.90           C  
ATOM    986  O   LEU A  62      69.799  64.294  72.392  1.00  3.90           O  
ATOM    987  CB  LEU A  62      68.503  65.164  69.878  1.00  3.90           C  
ATOM    988  CG  LEU A  62      67.582  64.919  68.669  1.00  3.90           C  
ATOM    989  CD1 LEU A  62      66.486  65.985  68.631  1.00  3.90           C  
ATOM    990  CD2 LEU A  62      68.338  64.960  67.342  1.00  3.90           C  
ATOM    991  HN  LEU A  62      68.344  62.663  70.704  1.00  3.90           H  
ATOM    992  HA  LEU A  62      70.335  64.240  69.208  1.00  3.90           H  
ATOM    993  HB1 LEU A  62      67.890  65.135  70.779  1.00  3.90           H  
ATOM    994  HB2 LEU A  62      68.943  66.155  69.769  1.00  3.90           H  
ATOM    995  HG  LEU A  62      67.115  63.940  68.777  1.00  3.90           H  
ATOM    996 1HD1 LEU A  62      65.836  65.808  67.774  1.00  3.90           H  
ATOM    997 2HD1 LEU A  62      66.941  66.972  68.544  1.00  3.90           H  
ATOM    998 3HD1 LEU A  62      65.899  65.936  69.548  1.00  3.90           H  
ATOM    999 1HD2 LEU A  62      67.643  64.781  66.522  1.00  3.90           H  
ATOM   1000 2HD2 LEU A  62      69.109  64.189  67.339  1.00  3.90           H  
ATOM   1001 3HD2 LEU A  62      68.802  65.938  67.218  1.00  3.90           H  
ATOM   1002  N   ASP A  63      71.701  64.813  71.241  1.00  4.07           N  
ATOM   1003  CA  ASP A  63      72.526  64.862  72.448  1.00  4.07           C  
ATOM   1004  C   ASP A  63      73.373  66.097  72.771  1.00  4.07           C  
ATOM   1005  O   ASP A  63      74.045  66.727  71.939  1.00  4.07           O  
ATOM   1006  CB  ASP A  63      73.302  63.540  72.626  1.00  4.07           C  
ATOM   1007  CG  ASP A  63      73.090  62.933  74.018  1.00  4.07           C  
ATOM   1008  OD1 ASP A  63      73.207  63.703  74.997  1.00  4.07           O  
ATOM   1009  OD2 ASP A  63      72.764  61.724  74.095  1.00  4.07           O1-
ATOM   1010  HN  ASP A  63      72.191  64.743  70.358  1.00  4.07           H  
ATOM   1011  HA  ASP A  63      71.795  64.838  73.256  1.00  4.07           H  
ATOM   1012  HB1 ASP A  63      72.960  62.827  71.876  1.00  4.07           H  
ATOM   1013  HB2 ASP A  63      74.365  63.734  72.485  1.00  4.07           H  
ATOM   1014  N   ILE A  64      73.267  66.409  74.069  1.00  4.26           N  
ATOM   1015  CA  ILE A  64      73.340  67.719  74.704  1.00  4.26           C  
ATOM   1016  C   ILE A  64      74.598  67.782  75.596  1.00  4.26           C  
ATOM   1017  O   ILE A  64      75.021  66.812  76.209  1.00  4.26           O  
ATOM   1018  CB  ILE A  64      72.033  68.087  75.454  1.00  4.26           C  
ATOM   1019  CG1 ILE A  64      71.307  66.955  76.228  1.00  4.26           C  
ATOM   1020  CG2 ILE A  64      71.042  68.677  74.439  1.00  4.26           C  
ATOM   1021  CD1 ILE A  64      72.115  66.308  77.355  1.00  4.26           C  
ATOM   1022  HN  ILE A  64      73.014  65.629  74.677  1.00  4.26           H  
ATOM   1023  HA  ILE A  64      73.472  68.454  73.910  1.00  4.26           H  
ATOM   1024  HB  ILE A  64      72.275  68.872  76.171  1.00  4.26           H  
ATOM   1025 1HG1 ILE A  64      70.399  67.374  76.663  1.00  4.26           H  
ATOM   1026 2HG1 ILE A  64      71.042  66.175  75.514  1.00  4.26           H  
ATOM   1027 1HG2 ILE A  64      70.115  68.943  74.947  1.00  4.26           H  
ATOM   1028 2HG2 ILE A  64      70.832  67.939  73.664  1.00  4.26           H  
ATOM   1029 3HG2 ILE A  64      71.474  69.568  73.984  1.00  4.26           H  
ATOM   1030 1HD1 ILE A  64      71.517  65.531  77.831  1.00  4.26           H  
ATOM   1031 2HD1 ILE A  64      72.380  67.065  78.093  1.00  4.26           H  
ATOM   1032 3HD1 ILE A  64      73.023  65.867  76.945  1.00  4.26           H  
ATOM   1033  N   GLY A  65      75.293  68.920  75.583  1.00  4.27           N  
ATOM   1034  CA  GLY A  65      76.749  68.837  75.393  1.00  4.27           C  
ATOM   1035  C   GLY A  65      77.611  69.696  76.281  1.00  4.27           C  
ATOM   1036  O   GLY A  65      78.479  70.440  75.813  1.00  4.27           O  
ATOM   1037  HN  GLY A  65      74.865  69.764  75.233  1.00  4.27           H  
ATOM   1038  HA1 GLY A  65      77.042  67.800  75.556  1.00  4.27           H  
ATOM   1039  HA2 GLY A  65      76.961  69.117  74.361  1.00  4.27           H  
ATOM   1040  N   SER A  66      77.424  69.515  77.571  1.00  4.27           N  
ATOM   1041  CA  SER A  66      78.422  69.834  78.576  1.00  4.27           C  
ATOM   1042  C   SER A  66      79.598  68.843  78.595  1.00  4.27           C  
ATOM   1043  O   SER A  66      80.700  69.248  78.968  1.00  4.27           O  
ATOM   1044  CB  SER A  66      77.687  69.785  79.928  1.00  4.27           C  
ATOM   1045  OG  SER A  66      77.001  68.545  80.057  1.00  4.27           O  
ATOM   1046  HN  SER A  66      76.663  68.911  77.861  1.00  4.27           H  
ATOM   1047  HA  SER A  66      78.800  70.842  78.405  1.00  4.27           H  
ATOM   1048  HB1 SER A  66      78.410  69.884  80.737  1.00  4.27           H  
ATOM   1049  HB2 SER A  66      76.969  70.603  79.979  1.00  4.27           H  
ATOM   1050  HG  SER A  66      76.264  68.597  80.689  1.00  4.27           H  
ATOM   1051  N   ALA A  67      79.378  67.563  78.245  1.00  5.74           N  
ATOM   1052  CA  ALA A  67      80.241  66.438  78.637  1.00  5.74           C  
ATOM   1053  C   ALA A  67      79.803  65.036  78.017  1.00  5.74           C  
ATOM   1054  O   ALA A  67      78.912  65.064  77.172  1.00  5.74           O  
ATOM   1055  CB  ALA A  67      80.145  66.360  80.180  1.00  5.74           C  
ATOM   1056  HN  ALA A  67      78.450  67.310  77.932  1.00  5.74           H  
ATOM   1057  HA  ALA A  67      81.270  66.655  78.349  1.00  5.74           H  
ATOM   1058  HB1 ALA A  67      80.766  65.541  80.542  1.00  5.74           H  
ATOM   1059  HB2 ALA A  67      79.109  66.187  80.472  1.00  5.74           H  
ATOM   1060  HB3 ALA A  67      80.492  67.298  80.614  1.00  5.74           H  
ATOM   1061  N   PRO A  68      80.367  63.828  78.384  1.00  6.38           N  
ATOM   1062  CA  PRO A  68      80.132  62.522  77.682  1.00  6.38           C  
ATOM   1063  C   PRO A  68      79.609  61.165  78.454  1.00  6.38           C  
ATOM   1064  O   PRO A  68      79.727  61.154  79.678  1.00  6.38           O  
ATOM   1065  CB  PRO A  68      81.512  62.227  77.098  1.00  6.38           C  
ATOM   1066  CG  PRO A  68      82.426  62.587  78.270  1.00  6.38           C  
ATOM   1067  CD  PRO A  68      81.698  63.737  78.978  1.00  6.38           C  
ATOM   1068  HA  PRO A  68      79.454  62.711  76.850  1.00  6.38           H  
ATOM   1069  HB1 PRO A  68      81.612  61.177  76.824  1.00  6.38           H  
ATOM   1070  HB2 PRO A  68      81.717  62.851  76.228  1.00  6.38           H  
ATOM   1071  HG1 PRO A  68      82.548  61.736  78.940  1.00  6.38           H  
ATOM   1072  HG2 PRO A  68      83.403  62.911  77.912  1.00  6.38           H  
ATOM   1073  HD1 PRO A  68      81.618  63.529  80.045  1.00  6.38           H  
ATOM   1074  HD2 PRO A  68      82.239  64.671  78.829  1.00  6.38           H  
ATOM   1075  N   ALA A  69      79.112  60.002  77.833  1.00  4.33           N  
ATOM   1076  CA  ALA A  69      78.419  58.759  78.492  1.00  4.33           C  
ATOM   1077  C   ALA A  69      78.448  57.133  77.896  1.00  4.33           C  
ATOM   1078  O   ALA A  69      79.209  56.941  76.953  1.00  4.33           O  
ATOM   1079  CB  ALA A  69      76.947  59.170  78.656  1.00  4.33           C  
ATOM   1080  HN  ALA A  69      79.030  60.049  76.825  1.00  4.33           H  
ATOM   1081  HA  ALA A  69      78.820  58.705  79.504  1.00  4.33           H  
ATOM   1082  HB1 ALA A  69      76.390  58.352  79.112  1.00  4.33           H  
ATOM   1083  HB2 ALA A  69      76.522  59.398  77.679  1.00  4.33           H  
ATOM   1084  HB3 ALA A  69      76.884  60.052  79.294  1.00  4.33           H  
ATOM   1085  N   ARG A  70      77.741  55.942  78.357  1.00  4.29           N  
ATOM   1086  CA  ARG A  70      77.653  54.355  77.890  1.00  4.29           C  
ATOM   1087  C   ARG A  70      76.486  53.334  78.369  1.00  4.29           C  
ATOM   1088  O   ARG A  70      75.970  53.571  79.458  1.00  4.29           O  
ATOM   1089  CB  ARG A  70      79.021  53.674  78.086  1.00  4.29           C  
ATOM   1090  CG  ARG A  70      79.504  53.553  79.543  1.00  4.29           C  
ATOM   1091  CD  ARG A  70      80.468  52.369  79.771  1.00  4.29           C  
ATOM   1092  NE  ARG A  70      81.780  52.504  79.104  1.00  4.29           N1+
ATOM   1093  CZ  ARG A  70      82.114  52.130  77.879  1.00  4.29           C  
ATOM   1094  NH1 ARG A  70      83.332  52.216  77.445  1.00  4.29           N1+
ATOM   1095  NH2 ARG A  70      81.271  51.638  77.019  1.00  4.29           N  
ATOM   1096  HN  ARG A  70      77.130  56.151  79.133  1.00  4.29           H  
ATOM   1097  HA  ARG A  70      77.534  54.404  76.808  1.00  4.29           H  
ATOM   1098  HB1 ARG A  70      78.957  52.669  77.670  1.00  4.29           H  
ATOM   1099  HB2 ARG A  70      79.764  54.250  77.534  1.00  4.29           H  
ATOM   1100  HG1 ARG A  70      80.018  54.475  79.814  1.00  4.29           H  
ATOM   1101  HG2 ARG A  70      78.634  53.419  80.186  1.00  4.29           H  
ATOM   1102  HD1 ARG A  70      80.640  52.273  80.843  1.00  4.29           H  
ATOM   1103  HD2 ARG A  70      79.989  51.464  79.397  1.00  4.29           H  
ATOM   1104  HE  ARG A  70      82.555  52.776  79.705  1.00  4.29           H  
ATOM   1105 1HH1 ARG A  70      84.081  52.459  78.084  1.00  4.29           H  
ATOM   1106 2HH1 ARG A  70      83.549  51.862  76.528  1.00  4.29           H  
ATOM   1107 1HH2 ARG A  70      80.307  51.564  77.255  1.00  4.29           H  
ATOM   1108 2HH2 ARG A  70      81.615  51.406  76.094  1.00  4.29           H  
ATOM   1109  N   ARG A  71      76.132  52.168  77.667  1.00  4.29           N  
ATOM   1110  CA  ARG A  71      75.410  50.832  78.091  1.00  4.29           C  
ATOM   1111  C   ARG A  71      75.050  49.746  77.025  1.00  4.29           C  
ATOM   1112  O   ARG A  71      75.621  48.653  77.077  1.00  4.29           O  
ATOM   1113  CB  ARG A  71      74.277  51.046  79.121  1.00  4.29           C  
ATOM   1114  CG  ARG A  71      74.799  50.698  80.528  1.00  4.29           C  
ATOM   1115  CD  ARG A  71      73.746  50.787  81.633  1.00  4.29           C  
ATOM   1116  NE  ARG A  71      73.453  52.175  82.038  1.00  4.29           N1+
ATOM   1117  CZ  ARG A  71      72.989  52.536  83.225  1.00  4.29           C  
ATOM   1118  NH1 ARG A  71      72.721  53.780  83.485  1.00  4.29           N1+
ATOM   1119  NH2 ARG A  71      72.782  51.691  84.192  1.00  4.29           N  
ATOM   1120  HN  ARG A  71      76.522  52.129  76.734  1.00  4.29           H  
ATOM   1121  HA  ARG A  71      76.175  50.332  78.685  1.00  4.29           H  
ATOM   1122  HB1 ARG A  71      73.956  52.087  79.099  1.00  4.29           H  
ATOM   1123  HB2 ARG A  71      73.434  50.400  78.875  1.00  4.29           H  
ATOM   1124  HG1 ARG A  71      75.184  49.679  80.506  1.00  4.29           H  
ATOM   1125  HG2 ARG A  71      75.607  51.387  80.772  1.00  4.29           H  
ATOM   1126  HD1 ARG A  71      72.825  50.328  81.273  1.00  4.29           H  
ATOM   1127  HD2 ARG A  71      74.109  50.240  82.503  1.00  4.29           H  
ATOM   1128  HE  ARG A  71      73.614  52.901  81.360  1.00  4.29           H  
ATOM   1129 1HH1 ARG A  71      72.927  54.499  82.815  1.00  4.29           H  
ATOM   1130 2HH1 ARG A  71      72.349  54.006  84.392  1.00  4.29           H  
ATOM   1131 1HH2 ARG A  71      73.085  50.728  84.119  1.00  4.29           H  
ATOM   1132 2HH2 ARG A  71      72.523  52.023  85.112  1.00  4.29           H  
ATOM   1133  N   MET A  72      74.083  49.974  76.127  1.00  4.31           N  
ATOM   1134  CA  MET A  72      73.588  48.940  75.175  1.00  4.31           C  
ATOM   1135  C   MET A  72      74.723  48.551  74.228  1.00  4.31           C  
ATOM   1136  O   MET A  72      75.479  49.418  73.788  1.00  4.31           O  
ATOM   1137  CB  MET A  72      72.395  49.454  74.361  1.00  4.31           C  
ATOM   1138  CG  MET A  72      71.213  49.923  75.215  1.00  4.31           C  
ATOM   1139  SD  MET A  72      71.409  51.560  75.980  1.00  4.31           S  
ATOM   1140  CE  MET A  72      69.828  51.608  76.853  1.00  4.31           C  
ATOM   1141  HN  MET A  72      73.633  50.877  76.110  1.00  4.31           H  
ATOM   1142  HA  MET A  72      73.279  48.059  75.738  1.00  4.31           H  
ATOM   1143  HB1 MET A  72      72.732  50.293  73.752  1.00  4.31           H  
ATOM   1144  HB2 MET A  72      72.051  48.649  73.712  1.00  4.31           H  
ATOM   1145  HG1 MET A  72      70.329  49.953  74.579  1.00  4.31           H  
ATOM   1146  HG2 MET A  72      71.064  49.195  76.012  1.00  4.31           H  
ATOM   1147  HE1 MET A  72      69.742  52.548  77.399  1.00  4.31           H  
ATOM   1148  HE2 MET A  72      69.774  50.775  77.554  1.00  4.31           H  
ATOM   1149  HE3 MET A  72      69.013  51.530  76.134  1.00  4.31           H  
ATOM   1150  N   MET A  73      74.844  47.242  74.025  1.00  4.29           N  
ATOM   1151  CA  MET A  73      76.024  46.463  73.647  1.00  4.29           C  
ATOM   1152  C   MET A  73      76.287  45.423  74.720  1.00  4.29           C  
ATOM   1153  O   MET A  73      76.520  44.276  74.352  1.00  4.29           O  
ATOM   1154  CB  MET A  73      77.297  47.268  73.322  1.00  4.29           C  
ATOM   1155  CG  MET A  73      78.426  46.391  72.756  1.00  4.29           C  
ATOM   1156  SD  MET A  73      80.029  46.580  73.583  1.00  4.29           S  
ATOM   1157  CE  MET A  73      79.711  45.674  75.121  1.00  4.29           C  
ATOM   1158  HN  MET A  73      74.050  46.667  74.279  1.00  4.29           H  
ATOM   1159  HA  MET A  73      75.760  45.917  72.741  1.00  4.29           H  
ATOM   1160  HB1 MET A  73      77.047  48.033  72.586  1.00  4.29           H  
ATOM   1161  HB2 MET A  73      77.651  47.745  74.236  1.00  4.29           H  
ATOM   1162  HG1 MET A  73      78.121  45.348  72.844  1.00  4.29           H  
ATOM   1163  HG2 MET A  73      78.556  46.644  71.704  1.00  4.29           H  
ATOM   1164  HE1 MET A  73      80.603  45.695  75.747  1.00  4.29           H  
ATOM   1165  HE2 MET A  73      79.455  44.640  74.888  1.00  4.29           H  
ATOM   1166  HE3 MET A  73      78.883  46.141  75.654  1.00  4.29           H  
ATOM   1167  N   SER A  74      76.137  45.794  76.006  1.00  4.35           N  
ATOM   1168  CA  SER A  74      76.169  44.825  77.114  1.00  4.35           C  
ATOM   1169  C   SER A  74      74.894  44.001  77.283  1.00  4.35           C  
ATOM   1170  O   SER A  74      74.957  42.847  77.699  1.00  4.35           O  
ATOM   1171  CB  SER A  74      76.459  45.529  78.446  1.00  4.35           C  
ATOM   1172  OG  SER A  74      77.747  46.119  78.458  1.00  4.35           O  
ATOM   1173  HN  SER A  74      76.010  46.775  76.224  1.00  4.35           H  
ATOM   1174  HA  SER A  74      76.987  44.131  76.922  1.00  4.35           H  
ATOM   1175  HB1 SER A  74      75.713  46.308  78.604  1.00  4.35           H  
ATOM   1176  HB2 SER A  74      76.398  44.798  79.252  1.00  4.35           H  
ATOM   1177  HG  SER A  74      77.921  46.433  79.350  1.00  4.35           H  
ATOM   1178  N   ASP A  75      73.744  44.549  76.890  1.00  4.46           N  
ATOM   1179  CA  ASP A  75      72.824  43.750  76.076  1.00  4.46           C  
ATOM   1180  C   ASP A  75      73.540  43.448  74.779  1.00  4.46           C  
ATOM   1181  O   ASP A  75      73.761  44.394  74.016  1.00  4.46           O  
ATOM   1182  CB  ASP A  75      71.501  44.491  75.877  1.00  4.46           C  
ATOM   1183  CG  ASP A  75      70.810  44.022  74.602  1.00  4.46           C  
ATOM   1184  OD1 ASP A  75      70.784  42.802  74.308  1.00  4.46           O  
ATOM   1185  OD2 ASP A  75      70.427  44.909  73.820  1.00  4.46           O1-
ATOM   1186  HN  ASP A  75      73.764  45.524  76.654  1.00  4.46           H  
ATOM   1187  HA  ASP A  75      72.625  42.811  76.593  1.00  4.46           H  
ATOM   1188  HB1 ASP A  75      70.850  44.297  76.729  1.00  4.46           H  
ATOM   1189  HB2 ASP A  75      71.697  45.561  75.805  1.00  4.46           H  
ATOM   1190  N   ARG A  76      73.988  42.183  74.653  1.00  4.47           N  
ATOM   1191  CA  ARG A  76      74.917  41.707  73.627  1.00  4.47           C  
ATOM   1192  C   ARG A  76      74.401  41.988  72.239  1.00  4.47           C  
ATOM   1193  O   ARG A  76      73.846  41.132  71.545  1.00  4.47           O  
ATOM   1194  CB  ARG A  76      75.381  40.243  73.795  1.00  4.47           C  
ATOM   1195  CG  ARG A  76      76.498  39.949  72.757  1.00  4.47           C  
ATOM   1196  CD  ARG A  76      77.159  38.568  72.862  1.00  4.47           C  
ATOM   1197  NE  ARG A  76      78.070  38.465  74.017  1.00  4.47           N1+
ATOM   1198  CZ  ARG A  76      79.299  38.944  74.107  1.00  4.47           C  
ATOM   1199  NH1 ARG A  76      79.925  38.858  75.241  1.00  4.47           N1+
ATOM   1200  NH2 ARG A  76      79.928  39.524  73.126  1.00  4.47           N  
ATOM   1201  HN  ARG A  76      73.698  41.532  75.368  1.00  4.47           H  
ATOM   1202  HA  ARG A  76      75.815  42.315  73.737  1.00  4.47           H  
ATOM   1203  HB1 ARG A  76      75.770  40.095  74.803  1.00  4.47           H  
ATOM   1204  HB2 ARG A  76      74.539  39.571  73.628  1.00  4.47           H  
ATOM   1205  HG1 ARG A  76      76.061  40.036  71.762  1.00  4.47           H  
ATOM   1206  HG2 ARG A  76      77.276  40.702  72.880  1.00  4.47           H  
ATOM   1207  HD1 ARG A  76      76.379  37.814  72.964  1.00  4.47           H  
ATOM   1208  HD2 ARG A  76      77.728  38.382  71.951  1.00  4.47           H  
ATOM   1209  HE  ARG A  76      77.704  38.004  74.831  1.00  4.47           H  
ATOM   1210 1HH1 ARG A  76      79.471  38.474  76.042  1.00  4.47           H  
ATOM   1211 2HH1 ARG A  76      80.786  39.394  75.328  1.00  4.47           H  
ATOM   1212 1HH2 ARG A  76      79.494  39.602  72.217  1.00  4.47           H  
ATOM   1213 2HH2 ARG A  76      80.858  39.881  73.273  1.00  4.47           H  
ATOM   1214  N   LYS A  77      74.725  43.206  71.846  1.00  4.40           N  
ATOM   1215  CA  LYS A  77      74.686  43.682  70.481  1.00  4.40           C  
ATOM   1216  C   LYS A  77      76.097  44.061  70.128  1.00  4.40           C  
ATOM   1217  O   LYS A  77      77.039  43.760  70.865  1.00  4.40           O  
ATOM   1218  CB  LYS A  77      73.649  44.826  70.349  1.00  4.40           C  
ATOM   1219  CG  LYS A  77      72.206  44.570  70.846  1.00  4.40           C  
ATOM   1220  CD  LYS A  77      71.491  43.335  70.262  1.00  4.40           C  
ATOM   1221  CE  LYS A  77      69.963  43.318  70.476  1.00  4.40           C  
ATOM   1222  NZ  LYS A  77      69.547  43.270  71.902  1.00  4.40           N1+
ATOM   1223  HN  LYS A  77      75.098  43.815  72.567  1.00  4.40           H  
ATOM   1224  HA  LYS A  77      74.377  42.859  69.836  1.00  4.40           H  
ATOM   1225  HB1 LYS A  77      74.036  45.678  70.908  1.00  4.40           H  
ATOM   1226  HB2 LYS A  77      73.585  45.083  69.292  1.00  4.40           H  
ATOM   1227  HG1 LYS A  77      72.244  44.450  71.929  1.00  4.40           H  
ATOM   1228  HG2 LYS A  77      71.609  45.447  70.598  1.00  4.40           H  
ATOM   1229  HD1 LYS A  77      71.685  43.305  69.190  1.00  4.40           H  
ATOM   1230  HD2 LYS A  77      71.910  42.445  70.732  1.00  4.40           H  
ATOM   1231  HE1 LYS A  77      69.545  44.220  70.029  1.00  4.40           H  
ATOM   1232  HE2 LYS A  77      69.557  42.441  69.972  1.00  4.40           H  
ATOM   1233  HZ1 LYS A  77      69.792  44.134  72.386  1.00  4.40           H  
ATOM   1234  HZ2 LYS A  77      68.552  43.158  72.038  1.00  4.40           H  
ATOM   1235  HZ3 LYS A  77      70.041  42.591  72.480  1.00  4.40           H  
ATOM   1236  N   TYR A  78      76.245  44.734  68.996  1.00  4.44           N  
ATOM   1237  CA  TYR A  78      77.538  45.270  68.621  1.00  4.44           C  
ATOM   1238  C   TYR A  78      77.529  46.769  68.325  1.00  4.44           C  
ATOM   1239  O   TYR A  78      76.517  47.451  68.058  1.00  4.44           O  
ATOM   1240  CB  TYR A  78      78.307  44.363  67.630  1.00  4.44           C  
ATOM   1241  CG  TYR A  78      78.668  43.004  68.210  1.00  4.44           C  
ATOM   1242  CD1 TYR A  78      77.726  41.953  68.209  1.00  4.44           C  
ATOM   1243  CD2 TYR A  78      79.933  42.818  68.794  1.00  4.44           C  
ATOM   1244  CE1 TYR A  78      78.046  40.722  68.817  1.00  4.44           C  
ATOM   1245  CE2 TYR A  78      80.270  41.576  69.364  1.00  4.44           C  
ATOM   1246  CZ  TYR A  78      79.326  40.526  69.379  1.00  4.44           C  
ATOM   1247  OH  TYR A  78      79.660  39.325  69.922  1.00  4.44           O  
ATOM   1248  HN  TYR A  78      75.416  45.014  68.497  1.00  4.44           H  
ATOM   1249  HA  TYR A  78      78.121  45.195  69.539  1.00  4.44           H  
ATOM   1250  HB1 TYR A  78      77.684  44.208  66.749  1.00  4.44           H  
ATOM   1251  HB2 TYR A  78      79.227  44.870  67.340  1.00  4.44           H  
ATOM   1252  HD1 TYR A  78      76.753  42.093  67.739  1.00  4.44           H  
ATOM   1253  HD2 TYR A  78      80.653  43.636  68.805  1.00  4.44           H  
ATOM   1254  HE1 TYR A  78      77.306  39.923  68.853  1.00  4.44           H  
ATOM   1255  HE2 TYR A  78      81.260  41.425  69.794  1.00  4.44           H  
ATOM   1256  HH  TYR A  78      80.605  39.185  69.781  1.00  4.44           H  
ATOM   1257  N   HIS A  79      78.724  47.247  68.593  1.00  4.23           N  
ATOM   1258  CA  HIS A  79      79.072  48.513  69.160  1.00  4.23           C  
ATOM   1259  C   HIS A  79      79.146  49.596  68.068  1.00  4.23           C  
ATOM   1260  O   HIS A  79      79.859  49.482  67.073  1.00  4.23           O  
ATOM   1261  CB  HIS A  79      80.461  48.370  69.867  1.00  4.23           C  
ATOM   1262  CG  HIS A  79      81.503  47.735  68.985  1.00  4.23           C  
ATOM   1263  CD2 HIS A  79      82.619  48.337  68.492  1.00  4.23           C  
ATOM   1264  ND1 HIS A  79      81.420  46.443  68.461  1.00  4.23           N  
ATOM   1265  CE1 HIS A  79      82.469  46.312  67.641  1.00  4.23           C  
ATOM   1266  NE2 HIS A  79      83.210  47.427  67.648  1.00  4.23           N  
ATOM   1267  HN  HIS A  79      79.530  46.624  68.635  1.00  4.23           H  
ATOM   1268  HA  HIS A  79      78.320  48.796  69.897  1.00  4.23           H  
ATOM   1269  HB1 HIS A  79      80.808  49.362  70.157  1.00  4.23           H  
ATOM   1270  HB2 HIS A  79      80.336  47.754  70.757  1.00  4.23           H  
ATOM   1271  HD2 HIS A  79      82.974  49.342  68.721  1.00  4.23           H  
ATOM   1272  HE1 HIS A  79      82.689  45.423  67.050  1.00  4.23           H  
ATOM   1273  HE2 HIS A  79      84.067  47.554  67.124  1.00  4.23           H  
ATOM   1274  N   CYS A  80      78.460  50.719  68.302  1.00  4.23           N  
ATOM   1275  CA  CYS A  80      79.011  52.040  68.138  1.00  4.23           C  
ATOM   1276  C   CYS A  80      79.696  52.350  66.803  1.00  4.23           C  
ATOM   1277  O   CYS A  80      80.797  52.913  66.775  1.00  4.23           O  
ATOM   1278  CB  CYS A  80      79.880  52.280  69.394  1.00  4.23           C  
ATOM   1279  SG  CYS A  80      80.817  53.848  69.494  1.00  4.23           S  
ATOM   1280  HN  CYS A  80      77.688  50.646  68.950  1.00  4.23           H  
ATOM   1281  HA  CYS A  80      78.171  52.730  68.215  1.00  4.23           H  
ATOM   1282  HB1 CYS A  80      79.219  52.241  70.260  1.00  4.23           H  
ATOM   1283  HB2 CYS A  80      80.602  51.465  69.450  1.00  4.23           H  
ATOM   1284  HG  CYS A  80      81.665  53.929  68.460  1.00  4.23           H  
ATOM   1285  N   VAL A  81      78.990  52.077  65.709  1.00  6.67           N  
ATOM   1286  CA  VAL A  81      79.300  52.737  64.440  1.00  6.67           C  
ATOM   1287  C   VAL A  81      79.348  54.235  64.664  1.00  6.67           C  
ATOM   1288  O   VAL A  81      78.383  54.789  65.181  1.00  6.67           O  
ATOM   1289  CB  VAL A  81      78.438  52.294  63.239  1.00  6.67           C  
ATOM   1290  CG1 VAL A  81      79.139  52.699  61.938  1.00  6.67           C  
ATOM   1291  CG2 VAL A  81      78.200  50.774  63.218  1.00  6.67           C  
ATOM   1292  HN  VAL A  81      78.179  51.493  65.819  1.00  6.67           H  
ATOM   1293  HA  VAL A  81      80.321  52.442  64.196  1.00  6.67           H  
ATOM   1294  HB  VAL A  81      77.474  52.800  63.292  1.00  6.67           H  
ATOM   1295 1HG1 VAL A  81      78.534  52.388  61.087  1.00  6.67           H  
ATOM   1296 2HG1 VAL A  81      80.115  52.216  61.885  1.00  6.67           H  
ATOM   1297 3HG1 VAL A  81      79.268  53.781  61.916  1.00  6.67           H  
ATOM   1298 1HG2 VAL A  81      77.589  50.513  62.354  1.00  6.67           H  
ATOM   1299 2HG2 VAL A  81      77.685  50.474  64.131  1.00  6.67           H  
ATOM   1300 3HG2 VAL A  81      79.157  50.257  63.154  1.00  6.67           H  
ATOM   1301  N   CYS A  82      80.504  54.830  64.372  1.00  5.68           N  
ATOM   1302  CA  CYS A  82      81.036  56.003  65.071  1.00  5.68           C  
ATOM   1303  C   CYS A  82      81.213  57.148  64.062  1.00  5.68           C  
ATOM   1304  O   CYS A  82      82.319  57.372  63.564  1.00  5.68           O  
ATOM   1305  CB  CYS A  82      82.363  55.571  65.737  1.00  5.68           C  
ATOM   1306  SG  CYS A  82      83.219  56.949  66.549  1.00  5.68           S  
ATOM   1307  HN  CYS A  82      81.202  54.261  63.916  1.00  5.68           H  
ATOM   1308  HA  CYS A  82      80.331  56.311  65.843  1.00  5.68           H  
ATOM   1309  HB1 CYS A  82      82.146  54.807  66.483  1.00  5.68           H  
ATOM   1310  HB2 CYS A  82      83.018  55.156  64.971  1.00  5.68           H  
ATOM   1311  HG  CYS A  82      83.503  57.895  65.643  1.00  5.68           H  
ATOM   1312  N   PRO A  83      80.113  57.781  63.622  1.00  5.98           N  
ATOM   1313  CA  PRO A  83      80.021  58.310  62.282  1.00  5.98           C  
ATOM   1314  C   PRO A  83      80.684  59.671  62.138  1.00  5.98           C  
ATOM   1315  O   PRO A  83      80.089  60.743  62.294  1.00  5.98           O  
ATOM   1316  CB  PRO A  83      78.538  58.313  61.891  1.00  5.98           C  
ATOM   1317  CG  PRO A  83      77.920  57.358  62.911  1.00  5.98           C  
ATOM   1318  CD  PRO A  83      78.761  57.716  64.113  1.00  5.98           C  
ATOM   1319  HA  PRO A  83      80.537  57.618  61.617  1.00  5.98           H  
ATOM   1320  HB1 PRO A  83      78.111  59.312  61.979  1.00  5.98           H  
ATOM   1321  HB2 PRO A  83      78.399  57.946  60.874  1.00  5.98           H  
ATOM   1322  HG1 PRO A  83      76.863  57.565  63.076  1.00  5.98           H  
ATOM   1323  HG2 PRO A  83      78.045  56.315  62.621  1.00  5.98           H  
ATOM   1324  HD1 PRO A  83      78.455  58.680  64.520  1.00  5.98           H  
ATOM   1325  HD2 PRO A  83      78.671  56.951  64.884  1.00  5.98           H  
ATOM   1326  N   MET A  84      81.958  59.562  61.816  1.00  6.52           N  
ATOM   1327  CA  MET A  84      82.877  60.646  61.624  1.00  6.52           C  
ATOM   1328  C   MET A  84      83.562  60.421  60.295  1.00  6.52           C  
ATOM   1329  O   MET A  84      84.104  59.350  60.031  1.00  6.52           O  
ATOM   1330  CB  MET A  84      83.885  60.641  62.787  1.00  6.52           C  
ATOM   1331  CG  MET A  84      84.979  61.718  62.700  1.00  6.52           C  
ATOM   1332  SD  MET A  84      86.269  61.502  61.434  1.00  6.52           S  
ATOM   1333  CE  MET A  84      87.013  59.913  61.893  1.00  6.52           C  
ATOM   1334  HN  MET A  84      82.353  58.629  61.765  1.00  6.52           H  
ATOM   1335  HA  MET A  84      82.336  61.592  61.607  1.00  6.52           H  
ATOM   1336  HB1 MET A  84      83.333  60.794  63.714  1.00  6.52           H  
ATOM   1337  HB2 MET A  84      84.371  59.666  62.809  1.00  6.52           H  
ATOM   1338  HG1 MET A  84      84.485  62.670  62.505  1.00  6.52           H  
ATOM   1339  HG2 MET A  84      85.476  61.758  63.669  1.00  6.52           H  
ATOM   1340  HE1 MET A  84      87.814  59.671  61.195  1.00  6.52           H  
ATOM   1341  HE2 MET A  84      86.253  59.132  61.859  1.00  6.52           H  
ATOM   1342  HE3 MET A  84      87.419  59.980  62.902  1.00  6.52           H  
ATOM   1343  N   ARG A  85      83.564  61.463  59.471  1.00  7.21           N  
ATOM   1344  CA  ARG A  85      84.395  61.465  58.271  1.00  7.21           C  
ATOM   1345  C   ARG A  85      85.157  62.763  58.052  1.00  7.21           C  
ATOM   1346  O   ARG A  85      86.062  62.812  57.218  1.00  7.21           O  
ATOM   1347  CB  ARG A  85      83.534  61.039  57.060  1.00  7.21           C  
ATOM   1348  CG  ARG A  85      84.369  60.481  55.900  1.00  7.21           C  
ATOM   1349  CD  ARG A  85      85.143  59.232  56.357  1.00  7.21           C  
ATOM   1350  NE  ARG A  85      86.297  58.884  55.520  1.00  7.21           N1+
ATOM   1351  CZ  ARG A  85      87.407  59.564  55.300  1.00  7.21           C  
ATOM   1352  NH1 ARG A  85      88.386  58.957  54.696  1.00  7.21           N1+
ATOM   1353  NH2 ARG A  85      87.587  60.807  55.677  1.00  7.21           N  
ATOM   1354  HN  ARG A  85      83.072  62.300  59.745  1.00  7.21           H  
ATOM   1355  HA  ARG A  85      85.143  60.685  58.410  1.00  7.21           H  
ATOM   1356  HB1 ARG A  85      82.833  60.270  57.385  1.00  7.21           H  
ATOM   1357  HB2 ARG A  85      82.981  61.908  56.704  1.00  7.21           H  
ATOM   1358  HG1 ARG A  85      83.707  60.213  55.076  1.00  7.21           H  
ATOM   1359  HG2 ARG A  85      85.076  61.241  55.567  1.00  7.21           H  
ATOM   1360  HD1 ARG A  85      85.500  59.407  57.372  1.00  7.21           H  
ATOM   1361  HD2 ARG A  85      84.455  58.387  56.354  1.00  7.21           H  
ATOM   1362  HE  ARG A  85      86.316  57.903  55.228  1.00  7.21           H  
ATOM   1363 1HH1 ARG A  85      88.250  57.959  54.525  1.00  7.21           H  
ATOM   1364 2HH1 ARG A  85      89.251  59.400  54.471  1.00  7.21           H  
ATOM   1365 1HH2 ARG A  85      86.864  61.287  56.205  1.00  7.21           H  
ATOM   1366 2HH2 ARG A  85      88.442  61.288  55.477  1.00  7.21           H  
ATOM   1367  N   SER A  86      84.798  63.770  58.834  1.00  7.07           N  
ATOM   1368  CA  SER A  86      85.461  65.054  58.970  1.00  7.07           C  
ATOM   1369  C   SER A  86      86.798  64.954  59.681  1.00  7.07           C  
ATOM   1370  O   SER A  86      86.855  64.486  60.814  1.00  7.07           O  
ATOM   1371  CB  SER A  86      84.536  65.961  59.799  1.00  7.07           C  
ATOM   1372  OG  SER A  86      84.118  65.287  60.977  1.00  7.07           O  
ATOM   1373  HN  SER A  86      84.089  63.581  59.527  1.00  7.07           H  
ATOM   1374  HA  SER A  86      85.608  65.492  57.983  1.00  7.07           H  
ATOM   1375  HB1 SER A  86      85.074  66.868  60.075  1.00  7.07           H  
ATOM   1376  HB2 SER A  86      83.661  66.223  59.204  1.00  7.07           H  
ATOM   1377  HG  SER A  86      84.926  65.080  61.474  1.00  7.07           H  
ATOM   1378  N   ALA A  87      87.853  65.476  59.065  1.00  7.27           N  
ATOM   1379  CA  ALA A  87      89.116  65.635  59.754  1.00  7.27           C  
ATOM   1380  C   ALA A  87      88.995  66.626  60.913  1.00  7.27           C  
ATOM   1381  O   ALA A  87      88.616  67.780  60.737  1.00  7.27           O  
ATOM   1382  CB  ALA A  87      90.178  66.074  58.739  1.00  7.27           C  
ATOM   1383  HN  ALA A  87      87.740  65.919  58.169  1.00  7.27           H  
ATOM   1384  HA  ALA A  87      89.409  64.667  60.160  1.00  7.27           H  
ATOM   1385  HB1 ALA A  87      91.136  66.198  59.245  1.00  7.27           H  
ATOM   1386  HB2 ALA A  87      89.881  67.021  58.288  1.00  7.27           H  
ATOM   1387  HB3 ALA A  87      90.274  65.316  57.962  1.00  7.27           H  
ATOM   1388  N   GLU A  88      89.379  66.145  62.080  1.00  6.73           N  
ATOM   1389  CA  GLU A  88      89.707  66.926  63.261  1.00  6.73           C  
ATOM   1390  C   GLU A  88      90.934  66.247  63.874  1.00  6.73           C  
ATOM   1391  O   GLU A  88      91.746  65.665  63.156  1.00  6.73           O  
ATOM   1392  CB  GLU A  88      88.523  66.951  64.239  1.00  6.73           C  
ATOM   1393  CG  GLU A  88      87.189  67.547  63.761  1.00  6.73           C  
ATOM   1394  CD  GLU A  88      86.202  67.668  64.937  1.00  6.73           C  
ATOM   1395  OE1 GLU A  88      85.050  68.108  64.746  1.00  6.73           O  
ATOM   1396  OE2 GLU A  88      86.587  67.332  66.087  1.00  6.73           O1-
ATOM   1397  HN  GLU A  88      89.674  65.182  62.105  1.00  6.73           H  
ATOM   1398  HA  GLU A  88      89.961  67.945  62.967  1.00  6.73           H  
ATOM   1399  HB1 GLU A  88      88.327  65.920  64.534  1.00  6.73           H  
ATOM   1400  HB2 GLU A  88      88.838  67.525  65.111  1.00  6.73           H  
ATOM   1401  HG1 GLU A  88      87.368  68.536  63.340  1.00  6.73           H  
ATOM   1402  HG2 GLU A  88      86.759  66.899  62.997  1.00  6.73           H  
ATOM   1403  N   ASP A  89      91.063  66.256  65.195  1.00  6.05           N  
ATOM   1404  CA  ASP A  89      92.037  65.437  65.889  1.00  6.05           C  
ATOM   1405  C   ASP A  89      91.736  63.922  65.739  1.00  6.05           C  
ATOM   1406  O   ASP A  89      90.786  63.378  66.341  1.00  6.05           O  
ATOM   1407  CB  ASP A  89      92.132  65.917  67.342  1.00  6.05           C  
ATOM   1408  CG  ASP A  89      92.524  67.393  67.508  1.00  6.05           C  
ATOM   1409  OD1 ASP A  89      91.598  68.224  67.691  1.00  6.05           O  
ATOM   1410  OD2 ASP A  89      93.736  67.665  67.585  1.00  6.05           O1-
ATOM   1411  HN  ASP A  89      90.397  66.762  65.756  1.00  6.05           H  
ATOM   1412  HA  ASP A  89      93.005  65.622  65.424  1.00  6.05           H  
ATOM   1413  HB1 ASP A  89      91.160  65.769  67.812  1.00  6.05           H  
ATOM   1414  HB2 ASP A  89      92.879  65.308  67.852  1.00  6.05           H  
ATOM   1415  N   PRO A  90      92.614  63.170  65.041  1.00  4.70           N  
ATOM   1416  CA  PRO A  90      92.612  61.726  65.185  1.00  4.70           C  
ATOM   1417  C   PRO A  90      93.055  61.323  66.585  1.00  4.70           C  
ATOM   1418  O   PRO A  90      92.637  60.292  67.096  1.00  4.70           O  
ATOM   1419  CB  PRO A  90      93.562  61.201  64.107  1.00  4.70           C  
ATOM   1420  CG  PRO A  90      94.586  62.325  63.967  1.00  4.70           C  
ATOM   1421  CD  PRO A  90      93.758  63.584  64.225  1.00  4.70           C  
ATOM   1422  HA  PRO A  90      91.608  61.345  64.999  1.00  4.70           H  
ATOM   1423  HB1 PRO A  90      94.040  60.274  64.425  1.00  4.70           H  
ATOM   1424  HB2 PRO A  90      93.034  61.034  63.168  1.00  4.70           H  
ATOM   1425  HG1 PRO A  90      95.382  62.223  64.704  1.00  4.70           H  
ATOM   1426  HG2 PRO A  90      95.017  62.339  62.966  1.00  4.70           H  
ATOM   1427  HD1 PRO A  90      94.354  64.323  64.760  1.00  4.70           H  
ATOM   1428  HD2 PRO A  90      93.414  64.008  63.282  1.00  4.70           H  
ATOM   1429  N   GLU A  91      93.825  62.192  67.240  1.00  4.19           N  
ATOM   1430  CA  GLU A  91      94.042  62.177  68.677  1.00  4.19           C  
ATOM   1431  C   GLU A  91      92.759  62.418  69.475  1.00  4.19           C  
ATOM   1432  O   GLU A  91      92.696  61.953  70.600  1.00  4.19           O  
ATOM   1433  CB  GLU A  91      95.107  63.238  69.025  1.00  4.19           C  
ATOM   1434  CG  GLU A  91      95.873  62.967  70.333  1.00  4.19           C  
ATOM   1435  CD  GLU A  91      95.435  63.769  71.574  1.00  4.19           C  
ATOM   1436  OE1 GLU A  91      96.251  63.798  72.522  1.00  4.19           O  
ATOM   1437  OE2 GLU A  91      94.272  64.226  71.687  1.00  4.19           O1-
ATOM   1438  HN  GLU A  91      94.154  63.000  66.731  1.00  4.19           H  
ATOM   1439  HA  GLU A  91      94.435  61.198  68.952  1.00  4.19           H  
ATOM   1440  HB1 GLU A  91      95.829  63.276  68.209  1.00  4.19           H  
ATOM   1441  HB2 GLU A  91      94.609  64.203  69.116  1.00  4.19           H  
ATOM   1442  HG1 GLU A  91      95.760  61.909  70.568  1.00  4.19           H  
ATOM   1443  HG2 GLU A  91      96.925  63.189  70.151  1.00  4.19           H  
ATOM   1444  N   ARG A  92      91.707  63.040  68.912  1.00  4.21           N  
ATOM   1445  CA  ARG A  92      90.415  63.184  69.591  1.00  4.21           C  
ATOM   1446  C   ARG A  92      89.627  61.930  69.678  1.00  4.21           C  
ATOM   1447  O   ARG A  92      89.333  61.506  70.797  1.00  4.21           O  
ATOM   1448  CB  ARG A  92      89.544  64.386  69.163  1.00  4.21           C  
ATOM   1449  CG  ARG A  92      88.091  64.397  69.700  1.00  4.21           C  
ATOM   1450  CD  ARG A  92      87.414  65.779  69.840  1.00  4.21           C  
ATOM   1451  NE  ARG A  92      87.664  66.707  68.718  1.00  4.21           N1+
ATOM   1452  CZ  ARG A  92      88.671  67.557  68.611  1.00  4.21           C  
ATOM   1453  NH1 ARG A  92      88.814  68.249  67.532  1.00  4.21           N1+
ATOM   1454  NH2 ARG A  92      89.586  67.726  69.526  1.00  4.21           N  
ATOM   1455  HN  ARG A  92      91.779  63.356  67.955  1.00  4.21           H  
ATOM   1456  HA  ARG A  92      90.681  63.403  70.625  1.00  4.21           H  
ATOM   1457  HB1 ARG A  92      90.035  65.294  69.512  1.00  4.21           H  
ATOM   1458  HB2 ARG A  92      89.497  64.393  68.074  1.00  4.21           H  
ATOM   1459  HG1 ARG A  92      87.483  63.799  69.021  1.00  4.21           H  
ATOM   1460  HG2 ARG A  92      88.100  63.932  70.686  1.00  4.21           H  
ATOM   1461  HD1 ARG A  92      86.338  65.623  69.918  1.00  4.21           H  
ATOM   1462  HD2 ARG A  92      87.781  66.245  70.754  1.00  4.21           H  
ATOM   1463  HE  ARG A  92      87.016  66.712  67.927  1.00  4.21           H  
ATOM   1464 1HH1 ARG A  92      88.100  68.147  66.812  1.00  4.21           H  
ATOM   1465 2HH1 ARG A  92      89.718  68.679  67.359  1.00  4.21           H  
ATOM   1466 1HH2 ARG A  92      89.542  67.187  70.360  1.00  4.21           H  
ATOM   1467 2HH2 ARG A  92      90.447  68.172  69.213  1.00  4.21           H  
ATOM   1468  N   LEU A  93      89.308  61.313  68.544  1.00  4.15           N  
ATOM   1469  CA  LEU A  93      88.638  60.012  68.710  1.00  4.15           C  
ATOM   1470  C   LEU A  93      89.566  59.002  69.350  1.00  4.15           C  
ATOM   1471  O   LEU A  93      89.067  58.191  70.098  1.00  4.15           O  
ATOM   1472  CB  LEU A  93      88.152  59.443  67.361  1.00  4.15           C  
ATOM   1473  CG  LEU A  93      87.151  60.259  66.516  1.00  4.15           C  
ATOM   1474  CD1 LEU A  93      86.498  59.308  65.510  1.00  4.15           C  
ATOM   1475  CD2 LEU A  93      86.028  60.924  67.315  1.00  4.15           C  
ATOM   1476  HN  LEU A  93      89.578  61.693  67.644  1.00  4.15           H  
ATOM   1477  HA  LEU A  93      87.774  60.148  69.360  1.00  4.15           H  
ATOM   1478  HB1 LEU A  93      89.037  59.287  66.744  1.00  4.15           H  
ATOM   1479  HB2 LEU A  93      87.682  58.482  67.572  1.00  4.15           H  
ATOM   1480  HG  LEU A  93      87.697  61.028  65.970  1.00  4.15           H  
ATOM   1481 1HD1 LEU A  93      85.784  59.860  64.898  1.00  4.15           H  
ATOM   1482 2HD1 LEU A  93      85.979  58.513  66.045  1.00  4.15           H  
ATOM   1483 3HD1 LEU A  93      87.265  58.873  64.869  1.00  4.15           H  
ATOM   1484 1HD2 LEU A  93      85.376  61.474  66.637  1.00  4.15           H  
ATOM   1485 2HD2 LEU A  93      86.458  61.612  68.043  1.00  4.15           H  
ATOM   1486 3HD2 LEU A  93      85.450  60.160  67.835  1.00  4.15           H  
ATOM   1487  N   ALA A  94      90.882  59.073  69.142  1.00  4.14           N  
ATOM   1488  CA  ALA A  94      91.791  58.175  69.828  1.00  4.14           C  
ATOM   1489  C   ALA A  94      91.855  58.369  71.350  1.00  4.14           C  
ATOM   1490  O   ALA A  94      92.071  57.403  72.073  1.00  4.14           O  
ATOM   1491  CB  ALA A  94      93.189  58.227  69.212  1.00  4.14           C  
ATOM   1492  HN  ALA A  94      91.256  59.721  68.457  1.00  4.14           H  
ATOM   1493  HA  ALA A  94      91.415  57.166  69.660  1.00  4.14           H  
ATOM   1494  HB1 ALA A  94      93.848  57.543  69.747  1.00  4.14           H  
ATOM   1495  HB2 ALA A  94      93.581  59.241  69.285  1.00  4.14           H  
ATOM   1496  HB3 ALA A  94      93.136  57.933  68.164  1.00  4.14           H  
ATOM   1497  N   ASN A  95      91.699  59.582  71.877  1.00  4.14           N  
ATOM   1498  CA  ASN A  95      91.718  59.805  73.315  1.00  4.14           C  
ATOM   1499  C   ASN A  95      90.378  59.484  73.959  1.00  4.14           C  
ATOM   1500  O   ASN A  95      90.333  58.891  75.040  1.00  4.14           O  
ATOM   1501  CB  ASN A  95      92.116  61.236  73.706  1.00  4.14           C  
ATOM   1502  CG  ASN A  95      93.539  61.321  74.209  1.00  4.14           C  
ATOM   1503  ND2 ASN A  95      94.238  62.349  73.833  1.00  4.14           N  
ATOM   1504  OD1 ASN A  95      94.050  60.462  74.918  1.00  4.14           O  
ATOM   1505  HN  ASN A  95      91.641  60.389  71.264  1.00  4.14           H  
ATOM   1506  HA  ASN A  95      92.459  59.129  73.743  1.00  4.14           H  
ATOM   1507  HB1 ASN A  95      92.015  61.879  72.831  1.00  4.14           H  
ATOM   1508  HB2 ASN A  95      91.446  61.583  74.492  1.00  4.14           H  
ATOM   1509 1HD2 ASN A  95      93.892  62.978  73.109  1.00  4.14           H  
ATOM   1510 2HD2 ASN A  95      95.186  62.496  74.145  1.00  4.14           H  
ATOM   1511  N   TYR A  96      89.293  59.862  73.284  1.00  4.14           N  
ATOM   1512  CA  TYR A  96      87.962  59.475  73.712  1.00  4.14           C  
ATOM   1513  C   TYR A  96      87.815  57.959  73.803  1.00  4.14           C  
ATOM   1514  O   TYR A  96      87.426  57.426  74.851  1.00  4.14           O  
ATOM   1515  CB  TYR A  96      86.884  60.117  72.824  1.00  4.14           C  
ATOM   1516  CG  TYR A  96      86.429  61.493  73.294  1.00  4.14           C  
ATOM   1517  CD1 TYR A  96      85.101  61.680  73.731  1.00  4.14           C  
ATOM   1518  CD2 TYR A  96      87.332  62.576  73.332  1.00  4.14           C  
ATOM   1519  CE1 TYR A  96      84.678  62.942  74.194  1.00  4.14           C  
ATOM   1520  CE2 TYR A  96      86.919  63.834  73.814  1.00  4.14           C  
ATOM   1521  CZ  TYR A  96      85.585  64.020  74.244  1.00  4.14           C  
ATOM   1522  OH  TYR A  96      85.167  65.219  74.733  1.00  4.14           O  
ATOM   1523  HN  TYR A  96      89.400  60.343  72.395  1.00  4.14           H  
ATOM   1524  HA  TYR A  96      87.823  59.870  74.718  1.00  4.14           H  
ATOM   1525  HB1 TYR A  96      87.286  60.215  71.815  1.00  4.14           H  
ATOM   1526  HB2 TYR A  96      86.017  59.457  72.807  1.00  4.14           H  
ATOM   1527  HD1 TYR A  96      84.400  60.846  73.711  1.00  4.14           H  
ATOM   1528  HD2 TYR A  96      88.356  62.439  72.986  1.00  4.14           H  
ATOM   1529  HE1 TYR A  96      83.646  63.085  74.515  1.00  4.14           H  
ATOM   1530  HE2 TYR A  96      87.627  64.662  73.855  1.00  4.14           H  
ATOM   1531  HH  TYR A  96      85.868  65.870  74.766  1.00  4.14           H  
ATOM   1532  N   ALA A  97      88.290  57.305  72.746  1.00  4.12           N  
ATOM   1533  CA  ALA A  97      88.550  55.891  72.654  1.00  4.12           C  
ATOM   1534  C   ALA A  97      89.309  55.392  73.891  1.00  4.12           C  
ATOM   1535  O   ALA A  97      88.735  54.691  74.723  1.00  4.12           O  
ATOM   1536  CB  ALA A  97      89.212  55.554  71.323  1.00  4.12           C  
ATOM   1537  HN  ALA A  97      88.540  57.848  71.929  1.00  4.12           H  
ATOM   1538  HA  ALA A  97      87.581  55.392  72.658  1.00  4.12           H  
ATOM   1539  HB1 ALA A  97      89.401  54.482  71.272  1.00  4.12           H  
ATOM   1540  HB2 ALA A  97      90.156  56.093  71.239  1.00  4.12           H  
ATOM   1541  HB3 ALA A  97      88.554  55.846  70.505  1.00  4.12           H  
ATOM   1542  N   ARG A  98      90.537  55.887  74.125  1.00  4.15           N  
ATOM   1543  CA  ARG A  98      91.388  55.503  75.269  1.00  4.15           C  
ATOM   1544  C   ARG A  98      90.709  55.534  76.637  1.00  4.15           C  
ATOM   1545  O   ARG A  98      90.924  54.653  77.480  1.00  4.15           O  
ATOM   1546  CB  ARG A  98      92.668  56.356  75.333  1.00  4.15           C  
ATOM   1547  CG  ARG A  98      93.731  56.013  74.276  1.00  4.15           C  
ATOM   1548  CD  ARG A  98      94.710  57.195  74.121  1.00  4.15           C  
ATOM   1549  NE  ARG A  98      95.126  57.414  72.723  1.00  4.15           N1+
ATOM   1550  CZ  ARG A  98      95.743  58.489  72.254  1.00  4.15           C  
ATOM   1551  NH1 ARG A  98      96.163  58.530  71.020  1.00  4.15           N1+
ATOM   1552  NH2 ARG A  98      95.960  59.546  72.983  1.00  4.15           N  
ATOM   1553  HN  ARG A  98      90.936  56.484  73.407  1.00  4.15           H  
ATOM   1554  HA  ARG A  98      91.703  54.474  75.096  1.00  4.15           H  
ATOM   1555  HB1 ARG A  98      92.385  57.400  75.201  1.00  4.15           H  
ATOM   1556  HB2 ARG A  98      93.115  56.221  76.318  1.00  4.15           H  
ATOM   1557  HG1 ARG A  98      94.281  55.126  74.590  1.00  4.15           H  
ATOM   1558  HG2 ARG A  98      93.243  55.819  73.321  1.00  4.15           H  
ATOM   1559  HD1 ARG A  98      94.223  58.100  74.485  1.00  4.15           H  
ATOM   1560  HD2 ARG A  98      95.598  56.993  74.721  1.00  4.15           H  
ATOM   1561  HE  ARG A  98      94.821  56.721  72.060  1.00  4.15           H  
ATOM   1562 1HH1 ARG A  98      96.006  57.744  70.420  1.00  4.15           H  
ATOM   1563 2HH1 ARG A  98      96.637  59.355  70.693  1.00  4.15           H  
ATOM   1564 1HH2 ARG A  98      95.498  59.627  73.882  1.00  4.15           H  
ATOM   1565 2HH2 ARG A  98      96.388  60.373  72.605  1.00  4.15           H  
ATOM   1566  N   LYS A  99      89.949  56.586  76.912  1.00  4.13           N  
ATOM   1567  CA  LYS A  99      89.432  56.834  78.259  1.00  4.13           C  
ATOM   1568  C   LYS A  99      88.093  56.185  78.533  1.00  4.13           C  
ATOM   1569  O   LYS A  99      87.856  55.832  79.686  1.00  4.13           O  
ATOM   1570  CB  LYS A  99      89.406  58.349  78.497  1.00  4.13           C  
ATOM   1571  CG  LYS A  99      90.812  58.978  78.572  1.00  4.13           C  
ATOM   1572  CD  LYS A  99      91.664  58.411  79.723  1.00  4.13           C  
ATOM   1573  CE  LYS A  99      92.737  57.422  79.264  1.00  4.13           C  
ATOM   1574  NZ  LYS A  99      93.324  56.734  80.438  1.00  4.13           N1+
ATOM   1575  HN  LYS A  99      89.821  57.283  76.180  1.00  4.13           H  
ATOM   1576  HA  LYS A  99      90.147  56.409  78.963  1.00  4.13           H  
ATOM   1577  HB1 LYS A  99      88.860  58.818  77.679  1.00  4.13           H  
ATOM   1578  HB2 LYS A  99      88.890  58.543  79.437  1.00  4.13           H  
ATOM   1579  HG1 LYS A  99      91.328  58.787  77.631  1.00  4.13           H  
ATOM   1580  HG2 LYS A  99      90.704  60.053  78.717  1.00  4.13           H  
ATOM   1581  HD1 LYS A  99      92.156  59.242  80.229  1.00  4.13           H  
ATOM   1582  HD2 LYS A  99      91.002  57.900  80.422  1.00  4.13           H  
ATOM   1583  HE1 LYS A  99      92.288  56.684  78.600  1.00  4.13           H  
ATOM   1584  HE2 LYS A  99      93.521  57.961  78.732  1.00  4.13           H  
ATOM   1585  HZ1 LYS A  99      94.214  56.315  80.221  1.00  4.13           H  
ATOM   1586  HZ2 LYS A  99      93.473  57.404  81.201  1.00  4.13           H  
ATOM   1587  HZ3 LYS A  99      92.703  56.009  80.783  1.00  4.13           H  
ATOM   1588  N   LEU A 100      87.273  55.919  77.519  1.00  4.13           N  
ATOM   1589  CA  LEU A 100      86.106  55.057  77.716  1.00  4.13           C  
ATOM   1590  C   LEU A 100      86.461  53.572  77.676  1.00  4.13           C  
ATOM   1591  O   LEU A 100      85.868  52.813  78.435  1.00  4.13           O  
ATOM   1592  CB  LEU A 100      85.033  55.406  76.655  1.00  4.13           C  
ATOM   1593  CG  LEU A 100      84.104  56.612  76.943  1.00  4.13           C  
ATOM   1594  CD1 LEU A 100      83.271  56.428  78.217  1.00  4.13           C  
ATOM   1595  CD2 LEU A 100      84.830  57.953  77.057  1.00  4.13           C  
ATOM   1596  HN  LEU A 100      87.495  56.263  76.586  1.00  4.13           H  
ATOM   1597  HA  LEU A 100      85.689  55.276  78.699  1.00  4.13           H  
ATOM   1598  HB1 LEU A 100      85.554  55.612  75.720  1.00  4.13           H  
ATOM   1599  HB2 LEU A 100      84.399  54.528  76.532  1.00  4.13           H  
ATOM   1600  HG  LEU A 100      83.407  56.691  76.109  1.00  4.13           H  
ATOM   1601 1HD1 LEU A 100      82.639  57.303  78.368  1.00  4.13           H  
ATOM   1602 2HD1 LEU A 100      83.936  56.308  79.072  1.00  4.13           H  
ATOM   1603 3HD1 LEU A 100      82.645  55.542  78.117  1.00  4.13           H  
ATOM   1604 1HD2 LEU A 100      84.106  58.743  77.259  1.00  4.13           H  
ATOM   1605 2HD2 LEU A 100      85.348  58.167  76.122  1.00  4.13           H  
ATOM   1606 3HD2 LEU A 100      85.553  57.907  77.871  1.00  4.13           H  
ATOM   1607  N   ALA A 101      87.452  53.162  76.888  1.00  4.15           N  
ATOM   1608  CA  ALA A 101      88.144  51.885  77.032  1.00  4.15           C  
ATOM   1609  C   ALA A 101      88.559  51.631  78.490  1.00  4.15           C  
ATOM   1610  O   ALA A 101      88.132  50.674  79.152  1.00  4.15           O  
ATOM   1611  CB  ALA A 101      89.362  51.925  76.100  1.00  4.15           C  
ATOM   1612  HN  ALA A 101      87.820  53.806  76.191  1.00  4.15           H  
ATOM   1613  HA  ALA A 101      87.479  51.084  76.709  1.00  4.15           H  
ATOM   1614  HB1 ALA A 101      89.910  50.986  76.177  1.00  4.15           H  
ATOM   1615  HB2 ALA A 101      90.014  52.750  76.388  1.00  4.15           H  
ATOM   1616  HB3 ALA A 101      89.029  52.068  75.072  1.00  4.15           H  
ATOM   1617  N   SER A 102      89.301  52.596  79.039  1.00  4.16           N  
ATOM   1618  CA  SER A 102      89.663  52.550  80.451  1.00  4.16           C  
ATOM   1619  C   SER A 102      88.449  52.459  81.389  1.00  4.16           C  
ATOM   1620  O   SER A 102      88.398  51.588  82.248  1.00  4.16           O  
ATOM   1621  CB  SER A 102      90.454  53.805  80.868  1.00  4.16           C  
ATOM   1622  OG  SER A 102      91.613  54.049  80.089  1.00  4.16           O  
ATOM   1623  HN  SER A 102      89.635  53.341  78.442  1.00  4.16           H  
ATOM   1624  HA  SER A 102      90.292  51.676  80.617  1.00  4.16           H  
ATOM   1625  HB1 SER A 102      89.795  54.669  80.779  1.00  4.16           H  
ATOM   1626  HB2 SER A 102      90.760  53.686  81.907  1.00  4.16           H  
ATOM   1627  HG  SER A 102      91.408  53.844  79.162  1.00  4.16           H  
ATOM   1628  N   ALA A 103      87.424  53.288  81.188  1.00  4.17           N  
ATOM   1629  CA  ALA A 103      86.137  53.192  81.880  1.00  4.17           C  
ATOM   1630  C   ALA A 103      85.155  52.197  81.225  1.00  4.17           C  
ATOM   1631  O   ALA A 103      83.965  52.455  81.025  1.00  4.17           O  
ATOM   1632  CB  ALA A 103      85.554  54.611  81.977  1.00  4.17           C  
ATOM   1633  HN  ALA A 103      87.526  54.037  80.516  1.00  4.17           H  
ATOM   1634  HA  ALA A 103      86.332  52.845  82.895  1.00  4.17           H  
ATOM   1635  HB1 ALA A 103      84.592  54.575  82.489  1.00  4.17           H  
ATOM   1636  HB2 ALA A 103      85.417  55.017  80.975  1.00  4.17           H  
ATOM   1637  HB3 ALA A 103      86.239  55.248  82.536  1.00  4.17           H  
ATOM   1638  N   ALA A 104      85.702  51.051  80.862  1.00  4.31           N  
ATOM   1639  CA  ALA A 104      85.034  49.775  80.742  1.00  4.31           C  
ATOM   1640  C   ALA A 104      85.869  48.727  81.462  1.00  4.31           C  
ATOM   1641  O   ALA A 104      85.319  47.734  81.937  1.00  4.31           O  
ATOM   1642  CB  ALA A 104      84.852  49.418  79.261  1.00  4.31           C  
ATOM   1643  HN  ALA A 104      86.712  51.011  80.883  1.00  4.31           H  
ATOM   1644  HA  ALA A 104      84.055  49.839  81.217  1.00  4.31           H  
ATOM   1645  HB1 ALA A 104      84.348  48.455  79.178  1.00  4.31           H  
ATOM   1646  HB2 ALA A 104      85.828  49.360  78.778  1.00  4.31           H  
ATOM   1647  HB3 ALA A 104      84.251  50.185  78.773  1.00  4.31           H  
ATOM   1648  N   GLY A 105      87.193  48.940  81.506  1.00  4.29           N  
ATOM   1649  CA  GLY A 105      88.192  48.002  82.022  1.00  4.29           C  
ATOM   1650  C   GLY A 105      88.363  46.794  81.099  1.00  4.29           C  
ATOM   1651  O   GLY A 105      89.468  46.344  80.822  1.00  4.29           O  
ATOM   1652  HN  GLY A 105      87.541  49.789  81.072  1.00  4.29           H  
ATOM   1653  HA1 GLY A 105      89.148  48.518  82.110  1.00  4.29           H  
ATOM   1654  HA2 GLY A 105      87.875  47.653  83.005  1.00  4.29           H  
ATOM   1655  N   LYS A 106      87.236  46.314  80.578  1.00  4.58           N  
ATOM   1656  CA  LYS A 106      87.080  45.142  79.752  1.00  4.58           C  
ATOM   1657  C   LYS A 106      87.617  45.279  78.284  1.00  4.58           C  
ATOM   1658  O   LYS A 106      87.974  44.241  77.736  1.00  4.58           O  
ATOM   1659  CB  LYS A 106      85.595  44.737  79.812  1.00  4.58           C  
ATOM   1660  CG  LYS A 106      85.320  43.364  79.186  1.00  4.58           C  
ATOM   1661  CD  LYS A 106      83.824  43.051  79.164  1.00  4.58           C  
ATOM   1662  CE  LYS A 106      83.623  41.739  78.404  1.00  4.58           C  
ATOM   1663  NZ  LYS A 106      82.191  41.481  78.158  1.00  4.58           N1+
ATOM   1664  HN  LYS A 106      86.385  46.723  80.942  1.00  4.58           H  
ATOM   1665  HA  LYS A 106      87.648  44.341  80.225  1.00  4.58           H  
ATOM   1666  HB1 LYS A 106      85.285  44.710  80.857  1.00  4.58           H  
ATOM   1667  HB2 LYS A 106      85.010  45.485  79.278  1.00  4.58           H  
ATOM   1668  HG1 LYS A 106      85.699  43.358  78.164  1.00  4.58           H  
ATOM   1669  HG2 LYS A 106      85.834  42.599  79.769  1.00  4.58           H  
ATOM   1670  HD1 LYS A 106      83.454  42.947  80.184  1.00  4.58           H  
ATOM   1671  HD2 LYS A 106      83.286  43.855  78.661  1.00  4.58           H  
ATOM   1672  HE1 LYS A 106      84.143  41.798  77.448  1.00  4.58           H  
ATOM   1673  HE2 LYS A 106      84.036  40.920  78.993  1.00  4.58           H  
ATOM   1674  HZ1 LYS A 106      81.668  41.267  78.989  1.00  4.58           H  
ATOM   1675  HZ2 LYS A 106      81.775  42.291  77.691  1.00  4.58           H  
ATOM   1676  HZ3 LYS A 106      82.078  40.782  77.425  1.00  4.58           H  
ATOM   1677  N   VAL A 107      87.641  46.452  77.603  1.00  4.51           N  
ATOM   1678  CA  VAL A 107      87.708  46.556  76.095  1.00  4.51           C  
ATOM   1679  C   VAL A 107      88.522  47.827  75.493  1.00  4.51           C  
ATOM   1680  O   VAL A 107      88.597  48.783  76.255  1.00  4.51           O  
ATOM   1681  CB  VAL A 107      86.318  46.333  75.489  1.00  4.51           C  
ATOM   1682  CG1 VAL A 107      86.074  44.849  75.230  1.00  4.51           C  
ATOM   1683  CG2 VAL A 107      85.136  46.806  76.350  1.00  4.51           C  
ATOM   1684  HN  VAL A 107      87.479  47.302  78.119  1.00  4.51           H  
ATOM   1685  HA  VAL A 107      88.287  45.686  75.784  1.00  4.51           H  
ATOM   1686  HB  VAL A 107      86.275  46.857  74.534  1.00  4.51           H  
ATOM   1687 1HG1 VAL A 107      85.082  44.713  74.800  1.00  4.51           H  
ATOM   1688 2HG1 VAL A 107      86.141  44.300  76.169  1.00  4.51           H  
ATOM   1689 3HG1 VAL A 107      86.825  44.473  74.536  1.00  4.51           H  
ATOM   1690 1HG2 VAL A 107      84.201  46.601  75.829  1.00  4.51           H  
ATOM   1691 2HG2 VAL A 107      85.223  47.877  76.531  1.00  4.51           H  
ATOM   1692 3HG2 VAL A 107      85.144  46.275  77.302  1.00  4.51           H  
ATOM   1693  N   LEU A 108      89.172  47.915  74.251  1.00  4.28           N  
ATOM   1694  CA  LEU A 108      90.254  48.960  73.815  1.00  4.28           C  
ATOM   1695  C   LEU A 108      90.642  49.492  72.282  1.00  4.28           C  
ATOM   1696  O   LEU A 108      90.151  48.863  71.349  1.00  4.28           O  
ATOM   1697  CB  LEU A 108      91.608  48.321  74.247  1.00  4.28           C  
ATOM   1698  CG  LEU A 108      91.824  47.739  75.664  1.00  4.28           C  
ATOM   1699  CD1 LEU A 108      93.108  46.906  75.672  1.00  4.28           C  
ATOM   1700  CD2 LEU A 108      91.983  48.812  76.740  1.00  4.28           C  
ATOM   1701  HN  LEU A 108      89.048  47.144  73.611  1.00  4.28           H  
ATOM   1702  HA  LEU A 108      90.108  49.846  74.433  1.00  4.28           H  
ATOM   1703  HB1 LEU A 108      91.796  47.505  73.550  1.00  4.28           H  
ATOM   1704  HB2 LEU A 108      92.366  49.094  74.116  1.00  4.28           H  
ATOM   1705  HG  LEU A 108      90.980  47.098  75.920  1.00  4.28           H  
ATOM   1706 1HD1 LEU A 108      93.267  46.492  76.668  1.00  4.28           H  
ATOM   1707 2HD1 LEU A 108      93.954  47.539  75.403  1.00  4.28           H  
ATOM   1708 3HD1 LEU A 108      93.019  46.093  74.951  1.00  4.28           H  
ATOM   1709 1HD2 LEU A 108      92.131  48.336  77.709  1.00  4.28           H  
ATOM   1710 2HD2 LEU A 108      91.086  49.430  76.773  1.00  4.28           H  
ATOM   1711 3HD2 LEU A 108      92.846  49.436  76.507  1.00  4.28           H  
ATOM   1712  N   ASP A 109      91.582  50.524  71.986  1.00  4.31           N  
ATOM   1713  CA  ASP A 109      91.916  51.346  70.660  1.00  4.31           C  
ATOM   1714  C   ASP A 109      93.348  52.030  70.386  1.00  4.31           C  
ATOM   1715  O   ASP A 109      94.043  52.388  71.339  1.00  4.31           O  
ATOM   1716  CB  ASP A 109      90.855  52.460  70.599  1.00  4.31           C  
ATOM   1717  CG  ASP A 109      89.453  52.032  71.088  1.00  4.31           C  
ATOM   1718  OD1 ASP A 109      88.658  51.544  70.262  1.00  4.31           O  
ATOM   1719  OD2 ASP A 109      89.169  52.223  72.298  1.00  4.31           O1-
ATOM   1720  HN  ASP A 109      91.973  50.955  72.805  1.00  4.31           H  
ATOM   1721  HA  ASP A 109      91.720  50.680  69.820  1.00  4.31           H  
ATOM   1722  HB1 ASP A 109      91.195  53.289  71.220  1.00  4.31           H  
ATOM   1723  HB2 ASP A 109      90.769  52.792  69.565  1.00  4.31           H  
ATOM   1724  N   ARG A 110      93.771  52.274  69.091  1.00  4.42           N  
ATOM   1725  CA  ARG A 110      95.003  52.971  68.465  1.00  4.42           C  
ATOM   1726  C   ARG A 110      94.906  52.813  66.910  1.00  4.42           C  
ATOM   1727  O   ARG A 110      93.832  52.532  66.394  1.00  4.42           O  
ATOM   1728  CB  ARG A 110      96.301  52.303  68.995  1.00  4.42           C  
ATOM   1729  CG  ARG A 110      97.594  53.137  68.829  1.00  4.42           C  
ATOM   1730  CD  ARG A 110      98.793  52.259  68.420  1.00  4.42           C  
ATOM   1731  NE  ARG A 110     100.077  52.995  68.462  1.00  4.42           N1+
ATOM   1732  CZ  ARG A 110     100.879  53.305  67.451  1.00  4.42           C  
ATOM   1733  NH1 ARG A 110     102.045  53.840  67.689  1.00  4.42           N1+
ATOM   1734  NH2 ARG A 110     100.585  53.101  66.201  1.00  4.42           N  
ATOM   1735  HN  ARG A 110      93.112  51.945  68.391  1.00  4.42           H  
ATOM   1736  HA  ARG A 110      95.000  54.029  68.728  1.00  4.42           H  
ATOM   1737  HB1 ARG A 110      96.165  52.102  70.058  1.00  4.42           H  
ATOM   1738  HB2 ARG A 110      96.437  51.363  68.461  1.00  4.42           H  
ATOM   1739  HG1 ARG A 110      97.431  53.892  68.060  1.00  4.42           H  
ATOM   1740  HG2 ARG A 110      97.822  53.626  69.776  1.00  4.42           H  
ATOM   1741  HD1 ARG A 110      98.854  51.411  69.103  1.00  4.42           H  
ATOM   1742  HD2 ARG A 110      98.631  51.898  67.405  1.00  4.42           H  
ATOM   1743  HE  ARG A 110     100.425  53.209  69.382  1.00  4.42           H  
ATOM   1744 1HH1 ARG A 110     102.348  54.015  68.631  1.00  4.42           H  
ATOM   1745 2HH1 ARG A 110     102.665  54.025  66.922  1.00  4.42           H  
ATOM   1746 1HH2 ARG A 110      99.684  52.714  65.943  1.00  4.42           H  
ATOM   1747 2HH2 ARG A 110     101.198  53.392  65.467  1.00  4.42           H  
ATOM   1748  N   ASN A 111      96.012  52.947  66.156  1.00  4.39           N  
ATOM   1749  CA  ASN A 111      96.105  52.803  64.686  1.00  4.39           C  
ATOM   1750  C   ASN A 111      97.343  52.025  64.214  1.00  4.39           C  
ATOM   1751  O   ASN A 111      98.400  52.089  64.838  1.00  4.39           O  
ATOM   1752  CB  ASN A 111      96.007  54.203  64.041  1.00  4.39           C  
ATOM   1753  CG  ASN A 111      97.064  55.214  64.480  1.00  4.39           C  
ATOM   1754  ND2 ASN A 111      97.228  56.277  63.726  1.00  4.39           N  
ATOM   1755  OD1 ASN A 111      97.730  55.084  65.497  1.00  4.39           O  
ATOM   1756  HN  ASN A 111      96.854  53.248  66.616  1.00  4.39           H  
ATOM   1757  HA  ASN A 111      95.230  52.239  64.363  1.00  4.39           H  
ATOM   1758  HB1 ASN A 111      96.091  54.080  62.961  1.00  4.39           H  
ATOM   1759  HB2 ASN A 111      95.028  54.616  64.285  1.00  4.39           H  
ATOM   1760 1HD2 ASN A 111      96.720  56.371  62.862  1.00  4.39           H  
ATOM   1761 2HD2 ASN A 111      97.885  56.967  64.047  1.00  4.39           H  
ATOM   1762  N   ILE A 112      97.196  51.291  63.107  1.00  4.41           N  
ATOM   1763  CA  ILE A 112      98.224  50.511  62.385  1.00  4.41           C  
ATOM   1764  C   ILE A 112      97.759  50.331  60.941  1.00  4.41           C  
ATOM   1765  O   ILE A 112      96.579  50.136  60.755  1.00  4.41           O  
ATOM   1766  CB  ILE A 112      98.489  49.118  63.026  1.00  4.41           C  
ATOM   1767  CG1 ILE A 112      97.305  48.438  63.766  1.00  4.41           C  
ATOM   1768  CG2 ILE A 112      99.761  49.149  63.885  1.00  4.41           C  
ATOM   1769  CD1 ILE A 112      97.088  48.746  65.258  1.00  4.41           C  
ATOM   1770  HN  ILE A 112      96.282  51.285  62.672  1.00  4.41           H  
ATOM   1771  HA  ILE A 112      99.155  51.078  62.384  1.00  4.41           H  
ATOM   1772  HB  ILE A 112      98.723  48.458  62.191  1.00  4.41           H  
ATOM   1773 1HG1 ILE A 112      96.393  48.726  63.244  1.00  4.41           H  
ATOM   1774 2HG1 ILE A 112      97.449  47.361  63.679  1.00  4.41           H  
ATOM   1775 1HG2 ILE A 112      99.928  48.165  64.324  1.00  4.41           H  
ATOM   1776 2HG2 ILE A 112      99.645  49.886  64.680  1.00  4.41           H  
ATOM   1777 3HG2 ILE A 112     100.614  49.418  63.262  1.00  4.41           H  
ATOM   1778 1HD1 ILE A 112      96.222  48.192  65.622  1.00  4.41           H  
ATOM   1779 2HD1 ILE A 112      96.916  49.815  65.388  1.00  4.41           H  
ATOM   1780 3HD1 ILE A 112      97.972  48.450  65.823  1.00  4.41           H  
ATOM   1781  N   SER A 113      98.602  50.381  59.909  1.00  4.33           N  
ATOM   1782  CA  SER A 113      98.073  50.405  58.528  1.00  4.33           C  
ATOM   1783  C   SER A 113      97.427  49.077  58.120  1.00  4.33           C  
ATOM   1784  O   SER A 113      96.209  48.872  58.203  1.00  4.33           O  
ATOM   1785  CB  SER A 113      99.163  50.890  57.553  1.00  4.33           C  
ATOM   1786  OG  SER A 113      99.845  52.008  58.104  1.00  4.33           O  
ATOM   1787  HN  SER A 113      99.559  50.671  60.049  1.00  4.33           H  
ATOM   1788  HA  SER A 113      97.282  51.155  58.510  1.00  4.33           H  
ATOM   1789  HB1 SER A 113      99.875  50.084  57.378  1.00  4.33           H  
ATOM   1790  HB2 SER A 113      98.700  51.179  56.609  1.00  4.33           H  
ATOM   1791  HG  SER A 113     100.336  52.459  57.408  1.00  4.33           H  
ATOM   1792  N   GLY A 114      98.264  48.105  57.770  1.00  4.35           N  
ATOM   1793  CA  GLY A 114      97.752  46.789  57.428  1.00  4.35           C  
ATOM   1794  C   GLY A 114      97.069  46.105  58.584  1.00  4.35           C  
ATOM   1795  O   GLY A 114      95.949  45.653  58.424  1.00  4.35           O  
ATOM   1796  HN  GLY A 114      99.252  48.287  57.695  1.00  4.35           H  
ATOM   1797  HA1 GLY A 114      97.034  46.896  56.615  1.00  4.35           H  
ATOM   1798  HA2 GLY A 114      98.585  46.167  57.099  1.00  4.35           H  
ATOM   1799  N   LYS A 115      97.686  46.134  59.770  1.00  4.41           N  
ATOM   1800  CA  LYS A 115      97.093  45.536  60.966  1.00  4.41           C  
ATOM   1801  C   LYS A 115      95.819  46.218  61.481  1.00  4.41           C  
ATOM   1802  O   LYS A 115      95.139  45.592  62.292  1.00  4.41           O  
ATOM   1803  CB  LYS A 115      98.168  45.241  62.029  1.00  4.41           C  
ATOM   1804  CG  LYS A 115      99.036  44.031  61.620  1.00  4.41           C  
ATOM   1805  CD  LYS A 115      98.386  42.673  61.952  1.00  4.41           C  
ATOM   1806  CE  LYS A 115      99.092  41.515  61.226  1.00  4.41           C  
ATOM   1807  NZ  LYS A 115      98.507  41.256  59.887  1.00  4.41           N1+
ATOM   1808  HN  LYS A 115      98.605  46.540  59.824  1.00  4.41           H  
ATOM   1809  HA  LYS A 115      96.759  44.551  60.639  1.00  4.41           H  
ATOM   1810  HB1 LYS A 115      98.808  46.116  62.141  1.00  4.41           H  
ATOM   1811  HB2 LYS A 115      97.679  45.024  62.979  1.00  4.41           H  
ATOM   1812  HG1 LYS A 115      99.209  44.078  60.545  1.00  4.41           H  
ATOM   1813  HG2 LYS A 115      99.989  44.096  62.145  1.00  4.41           H  
ATOM   1814  HD1 LYS A 115      98.446  42.505  63.027  1.00  4.41           H  
ATOM   1815  HD2 LYS A 115      97.340  42.697  61.646  1.00  4.41           H  
ATOM   1816  HE1 LYS A 115     100.146  41.766  61.106  1.00  4.41           H  
ATOM   1817  HE2 LYS A 115      98.999  40.613  61.830  1.00  4.41           H  
ATOM   1818  HZ1 LYS A 115      99.089  40.711  59.274  1.00  4.41           H  
ATOM   1819  HZ2 LYS A 115      97.606  40.776  59.955  1.00  4.41           H  
ATOM   1820  HZ3 LYS A 115      98.193  42.108  59.419  1.00  4.41           H  
ATOM   1821  N   ILE A 116      95.427  47.400  60.979  1.00  4.32           N  
ATOM   1822  CA  ILE A 116      94.045  47.864  61.149  1.00  4.32           C  
ATOM   1823  C   ILE A 116      93.100  47.436  60.037  1.00  4.32           C  
ATOM   1824  O   ILE A 116      91.933  47.191  60.340  1.00  4.32           O  
ATOM   1825  CB  ILE A 116      93.846  49.358  61.526  1.00  4.32           C  
ATOM   1826  CG1 ILE A 116      92.624  49.521  62.460  1.00  4.32           C  
ATOM   1827  CG2 ILE A 116      93.667  50.274  60.297  1.00  4.32           C  
ATOM   1828  CD1 ILE A 116      92.492  50.912  63.094  1.00  4.32           C  
ATOM   1829  HN  ILE A 116      96.011  47.906  60.327  1.00  4.32           H  
ATOM   1830  HA  ILE A 116      93.689  47.320  62.024  1.00  4.32           H  
ATOM   1831  HB  ILE A 116      94.732  49.690  62.068  1.00  4.32           H  
ATOM   1832 1HG1 ILE A 116      91.723  49.324  61.879  1.00  4.32           H  
ATOM   1833 2HG1 ILE A 116      92.708  48.788  63.262  1.00  4.32           H  
ATOM   1834 1HG2 ILE A 116      93.533  51.304  60.627  1.00  4.32           H  
ATOM   1835 2HG2 ILE A 116      92.791  49.957  59.732  1.00  4.32           H  
ATOM   1836 3HG2 ILE A 116      94.551  50.209  59.663  1.00  4.32           H  
ATOM   1837 1HD1 ILE A 116      91.609  50.938  63.733  1.00  4.32           H  
ATOM   1838 2HD1 ILE A 116      92.394  51.662  62.309  1.00  4.32           H  
ATOM   1839 3HD1 ILE A 116      93.379  51.125  63.691  1.00  4.32           H  
ATOM   1840  N   GLY A 117      93.595  47.223  58.812  1.00  4.23           N  
ATOM   1841  CA  GLY A 117      92.867  46.341  57.887  1.00  4.23           C  
ATOM   1842  C   GLY A 117      92.469  44.996  58.540  1.00  4.23           C  
ATOM   1843  O   GLY A 117      91.293  44.620  58.565  1.00  4.23           O  
ATOM   1844  HN  GLY A 117      94.561  47.457  58.613  1.00  4.23           H  
ATOM   1845  HA1 GLY A 117      91.962  46.851  57.558  1.00  4.23           H  
ATOM   1846  HA2 GLY A 117      93.503  46.137  57.026  1.00  4.23           H  
ATOM   1847  N   ASP A 118      93.444  44.313  59.150  1.00  4.23           N  
ATOM   1848  CA  ASP A 118      93.255  43.045  59.853  1.00  4.23           C  
ATOM   1849  C   ASP A 118      92.272  43.129  61.028  1.00  4.23           C  
ATOM   1850  O   ASP A 118      91.258  42.423  61.067  1.00  4.23           O  
ATOM   1851  CB  ASP A 118      94.570  42.507  60.449  1.00  4.23           C  
ATOM   1852  CG  ASP A 118      95.634  41.997  59.483  1.00  4.23           C  
ATOM   1853  OD1 ASP A 118      96.470  42.812  59.036  1.00  4.23           O  
ATOM   1854  OD2 ASP A 118      95.874  40.772  59.440  1.00  4.23           O1-
ATOM   1855  HN  ASP A 118      94.394  44.648  59.022  1.00  4.23           H  
ATOM   1856  HA  ASP A 118      92.876  42.312  59.141  1.00  4.23           H  
ATOM   1857  HB1 ASP A 118      95.018  43.314  61.029  1.00  4.23           H  
ATOM   1858  HB2 ASP A 118      94.312  41.682  61.113  1.00  4.23           H  
ATOM   1859  N   LEU A 119      92.597  43.966  62.021  1.00  4.23           N  
ATOM   1860  CA  LEU A 119      91.801  44.031  63.241  1.00  4.23           C  
ATOM   1861  C   LEU A 119      90.363  44.466  62.948  1.00  4.23           C  
ATOM   1862  O   LEU A 119      89.406  43.833  63.412  1.00  4.23           O  
ATOM   1863  CB  LEU A 119      92.465  44.977  64.259  1.00  4.23           C  
ATOM   1864  CG  LEU A 119      93.697  44.379  64.964  1.00  4.23           C  
ATOM   1865  CD1 LEU A 119      94.458  45.483  65.698  1.00  4.23           C  
ATOM   1866  CD2 LEU A 119      93.311  43.320  66.000  1.00  4.23           C  
ATOM   1867  HN  LEU A 119      93.459  44.497  61.962  1.00  4.23           H  
ATOM   1868  HA  LEU A 119      91.770  43.033  63.678  1.00  4.23           H  
ATOM   1869  HB1 LEU A 119      92.776  45.880  63.734  1.00  4.23           H  
ATOM   1870  HB2 LEU A 119      91.727  45.234  65.019  1.00  4.23           H  
ATOM   1871  HG  LEU A 119      94.352  43.928  64.218  1.00  4.23           H  
ATOM   1872 1HD1 LEU A 119      95.329  45.056  66.195  1.00  4.23           H  
ATOM   1873 2HD1 LEU A 119      93.806  45.943  66.440  1.00  4.23           H  
ATOM   1874 3HD1 LEU A 119      94.783  46.238  64.983  1.00  4.23           H  
ATOM   1875 1HD2 LEU A 119      94.212  42.927  66.471  1.00  4.23           H  
ATOM   1876 2HD2 LEU A 119      92.775  42.508  65.508  1.00  4.23           H  
ATOM   1877 3HD2 LEU A 119      92.671  43.770  66.759  1.00  4.23           H  
ATOM   1878  N   GLN A 120      90.199  45.492  62.107  1.00  4.22           N  
ATOM   1879  CA  GLN A 120      88.862  45.862  61.686  1.00  4.22           C  
ATOM   1880  C   GLN A 120      88.142  44.831  60.801  1.00  4.22           C  
ATOM   1881  O   GLN A 120      86.912  44.857  60.729  1.00  4.22           O  
ATOM   1882  CB  GLN A 120      88.724  47.325  61.230  1.00  4.22           C  
ATOM   1883  CG  GLN A 120      88.857  48.324  62.398  1.00  4.22           C  
ATOM   1884  CD  GLN A 120      88.415  49.745  62.029  1.00  4.22           C  
ATOM   1885  NE2 GLN A 120      87.134  49.995  61.842  1.00  4.22           N  
ATOM   1886  OE1 GLN A 120      89.221  50.649  61.892  1.00  4.22           O  
ATOM   1887  HN  GLN A 120      90.999  45.943  61.677  1.00  4.22           H  
ATOM   1888  HA  GLN A 120      88.292  45.835  62.615  1.00  4.22           H  
ATOM   1889  HB1 GLN A 120      89.503  47.538  60.498  1.00  4.22           H  
ATOM   1890  HB2 GLN A 120      87.745  47.456  60.768  1.00  4.22           H  
ATOM   1891  HG1 GLN A 120      88.241  47.973  63.226  1.00  4.22           H  
ATOM   1892  HG2 GLN A 120      89.901  48.356  62.710  1.00  4.22           H  
ATOM   1893 1HE2 GLN A 120      86.449  49.266  61.906  1.00  4.22           H  
ATOM   1894 2HE2 GLN A 120      86.895  50.913  61.489  1.00  4.22           H  
ATOM   1895  N   ALA A 121      88.831  43.835  60.237  1.00  4.24           N  
ATOM   1896  CA  ALA A 121      88.158  42.642  59.723  1.00  4.24           C  
ATOM   1897  C   ALA A 121      87.783  41.574  60.769  1.00  4.24           C  
ATOM   1898  O   ALA A 121      86.762  40.925  60.574  1.00  4.24           O  
ATOM   1899  CB  ALA A 121      89.024  42.029  58.614  1.00  4.24           C  
ATOM   1900  HN  ALA A 121      89.846  43.844  60.259  1.00  4.24           H  
ATOM   1901  HA  ALA A 121      87.230  42.974  59.258  1.00  4.24           H  
ATOM   1902  HB1 ALA A 121      88.535  41.138  58.221  1.00  4.24           H  
ATOM   1903  HB2 ALA A 121      89.998  41.758  59.021  1.00  4.24           H  
ATOM   1904  HB3 ALA A 121      89.155  42.755  57.811  1.00  4.24           H  
ATOM   1905  N   VAL A 122      88.484  41.417  61.901  1.00  4.26           N  
ATOM   1906  CA  VAL A 122      87.970  40.606  63.055  1.00  4.26           C  
ATOM   1907  C   VAL A 122      86.723  41.223  63.722  1.00  4.26           C  
ATOM   1908  O   VAL A 122      85.863  40.560  64.325  1.00  4.26           O  
ATOM   1909  CB  VAL A 122      89.083  40.362  64.102  1.00  4.26           C  
ATOM   1910  CG1 VAL A 122      88.628  39.471  65.266  1.00  4.26           C  
ATOM   1911  CG2 VAL A 122      90.295  39.664  63.465  1.00  4.26           C  
ATOM   1912  HN  VAL A 122      89.353  41.931  62.008  1.00  4.26           H  
ATOM   1913  HA  VAL A 122      87.678  39.633  62.661  1.00  4.26           H  
ATOM   1914  HB  VAL A 122      89.404  41.324  64.502  1.00  4.26           H  
ATOM   1915 1HG1 VAL A 122      89.453  39.337  65.966  1.00  4.26           H  
ATOM   1916 2HG1 VAL A 122      88.318  38.500  64.881  1.00  4.26           H  
ATOM   1917 3HG1 VAL A 122      87.790  39.942  65.779  1.00  4.26           H  
ATOM   1918 1HG2 VAL A 122      91.062  39.504  64.222  1.00  4.26           H  
ATOM   1919 2HG2 VAL A 122      90.697  40.289  62.667  1.00  4.26           H  
ATOM   1920 3HG2 VAL A 122      89.986  38.703  63.053  1.00  4.26           H  
ATOM   1921  N   MET A 123      86.613  42.530  63.506  1.00  4.35           N  
ATOM   1922  CA  MET A 123      85.425  43.304  63.825  1.00  4.35           C  
ATOM   1923  C   MET A 123      84.398  43.425  62.686  1.00  4.35           C  
ATOM   1924  O   MET A 123      83.329  44.011  62.872  1.00  4.35           O  
ATOM   1925  CB  MET A 123      85.929  44.699  64.234  1.00  4.35           C  
ATOM   1926  CG  MET A 123      84.954  45.511  65.092  1.00  4.35           C  
ATOM   1927  SD  MET A 123      85.529  47.195  65.441  1.00  4.35           S  
ATOM   1928  CE  MET A 123      85.360  47.910  63.787  1.00  4.35           C  
ATOM   1929  HN  MET A 123      87.432  43.013  63.160  1.00  4.35           H  
ATOM   1930  HA  MET A 123      84.935  42.847  64.685  1.00  4.35           H  
ATOM   1931  HB1 MET A 123      86.853  44.573  64.799  1.00  4.35           H  
ATOM   1932  HB2 MET A 123      86.133  45.265  63.325  1.00  4.35           H  
ATOM   1933  HG1 MET A 123      84.001  45.574  64.566  1.00  4.35           H  
ATOM   1934  HG2 MET A 123      84.813  44.991  66.040  1.00  4.35           H  
ATOM   1935  HE1 MET A 123      85.672  48.954  63.808  1.00  4.35           H  
ATOM   1936  HE2 MET A 123      84.319  47.849  63.469  1.00  4.35           H  
ATOM   1937  HE3 MET A 123      85.987  47.358  63.086  1.00  4.35           H  
ATOM   1938  N   ALA A 124      84.715  42.903  61.498  1.00  4.35           N  
ATOM   1939  CA  ALA A 124      83.731  42.653  60.447  1.00  4.35           C  
ATOM   1940  C   ALA A 124      83.109  41.260  60.548  1.00  4.35           C  
ATOM   1941  O   ALA A 124      81.905  41.108  60.333  1.00  4.35           O  
ATOM   1942  CB  ALA A 124      84.380  42.879  59.075  1.00  4.35           C  
ATOM   1943  HN  ALA A 124      85.623  42.480  61.409  1.00  4.35           H  
ATOM   1944  HA  ALA A 124      82.930  43.384  60.561  1.00  4.35           H  
ATOM   1945  HB1 ALA A 124      83.647  42.693  58.290  1.00  4.35           H  
ATOM   1946  HB2 ALA A 124      85.222  42.197  58.954  1.00  4.35           H  
ATOM   1947  HB3 ALA A 124      84.733  43.908  59.005  1.00  4.35           H  
ATOM   1948  N   VAL A 125      83.912  40.275  60.956  1.00  4.40           N  
ATOM   1949  CA  VAL A 125      83.446  39.192  61.821  1.00  4.40           C  
ATOM   1950  C   VAL A 125      82.772  39.813  63.047  1.00  4.40           C  
ATOM   1951  O   VAL A 125      83.189  40.883  63.482  1.00  4.40           O  
ATOM   1952  CB  VAL A 125      84.610  38.241  62.175  1.00  4.40           C  
ATOM   1953  CG1 VAL A 125      84.189  37.087  63.091  1.00  4.40           C  
ATOM   1954  CG2 VAL A 125      85.191  37.601  60.904  1.00  4.40           C  
ATOM   1955  HN  VAL A 125      84.902  40.486  61.010  1.00  4.40           H  
ATOM   1956  HA  VAL A 125      82.696  38.621  61.275  1.00  4.40           H  
ATOM   1957  HB  VAL A 125      85.394  38.814  62.670  1.00  4.40           H  
ATOM   1958 1HG1 VAL A 125      85.052  36.456  63.302  1.00  4.40           H  
ATOM   1959 2HG1 VAL A 125      83.418  36.494  62.599  1.00  4.40           H  
ATOM   1960 3HG1 VAL A 125      83.797  37.489  64.025  1.00  4.40           H  
ATOM   1961 1HG2 VAL A 125      86.010  36.934  61.174  1.00  4.40           H  
ATOM   1962 2HG2 VAL A 125      85.563  38.382  60.241  1.00  4.40           H  
ATOM   1963 3HG2 VAL A 125      84.413  37.032  60.395  1.00  4.40           H  
ATOM   1964  N   PRO A 126      81.712  39.220  63.609  1.00  4.41           N  
ATOM   1965  CA  PRO A 126      81.086  39.736  64.822  1.00  4.41           C  
ATOM   1966  C   PRO A 126      81.920  39.761  66.114  1.00  4.41           C  
ATOM   1967  O   PRO A 126      81.319  39.656  67.183  1.00  4.41           O  
ATOM   1968  CB  PRO A 126      79.821  38.878  65.007  1.00  4.41           C  
ATOM   1969  CG  PRO A 126      79.493  38.386  63.604  1.00  4.41           C  
ATOM   1970  CD  PRO A 126      80.881  38.183  63.009  1.00  4.41           C  
ATOM   1971  HA  PRO A 126      80.764  40.757  64.618  1.00  4.41           H  
ATOM   1972  HB1 PRO A 126      80.018  38.039  65.674  1.00  4.41           H  
ATOM   1973  HB2 PRO A 126      79.003  39.477  65.407  1.00  4.41           H  
ATOM   1974  HG1 PRO A 126      78.934  37.451  63.633  1.00  4.41           H  
ATOM   1975  HG2 PRO A 126      78.927  39.131  63.045  1.00  4.41           H  
ATOM   1976  HD1 PRO A 126      81.263  37.194  63.261  1.00  4.41           H  
ATOM   1977  HD2 PRO A 126      80.852  38.297  61.925  1.00  4.41           H  
ATOM   1978  N   ASP A 127      83.259  39.829  66.084  1.00  4.41           N  
ATOM   1979  CA  ASP A 127      84.028  39.363  67.248  1.00  4.41           C  
ATOM   1980  C   ASP A 127      84.943  40.433  67.804  1.00  4.41           C  
ATOM   1981  O   ASP A 127      86.159  40.314  67.954  1.00  4.41           O  
ATOM   1982  CB  ASP A 127      84.735  38.040  66.896  1.00  4.41           C  
ATOM   1983  CG  ASP A 127      85.201  37.249  68.128  1.00  4.41           C  
ATOM   1984  OD1 ASP A 127      84.518  37.339  69.178  1.00  4.41           O  
ATOM   1985  OD2 ASP A 127      86.187  36.492  67.980  1.00  4.41           O1-
ATOM   1986  HN  ASP A 127      83.748  40.033  65.216  1.00  4.41           H  
ATOM   1987  HA  ASP A 127      83.304  39.133  68.030  1.00  4.41           H  
ATOM   1988  HB1 ASP A 127      84.042  37.419  66.329  1.00  4.41           H  
ATOM   1989  HB2 ASP A 127      85.606  38.267  66.282  1.00  4.41           H  
ATOM   1990  N   THR A 128      84.315  41.560  68.104  1.00  4.40           N  
ATOM   1991  CA  THR A 128      84.901  42.534  69.011  1.00  4.40           C  
ATOM   1992  C   THR A 128      83.780  43.202  69.779  1.00  4.40           C  
ATOM   1993  O   THR A 128      83.148  44.122  69.285  1.00  4.40           O  
ATOM   1994  CB  THR A 128      85.910  43.484  68.337  1.00  4.40           C  
ATOM   1995  CG2 THR A 128      87.231  43.502  69.109  1.00  4.40           C  
ATOM   1996  OG1 THR A 128      86.272  43.053  67.050  1.00  4.40           O  
ATOM   1997  HN  THR A 128      83.345  41.647  67.837  1.00  4.40           H  
ATOM   1998  HA  THR A 128      85.469  41.961  69.744  1.00  4.40           H  
ATOM   1999  HB  THR A 128      85.495  44.491  68.288  1.00  4.40           H  
ATOM   2000  HG1 THR A 128      86.349  42.087  67.114  1.00  4.40           H  
ATOM   2001 1HG2 THR A 128      87.930  44.178  68.618  1.00  4.40           H  
ATOM   2002 2HG2 THR A 128      87.653  42.497  69.131  1.00  4.40           H  
ATOM   2003 3HG2 THR A 128      87.052  43.843  70.129  1.00  4.40           H  
ATOM   2004  N   GLU A 129      83.524  42.753  71.018  1.00  5.17           N  
ATOM   2005  CA  GLU A 129      83.269  43.776  72.038  1.00  5.17           C  
ATOM   2006  C   GLU A 129      84.528  44.643  71.993  1.00  5.17           C  
ATOM   2007  O   GLU A 129      85.612  44.180  72.344  1.00  5.17           O  
ATOM   2008  CB  GLU A 129      83.060  43.210  73.456  1.00  5.17           C  
ATOM   2009  CG  GLU A 129      81.697  42.568  73.721  1.00  5.17           C  
ATOM   2010  CD  GLU A 129      81.588  42.144  75.196  1.00  5.17           C  
ATOM   2011  OE1 GLU A 129      81.784  40.938  75.498  1.00  5.17           O  
ATOM   2012  OE2 GLU A 129      81.326  42.979  76.090  1.00  5.17           O1-
ATOM   2013  HN  GLU A 129      84.057  41.953  71.323  1.00  5.17           H  
ATOM   2014  HA  GLU A 129      82.403  44.372  71.750  1.00  5.17           H  
ATOM   2015  HB1 GLU A 129      83.826  42.454  73.631  1.00  5.17           H  
ATOM   2016  HB2 GLU A 129      83.188  44.028  74.165  1.00  5.17           H  
ATOM   2017  HG1 GLU A 129      80.910  43.287  73.494  1.00  5.17           H  
ATOM   2018  HG2 GLU A 129      81.583  41.690  73.085  1.00  5.17           H  
ATOM   2019  N   THR A 130      84.408  45.870  71.504  1.00  6.07           N  
ATOM   2020  CA  THR A 130      85.338  46.930  71.889  1.00  6.07           C  
ATOM   2021  C   THR A 130      84.606  47.847  72.850  1.00  6.07           C  
ATOM   2022  O   THR A 130      83.427  47.635  73.149  1.00  6.07           O  
ATOM   2023  CB  THR A 130      85.961  47.681  70.672  1.00  6.07           C  
ATOM   2024  CG2 THR A 130      86.200  46.855  69.420  1.00  6.07           C  
ATOM   2025  OG1 THR A 130      85.242  48.819  70.253  1.00  6.07           O  
ATOM   2026  HN  THR A 130      83.520  46.151  71.104  1.00  6.07           H  
ATOM   2027  HA  THR A 130      86.155  46.464  72.440  1.00  6.07           H  
ATOM   2028  HB  THR A 130      86.939  48.037  70.997  1.00  6.07           H  
ATOM   2029  HG1 THR A 130      85.846  49.310  69.672  1.00  6.07           H  
ATOM   2030 1HG2 THR A 130      86.635  47.486  68.645  1.00  6.07           H  
ATOM   2031 2HG2 THR A 130      85.253  46.448  69.067  1.00  6.07           H  
ATOM   2032 3HG2 THR A 130      86.884  46.038  69.648  1.00  6.07           H  
ATOM   2033  N   PRO A 131      85.279  48.838  73.439  1.00  6.92           N  
ATOM   2034  CA  PRO A 131      84.654  49.556  74.519  1.00  6.92           C  
ATOM   2035  C   PRO A 131      83.677  50.581  74.019  1.00  6.92           C  
ATOM   2036  O   PRO A 131      82.892  51.119  74.801  1.00  6.92           O  
ATOM   2037  CB  PRO A 131      85.806  50.266  75.207  1.00  6.92           C  
ATOM   2038  CG  PRO A 131      86.799  50.558  74.080  1.00  6.92           C  
ATOM   2039  CD  PRO A 131      86.534  49.471  73.051  1.00  6.92           C  
ATOM   2040  HA  PRO A 131      84.166  48.865  75.206  1.00  6.92           H  
ATOM   2041  HB1 PRO A 131      85.466  51.192  75.671  1.00  6.92           H  
ATOM   2042  HB2 PRO A 131      86.258  49.624  75.963  1.00  6.92           H  
ATOM   2043  HG1 PRO A 131      86.619  51.545  73.653  1.00  6.92           H  
ATOM   2044  HG2 PRO A 131      87.824  50.501  74.445  1.00  6.92           H  
ATOM   2045  HD1 PRO A 131      86.445  49.907  72.056  1.00  6.92           H  
ATOM   2046  HD2 PRO A 131      87.343  48.740  73.057  1.00  6.92           H  
ATOM   2047  N   THR A 132      83.839  50.902  72.745  1.00  8.27           N  
ATOM   2048  CA  THR A 132      82.996  51.704  71.914  1.00  8.27           C  
ATOM   2049  C   THR A 132      83.586  51.868  70.552  1.00  8.27           C  
ATOM   2050  O   THR A 132      82.896  51.604  69.579  1.00  8.27           O  
ATOM   2051  CB  THR A 132      82.716  53.130  72.482  1.00  8.27           C  
ATOM   2052  CG2 THR A 132      81.293  53.258  73.033  1.00  8.27           C  
ATOM   2053  OG1 THR A 132      83.577  53.502  73.542  1.00  8.27           O  
ATOM   2054  HN  THR A 132      84.573  50.404  72.257  1.00  8.27           H  
ATOM   2055  HA  THR A 132      82.041  51.190  71.808  1.00  8.27           H  
ATOM   2056  HB  THR A 132      82.837  53.851  71.673  1.00  8.27           H  
ATOM   2057  HG1 THR A 132      83.359  52.889  74.249  1.00  8.27           H  
ATOM   2058 1HG2 THR A 132      81.141  54.266  73.418  1.00  8.27           H  
ATOM   2059 2HG2 THR A 132      81.148  52.537  73.837  1.00  8.27           H  
ATOM   2060 3HG2 THR A 132      80.575  53.062  72.236  1.00  8.27           H  
ATOM   2061  N   PHE A 133      84.838  52.314  70.492  1.00  7.73           N  
ATOM   2062  CA  PHE A 133      85.367  52.945  69.302  1.00  7.73           C  
ATOM   2063  C   PHE A 133      85.511  51.997  68.124  1.00  7.73           C  
ATOM   2064  O   PHE A 133      86.556  51.421  67.836  1.00  7.73           O  
ATOM   2065  CB  PHE A 133      86.517  53.891  69.642  1.00  7.73           C  
ATOM   2066  CG  PHE A 133      85.974  55.219  70.146  1.00  7.73           C  
ATOM   2067  CD1 PHE A 133      85.903  56.332  69.289  1.00  7.73           C  
ATOM   2068  CD2 PHE A 133      85.453  55.322  71.451  1.00  7.73           C  
ATOM   2069  CE1 PHE A 133      85.331  57.533  69.737  1.00  7.73           C  
ATOM   2070  CE2 PHE A 133      84.885  56.525  71.904  1.00  7.73           C  
ATOM   2071  CZ  PHE A 133      84.818  57.632  71.042  1.00  7.73           C  
ATOM   2072  HN  PHE A 133      85.374  52.428  71.338  1.00  7.73           H  
ATOM   2073  HA  PHE A 133      84.567  53.617  68.992  1.00  7.73           H  
ATOM   2074  HB1 PHE A 133      87.138  53.439  70.416  1.00  7.73           H  
ATOM   2075  HB2 PHE A 133      87.117  54.063  68.749  1.00  7.73           H  
ATOM   2076  HD1 PHE A 133      86.293  56.262  68.274  1.00  7.73           H  
ATOM   2077  HD2 PHE A 133      85.491  54.459  72.116  1.00  7.73           H  
ATOM   2078  HE1 PHE A 133      85.284  58.393  69.069  1.00  7.73           H  
ATOM   2079  HE2 PHE A 133      84.498  56.599  72.920  1.00  7.73           H  
ATOM   2080  HZ  PHE A 133      84.370  58.565  71.384  1.00  7.73           H  
ATOM   2081  N   CYS A 134      84.395  51.858  67.404  1.00  5.96           N  
ATOM   2082  CA  CYS A 134      84.373  51.211  66.124  1.00  5.96           C  
ATOM   2083  C   CYS A 134      85.029  52.120  65.051  1.00  5.96           C  
ATOM   2084  O   CYS A 134      84.352  52.708  64.207  1.00  5.96           O  
ATOM   2085  CB  CYS A 134      82.896  50.905  65.818  1.00  5.96           C  
ATOM   2086  SG  CYS A 134      82.662  49.687  64.500  1.00  5.96           S  
ATOM   2087  HN  CYS A 134      83.518  52.168  67.805  1.00  5.96           H  
ATOM   2088  HA  CYS A 134      84.927  50.274  66.187  1.00  5.96           H  
ATOM   2089  HB1 CYS A 134      82.429  50.523  66.726  1.00  5.96           H  
ATOM   2090  HB2 CYS A 134      82.407  51.833  65.520  1.00  5.96           H  
ATOM   2091  HG  CYS A 134      83.217  50.141  63.368  1.00  5.96           H  
ATOM   2092  N   LEU A 135      86.330  52.371  65.213  1.00  5.75           N  
ATOM   2093  CA  LEU A 135      86.913  53.717  65.186  1.00  5.75           C  
ATOM   2094  C   LEU A 135      86.775  54.556  63.927  1.00  5.75           C  
ATOM   2095  O   LEU A 135      86.661  55.778  64.030  1.00  5.75           O  
ATOM   2096  CB  LEU A 135      88.400  53.549  65.585  1.00  5.75           C  
ATOM   2097  CG  LEU A 135      89.243  54.837  65.699  1.00  5.75           C  
ATOM   2098  CD1 LEU A 135      90.682  54.481  66.071  1.00  5.75           C  
ATOM   2099  CD2 LEU A 135      88.731  55.812  66.758  1.00  5.75           C  
ATOM   2100  HN  LEU A 135      86.784  51.769  65.892  1.00  5.75           H  
ATOM   2101  HA  LEU A 135      86.436  54.279  65.989  1.00  5.75           H  
ATOM   2102  HB1 LEU A 135      88.426  53.052  66.555  1.00  5.75           H  
ATOM   2103  HB2 LEU A 135      88.872  52.912  64.836  1.00  5.75           H  
ATOM   2104  HG  LEU A 135      89.246  55.340  64.732  1.00  5.75           H  
ATOM   2105 1HD1 LEU A 135      91.274  55.393  66.150  1.00  5.75           H  
ATOM   2106 2HD1 LEU A 135      91.108  53.838  65.301  1.00  5.75           H  
ATOM   2107 3HD1 LEU A 135      90.692  53.958  67.027  1.00  5.75           H  
ATOM   2108 1HD2 LEU A 135      89.372  56.693  66.782  1.00  5.75           H  
ATOM   2109 2HD2 LEU A 135      88.744  55.328  67.735  1.00  5.75           H  
ATOM   2110 3HD2 LEU A 135      87.712  56.111  66.514  1.00  5.75           H  
ATOM   2111  N   HIS A 136      86.805  53.930  62.760  1.00  7.01           N  
ATOM   2112  CA  HIS A 136      86.738  54.656  61.505  1.00  7.01           C  
ATOM   2113  C   HIS A 136      85.754  53.979  60.562  1.00  7.01           C  
ATOM   2114  O   HIS A 136      85.772  52.758  60.377  1.00  7.01           O  
ATOM   2115  CB  HIS A 136      88.149  54.779  60.922  1.00  7.01           C  
ATOM   2116  CG  HIS A 136      88.172  55.780  59.806  1.00  7.01           C  
ATOM   2117  CD2 HIS A 136      88.452  55.511  58.503  1.00  7.01           C  
ATOM   2118  ND1 HIS A 136      87.731  57.098  59.918  1.00  7.01           N  
ATOM   2119  CE1 HIS A 136      87.739  57.593  58.675  1.00  7.01           C  
ATOM   2120  NE2 HIS A 136      88.177  56.666  57.807  1.00  7.01           N  
ATOM   2121  HN  HIS A 136      86.863  52.924  62.755  1.00  7.01           H  
ATOM   2122  HA  HIS A 136      86.370  55.660  61.714  1.00  7.01           H  
ATOM   2123  HB1 HIS A 136      88.834  55.101  61.706  1.00  7.01           H  
ATOM   2124  HB2 HIS A 136      88.464  53.808  60.539  1.00  7.01           H  
ATOM   2125  HD2 HIS A 136      88.820  54.571  58.093  1.00  7.01           H  
ATOM   2126  HE1 HIS A 136      87.434  58.604  58.405  1.00  7.01           H  
ATOM   2127  HE2 HIS A 136      88.175  56.754  56.793  1.00  7.01           H  
ATOM   2128  N   THR A 137      84.889  54.807  59.980  1.00  6.68           N  
ATOM   2129  CA  THR A 137      83.719  54.418  59.180  1.00  6.68           C  
ATOM   2130  C   THR A 137      84.039  53.552  57.975  1.00  6.68           C  
ATOM   2131  O   THR A 137      83.236  52.715  57.559  1.00  6.68           O  
ATOM   2132  CB  THR A 137      83.032  55.684  58.626  1.00  6.68           C  
ATOM   2133  CG2 THR A 137      82.347  56.484  59.734  1.00  6.68           C  
ATOM   2134  OG1 THR A 137      83.960  56.552  58.001  1.00  6.68           O  
ATOM   2135  HN  THR A 137      85.018  55.801  60.123  1.00  6.68           H  
ATOM   2136  HA  THR A 137      83.015  53.886  59.820  1.00  6.68           H  
ATOM   2137  HB  THR A 137      82.282  55.385  57.894  1.00  6.68           H  
ATOM   2138  HG1 THR A 137      84.265  56.187  57.149  1.00  6.68           H  
ATOM   2139 1HG2 THR A 137      81.874  57.368  59.306  1.00  6.68           H  
ATOM   2140 2HG2 THR A 137      83.088  56.791  60.473  1.00  6.68           H  
ATOM   2141 3HG2 THR A 137      81.590  55.865  60.215  1.00  6.68           H  
ATOM   2142  N   ASP A 138      85.217  53.795  57.401  1.00  6.90           N  
ATOM   2143  CA  ASP A 138      85.602  53.265  56.100  1.00  6.90           C  
ATOM   2144  C   ASP A 138      85.812  51.739  56.112  1.00  6.90           C  
ATOM   2145  O   ASP A 138      85.873  51.108  55.054  1.00  6.90           O  
ATOM   2146  CB  ASP A 138      86.792  54.062  55.527  1.00  6.90           C  
ATOM   2147  CG  ASP A 138      86.530  55.574  55.349  1.00  6.90           C  
ATOM   2148  OD1 ASP A 138      87.499  56.323  55.072  1.00  6.90           O  
ATOM   2149  OD2 ASP A 138      85.390  56.057  55.542  1.00  6.90           O1-
ATOM   2150  HN  ASP A 138      85.791  54.520  57.807  1.00  6.90           H  
ATOM   2151  HA  ASP A 138      84.760  53.452  55.433  1.00  6.90           H  
ATOM   2152  HB1 ASP A 138      87.638  53.941  56.203  1.00  6.90           H  
ATOM   2153  HB2 ASP A 138      87.043  53.644  54.552  1.00  6.90           H  
ATOM   2154  N   VAL A 139      85.809  51.114  57.299  1.00  7.20           N  
ATOM   2155  CA  VAL A 139      85.704  49.663  57.422  1.00  7.20           C  
ATOM   2156  C   VAL A 139      84.273  49.191  57.558  1.00  7.20           C  
ATOM   2157  O   VAL A 139      83.751  48.965  58.644  1.00  7.20           O  
ATOM   2158  CB  VAL A 139      86.668  49.009  58.428  1.00  7.20           C  
ATOM   2159  CG1 VAL A 139      86.704  47.493  58.138  1.00  7.20           C  
ATOM   2160  CG2 VAL A 139      88.088  49.574  58.268  1.00  7.20           C  
ATOM   2161  HN  VAL A 139      85.699  51.679  58.132  1.00  7.20           H  
ATOM   2162  HA  VAL A 139      86.025  49.284  56.452  1.00  7.20           H  
ATOM   2163  HB  VAL A 139      86.314  49.182  59.444  1.00  7.20           H  
ATOM   2164 1HG1 VAL A 139      87.381  47.005  58.838  1.00  7.20           H  
ATOM   2165 2HG1 VAL A 139      87.053  47.326  57.119  1.00  7.20           H  
ATOM   2166 3HG1 VAL A 139      85.703  47.077  58.251  1.00  7.20           H  
ATOM   2167 1HG2 VAL A 139      88.752  49.098  58.989  1.00  7.20           H  
ATOM   2168 2HG2 VAL A 139      88.074  50.650  58.444  1.00  7.20           H  
ATOM   2169 3HG2 VAL A 139      88.447  49.376  57.258  1.00  7.20           H  
ATOM   2170  N   SER A 140      83.644  48.986  56.402  1.00  7.18           N  
ATOM   2171  CA  SER A 140      82.363  48.292  56.285  1.00  7.18           C  
ATOM   2172  C   SER A 140      82.368  46.879  56.862  1.00  7.18           C  
ATOM   2173  O   SER A 140      82.580  45.898  56.151  1.00  7.18           O  
ATOM   2174  CB  SER A 140      81.867  48.302  54.834  1.00  7.18           C  
ATOM   2175  OG  SER A 140      81.201  49.521  54.572  1.00  7.18           O  
ATOM   2176  HN  SER A 140      84.113  49.309  55.566  1.00  7.18           H  
ATOM   2177  HA  SER A 140      81.641  48.866  56.867  1.00  7.18           H  
ATOM   2178  HB1 SER A 140      82.717  48.200  54.159  1.00  7.18           H  
ATOM   2179  HB2 SER A 140      81.178  47.471  54.680  1.00  7.18           H  
ATOM   2180  HG  SER A 140      81.838  50.247  54.580  1.00  7.18           H  
ATOM   2181  N   CYS A 141      82.112  46.765  58.159  1.00  7.55           N  
ATOM   2182  CA  CYS A 141      81.695  45.534  58.813  1.00  7.55           C  
ATOM   2183  C   CYS A 141      80.261  45.215  58.417  1.00  7.55           C  
ATOM   2184  O   CYS A 141      80.018  44.376  57.554  1.00  7.55           O  
ATOM   2185  CB  CYS A 141      81.836  45.756  60.336  1.00  7.55           C  
ATOM   2186  SG  CYS A 141      83.524  46.277  60.753  1.00  7.55           S  
ATOM   2187  HN  CYS A 141      82.250  47.588  58.739  1.00  7.55           H  
ATOM   2188  HA  CYS A 141      82.348  44.718  58.503  1.00  7.55           H  
ATOM   2189  HB1 CYS A 141      81.135  46.528  60.652  1.00  7.55           H  
ATOM   2190  HB2 CYS A 141      81.610  44.825  60.856  1.00  7.55           H  
ATOM   2191  HG  CYS A 141      84.392  45.330  60.371  1.00  7.55           H  
ATOM   2192  N   ARG A 142      79.321  46.000  58.957  1.00  7.44           N  
ATOM   2193  CA  ARG A 142      77.880  45.859  58.755  1.00  7.44           C  
ATOM   2194  C   ARG A 142      77.489  45.660  57.293  1.00  7.44           C  
ATOM   2195  O   ARG A 142      76.751  44.742  56.957  1.00  7.44           O  
ATOM   2196  CB  ARG A 142      77.169  47.081  59.379  1.00  7.44           C  
ATOM   2197  CG  ARG A 142      75.633  46.958  59.414  1.00  7.44           C  
ATOM   2198  CD  ARG A 142      74.952  48.271  59.862  1.00  7.44           C  
ATOM   2199  NE  ARG A 142      74.014  48.803  58.844  1.00  7.44           N1+
ATOM   2200  CZ  ARG A 142      74.320  49.304  57.655  1.00  7.44           C  
ATOM   2201  NH1 ARG A 142      73.411  49.506  56.749  1.00  7.44           N1+
ATOM   2202  NH2 ARG A 142      75.539  49.578  57.296  1.00  7.44           N  
ATOM   2203  HN  ARG A 142      79.633  46.653  59.662  1.00  7.44           H  
ATOM   2204  HA  ARG A 142      77.556  44.975  59.305  1.00  7.44           H  
ATOM   2205  HB1 ARG A 142      77.527  47.201  60.401  1.00  7.44           H  
ATOM   2206  HB2 ARG A 142      77.429  47.964  58.796  1.00  7.44           H  
ATOM   2207  HG1 ARG A 142      75.279  46.702  58.415  1.00  7.44           H  
ATOM   2208  HG2 ARG A 142      75.360  46.166  60.111  1.00  7.44           H  
ATOM   2209  HD1 ARG A 142      74.398  48.081  60.781  1.00  7.44           H  
ATOM   2210  HD2 ARG A 142      75.723  49.018  60.050  1.00  7.44           H  
ATOM   2211  HE  ARG A 142      73.032  48.727  59.067  1.00  7.44           H  
ATOM   2212 1HH1 ARG A 142      72.454  49.273  56.936  1.00  7.44           H  
ATOM   2213 2HH1 ARG A 142      73.723  49.774  55.820  1.00  7.44           H  
ATOM   2214 1HH2 ARG A 142      76.258  49.626  57.987  1.00  7.44           H  
ATOM   2215 2HH2 ARG A 142      75.687  49.860  56.335  1.00  7.44           H  
ATOM   2216  N   GLN A 143      78.036  46.492  56.412  1.00  8.27           N  
ATOM   2217  CA  GLN A 143      77.659  46.520  54.999  1.00  8.27           C  
ATOM   2218  C   GLN A 143      78.271  45.407  54.132  1.00  8.27           C  
ATOM   2219  O   GLN A 143      78.150  45.455  52.912  1.00  8.27           O  
ATOM   2220  CB  GLN A 143      77.943  47.943  54.462  1.00  8.27           C  
ATOM   2221  CG  GLN A 143      77.028  48.419  53.318  1.00  8.27           C  
ATOM   2222  CD  GLN A 143      75.552  48.483  53.706  1.00  8.27           C  
ATOM   2223  NE2 GLN A 143      74.749  47.549  53.241  1.00  8.27           N  
ATOM   2224  OE1 GLN A 143      75.105  49.340  54.465  1.00  8.27           O  
ATOM   2225  HN  GLN A 143      78.701  47.167  56.749  1.00  8.27           H  
ATOM   2226  HA  GLN A 143      76.578  46.384  54.963  1.00  8.27           H  
ATOM   2227  HB1 GLN A 143      77.834  48.642  55.291  1.00  8.27           H  
ATOM   2228  HB2 GLN A 143      78.971  47.966  54.100  1.00  8.27           H  
ATOM   2229  HG1 GLN A 143      77.348  49.415  53.012  1.00  8.27           H  
ATOM   2230  HG2 GLN A 143      77.135  47.729  52.481  1.00  8.27           H  
ATOM   2231 1HE2 GLN A 143      75.110  46.826  52.634  1.00  8.27           H  
ATOM   2232 2HE2 GLN A 143      73.769  47.619  53.450  1.00  8.27           H  
ATOM   2233  N   ARG A 144      78.902  44.408  54.759  1.00  8.15           N  
ATOM   2234  CA  ARG A 144      79.317  43.128  54.162  1.00  8.15           C  
ATOM   2235  C   ARG A 144      79.040  41.966  55.132  1.00  8.15           C  
ATOM   2236  O   ARG A 144      79.690  40.933  55.033  1.00  8.15           O  
ATOM   2237  CB  ARG A 144      80.827  43.176  53.839  1.00  8.15           C  
ATOM   2238  CG  ARG A 144      81.278  44.292  52.882  1.00  8.15           C  
ATOM   2239  CD  ARG A 144      82.802  44.255  52.675  1.00  8.15           C  
ATOM   2240  NE  ARG A 144      83.517  44.561  53.930  1.00  8.15           N1+
ATOM   2241  CZ  ARG A 144      84.761  44.285  54.266  1.00  8.15           C  
ATOM   2242  NH1 ARG A 144      85.182  44.561  55.466  1.00  8.15           N1+
ATOM   2243  NH2 ARG A 144      85.591  43.745  53.418  1.00  8.15           N  
ATOM   2244  HN  ARG A 144      79.037  44.492  55.763  1.00  8.15           H  
ATOM   2245  HA  ARG A 144      78.759  42.965  53.240  1.00  8.15           H  
ATOM   2246  HB1 ARG A 144      81.365  43.305  54.778  1.00  8.15           H  
ATOM   2247  HB2 ARG A 144      81.102  42.221  53.391  1.00  8.15           H  
ATOM   2248  HG1 ARG A 144      80.784  44.158  51.920  1.00  8.15           H  
ATOM   2249  HG2 ARG A 144      80.999  45.258  53.303  1.00  8.15           H  
ATOM   2250  HD1 ARG A 144      83.091  43.261  52.334  1.00  8.15           H  
ATOM   2251  HD2 ARG A 144      83.077  44.992  51.920  1.00  8.15           H  
ATOM   2252  HE  ARG A 144      82.955  44.957  54.674  1.00  8.15           H  
ATOM   2253 1HH1 ARG A 144      84.528  44.969  56.121  1.00  8.15           H  
ATOM   2254 2HH1 ARG A 144      86.130  44.390  55.743  1.00  8.15           H  
ATOM   2255 1HH2 ARG A 144      85.267  43.551  52.487  1.00  8.15           H  
ATOM   2256 2HH2 ARG A 144      86.525  43.511  53.698  1.00  8.15           H  
ATOM   2257  N   ALA A 145      78.181  42.175  56.138  1.00  7.92           N  
ATOM   2258  CA  ALA A 145      78.074  41.232  57.246  1.00  7.92           C  
ATOM   2259  C   ALA A 145      77.235  39.987  56.944  1.00  7.92           C  
ATOM   2260  O   ALA A 145      77.460  38.953  57.570  1.00  7.92           O  
ATOM   2261  CB  ALA A 145      77.514  41.967  58.472  1.00  7.92           C  
ATOM   2262  HN  ALA A 145      77.647  43.030  56.186  1.00  7.92           H  
ATOM   2263  HA  ALA A 145      79.082  40.898  57.493  1.00  7.92           H  
ATOM   2264  HB1 ALA A 145      77.430  41.271  59.307  1.00  7.92           H  
ATOM   2265  HB2 ALA A 145      76.529  42.371  58.236  1.00  7.92           H  
ATOM   2266  HB3 ALA A 145      78.184  42.782  58.745  1.00  7.92           H  
ATOM   2267  N   ASP A 146      76.261  40.129  56.039  1.00  7.53           N  
ATOM   2268  CA  ASP A 146      75.014  39.361  55.854  1.00  7.53           C  
ATOM   2269  C   ASP A 146      74.218  39.028  57.144  1.00  7.53           C  
ATOM   2270  O   ASP A 146      73.004  39.228  57.210  1.00  7.53           O  
ATOM   2271  CB  ASP A 146      75.251  38.131  54.957  1.00  7.53           C  
ATOM   2272  CG  ASP A 146      75.424  38.487  53.470  1.00  7.53           C  
ATOM   2273  OD1 ASP A 146      75.341  39.694  53.134  1.00  7.53           O  
ATOM   2274  OD2 ASP A 146      75.607  37.541  52.674  1.00  7.53           O1-
ATOM   2275  HN  ASP A 146      76.337  40.927  55.428  1.00  7.53           H  
ATOM   2276  HA  ASP A 146      74.360  40.014  55.276  1.00  7.53           H  
ATOM   2277  HB1 ASP A 146      76.153  37.623  55.298  1.00  7.53           H  
ATOM   2278  HB2 ASP A 146      74.397  37.461  55.055  1.00  7.53           H  
ATOM   2279  N   VAL A 147      74.883  38.608  58.220  1.00  7.27           N  
ATOM   2280  CA  VAL A 147      74.325  38.411  59.558  1.00  7.27           C  
ATOM   2281  C   VAL A 147      74.364  39.714  60.372  1.00  7.27           C  
ATOM   2282  O   VAL A 147      75.421  40.200  60.766  1.00  7.27           O  
ATOM   2283  CB  VAL A 147      75.076  37.282  60.300  1.00  7.27           C  
ATOM   2284  CG1 VAL A 147      74.476  37.021  61.692  1.00  7.27           C  
ATOM   2285  CG2 VAL A 147      75.005  35.958  59.525  1.00  7.27           C  
ATOM   2286  HN  VAL A 147      75.882  38.475  58.106  1.00  7.27           H  
ATOM   2287  HA  VAL A 147      73.283  38.110  59.450  1.00  7.27           H  
ATOM   2288  HB  VAL A 147      76.121  37.569  60.414  1.00  7.27           H  
ATOM   2289 1HG1 VAL A 147      75.030  36.221  62.183  1.00  7.27           H  
ATOM   2290 2HG1 VAL A 147      73.431  36.728  61.589  1.00  7.27           H  
ATOM   2291 3HG1 VAL A 147      74.541  37.929  62.292  1.00  7.27           H  
ATOM   2292 1HG2 VAL A 147      75.543  35.186  60.074  1.00  7.27           H  
ATOM   2293 2HG2 VAL A 147      75.459  36.087  58.542  1.00  7.27           H  
ATOM   2294 3HG2 VAL A 147      73.963  35.661  59.408  1.00  7.27           H  
ATOM   2295  N   ALA A 148      73.194  40.300  60.640  1.00  7.34           N  
ATOM   2296  CA  ALA A 148      73.062  41.759  60.672  1.00  7.34           C  
ATOM   2297  C   ALA A 148      72.817  42.468  62.037  1.00  7.34           C  
ATOM   2298  O   ALA A 148      72.272  43.571  62.076  1.00  7.34           O  
ATOM   2299  CB  ALA A 148      71.983  42.115  59.637  1.00  7.34           C  
ATOM   2300  HN  ALA A 148      72.381  39.814  60.296  1.00  7.34           H  
ATOM   2301  HA  ALA A 148      73.999  42.158  60.285  1.00  7.34           H  
ATOM   2302  HB1 ALA A 148      71.841  43.195  59.616  1.00  7.34           H  
ATOM   2303  HB2 ALA A 148      71.045  41.631  59.908  1.00  7.34           H  
ATOM   2304  HB3 ALA A 148      72.297  41.772  58.651  1.00  7.34           H  
ATOM   2305  N   ILE A 149      73.147  41.852  63.175  1.00  6.99           N  
ATOM   2306  CA  ILE A 149      72.347  42.031  64.408  1.00  6.99           C  
ATOM   2307  C   ILE A 149      72.928  42.953  65.471  1.00  6.99           C  
ATOM   2308  O   ILE A 149      72.973  42.660  66.665  1.00  6.99           O  
ATOM   2309  CB  ILE A 149      71.931  40.643  64.992  1.00  6.99           C  
ATOM   2310  CG1 ILE A 149      71.758  39.531  63.920  1.00  6.99           C  
ATOM   2311  CG2 ILE A 149      70.619  40.795  65.788  1.00  6.99           C  
ATOM   2312  CD1 ILE A 149      71.335  38.161  64.467  1.00  6.99           C  
ATOM   2313  HN  ILE A 149      73.681  41.000  63.095  1.00  6.99           H  
ATOM   2314  HA  ILE A 149      71.418  42.503  64.088  1.00  6.99           H  
ATOM   2315  HB  ILE A 149      72.709  40.323  65.685  1.00  6.99           H  
ATOM   2316 1HG1 ILE A 149      70.999  39.861  63.211  1.00  6.99           H  
ATOM   2317 2HG1 ILE A 149      72.710  39.409  63.403  1.00  6.99           H  
ATOM   2318 1HG2 ILE A 149      70.327  39.828  66.196  1.00  6.99           H  
ATOM   2319 2HG2 ILE A 149      69.833  41.162  65.128  1.00  6.99           H  
ATOM   2320 3HG2 ILE A 149      70.768  41.503  66.603  1.00  6.99           H  
ATOM   2321 1HD1 ILE A 149      71.241  37.454  63.643  1.00  6.99           H  
ATOM   2322 2HD1 ILE A 149      70.376  38.253  64.977  1.00  6.99           H  
ATOM   2323 3HD1 ILE A 149      72.087  37.802  65.170  1.00  6.99           H  
ATOM   2324  N   TYR A 150      73.368  44.108  65.020  1.00  6.60           N  
ATOM   2325  CA  TYR A 150      73.899  45.150  65.877  1.00  6.60           C  
ATOM   2326  C   TYR A 150      73.701  46.436  65.166  1.00  6.60           C  
ATOM   2327  O   TYR A 150      73.912  46.555  63.956  1.00  6.60           O  
ATOM   2328  CB  TYR A 150      75.384  44.869  66.028  1.00  6.60           C  
ATOM   2329  CG  TYR A 150      76.228  44.735  64.768  1.00  6.60           C  
ATOM   2330  CD1 TYR A 150      76.900  45.861  64.251  1.00  6.60           C  
ATOM   2331  CD2 TYR A 150      76.452  43.462  64.205  1.00  6.60           C  
ATOM   2332  CE1 TYR A 150      77.786  45.718  63.166  1.00  6.60           C  
ATOM   2333  CE2 TYR A 150      77.340  43.314  63.122  1.00  6.60           C  
ATOM   2334  CZ  TYR A 150      78.015  44.444  62.608  1.00  6.60           C  
ATOM   2335  OH  TYR A 150      78.915  44.308  61.598  1.00  6.60           O  
ATOM   2336  HN  TYR A 150      73.330  44.291  64.022  1.00  6.60           H  
ATOM   2337  HA  TYR A 150      73.399  45.155  66.846  1.00  6.60           H  
ATOM   2338  HB1 TYR A 150      75.808  45.684  66.614  1.00  6.60           H  
ATOM   2339  HB2 TYR A 150      75.480  43.935  66.581  1.00  6.60           H  
ATOM   2340  HD1 TYR A 150      76.734  46.844  64.692  1.00  6.60           H  
ATOM   2341  HD2 TYR A 150      75.937  42.590  64.609  1.00  6.60           H  
ATOM   2342  HE1 TYR A 150      78.294  46.592  62.758  1.00  6.60           H  
ATOM   2343  HE2 TYR A 150      77.506  42.331  62.682  1.00  6.60           H  
ATOM   2344  HH  TYR A 150      79.055  43.380  61.388  1.00  6.60           H  
ATOM   2345  N   GLN A 151      73.282  47.403  65.942  1.00  4.15           N  
ATOM   2346  CA  GLN A 151      73.093  48.697  65.369  1.00  4.15           C  
ATOM   2347  C   GLN A 151      73.337  49.782  66.365  1.00  4.15           C  
ATOM   2348  O   GLN A 151      72.712  50.830  66.255  1.00  4.15           O  
ATOM   2349  CB  GLN A 151      71.794  48.755  64.531  1.00  4.15           C  
ATOM   2350  CG  GLN A 151      70.531  48.087  65.104  1.00  4.15           C  
ATOM   2351  CD  GLN A 151      69.506  47.778  64.009  1.00  4.15           C  
ATOM   2352  NE2 GLN A 151      68.738  46.719  64.135  1.00  4.15           N  
ATOM   2353  OE1 GLN A 151      69.392  48.473  63.017  1.00  4.15           O  
ATOM   2354  HN  GLN A 151      73.116  47.256  66.935  1.00  4.15           H  
ATOM   2355  HA  GLN A 151      73.898  48.800  64.642  1.00  4.15           H  
ATOM   2356  HB1 GLN A 151      71.559  49.807  64.371  1.00  4.15           H  
ATOM   2357  HB2 GLN A 151      72.005  48.279  63.573  1.00  4.15           H  
ATOM   2358  HG1 GLN A 151      70.816  47.156  65.594  1.00  4.15           H  
ATOM   2359  HG2 GLN A 151      70.077  48.758  65.833  1.00  4.15           H  
ATOM   2360 1HE2 GLN A 151      68.748  46.149  64.961  1.00  4.15           H  
ATOM   2361 2HE2 GLN A 151      68.036  46.616  63.422  1.00  4.15           H  
ATOM   2362  N   ASP A 152      74.229  49.517  67.327  1.00  4.15           N  
ATOM   2363  CA  ASP A 152      74.233  50.336  68.516  1.00  4.15           C  
ATOM   2364  C   ASP A 152      74.965  51.671  68.348  1.00  4.15           C  
ATOM   2365  O   ASP A 152      76.045  51.882  68.888  1.00  4.15           O  
ATOM   2366  CB  ASP A 152      74.529  49.516  69.781  1.00  4.15           C  
ATOM   2367  CG  ASP A 152      73.302  48.655  70.124  1.00  4.15           C  
ATOM   2368  OD1 ASP A 152      72.916  47.780  69.310  1.00  4.15           O  
ATOM   2369  OD2 ASP A 152      72.653  48.987  71.145  1.00  4.15           O1-
ATOM   2370  HN  ASP A 152      74.702  48.623  67.379  1.00  4.15           H  
ATOM   2371  HA  ASP A 152      73.189  50.626  68.634  1.00  4.15           H  
ATOM   2372  HB1 ASP A 152      75.389  48.870  69.604  1.00  4.15           H  
ATOM   2373  HB2 ASP A 152      74.745  50.190  70.610  1.00  4.15           H  
ATOM   2374  N   VAL A 153      74.412  52.531  67.486  1.00  4.21           N  
ATOM   2375  CA  VAL A 153      75.143  53.565  66.751  1.00  4.21           C  
ATOM   2376  C   VAL A 153      75.520  54.717  67.648  1.00  4.21           C  
ATOM   2377  O   VAL A 153      74.620  55.354  68.206  1.00  4.21           O  
ATOM   2378  CB  VAL A 153      74.350  54.040  65.526  1.00  4.21           C  
ATOM   2379  CG1 VAL A 153      74.725  55.441  65.022  1.00  4.21           C  
ATOM   2380  CG2 VAL A 153      74.607  53.047  64.392  1.00  4.21           C  
ATOM   2381  HN  VAL A 153      73.468  52.330  67.172  1.00  4.21           H  
ATOM   2382  HA  VAL A 153      76.068  53.117  66.388  1.00  4.21           H  
ATOM   2383  HB  VAL A 153      73.288  54.027  65.769  1.00  4.21           H  
ATOM   2384 1HG1 VAL A 153      74.114  55.691  64.155  1.00  4.21           H  
ATOM   2385 2HG1 VAL A 153      75.778  55.457  64.740  1.00  4.21           H  
ATOM   2386 3HG1 VAL A 153      74.550  56.171  65.812  1.00  4.21           H  
ATOM   2387 1HG2 VAL A 153      74.056  53.358  63.505  1.00  4.21           H  
ATOM   2388 2HG2 VAL A 153      74.276  52.054  64.696  1.00  4.21           H  
ATOM   2389 3HG2 VAL A 153      75.673  53.021  64.166  1.00  4.21           H  
ATOM   2390  N   TYR A 154      76.829  55.025  67.704  1.00  4.24           N  
ATOM   2391  CA  TYR A 154      77.253  56.104  68.571  1.00  4.24           C  
ATOM   2392  C   TYR A 154      77.993  57.262  67.913  1.00  4.24           C  
ATOM   2393  O   TYR A 154      79.177  57.218  67.594  1.00  4.24           O  
ATOM   2394  CB  TYR A 154      77.900  55.596  69.864  1.00  4.24           C  
ATOM   2395  CG  TYR A 154      76.924  55.292  70.990  1.00  4.24           C  
ATOM   2396  CD1 TYR A 154      76.582  53.953  71.262  1.00  4.24           C  
ATOM   2397  CD2 TYR A 154      76.359  56.328  71.764  1.00  4.24           C  
ATOM   2398  CE1 TYR A 154      75.649  53.644  72.267  1.00  4.24           C  
ATOM   2399  CE2 TYR A 154      75.429  56.023  72.783  1.00  4.24           C  
ATOM   2400  CZ  TYR A 154      75.065  54.679  73.025  1.00  4.24           C  
ATOM   2401  OH  TYR A 154      74.166  54.347  73.993  1.00  4.24           O  
ATOM   2402  HN  TYR A 154      77.503  54.593  67.084  1.00  4.24           H  
ATOM   2403  HA  TYR A 154      76.317  56.551  68.907  1.00  4.24           H  
ATOM   2404  HB1 TYR A 154      78.446  54.681  69.633  1.00  4.24           H  
ATOM   2405  HB2 TYR A 154      78.597  56.357  70.216  1.00  4.24           H  
ATOM   2406  HD1 TYR A 154      77.045  53.150  70.688  1.00  4.24           H  
ATOM   2407  HD2 TYR A 154      76.640  57.364  71.576  1.00  4.24           H  
ATOM   2408  HE1 TYR A 154      75.378  52.606  72.460  1.00  4.24           H  
ATOM   2409  HE2 TYR A 154      74.993  56.823  73.381  1.00  4.24           H  
ATOM   2410  HH  TYR A 154      73.985  53.407  73.941  1.00  4.24           H  
ATOM   2411  N   ALA A 155      77.257  58.355  67.733  1.00  4.23           N  
ATOM   2412  CA  ALA A 155      77.517  59.357  66.728  1.00  4.23           C  
ATOM   2413  C   ALA A 155      78.258  60.604  67.141  1.00  4.23           C  
ATOM   2414  O   ALA A 155      77.804  61.718  66.896  1.00  4.23           O  
ATOM   2415  CB  ALA A 155      76.259  59.635  65.887  1.00  4.23           C  
ATOM   2416  HN  ALA A 155      76.296  58.327  68.063  1.00  4.23           H  
ATOM   2417  HA  ALA A 155      78.196  58.864  66.033  1.00  4.23           H  
ATOM   2418  HB1 ALA A 155      76.483  60.394  65.137  1.00  4.23           H  
ATOM   2419  HB2 ALA A 155      75.459  59.991  66.536  1.00  4.23           H  
ATOM   2420  HB3 ALA A 155      75.943  58.717  65.391  1.00  4.23           H  
ATOM   2421  N   VAL A 156      79.454  60.373  67.672  1.00  4.23           N  
ATOM   2422  CA  VAL A 156      80.458  61.393  67.977  1.00  4.23           C  
ATOM   2423  C   VAL A 156      79.871  62.653  68.567  1.00  4.23           C  
ATOM   2424  O   VAL A 156      78.853  62.569  69.257  1.00  4.23           O  
ATOM   2425  CB  VAL A 156      81.539  61.522  66.872  1.00  4.23           C  
ATOM   2426  CG1 VAL A 156      82.200  60.167  66.604  1.00  4.23           C  
ATOM   2427  CG2 VAL A 156      81.033  62.075  65.541  1.00  4.23           C  
ATOM   2428  HN  VAL A 156      79.701  59.403  67.827  1.00  4.23           H  
ATOM   2429  HA  VAL A 156      81.007  60.959  68.813  1.00  4.23           H  
ATOM   2430  HB  VAL A 156      82.310  62.199  67.240  1.00  4.23           H  
ATOM   2431 1HG1 VAL A 156      82.955  60.278  65.826  1.00  4.23           H  
ATOM   2432 2HG1 VAL A 156      81.445  59.452  66.277  1.00  4.23           H  
ATOM   2433 3HG1 VAL A 156      82.671  59.805  67.518  1.00  4.23           H  
ATOM   2434 1HG2 VAL A 156      81.859  62.129  64.832  1.00  4.23           H  
ATOM   2435 2HG2 VAL A 156      80.621  63.072  65.694  1.00  4.23           H  
ATOM   2436 3HG2 VAL A 156      80.257  61.419  65.146  1.00  4.23           H  
ATOM   2437  N   HIS A 157      80.554  63.757  68.276  1.00  4.28           N  
ATOM   2438  CA  HIS A 157      80.278  65.137  68.627  1.00  4.28           C  
ATOM   2439  C   HIS A 157      79.911  65.996  67.417  1.00  4.28           C  
ATOM   2440  O   HIS A 157      80.284  67.163  67.293  1.00  4.28           O  
ATOM   2441  CB  HIS A 157      81.512  65.656  69.387  1.00  4.28           C  
ATOM   2442  CG  HIS A 157      82.743  65.702  68.522  1.00  4.28           C  
ATOM   2443  CD2 HIS A 157      83.166  66.802  67.843  1.00  4.28           C  
ATOM   2444  ND1 HIS A 157      83.516  64.600  68.136  1.00  4.28           N  
ATOM   2445  CE1 HIS A 157      84.385  65.074  67.228  1.00  4.28           C  
ATOM   2446  NE2 HIS A 157      84.187  66.387  67.030  1.00  4.28           N  
ATOM   2447  HN  HIS A 157      81.438  63.627  67.800  1.00  4.28           H  
ATOM   2448  HA  HIS A 157      79.432  65.146  69.314  1.00  4.28           H  
ATOM   2449  HB1 HIS A 157      81.302  66.662  69.750  1.00  4.28           H  
ATOM   2450  HB2 HIS A 157      81.704  64.997  70.234  1.00  4.28           H  
ATOM   2451  HD2 HIS A 157      82.770  67.814  67.929  1.00  4.28           H  
ATOM   2452  HE1 HIS A 157      85.144  64.477  66.723  1.00  4.28           H  
ATOM   2453  HE2 HIS A 157      84.702  66.979  66.364  1.00  4.28           H  
ATOM   2454  N   ALA A 158      79.305  65.327  66.438  1.00  4.48           N  
ATOM   2455  CA  ALA A 158      79.477  65.700  65.055  1.00  4.48           C  
ATOM   2456  C   ALA A 158      78.982  67.096  64.691  1.00  4.48           C  
ATOM   2457  O   ALA A 158      77.893  67.514  65.089  1.00  4.48           O  
ATOM   2458  CB  ALA A 158      78.760  64.681  64.155  1.00  4.48           C  
ATOM   2459  HN  ALA A 158      79.012  64.381  66.622  1.00  4.48           H  
ATOM   2460  HA  ALA A 158      80.542  65.654  64.827  1.00  4.48           H  
ATOM   2461  HB1 ALA A 158      78.890  64.963  63.110  1.00  4.48           H  
ATOM   2462  HB2 ALA A 158      77.697  64.666  64.397  1.00  4.48           H  
ATOM   2463  HB3 ALA A 158      79.183  63.690  64.319  1.00  4.48           H  
ATOM   2464  N   PRO A 159      79.676  67.732  63.742  1.00  4.41           N  
ATOM   2465  CA  PRO A 159      79.028  68.655  62.855  1.00  4.41           C  
ATOM   2466  C   PRO A 159      78.169  67.924  61.805  1.00  4.41           C  
ATOM   2467  O   PRO A 159      78.617  67.687  60.685  1.00  4.41           O  
ATOM   2468  CB  PRO A 159      80.181  69.461  62.242  1.00  4.41           C  
ATOM   2469  CG  PRO A 159      81.322  68.446  62.153  1.00  4.41           C  
ATOM   2470  CD  PRO A 159      81.062  67.509  63.334  1.00  4.41           C  
ATOM   2471  HA  PRO A 159      78.392  69.324  63.435  1.00  4.41           H  
ATOM   2472  HB1 PRO A 159      79.913  69.833  61.253  1.00  4.41           H  
ATOM   2473  HB2 PRO A 159      80.455  70.298  62.884  1.00  4.41           H  
ATOM   2474  HG1 PRO A 159      81.286  67.902  61.209  1.00  4.41           H  
ATOM   2475  HG2 PRO A 159      82.289  68.938  62.252  1.00  4.41           H  
ATOM   2476  HD1 PRO A 159      81.203  66.472  63.030  1.00  4.41           H  
ATOM   2477  HD2 PRO A 159      81.739  67.742  64.156  1.00  4.41           H  
ATOM   2478  N   THR A 160      76.935  67.569  62.178  1.00  4.41           N  
ATOM   2479  CA  THR A 160      75.837  67.236  61.245  1.00  4.41           C  
ATOM   2480  C   THR A 160      76.227  66.314  60.070  1.00  4.41           C  
ATOM   2481  O   THR A 160      76.176  66.680  58.897  1.00  4.41           O  
ATOM   2482  CB  THR A 160      75.171  68.526  60.707  1.00  4.41           C  
ATOM   2483  CG2 THR A 160      73.728  68.268  60.267  1.00  4.41           C  
ATOM   2484  OG1 THR A 160      75.099  69.551  61.679  1.00  4.41           O  
ATOM   2485  HN  THR A 160      76.669  67.763  63.138  1.00  4.41           H  
ATOM   2486  HA  THR A 160      75.080  66.707  61.824  1.00  4.41           H  
ATOM   2487  HB  THR A 160      75.742  68.889  59.852  1.00  4.41           H  
ATOM   2488  HG1 THR A 160      74.645  70.296  61.277  1.00  4.41           H  
ATOM   2489 1HG2 THR A 160      73.290  69.194  59.895  1.00  4.41           H  
ATOM   2490 2HG2 THR A 160      73.147  67.908  61.116  1.00  4.41           H  
ATOM   2491 3HG2 THR A 160      73.717  67.518  59.476  1.00  4.41           H  
ATOM   2492  N   SER A 161      76.681  65.111  60.422  1.00  4.57           N  
ATOM   2493  CA  SER A 161      77.416  64.143  59.599  1.00  4.57           C  
ATOM   2494  C   SER A 161      77.213  64.139  58.073  1.00  4.57           C  
ATOM   2495  O   SER A 161      76.244  63.604  57.530  1.00  4.57           O  
ATOM   2496  CB  SER A 161      77.191  62.736  60.180  1.00  4.57           C  
ATOM   2497  OG  SER A 161      77.595  62.682  61.543  1.00  4.57           O  
ATOM   2498  HN  SER A 161      76.660  64.893  61.406  1.00  4.57           H  
ATOM   2499  HA  SER A 161      78.472  64.363  59.756  1.00  4.57           H  
ATOM   2500  HB1 SER A 161      76.132  62.486  60.111  1.00  4.57           H  
ATOM   2501  HB2 SER A 161      77.773  62.015  59.606  1.00  4.57           H  
ATOM   2502  HG  SER A 161      78.419  62.177  61.613  1.00  4.57           H  
ATOM   2503  N   LEU A 162      78.285  64.498  57.357  1.00  4.24           N  
ATOM   2504  CA  LEU A 162      78.645  63.761  56.140  1.00  4.24           C  
ATOM   2505  C   LEU A 162      78.708  62.261  56.484  1.00  4.24           C  
ATOM   2506  O   LEU A 162      79.252  61.887  57.523  1.00  4.24           O  
ATOM   2507  CB  LEU A 162      80.005  64.260  55.614  1.00  4.24           C  
ATOM   2508  CG  LEU A 162      80.014  65.715  55.109  1.00  4.24           C  
ATOM   2509  CD1 LEU A 162      81.442  66.126  54.749  1.00  4.24           C  
ATOM   2510  CD2 LEU A 162      79.142  65.891  53.867  1.00  4.24           C  
ATOM   2511  HN  LEU A 162      79.037  64.948  57.858  1.00  4.24           H  
ATOM   2512  HA  LEU A 162      77.882  63.925  55.379  1.00  4.24           H  
ATOM   2513  HB1 LEU A 162      80.731  64.179  56.423  1.00  4.24           H  
ATOM   2514  HB2 LEU A 162      80.306  63.614  54.789  1.00  4.24           H  
ATOM   2515  HG  LEU A 162      79.644  66.368  55.899  1.00  4.24           H  
ATOM   2516 1HD1 LEU A 162      81.445  67.156  54.392  1.00  4.24           H  
ATOM   2517 2HD1 LEU A 162      81.823  65.470  53.967  1.00  4.24           H  
ATOM   2518 3HD1 LEU A 162      82.077  66.046  55.631  1.00  4.24           H  
ATOM   2519 1HD2 LEU A 162      79.176  66.931  53.543  1.00  4.24           H  
ATOM   2520 2HD2 LEU A 162      78.113  65.618  54.103  1.00  4.24           H  
ATOM   2521 3HD2 LEU A 162      79.514  65.250  53.068  1.00  4.24           H  
ATOM   2522  N   TYR A 163      78.129  61.423  55.625  1.00  4.30           N  
ATOM   2523  CA  TYR A 163      77.817  60.009  55.891  1.00  4.30           C  
ATOM   2524  C   TYR A 163      76.685  59.788  56.918  1.00  4.30           C  
ATOM   2525  O   TYR A 163      76.560  58.681  57.428  1.00  4.30           O  
ATOM   2526  CB  TYR A 163      79.078  59.150  56.193  1.00  4.30           C  
ATOM   2527  CG  TYR A 163      80.195  58.996  55.161  1.00  4.30           C  
ATOM   2528  CD1 TYR A 163      80.180  59.622  53.894  1.00  4.30           C  
ATOM   2529  CD2 TYR A 163      81.264  58.134  55.487  1.00  4.30           C  
ATOM   2530  CE1 TYR A 163      81.235  59.404  52.982  1.00  4.30           C  
ATOM   2531  CE2 TYR A 163      82.303  57.890  54.570  1.00  4.30           C  
ATOM   2532  CZ  TYR A 163      82.295  58.535  53.316  1.00  4.30           C  
ATOM   2533  OH  TYR A 163      83.316  58.333  52.447  1.00  4.30           O  
ATOM   2534  HN  TYR A 163      77.772  61.825  54.775  1.00  4.30           H  
ATOM   2535  HA  TYR A 163      77.427  59.621  54.950  1.00  4.30           H  
ATOM   2536  HB1 TYR A 163      79.537  59.578  57.084  1.00  4.30           H  
ATOM   2537  HB2 TYR A 163      78.721  58.144  56.415  1.00  4.30           H  
ATOM   2538  HD1 TYR A 163      79.351  60.275  53.620  1.00  4.30           H  
ATOM   2539  HD2 TYR A 163      81.285  57.650  56.464  1.00  4.30           H  
ATOM   2540  HE1 TYR A 163      81.231  59.909  52.016  1.00  4.30           H  
ATOM   2541  HE2 TYR A 163      83.111  57.205  54.828  1.00  4.30           H  
ATOM   2542  HH  TYR A 163      83.944  57.698  52.797  1.00  4.30           H  
ATOM   2543  N   HIS A 164      75.751  60.725  57.159  1.00  4.23           N  
ATOM   2544  CA  HIS A 164      74.507  60.347  57.875  1.00  4.23           C  
ATOM   2545  C   HIS A 164      73.689  59.272  57.154  1.00  4.23           C  
ATOM   2546  O   HIS A 164      73.040  58.423  57.752  1.00  4.23           O  
ATOM   2547  CB  HIS A 164      73.641  61.549  58.279  1.00  4.23           C  
ATOM   2548  CG  HIS A 164      72.974  61.300  59.609  1.00  4.23           C  
ATOM   2549  CD2 HIS A 164      71.979  60.398  59.855  1.00  4.23           C  
ATOM   2550  ND1 HIS A 164      73.427  61.813  60.826  1.00  4.23           N  
ATOM   2551  CE1 HIS A 164      72.688  61.215  61.774  1.00  4.23           C  
ATOM   2552  NE2 HIS A 164      71.815  60.358  61.218  1.00  4.23           N  
ATOM   2553  HN  HIS A 164      75.904  61.697  56.904  1.00  4.23           H  
ATOM   2554  HA  HIS A 164      74.833  59.891  58.810  1.00  4.23           H  
ATOM   2555  HB1 HIS A 164      74.271  62.435  58.355  1.00  4.23           H  
ATOM   2556  HB2 HIS A 164      72.876  61.711  57.519  1.00  4.23           H  
ATOM   2557  HD2 HIS A 164      71.424  59.822  59.115  1.00  4.23           H  
ATOM   2558  HE1 HIS A 164      72.783  61.399  62.844  1.00  4.23           H  
ATOM   2559  HE2 HIS A 164      71.204  59.725  61.720  1.00  4.23           H  
ATOM   2560  N   GLN A 165      73.796  59.225  55.831  1.00  4.25           N  
ATOM   2561  CA  GLN A 165      73.226  58.138  55.041  1.00  4.25           C  
ATOM   2562  C   GLN A 165      73.817  56.755  55.342  1.00  4.25           C  
ATOM   2563  O   GLN A 165      73.153  55.754  55.078  1.00  4.25           O  
ATOM   2564  CB  GLN A 165      73.473  58.449  53.548  1.00  4.25           C  
ATOM   2565  CG  GLN A 165      72.807  59.731  53.006  1.00  4.25           C  
ATOM   2566  CD  GLN A 165      71.293  59.627  52.833  1.00  4.25           C  
ATOM   2567  NE2 GLN A 165      70.572  60.726  52.889  1.00  4.25           N  
ATOM   2568  OE1 GLN A 165      70.728  58.559  52.642  1.00  4.25           O  
ATOM   2569  HN  GLN A 165      74.360  59.927  55.380  1.00  4.25           H  
ATOM   2570  HA  GLN A 165      72.151  58.104  55.218  1.00  4.25           H  
ATOM   2571  HB1 GLN A 165      74.549  58.544  53.401  1.00  4.25           H  
ATOM   2572  HB2 GLN A 165      73.099  57.607  52.966  1.00  4.25           H  
ATOM   2573  HG1 GLN A 165      73.016  60.544  53.701  1.00  4.25           H  
ATOM   2574  HG2 GLN A 165      73.247  59.960  52.035  1.00  4.25           H  
ATOM   2575 1HE2 GLN A 165      71.008  61.627  53.001  1.00  4.25           H  
ATOM   2576 2HE2 GLN A 165      69.581  60.644  52.737  1.00  4.25           H  
ATOM   2577  N   ALA A 166      75.035  56.687  55.891  1.00  4.28           N  
ATOM   2578  CA  ALA A 166      75.633  55.445  56.366  1.00  4.28           C  
ATOM   2579  C   ALA A 166      74.910  54.825  57.572  1.00  4.28           C  
ATOM   2580  O   ALA A 166      75.165  53.676  57.938  1.00  4.28           O  
ATOM   2581  CB  ALA A 166      77.148  55.608  56.562  1.00  4.28           C  
ATOM   2582  HN  ALA A 166      75.499  57.542  56.173  1.00  4.28           H  
ATOM   2583  HA  ALA A 166      75.516  54.730  55.552  1.00  4.28           H  
ATOM   2584  HB1 ALA A 166      77.572  54.669  56.917  1.00  4.28           H  
ATOM   2585  HB2 ALA A 166      77.338  56.392  57.296  1.00  4.28           H  
ATOM   2586  HB3 ALA A 166      77.611  55.879  55.613  1.00  4.28           H  
ATOM   2587  N   ILE A 167      74.007  55.605  58.167  1.00  4.33           N  
ATOM   2588  CA  ILE A 167      73.568  55.516  59.545  1.00  4.33           C  
ATOM   2589  C   ILE A 167      72.111  55.967  59.584  1.00  4.33           C  
ATOM   2590  O   ILE A 167      71.786  57.075  60.006  1.00  4.33           O  
ATOM   2591  CB  ILE A 167      74.461  56.453  60.394  1.00  4.33           C  
ATOM   2592  CG1 ILE A 167      75.976  56.230  60.247  1.00  4.33           C  
ATOM   2593  CG2 ILE A 167      74.104  56.335  61.869  1.00  4.33           C  
ATOM   2594  CD1 ILE A 167      76.533  54.884  60.736  1.00  4.33           C  
ATOM   2595  HN  ILE A 167      73.819  56.503  57.737  1.00  4.33           H  
ATOM   2596  HA  ILE A 167      73.654  54.490  59.902  1.00  4.33           H  
ATOM   2597  HB  ILE A 167      74.249  57.477  60.086  1.00  4.33           H  
ATOM   2598 1HG1 ILE A 167      76.221  56.322  59.189  1.00  4.33           H  
ATOM   2599 2HG1 ILE A 167      76.480  57.018  60.807  1.00  4.33           H  
ATOM   2600 1HG2 ILE A 167      74.741  57.000  62.452  1.00  4.33           H  
ATOM   2601 2HG2 ILE A 167      74.255  55.307  62.199  1.00  4.33           H  
ATOM   2602 3HG2 ILE A 167      73.060  56.613  62.014  1.00  4.33           H  
ATOM   2603 1HD1 ILE A 167      77.611  54.856  60.575  1.00  4.33           H  
ATOM   2604 2HD1 ILE A 167      76.062  54.072  60.181  1.00  4.33           H  
ATOM   2605 3HD1 ILE A 167      76.322  54.767  61.799  1.00  4.33           H  
ATOM   2606  N   LYS A 168      71.227  55.135  59.033  1.00  4.25           N  
ATOM   2607  CA  LYS A 168      69.827  55.522  58.882  1.00  4.25           C  
ATOM   2608  C   LYS A 168      68.910  54.695  59.771  1.00  4.25           C  
ATOM   2609  O   LYS A 168      68.683  55.064  60.913  1.00  4.25           O  
ATOM   2610  CB  LYS A 168      69.401  55.534  57.404  1.00  4.25           C  
ATOM   2611  CG  LYS A 168      69.997  56.744  56.675  1.00  4.25           C  
ATOM   2612  CD  LYS A 168      69.465  56.885  55.244  1.00  4.25           C  
ATOM   2613  CE  LYS A 168      69.978  55.767  54.325  1.00  4.25           C  
ATOM   2614  NZ  LYS A 168      69.636  56.028  52.905  1.00  4.25           N1+
ATOM   2615  HN  LYS A 168      71.542  54.232  58.713  1.00  4.25           H  
ATOM   2616  HA  LYS A 168      69.752  56.551  59.233  1.00  4.25           H  
ATOM   2617  HB1 LYS A 168      69.751  54.620  56.924  1.00  4.25           H  
ATOM   2618  HB2 LYS A 168      68.314  55.582  57.346  1.00  4.25           H  
ATOM   2619  HG1 LYS A 168      69.746  57.647  57.232  1.00  4.25           H  
ATOM   2620  HG2 LYS A 168      71.080  56.630  56.636  1.00  4.25           H  
ATOM   2621  HD1 LYS A 168      68.376  56.848  55.269  1.00  4.25           H  
ATOM   2622  HD2 LYS A 168      69.787  57.846  54.842  1.00  4.25           H  
ATOM   2623  HE1 LYS A 168      71.062  55.699  54.421  1.00  4.25           H  
ATOM   2624  HE2 LYS A 168      69.526  54.823  54.630  1.00  4.25           H  
ATOM   2625  HZ1 LYS A 168      70.028  55.322  52.298  1.00  4.25           H  
ATOM   2626  HZ2 LYS A 168      68.637  56.074  52.771  1.00  4.25           H  
ATOM   2627  HZ3 LYS A 168      70.030  56.926  52.625  1.00  4.25           H  
ATOM   2628  N   GLY A 169      68.464  53.547  59.272  1.00  4.36           N  
ATOM   2629  CA  GLY A 169      67.859  52.523  60.106  1.00  4.36           C  
ATOM   2630  C   GLY A 169      68.928  51.819  60.894  1.00  4.36           C  
ATOM   2631  O   GLY A 169      69.638  50.951  60.380  1.00  4.36           O  
ATOM   2632  HN  GLY A 169      68.705  53.308  58.329  1.00  4.36           H  
ATOM   2633  HA1 GLY A 169      67.149  52.986  60.791  1.00  4.36           H  
ATOM   2634  HA2 GLY A 169      67.339  51.802  59.475  1.00  4.36           H  
ATOM   2635  N   VAL A 170      69.097  52.340  62.092  1.00  4.19           N  
ATOM   2636  CA  VAL A 170      70.005  51.895  63.125  1.00  4.19           C  
ATOM   2637  C   VAL A 170      69.340  52.139  64.468  1.00  4.19           C  
ATOM   2638  O   VAL A 170      68.238  52.675  64.534  1.00  4.19           O  
ATOM   2639  CB  VAL A 170      71.396  52.548  63.004  1.00  4.19           C  
ATOM   2640  CG1 VAL A 170      72.218  51.938  61.857  1.00  4.19           C  
ATOM   2641  CG2 VAL A 170      71.313  54.063  62.823  1.00  4.19           C  
ATOM   2642  HN  VAL A 170      68.446  53.073  62.363  1.00  4.19           H  
ATOM   2643  HA  VAL A 170      70.134  50.819  63.011  1.00  4.19           H  
ATOM   2644  HB  VAL A 170      71.933  52.356  63.933  1.00  4.19           H  
ATOM   2645 1HG1 VAL A 170      73.191  52.427  61.807  1.00  4.19           H  
ATOM   2646 2HG1 VAL A 170      71.690  52.083  60.914  1.00  4.19           H  
ATOM   2647 3HG1 VAL A 170      72.356  50.872  62.036  1.00  4.19           H  
ATOM   2648 1HG2 VAL A 170      72.319  54.475  62.743  1.00  4.19           H  
ATOM   2649 2HG2 VAL A 170      70.807  54.505  63.682  1.00  4.19           H  
ATOM   2650 3HG2 VAL A 170      70.754  54.291  61.915  1.00  4.19           H  
ATOM   2651  N   ARG A 171      70.009  51.812  65.570  1.00  3.97           N  
ATOM   2652  CA  ARG A 171      69.589  52.350  66.850  1.00  3.97           C  
ATOM   2653  C   ARG A 171      70.381  53.635  66.983  1.00  3.97           C  
ATOM   2654  O   ARG A 171      71.508  53.621  67.494  1.00  3.97           O  
ATOM   2655  CB  ARG A 171      69.904  51.401  67.988  1.00  3.97           C  
ATOM   2656  CG  ARG A 171      68.852  50.300  68.071  1.00  3.97           C  
ATOM   2657  CD  ARG A 171      69.317  49.142  68.960  1.00  3.97           C  
ATOM   2658  NE  ARG A 171      70.131  49.594  70.101  1.00  3.97           N1+
ATOM   2659  CZ  ARG A 171      69.803  50.464  71.039  1.00  3.97           C  
ATOM   2660  NH1 ARG A 171      70.666  50.773  71.957  1.00  3.97           N1+
ATOM   2661  NH2 ARG A 171      68.617  50.988  71.104  1.00  3.97           N  
ATOM   2662  HN  ARG A 171      71.008  51.613  65.495  1.00  3.97           H  
ATOM   2663  HA  ARG A 171      68.521  52.569  66.831  1.00  3.97           H  
ATOM   2664  HB1 ARG A 171      70.882  50.951  67.819  1.00  3.97           H  
ATOM   2665  HB2 ARG A 171      69.916  51.957  68.926  1.00  3.97           H  
ATOM   2666  HG1 ARG A 171      67.935  50.718  68.486  1.00  3.97           H  
ATOM   2667  HG2 ARG A 171      68.658  49.920  67.068  1.00  3.97           H  
ATOM   2668  HD1 ARG A 171      68.439  48.622  69.342  1.00  3.97           H  
ATOM   2669  HD2 ARG A 171      69.912  48.456  68.357  1.00  3.97           H  
ATOM   2670  HE  ARG A 171      71.035  49.137  70.221  1.00  3.97           H  
ATOM   2671 1HH1 ARG A 171      71.541  50.247  71.930  1.00  3.97           H  
ATOM   2672 2HH1 ARG A 171      70.439  51.417  72.685  1.00  3.97           H  
ATOM   2673 1HH2 ARG A 171      67.920  50.688  70.445  1.00  3.97           H  
ATOM   2674 2HH2 ARG A 171      68.291  51.469  71.928  1.00  3.97           H  
ATOM   2675  N   LEU A 172      69.884  54.695  66.354  1.00  3.87           N  
ATOM   2676  CA  LEU A 172      70.631  55.927  66.263  1.00  3.87           C  
ATOM   2677  C   LEU A 172      70.767  56.623  67.603  1.00  3.87           C  
ATOM   2678  O   LEU A 172      69.783  56.977  68.268  1.00  3.87           O  
ATOM   2679  CB  LEU A 172      70.110  56.876  65.148  1.00  3.87           C  
ATOM   2680  CG  LEU A 172      70.729  58.291  65.111  1.00  3.87           C  
ATOM   2681  CD1 LEU A 172      72.222  58.288  64.772  1.00  3.87           C  
ATOM   2682  CD2 LEU A 172      70.025  59.131  64.046  1.00  3.87           C  
ATOM   2683  HN  LEU A 172      68.946  54.665  65.966  1.00  3.87           H  
ATOM   2684  HA  LEU A 172      71.641  55.644  65.968  1.00  3.87           H  
ATOM   2685  HB1 LEU A 172      70.309  56.401  64.187  1.00  3.87           H  
ATOM   2686  HB2 LEU A 172      69.034  56.987  65.282  1.00  3.87           H  
ATOM   2687  HG  LEU A 172      70.589  58.763  66.083  1.00  3.87           H  
ATOM   2688 1HD1 LEU A 172      72.595  59.312  64.762  1.00  3.87           H  
ATOM   2689 2HD1 LEU A 172      72.371  57.838  63.790  1.00  3.87           H  
ATOM   2690 3HD1 LEU A 172      72.764  57.712  65.522  1.00  3.87           H  
ATOM   2691 1HD2 LEU A 172      70.463  60.129  64.021  1.00  3.87           H  
ATOM   2692 2HD2 LEU A 172      68.964  59.206  64.285  1.00  3.87           H  
ATOM   2693 3HD2 LEU A 172      70.145  58.658  63.071  1.00  3.87           H  
ATOM   2694  N   ALA A 173      72.008  56.971  67.913  1.00  3.87           N  
ATOM   2695  CA  ALA A 173      72.212  58.049  68.825  1.00  3.87           C  
ATOM   2696  C   ALA A 173      73.350  58.994  68.427  1.00  3.87           C  
ATOM   2697  O   ALA A 173      74.321  58.529  67.846  1.00  3.87           O  
ATOM   2698  CB  ALA A 173      72.507  57.418  70.197  1.00  3.87           C  
ATOM   2699  HN  ALA A 173      72.833  56.611  67.448  1.00  3.87           H  
ATOM   2700  HA  ALA A 173      71.289  58.625  68.897  1.00  3.87           H  
ATOM   2701  HB1 ALA A 173      72.671  58.206  70.932  1.00  3.87           H  
ATOM   2702  HB2 ALA A 173      73.399  56.796  70.127  1.00  3.87           H  
ATOM   2703  HB3 ALA A 173      71.660  56.805  70.505  1.00  3.87           H  
ATOM   2704  N   TYR A 174      73.285  60.278  68.823  1.00  3.88           N  
ATOM   2705  CA  TYR A 174      74.272  60.973  69.675  1.00  3.88           C  
ATOM   2706  C   TYR A 174      74.552  62.432  69.325  1.00  3.88           C  
ATOM   2707  O   TYR A 174      73.634  63.248  69.456  1.00  3.88           O  
ATOM   2708  CB  TYR A 174      75.498  60.108  70.112  1.00  3.88           C  
ATOM   2709  CG  TYR A 174      76.087  60.400  71.486  1.00  3.88           C  
ATOM   2710  CD1 TYR A 174      75.252  60.453  72.619  1.00  3.88           C  
ATOM   2711  CD2 TYR A 174      77.477  60.580  71.651  1.00  3.88           C  
ATOM   2712  CE1 TYR A 174      75.778  60.773  73.883  1.00  3.88           C  
ATOM   2713  CE2 TYR A 174      78.013  60.879  72.924  1.00  3.88           C  
ATOM   2714  CZ  TYR A 174      77.156  61.009  74.039  1.00  3.88           C  
ATOM   2715  OH  TYR A 174      77.635  61.358  75.264  1.00  3.88           O  
ATOM   2716  HN  TYR A 174      72.351  60.665  68.929  1.00  3.88           H  
ATOM   2717  HA  TYR A 174      73.725  61.071  70.613  1.00  3.88           H  
ATOM   2718  HB1 TYR A 174      75.186  59.064  70.102  1.00  3.88           H  
ATOM   2719  HB2 TYR A 174      76.287  60.259  69.376  1.00  3.88           H  
ATOM   2720  HD1 TYR A 174      74.187  60.244  72.515  1.00  3.88           H  
ATOM   2721  HD2 TYR A 174      78.141  60.488  70.792  1.00  3.88           H  
ATOM   2722  HE1 TYR A 174      75.115  60.839  74.746  1.00  3.88           H  
ATOM   2723  HE2 TYR A 174      79.088  61.009  73.045  1.00  3.88           H  
ATOM   2724  HH  TYR A 174      76.890  61.592  75.829  1.00  3.88           H  
ATOM   2725  N   TRP A 175      75.797  62.754  68.949  1.00  3.97           N  
ATOM   2726  CA  TRP A 175      76.344  64.086  69.174  1.00  3.97           C  
ATOM   2727  C   TRP A 175      76.579  64.377  70.660  1.00  3.97           C  
ATOM   2728  O   TRP A 175      76.617  63.455  71.457  1.00  3.97           O  
ATOM   2729  CB  TRP A 175      75.556  65.192  68.416  1.00  3.97           C  
ATOM   2730  CG  TRP A 175      75.137  64.945  66.985  1.00  3.97           C  
ATOM   2731  CD1 TRP A 175      75.798  64.196  66.076  1.00  3.97           C  
ATOM   2732  CD2 TRP A 175      73.978  65.480  66.265  1.00  3.97           C  
ATOM   2733  CE2 TRP A 175      74.021  65.016  64.915  1.00  3.97           C  
ATOM   2734  CE3 TRP A 175      72.899  66.325  66.610  1.00  3.97           C  
ATOM   2735  NE1 TRP A 175      75.137  64.212  64.863  1.00  3.97           N  
ATOM   2736  CZ2 TRP A 175      73.063  65.380  63.956  1.00  3.97           C  
ATOM   2737  CZ3 TRP A 175      71.929  66.698  65.657  1.00  3.97           C  
ATOM   2738  CH2 TRP A 175      72.010  66.230  64.333  1.00  3.97           C  
ATOM   2739  HN  TRP A 175      76.487  62.019  68.888  1.00  3.97           H  
ATOM   2740  HA  TRP A 175      77.335  64.073  68.720  1.00  3.97           H  
ATOM   2741  HB1 TRP A 175      74.647  65.384  68.986  1.00  3.97           H  
ATOM   2742  HB2 TRP A 175      76.180  66.085  68.416  1.00  3.97           H  
ATOM   2743  HD1 TRP A 175      76.724  63.655  66.272  1.00  3.97           H  
ATOM   2744  HE1 TRP A 175      75.459  63.707  64.049  1.00  3.97           H  
ATOM   2745  HE3 TRP A 175      72.815  66.695  67.632  1.00  3.97           H  
ATOM   2746  HZ2 TRP A 175      73.135  65.009  62.934  1.00  3.97           H  
ATOM   2747  HZ3 TRP A 175      71.109  67.355  65.949  1.00  3.97           H  
ATOM   2748  HH2 TRP A 175      71.258  66.526  63.602  1.00  3.97           H  
ATOM   2749  N   VAL A 176      76.826  65.654  70.969  1.00  4.06           N  
ATOM   2750  CA  VAL A 176      77.565  66.283  72.086  1.00  4.06           C  
ATOM   2751  C   VAL A 176      78.496  67.353  71.543  1.00  4.06           C  
ATOM   2752  O   VAL A 176      78.939  67.266  70.399  1.00  4.06           O  
ATOM   2753  CB  VAL A 176      78.305  65.395  73.129  1.00  4.06           C  
ATOM   2754  CG1 VAL A 176      77.384  64.732  74.163  1.00  4.06           C  
ATOM   2755  CG2 VAL A 176      79.383  64.447  72.581  1.00  4.06           C  
ATOM   2756  HN  VAL A 176      76.571  66.304  70.243  1.00  4.06           H  
ATOM   2757  HA  VAL A 176      76.811  66.825  72.657  1.00  4.06           H  
ATOM   2758  HB  VAL A 176      78.874  66.114  73.718  1.00  4.06           H  
ATOM   2759 1HG1 VAL A 176      77.981  64.132  74.850  1.00  4.06           H  
ATOM   2760 2HG1 VAL A 176      76.666  64.091  73.652  1.00  4.06           H  
ATOM   2761 3HG1 VAL A 176      76.851  65.501  74.722  1.00  4.06           H  
ATOM   2762 1HG2 VAL A 176      79.824  63.884  73.403  1.00  4.06           H  
ATOM   2763 2HG2 VAL A 176      80.158  65.028  72.082  1.00  4.06           H  
ATOM   2764 3HG2 VAL A 176      78.932  63.756  71.869  1.00  4.06           H  
ATOM   2765  N   GLY A 177      78.827  68.363  72.354  1.00  4.15           N  
ATOM   2766  CA  GLY A 177      79.900  69.259  71.950  1.00  4.15           C  
ATOM   2767  C   GLY A 177      80.079  70.551  72.695  1.00  4.15           C  
ATOM   2768  O   GLY A 177      80.986  70.722  73.501  1.00  4.15           O  
ATOM   2769  HN  GLY A 177      78.476  68.395  73.300  1.00  4.15           H  
ATOM   2770  HA1 GLY A 177      80.833  68.704  72.042  1.00  4.15           H  
ATOM   2771  HA2 GLY A 177      79.729  69.513  70.904  1.00  4.15           H  
ATOM   2772  N   PHE A 178      79.261  71.504  72.299  1.00  4.14           N  
ATOM   2773  CA  PHE A 178      79.463  72.927  72.491  1.00  4.14           C  
ATOM   2774  C   PHE A 178      78.072  73.465  72.750  1.00  4.14           C  
ATOM   2775  O   PHE A 178      77.148  73.169  71.992  1.00  4.14           O  
ATOM   2776  CB  PHE A 178      80.128  73.545  71.239  1.00  4.14           C  
ATOM   2777  CG  PHE A 178      79.775  72.904  69.903  1.00  4.14           C  
ATOM   2778  CD1 PHE A 178      78.676  73.368  69.157  1.00  4.14           C  
ATOM   2779  CD2 PHE A 178      80.514  71.797  69.440  1.00  4.14           C  
ATOM   2780  CE1 PHE A 178      78.301  72.709  67.972  1.00  4.14           C  
ATOM   2781  CE2 PHE A 178      80.118  71.117  68.274  1.00  4.14           C  
ATOM   2782  CZ  PHE A 178      79.008  71.571  67.540  1.00  4.14           C  
ATOM   2783  HN  PHE A 178      78.492  71.251  71.692  1.00  4.14           H  
ATOM   2784  HA  PHE A 178      80.093  73.096  73.365  1.00  4.14           H  
ATOM   2785  HB1 PHE A 178      79.836  74.594  71.192  1.00  4.14           H  
ATOM   2786  HB2 PHE A 178      81.208  73.473  71.367  1.00  4.14           H  
ATOM   2787  HD1 PHE A 178      78.115  74.238  69.497  1.00  4.14           H  
ATOM   2788  HD2 PHE A 178      81.396  71.466  69.988  1.00  4.14           H  
ATOM   2789  HE1 PHE A 178      77.460  73.081  67.386  1.00  4.14           H  
ATOM   2790  HE2 PHE A 178      80.671  70.239  67.940  1.00  4.14           H  
ATOM   2791  HZ  PHE A 178      78.696  71.043  66.639  1.00  4.14           H  
ATOM   2792  N   ASP A 179      77.912  74.082  73.913  1.00  4.22           N  
ATOM   2793  CA  ASP A 179      76.615  74.085  74.576  1.00  4.22           C  
ATOM   2794  C   ASP A 179      75.621  75.042  73.899  1.00  4.22           C  
ATOM   2795  O   ASP A 179      75.902  75.707  72.902  1.00  4.22           O  
ATOM   2796  CB  ASP A 179      76.838  74.337  76.066  1.00  4.22           C  
ATOM   2797  CG  ASP A 179      76.225  73.216  76.912  1.00  4.22           C  
ATOM   2798  OD1 ASP A 179      75.169  72.654  76.513  1.00  4.22           O  
ATOM   2799  OD2 ASP A 179      76.914  72.884  77.909  1.00  4.22           O1-
ATOM   2800  HN  ASP A 179      78.720  74.359  74.444  1.00  4.22           H  
ATOM   2801  HA  ASP A 179      76.205  73.079  74.480  1.00  4.22           H  
ATOM   2802  HB1 ASP A 179      77.909  74.386  76.262  1.00  4.22           H  
ATOM   2803  HB2 ASP A 179      76.374  75.284  76.340  1.00  4.22           H  
ATOM   2804  N   THR A 180      74.389  74.993  74.377  1.00  4.28           N  
ATOM   2805  CA  THR A 180      73.209  74.841  73.528  1.00  4.28           C  
ATOM   2806  C   THR A 180      72.087  75.818  73.892  1.00  4.28           C  
ATOM   2807  O   THR A 180      72.241  76.621  74.806  1.00  4.28           O  
ATOM   2808  CB  THR A 180      72.807  73.355  73.507  1.00  4.28           C  
ATOM   2809  CG2 THR A 180      73.729  72.494  72.644  1.00  4.28           C  
ATOM   2810  OG1 THR A 180      72.781  72.753  74.796  1.00  4.28           O  
ATOM   2811  HN  THR A 180      74.289  74.720  75.352  1.00  4.28           H  
ATOM   2812  HA  THR A 180      73.522  75.092  72.514  1.00  4.28           H  
ATOM   2813  HB  THR A 180      71.803  73.288  73.089  1.00  4.28           H  
ATOM   2814  HG1 THR A 180      73.676  72.770  75.194  1.00  4.28           H  
ATOM   2815 1HG2 THR A 180      73.391  71.458  72.672  1.00  4.28           H  
ATOM   2816 2HG2 THR A 180      74.747  72.554  73.028  1.00  4.28           H  
ATOM   2817 3HG2 THR A 180      73.707  72.855  71.616  1.00  4.28           H  
ATOM   2818  N   THR A 181      70.997  75.843  73.119  1.00  4.25           N  
ATOM   2819  CA  THR A 181      70.044  76.964  73.117  1.00  4.25           C  
ATOM   2820  C   THR A 181      68.904  76.761  74.100  1.00  4.25           C  
ATOM   2821  O   THR A 181      67.991  76.023  73.763  1.00  4.25           O  
ATOM   2822  CB  THR A 181      69.566  77.265  71.696  1.00  4.25           C  
ATOM   2823  CG2 THR A 181      70.681  77.802  70.799  1.00  4.25           C  
ATOM   2824  OG1 THR A 181      69.052  76.114  71.065  1.00  4.25           O  
ATOM   2825  HN  THR A 181      70.885  75.158  72.384  1.00  4.25           H  
ATOM   2826  HA  THR A 181      70.594  77.842  73.454  1.00  4.25           H  
ATOM   2827  HB  THR A 181      68.775  78.013  71.749  1.00  4.25           H  
ATOM   2828  HG1 THR A 181      68.749  75.494  71.750  1.00  4.25           H  
ATOM   2829 1HG2 THR A 181      70.284  77.998  69.803  1.00  4.25           H  
ATOM   2830 2HG2 THR A 181      71.481  77.065  70.732  1.00  4.25           H  
ATOM   2831 3HG2 THR A 181      71.074  78.727  71.221  1.00  4.25           H  
ATOM   2832  N   PRO A 182      68.873  77.393  75.286  1.00  4.30           N  
ATOM   2833  CA  PRO A 182      67.668  77.350  76.108  1.00  4.30           C  
ATOM   2834  C   PRO A 182      66.533  78.067  75.404  1.00  4.30           C  
ATOM   2835  O   PRO A 182      66.770  78.855  74.505  1.00  4.30           O  
ATOM   2836  CB  PRO A 182      68.056  78.020  77.430  1.00  4.30           C  
ATOM   2837  CG  PRO A 182      69.148  79.006  77.016  1.00  4.30           C  
ATOM   2838  CD  PRO A 182      69.869  78.269  75.888  1.00  4.30           C  
ATOM   2839  HA  PRO A 182      67.387  76.313  76.292  1.00  4.30           H  
ATOM   2840  HB1 PRO A 182      67.205  78.541  77.868  1.00  4.30           H  
ATOM   2841  HB2 PRO A 182      68.440  77.288  78.141  1.00  4.30           H  
ATOM   2842  HG1 PRO A 182      68.716  79.941  76.659  1.00  4.30           H  
ATOM   2843  HG2 PRO A 182      69.825  79.211  77.845  1.00  4.30           H  
ATOM   2844  HD1 PRO A 182      70.245  78.978  75.151  1.00  4.30           H  
ATOM   2845  HD2 PRO A 182      70.698  77.684  76.286  1.00  4.30           H  
ATOM   2846  N   PHE A 183      65.289  77.821  75.786  1.00  4.28           N  
ATOM   2847  CA  PHE A 183      64.101  78.462  75.218  1.00  4.28           C  
ATOM   2848  C   PHE A 183      63.818  78.216  73.718  1.00  4.28           C  
ATOM   2849  O   PHE A 183      62.726  77.791  73.361  1.00  4.28           O  
ATOM   2850  CB  PHE A 183      64.049  79.961  75.562  1.00  4.28           C  
ATOM   2851  CG  PHE A 183      64.371  80.291  77.009  1.00  4.28           C  
ATOM   2852  CD1 PHE A 183      65.625  80.838  77.345  1.00  4.28           C  
ATOM   2853  CD2 PHE A 183      63.430  80.031  78.024  1.00  4.28           C  
ATOM   2854  CE1 PHE A 183      65.943  81.110  78.687  1.00  4.28           C  
ATOM   2855  CE2 PHE A 183      63.749  80.304  79.367  1.00  4.28           C  
ATOM   2856  CZ  PHE A 183      65.006  80.837  79.698  1.00  4.28           C  
ATOM   2857  HN  PHE A 183      65.148  77.142  76.518  1.00  4.28           H  
ATOM   2858  HA  PHE A 183      63.257  78.018  75.745  1.00  4.28           H  
ATOM   2859  HB1 PHE A 183      64.767  80.480  74.927  1.00  4.28           H  
ATOM   2860  HB2 PHE A 183      63.044  80.324  75.346  1.00  4.28           H  
ATOM   2861  HD1 PHE A 183      66.352  81.051  76.561  1.00  4.28           H  
ATOM   2862  HD2 PHE A 183      62.454  79.618  77.769  1.00  4.28           H  
ATOM   2863  HE1 PHE A 183      66.915  81.532  78.943  1.00  4.28           H  
ATOM   2864  HE2 PHE A 183      63.020  80.102  80.152  1.00  4.28           H  
ATOM   2865  HZ  PHE A 183      65.255  81.039  80.740  1.00  4.28           H  
ATOM   2866  N   MET A 184      64.816  78.423  72.862  1.00  4.32           N  
ATOM   2867  CA  MET A 184      64.944  77.882  71.518  1.00  4.32           C  
ATOM   2868  C   MET A 184      64.771  76.364  71.510  1.00  4.32           C  
ATOM   2869  O   MET A 184      63.901  75.847  70.803  1.00  4.32           O  
ATOM   2870  CB  MET A 184      66.242  78.354  70.887  1.00  4.32           C  
ATOM   2871  CG  MET A 184      66.281  79.884  70.759  1.00  4.32           C  
ATOM   2872  SD  MET A 184      64.955  80.590  69.730  1.00  4.32           S  
ATOM   2873  CE  MET A 184      63.840  81.250  70.998  1.00  4.32           C  
ATOM   2874  HN  MET A 184      65.660  78.816  73.263  1.00  4.32           H  
ATOM   2875  HA  MET A 184      64.130  78.300  70.926  1.00  4.32           H  
ATOM   2876  HB1 MET A 184      67.077  78.029  71.508  1.00  4.32           H  
ATOM   2877  HB2 MET A 184      66.334  77.913  69.894  1.00  4.32           H  
ATOM   2878  HG1 MET A 184      66.200  80.311  71.759  1.00  4.32           H  
ATOM   2879  HG2 MET A 184      67.238  80.164  70.320  1.00  4.32           H  
ATOM   2880  HE1 MET A 184      62.978  81.715  70.519  1.00  4.32           H  
ATOM   2881  HE2 MET A 184      64.368  81.994  71.595  1.00  4.32           H  
ATOM   2882  HE3 MET A 184      63.503  80.439  71.644  1.00  4.32           H  
ATOM   2883  N   TYR A 185      65.445  75.721  72.450  1.00  4.35           N  
ATOM   2884  CA  TYR A 185      65.026  74.484  73.053  1.00  4.35           C  
ATOM   2885  C   TYR A 185      64.334  74.681  74.449  1.00  4.35           C  
ATOM   2886  O   TYR A 185      64.875  74.565  75.504  1.00  4.35           O  
ATOM   2887  CB  TYR A 185      66.076  73.398  73.128  1.00  4.35           C  
ATOM   2888  CG  TYR A 185      65.457  72.037  73.414  1.00  4.35           C  
ATOM   2889  CD1 TYR A 185      65.028  71.231  72.347  1.00  4.35           C  
ATOM   2890  CD2 TYR A 185      65.226  71.614  74.737  1.00  4.35           C  
ATOM   2891  CE1 TYR A 185      64.411  69.992  72.598  1.00  4.35           C  
ATOM   2892  CE2 TYR A 185      64.556  70.404  74.996  1.00  4.35           C  
ATOM   2893  CZ  TYR A 185      64.149  69.587  73.921  1.00  4.35           C  
ATOM   2894  OH  TYR A 185      63.479  68.432  74.166  1.00  4.35           O  
ATOM   2895  HN  TYR A 185      66.226  76.163  72.924  1.00  4.35           H  
ATOM   2896  HA  TYR A 185      64.249  74.091  72.397  1.00  4.35           H  
ATOM   2897  HB1 TYR A 185      66.606  73.352  72.176  1.00  4.35           H  
ATOM   2898  HB2 TYR A 185      66.779  73.641  73.925  1.00  4.35           H  
ATOM   2899  HD1 TYR A 185      65.174  71.567  71.320  1.00  4.35           H  
ATOM   2900  HD2 TYR A 185      65.569  72.230  75.568  1.00  4.35           H  
ATOM   2901  HE1 TYR A 185      64.135  69.344  71.766  1.00  4.35           H  
ATOM   2902  HE2 TYR A 185      64.353  70.100  76.023  1.00  4.35           H  
ATOM   2903  HH  TYR A 185      63.354  68.303  75.106  1.00  4.35           H  
ATOM   2904  N   ASN A 186      63.003  75.108  74.399  1.00  4.40           N  
ATOM   2905  CA  ASN A 186      61.840  74.305  74.876  1.00  4.40           C  
ATOM   2906  C   ASN A 186      60.631  74.602  73.931  1.00  4.40           C  
ATOM   2907  O   ASN A 186      59.573  74.032  74.001  1.00  4.40           O  
ATOM   2908  CB  ASN A 186      61.511  74.642  76.357  1.00  4.40           C  
ATOM   2909  CG  ASN A 186      61.976  73.597  77.303  1.00  4.40           C  
ATOM   2910  ND2 ASN A 186      63.241  73.412  77.540  1.00  4.40           N  
ATOM   2911  OD1 ASN A 186      61.156  72.865  77.921  1.00  4.40           O  
ATOM   2912  HN  ASN A 186      62.954  75.647  73.575  1.00  4.40           H  
ATOM   2913  HA  ASN A 186      62.091  73.247  74.804  1.00  4.40           H  
ATOM   2914  HB1 ASN A 186      61.994  75.585  76.615  1.00  4.40           H  
ATOM   2915  HB2 ASN A 186      60.431  74.747  76.458  1.00  4.40           H  
ATOM   2916 1HD2 ASN A 186      63.864  73.953  76.963  1.00  4.40           H  
ATOM   2917 2HD2 ASN A 186      63.500  72.688  78.182  1.00  4.40           H  
ATOM   2918  N   ALA A 187      60.862  75.517  72.946  1.00  4.40           N  
ATOM   2919  CA  ALA A 187      60.594  75.202  71.549  1.00  4.40           C  
ATOM   2920  C   ALA A 187      61.609  74.182  71.022  1.00  4.40           C  
ATOM   2921  O   ALA A 187      62.275  73.576  71.808  1.00  4.40           O  
ATOM   2922  CB  ALA A 187      60.557  76.533  70.791  1.00  4.40           C  
ATOM   2923  HN  ALA A 187      61.677  76.105  73.107  1.00  4.40           H  
ATOM   2924  HA  ALA A 187      59.603  74.753  71.489  1.00  4.40           H  
ATOM   2925  HB1 ALA A 187      60.358  76.345  69.736  1.00  4.40           H  
ATOM   2926  HB2 ALA A 187      61.517  77.038  70.895  1.00  4.40           H  
ATOM   2927  HB3 ALA A 187      59.769  77.164  71.202  1.00  4.40           H  
ATOM   2928  N   MET A 188      61.665  73.999  69.692  1.00  4.39           N  
ATOM   2929  CA  MET A 188      62.328  72.893  68.974  1.00  4.39           C  
ATOM   2930  C   MET A 188      61.924  71.488  69.449  1.00  4.39           C  
ATOM   2931  O   MET A 188      61.434  70.709  68.635  1.00  4.39           O  
ATOM   2932  CB  MET A 188      63.846  73.130  69.020  1.00  4.39           C  
ATOM   2933  CG  MET A 188      64.287  74.271  68.086  1.00  4.39           C  
ATOM   2934  SD  MET A 188      66.060  74.659  68.064  1.00  4.39           S  
ATOM   2935  CE  MET A 188      66.213  75.114  66.313  1.00  4.39           C  
ATOM   2936  HN  MET A 188      61.214  74.695  69.120  1.00  4.39           H  
ATOM   2937  HA  MET A 188      62.028  72.971  67.929  1.00  4.39           H  
ATOM   2938  HB1 MET A 188      64.130  73.383  70.041  1.00  4.39           H  
ATOM   2939  HB2 MET A 188      64.353  72.214  68.718  1.00  4.39           H  
ATOM   2940  HG1 MET A 188      63.995  74.000  67.071  1.00  4.39           H  
ATOM   2941  HG2 MET A 188      63.755  75.172  68.390  1.00  4.39           H  
ATOM   2942  HE1 MET A 188      67.245  75.389  66.097  1.00  4.39           H  
ATOM   2943  HE2 MET A 188      65.560  75.960  66.099  1.00  4.39           H  
ATOM   2944  HE3 MET A 188      65.926  74.267  65.690  1.00  4.39           H  
ATOM   2945  N   ALA A 189      62.054  71.221  70.748  1.00  4.36           N  
ATOM   2946  CA  ALA A 189      61.205  70.413  71.609  1.00  4.36           C  
ATOM   2947  C   ALA A 189      60.034  69.755  70.902  1.00  4.36           C  
ATOM   2948  O   ALA A 189      58.954  70.329  70.725  1.00  4.36           O  
ATOM   2949  CB  ALA A 189      60.747  71.208  72.832  1.00  4.36           C  
ATOM   2950  HN  ALA A 189      62.601  71.898  71.265  1.00  4.36           H  
ATOM   2951  HA  ALA A 189      61.831  69.604  71.985  1.00  4.36           H  
ATOM   2952  HB1 ALA A 189      60.114  70.580  73.458  1.00  4.36           H  
ATOM   2953  HB2 ALA A 189      60.183  72.082  72.507  1.00  4.36           H  
ATOM   2954  HB3 ALA A 189      61.618  71.530  73.404  1.00  4.36           H  
ATOM   2955  N   GLY A 190      60.305  68.523  70.489  1.00  4.48           N  
ATOM   2956  CA  GLY A 190      59.301  67.668  69.910  1.00  4.48           C  
ATOM   2957  C   GLY A 190      58.984  67.931  68.429  1.00  4.48           C  
ATOM   2958  O   GLY A 190      57.887  67.631  67.946  1.00  4.48           O  
ATOM   2959  HN  GLY A 190      61.239  68.159  70.625  1.00  4.48           H  
ATOM   2960  HA1 GLY A 190      59.643  66.637  70.002  1.00  4.48           H  
ATOM   2961  HA2 GLY A 190      58.380  67.798  70.479  1.00  4.48           H  
ATOM   2962  N   ALA A 191      59.975  68.443  67.712  1.00  4.45           N  
ATOM   2963  CA  ALA A 191      60.323  68.001  66.368  1.00  4.45           C  
ATOM   2964  C   ALA A 191      61.848  67.792  66.323  1.00  4.45           C  
ATOM   2965  O   ALA A 191      62.270  66.674  66.046  1.00  4.45           O  
ATOM   2966  CB  ALA A 191      59.828  69.029  65.341  1.00  4.45           C  
ATOM   2967  HN  ALA A 191      60.724  68.879  68.238  1.00  4.45           H  
ATOM   2968  HA  ALA A 191      59.832  67.047  66.174  1.00  4.45           H  
ATOM   2969  HB1 ALA A 191      60.090  68.695  64.337  1.00  4.45           H  
ATOM   2970  HB2 ALA A 191      60.297  69.993  65.537  1.00  4.45           H  
ATOM   2971  HB3 ALA A 191      58.745  69.129  65.419  1.00  4.45           H  
ATOM   2972  N   TYR A 192      62.645  68.804  66.715  1.00  5.06           N  
ATOM   2973  CA  TYR A 192      64.106  68.688  66.855  1.00  5.06           C  
ATOM   2974  C   TYR A 192      64.761  69.404  68.122  1.00  5.06           C  
ATOM   2975  O   TYR A 192      64.314  69.070  69.216  1.00  5.06           O  
ATOM   2976  CB  TYR A 192      64.804  68.832  65.480  1.00  5.06           C  
ATOM   2977  CG  TYR A 192      64.476  67.771  64.440  1.00  5.06           C  
ATOM   2978  CD1 TYR A 192      63.666  68.101  63.337  1.00  5.06           C  
ATOM   2979  CD2 TYR A 192      64.945  66.450  64.593  1.00  5.06           C  
ATOM   2980  CE1 TYR A 192      63.304  67.112  62.401  1.00  5.06           C  
ATOM   2981  CE2 TYR A 192      64.562  65.449  63.677  1.00  5.06           C  
ATOM   2982  CZ  TYR A 192      63.735  65.781  62.581  1.00  5.06           C  
ATOM   2983  OH  TYR A 192      63.331  64.823  61.706  1.00  5.06           O  
ATOM   2984  HN  TYR A 192      62.200  69.653  67.035  1.00  5.06           H  
ATOM   2985  HA  TYR A 192      64.241  67.630  67.082  1.00  5.06           H  
ATOM   2986  HB1 TYR A 192      64.523  69.800  65.066  1.00  5.06           H  
ATOM   2987  HB2 TYR A 192      65.880  68.807  65.650  1.00  5.06           H  
ATOM   2988  HD1 TYR A 192      63.318  69.126  63.207  1.00  5.06           H  
ATOM   2989  HD2 TYR A 192      65.606  66.202  65.423  1.00  5.06           H  
ATOM   2990  HE1 TYR A 192      62.691  67.375  61.539  1.00  5.06           H  
ATOM   2991  HE2 TYR A 192      64.903  64.423  63.814  1.00  5.06           H  
ATOM   2992  HH  TYR A 192      63.614  63.950  61.985  1.00  5.06           H  
ATOM   2993  N   PRO A 193      65.811  70.287  68.078  1.00  5.61           N  
ATOM   2994  CA  PRO A 193      67.106  70.221  68.851  1.00  5.61           C  
ATOM   2995  C   PRO A 193      67.398  70.291  70.403  1.00  5.61           C  
ATOM   2996  O   PRO A 193      67.152  69.310  71.095  1.00  5.61           O  
ATOM   2997  CB  PRO A 193      68.094  71.123  68.084  1.00  5.61           C  
ATOM   2998  CG  PRO A 193      67.558  71.127  66.663  1.00  5.61           C  
ATOM   2999  CD  PRO A 193      66.073  71.211  66.970  1.00  5.61           C  
ATOM   3000  HA  PRO A 193      67.468  69.224  68.598  1.00  5.61           H  
ATOM   3001  HB1 PRO A 193      68.101  72.131  68.499  1.00  5.61           H  
ATOM   3002  HB2 PRO A 193      69.102  70.710  68.117  1.00  5.61           H  
ATOM   3003  HG1 PRO A 193      67.908  71.990  66.097  1.00  5.61           H  
ATOM   3004  HG2 PRO A 193      67.813  70.213  66.127  1.00  5.61           H  
ATOM   3005  HD1 PRO A 193      65.808  72.228  67.260  1.00  5.61           H  
ATOM   3006  HD2 PRO A 193      65.493  70.919  66.094  1.00  5.61           H  
ATOM   3007  N   SER A 194      68.155  71.309  70.918  1.00  6.33           N  
ATOM   3008  CA  SER A 194      69.181  71.208  72.028  1.00  6.33           C  
ATOM   3009  C   SER A 194      69.365  72.498  72.924  1.00  6.33           C  
ATOM   3010  O   SER A 194      69.125  73.583  72.404  1.00  6.33           O  
ATOM   3011  CB  SER A 194      70.540  70.883  71.390  1.00  6.33           C  
ATOM   3012  OG  SER A 194      70.476  69.748  70.544  1.00  6.33           O  
ATOM   3013  HN  SER A 194      68.259  72.124  70.333  1.00  6.33           H  
ATOM   3014  HA  SER A 194      68.901  70.378  72.677  1.00  6.33           H  
ATOM   3015  HB1 SER A 194      70.866  71.741  70.802  1.00  6.33           H  
ATOM   3016  HB2 SER A 194      71.263  70.690  72.183  1.00  6.33           H  
ATOM   3017  HG  SER A 194      70.340  68.955  71.076  1.00  6.33           H  
ATOM   3018  N   TYR A 195      69.841  72.457  74.212  1.00  5.54           N  
ATOM   3019  CA  TYR A 195      69.303  73.338  75.316  1.00  5.54           C  
ATOM   3020  C   TYR A 195      70.079  74.275  76.404  1.00  5.54           C  
ATOM   3021  O   TYR A 195      69.302  74.932  77.098  1.00  5.54           O  
ATOM   3022  CB  TYR A 195      68.335  72.437  76.114  1.00  5.54           C  
ATOM   3023  CG  TYR A 195      68.865  71.579  77.264  1.00  5.54           C  
ATOM   3024  CD1 TYR A 195      70.225  71.212  77.396  1.00  5.54           C  
ATOM   3025  CD2 TYR A 195      67.933  71.107  78.212  1.00  5.54           C  
ATOM   3026  CE1 TYR A 195      70.633  70.381  78.465  1.00  5.54           C  
ATOM   3027  CE2 TYR A 195      68.334  70.268  79.270  1.00  5.54           C  
ATOM   3028  CZ  TYR A 195      69.689  69.894  79.398  1.00  5.54           C  
ATOM   3029  OH  TYR A 195      70.068  69.061  80.410  1.00  5.54           O  
ATOM   3030  HN  TYR A 195      70.239  71.587  74.530  1.00  5.54           H  
ATOM   3031  HA  TYR A 195      68.644  74.033  74.797  1.00  5.54           H  
ATOM   3032  HB1 TYR A 195      67.571  73.091  76.535  1.00  5.54           H  
ATOM   3033  HB2 TYR A 195      67.876  71.755  75.398  1.00  5.54           H  
ATOM   3034  HD1 TYR A 195      70.959  71.570  76.674  1.00  5.54           H  
ATOM   3035  HD2 TYR A 195      66.886  71.396  78.124  1.00  5.54           H  
ATOM   3036  HE1 TYR A 195      71.684  70.114  78.571  1.00  5.54           H  
ATOM   3037  HE2 TYR A 195      67.598  69.908  79.989  1.00  5.54           H  
ATOM   3038  HH  TYR A 195      69.323  68.765  80.935  1.00  5.54           H  
ATOM   3039  N   SER A 196      71.414  74.454  76.704  1.00  5.24           N  
ATOM   3040  CA  SER A 196      71.933  75.319  77.887  1.00  5.24           C  
ATOM   3041  C   SER A 196      73.487  75.903  77.980  1.00  5.24           C  
ATOM   3042  O   SER A 196      74.265  75.352  77.234  1.00  5.24           O  
ATOM   3043  CB  SER A 196      71.734  74.472  79.148  1.00  5.24           C  
ATOM   3044  OG  SER A 196      72.007  75.211  80.324  1.00  5.24           O  
ATOM   3045  HN  SER A 196      72.100  73.941  76.166  1.00  5.24           H  
ATOM   3046  HA  SER A 196      71.265  76.176  77.971  1.00  5.24           H  
ATOM   3047  HB1 SER A 196      70.701  74.125  79.181  1.00  5.24           H  
ATOM   3048  HB2 SER A 196      72.405  73.614  79.106  1.00  5.24           H  
ATOM   3049  HG  SER A 196      71.826  74.633  81.073  1.00  5.24           H  
ATOM   3050  N   THR A 197      74.072  76.885  78.823  1.00  5.26           N  
ATOM   3051  CA  THR A 197      75.593  77.377  78.865  1.00  5.26           C  
ATOM   3052  C   THR A 197      76.347  78.428  80.003  1.00  5.26           C  
ATOM   3053  O   THR A 197      75.557  78.966  80.778  1.00  5.26           O  
ATOM   3054  CB  THR A 197      75.933  77.982  77.483  1.00  5.26           C  
ATOM   3055  CG2 THR A 197      75.440  79.418  77.307  1.00  5.26           C  
ATOM   3056  OG1 THR A 197      77.327  77.987  77.276  1.00  5.26           O  
ATOM   3057  HN  THR A 197      73.458  77.269  79.525  1.00  5.26           H  
ATOM   3058  HA  THR A 197      76.177  76.458  78.913  1.00  5.26           H  
ATOM   3059  HB  THR A 197      75.473  77.363  76.713  1.00  5.26           H  
ATOM   3060  HG1 THR A 197      77.469  78.091  76.327  1.00  5.26           H  
ATOM   3061 1HG2 THR A 197      75.713  79.778  76.315  1.00  5.26           H  
ATOM   3062 2HG2 THR A 197      75.899  80.055  78.063  1.00  5.26           H  
ATOM   3063 3HG2 THR A 197      74.356  79.447  77.417  1.00  5.26           H  
ATOM   3064  N   ASN A 198      77.748  78.826  80.154  1.00  5.00           N  
ATOM   3065  CA  ASN A 198      78.562  79.951  81.050  1.00  5.00           C  
ATOM   3066  C   ASN A 198      80.211  80.392  81.156  1.00  5.00           C  
ATOM   3067  O   ASN A 198      80.992  79.746  80.461  1.00  5.00           O  
ATOM   3068  CB  ASN A 198      77.939  80.094  82.452  1.00  5.00           C  
ATOM   3069  CG  ASN A 198      77.253  81.445  82.558  1.00  5.00           C  
ATOM   3070  ND2 ASN A 198      75.993  81.479  82.197  1.00  5.00           N  
ATOM   3071  OD1 ASN A 198      77.862  82.477  82.844  1.00  5.00           O  
ATOM   3072  HN  ASN A 198      78.335  78.383  79.460  1.00  5.00           H  
ATOM   3073  HA  ASN A 198      78.168  80.858  80.591  1.00  5.00           H  
ATOM   3074  HB1 ASN A 198      77.208  79.301  82.609  1.00  5.00           H  
ATOM   3075  HB2 ASN A 198      78.721  80.022  83.208  1.00  5.00           H  
ATOM   3076 1HD2 ASN A 198      75.576  80.622  81.836  1.00  5.00           H  
ATOM   3077 2HD2 ASN A 198      75.501  82.350  82.188  1.00  5.00           H  
ATOM   3078  N   TRP A 199      80.761  81.496  81.921  1.00  4.86           N  
ATOM   3079  CA  TRP A 199      82.169  82.348  82.042  1.00  4.86           C  
ATOM   3080  C   TRP A 199      83.375  81.494  81.669  1.00  4.86           C  
ATOM   3081  O   TRP A 199      83.884  80.746  82.504  1.00  4.86           O  
ATOM   3082  CB  TRP A 199      82.091  83.589  81.097  1.00  4.86           C  
ATOM   3083  CG  TRP A 199      80.931  83.648  80.125  1.00  4.86           C  
ATOM   3084  CD1 TRP A 199      80.554  82.651  79.294  1.00  4.86           C  
ATOM   3085  CD2 TRP A 199      79.954  84.709  79.856  1.00  4.86           C  
ATOM   3086  CE2 TRP A 199      78.828  84.109  79.228  1.00  4.86           C  
ATOM   3087  CE3 TRP A 199      79.879  86.107  80.057  1.00  4.86           C  
ATOM   3088  NE1 TRP A 199      79.283  82.883  78.824  1.00  4.86           N  
ATOM   3089  CZ2 TRP A 199      77.621  84.780  79.030  1.00  4.86           C  
ATOM   3090  CZ3 TRP A 199      78.688  86.819  79.777  1.00  4.86           C  
ATOM   3091  CH2 TRP A 199      77.547  86.149  79.311  1.00  4.86           C  
ATOM   3092  HN  TRP A 199      80.038  81.920  82.485  1.00  4.86           H  
ATOM   3093  HA  TRP A 199      82.285  82.693  83.069  1.00  4.86           H  
ATOM   3094  HB1 TRP A 199      82.037  84.477  81.726  1.00  4.86           H  
ATOM   3095  HB2 TRP A 199      83.010  83.614  80.512  1.00  4.86           H  
ATOM   3096  HD1 TRP A 199      81.168  81.789  79.034  1.00  4.86           H  
ATOM   3097  HE1 TRP A 199      78.882  82.370  78.043  1.00  4.86           H  
ATOM   3098  HE3 TRP A 199      80.750  86.644  80.433  1.00  4.86           H  
ATOM   3099  HZ2 TRP A 199      76.746  84.245  78.661  1.00  4.86           H  
ATOM   3100  HZ3 TRP A 199      78.657  87.898  79.925  1.00  4.86           H  
ATOM   3101  HH2 TRP A 199      76.611  86.690  79.169  1.00  4.86           H  
ATOM   3102  HC  TRP A 199      83.788  81.546  80.661  1.00  4.86           H  
ATOM   3103  N   ALA A 200      87.428  86.689  83.144  1.00  4.26           N  
ATOM   3104  CA  ALA A 200      87.742  86.866  84.543  1.00  4.26           C  
ATOM   3105  C   ALA A 200      89.147  86.379  84.995  1.00  4.26           C  
ATOM   3106  O   ALA A 200      90.194  87.058  85.021  1.00  4.26           O  
ATOM   3107  CB  ALA A 200      86.643  86.269  85.420  1.00  4.26           C  
ATOM   3108  HN1 ALA A 200      87.475  85.649  82.896  1.00  4.26           H  
ATOM   3109  HN2 ALA A 200      88.134  87.229  82.548  1.00  4.26           H  
ATOM   3110  HA  ALA A 200      87.722  87.941  84.724  1.00  4.26           H  
ATOM   3111  HB1 ALA A 200      86.898  86.412  86.470  1.00  4.26           H  
ATOM   3112  HB2 ALA A 200      86.550  85.203  85.211  1.00  4.26           H  
ATOM   3113  HB3 ALA A 200      85.696  86.765  85.205  1.00  4.26           H  
ATOM   3114  HC  ALA A 200      89.226  85.342  85.322  1.00  4.26           H  
ATOM   3115  N   ASP A 201      95.271  89.604  88.188  1.00  4.49           N  
ATOM   3116  CA  ASP A 201      95.618  90.475  87.064  1.00  4.49           C  
ATOM   3117  C   ASP A 201      97.074  91.146  87.340  1.00  4.49           C  
ATOM   3118  O   ASP A 201      97.436  92.026  86.584  1.00  4.49           O  
ATOM   3119  CB  ASP A 201      94.478  91.469  86.730  1.00  4.49           C  
ATOM   3120  CG  ASP A 201      93.736  92.195  87.857  1.00  4.49           C  
ATOM   3121  OD1 ASP A 201      93.888  91.821  89.047  1.00  4.49           O  
ATOM   3122  OD2 ASP A 201      92.937  93.093  87.503  1.00  4.49           O1-
ATOM   3123  HN1 ASP A 201      95.236  90.180  89.089  1.00  4.49           H  
ATOM   3124  HN2 ASP A 201      96.009  88.835  88.285  1.00  4.49           H  
ATOM   3125  HA  ASP A 201      95.733  89.829  86.194  1.00  4.49           H  
ATOM   3126  HB1 ASP A 201      94.910  92.239  86.091  1.00  4.49           H  
ATOM   3127  HB2 ASP A 201      93.728  90.910  86.170  1.00  4.49           H  
ATOM   3128  N   GLU A 202      97.959  90.767  88.363  1.00  4.46           N  
ATOM   3129  CA  GLU A 202      99.277  91.494  88.741  1.00  4.46           C  
ATOM   3130  C   GLU A 202     100.651  90.862  89.133  1.00  4.46           C  
ATOM   3131  O   GLU A 202     100.786  89.817  89.788  1.00  4.46           O  
ATOM   3132  CB  GLU A 202      98.968  92.737  89.616  1.00  4.46           C  
ATOM   3133  CG  GLU A 202      98.826  92.576  91.139  1.00  4.46           C  
ATOM   3134  CD  GLU A 202     100.144  92.571  91.934  1.00  4.46           C  
ATOM   3135  OE1 GLU A 202     101.059  93.384  91.661  1.00  4.46           O  
ATOM   3136  OE2 GLU A 202     100.240  91.850  92.954  1.00  4.46           O1-
ATOM   3137  HN  GLU A 202      97.661  90.033  88.985  1.00  4.46           H  
ATOM   3138  HA  GLU A 202      99.531  91.967  87.793  1.00  4.46           H  
ATOM   3139  HB1 GLU A 202      99.774  93.452  89.447  1.00  4.46           H  
ATOM   3140  HB2 GLU A 202      98.029  93.155  89.253  1.00  4.46           H  
ATOM   3141  HG1 GLU A 202      98.216  93.400  91.508  1.00  4.46           H  
ATOM   3142  HG2 GLU A 202      98.316  91.632  91.330  1.00  4.46           H  
ATOM   3143  N   GLN A 203     101.702  91.610  88.706  1.00  4.42           N  
ATOM   3144  CA  GLN A 203     103.153  91.291  88.633  1.00  4.42           C  
ATOM   3145  C   GLN A 203     103.332  89.782  88.630  1.00  4.42           C  
ATOM   3146  O   GLN A 203     103.679  89.229  89.656  1.00  4.42           O  
ATOM   3147  CB  GLN A 203     103.948  92.087  89.686  1.00  4.42           C  
ATOM   3148  CG  GLN A 203     105.460  91.779  89.756  1.00  4.42           C  
ATOM   3149  CD  GLN A 203     106.186  91.848  88.411  1.00  4.42           C  
ATOM   3150  NE2 GLN A 203     107.265  91.121  88.233  1.00  4.42           N  
ATOM   3151  OE1 GLN A 203     105.791  92.530  87.483  1.00  4.42           O  
ATOM   3152  HN  GLN A 203     101.445  92.507  88.321  1.00  4.42           H  
ATOM   3153  HA  GLN A 203     103.496  91.642  87.660  1.00  4.42           H  
ATOM   3154  HB1 GLN A 203     103.832  93.147  89.462  1.00  4.42           H  
ATOM   3155  HB2 GLN A 203     103.517  91.872  90.664  1.00  4.42           H  
ATOM   3156  HG1 GLN A 203     105.923  92.500  90.430  1.00  4.42           H  
ATOM   3157  HG2 GLN A 203     105.584  90.773  90.158  1.00  4.42           H  
ATOM   3158 1HE2 GLN A 203     107.613  90.528  88.966  1.00  4.42           H  
ATOM   3159 2HE2 GLN A 203     107.709  91.195  87.335  1.00  4.42           H  
ATOM   3160  N   VAL A 204     102.930  89.138  87.523  1.00  4.30           N  
ATOM   3161  CA  VAL A 204     101.961  88.010  87.487  1.00  4.30           C  
ATOM   3162  C   VAL A 204     101.916  87.064  88.715  1.00  4.30           C  
ATOM   3163  O   VAL A 204     100.905  86.806  89.396  1.00  4.30           O  
ATOM   3164  CB  VAL A 204     102.083  87.213  86.168  1.00  4.30           C  
ATOM   3165  CG1 VAL A 204     100.974  86.158  86.028  1.00  4.30           C  
ATOM   3166  CG2 VAL A 204     101.997  88.130  84.936  1.00  4.30           C  
ATOM   3167  HN  VAL A 204     102.861  89.727  86.707  1.00  4.30           H  
ATOM   3168  HA  VAL A 204     100.977  88.478  87.449  1.00  4.30           H  
ATOM   3169  HB  VAL A 204     103.048  86.706  86.157  1.00  4.30           H  
ATOM   3170 1HG1 VAL A 204     101.098  85.622  85.087  1.00  4.30           H  
ATOM   3171 2HG1 VAL A 204     100.001  86.649  86.040  1.00  4.30           H  
ATOM   3172 3HG1 VAL A 204     101.035  85.454  86.858  1.00  4.30           H  
ATOM   3173 1HG2 VAL A 204     102.087  87.531  84.030  1.00  4.30           H  
ATOM   3174 2HG2 VAL A 204     102.805  88.861  84.969  1.00  4.30           H  
ATOM   3175 3HG2 VAL A 204     101.038  88.648  84.935  1.00  4.30           H  
ATOM   3176  N   LEU A 205     103.111  86.581  89.004  1.00  4.32           N  
ATOM   3177  CA  LEU A 205     103.545  85.997  90.253  1.00  4.32           C  
ATOM   3178  C   LEU A 205     102.854  86.521  91.523  1.00  4.32           C  
ATOM   3179  O   LEU A 205     102.516  85.766  92.431  1.00  4.32           O  
ATOM   3180  CB  LEU A 205     105.052  86.366  90.375  1.00  4.32           C  
ATOM   3181  CG  LEU A 205     105.972  86.258  89.135  1.00  4.32           C  
ATOM   3182  CD1 LEU A 205     107.422  86.534  89.528  1.00  4.32           C  
ATOM   3183  CD2 LEU A 205     105.918  84.924  88.385  1.00  4.32           C  
ATOM   3184  HN  LEU A 205     103.845  86.848  88.371  1.00  4.32           H  
ATOM   3185  HA  LEU A 205     103.439  84.913  90.203  1.00  4.32           H  
ATOM   3186  HB1 LEU A 205     105.097  87.401  90.712  1.00  4.32           H  
ATOM   3187  HB2 LEU A 205     105.475  85.715  91.140  1.00  4.32           H  
ATOM   3188  HG  LEU A 205     105.670  87.038  88.436  1.00  4.32           H  
ATOM   3189 1HD1 LEU A 205     108.059  86.455  88.647  1.00  4.32           H  
ATOM   3190 2HD1 LEU A 205     107.742  85.806  90.274  1.00  4.32           H  
ATOM   3191 3HD1 LEU A 205     107.501  87.538  89.944  1.00  4.32           H  
ATOM   3192 1HD2 LEU A 205     106.600  84.957  87.535  1.00  4.32           H  
ATOM   3193 2HD2 LEU A 205     104.903  84.747  88.029  1.00  4.32           H  
ATOM   3194 3HD2 LEU A 205     106.213  84.117  89.056  1.00  4.32           H  
ATOM   3195  N   LYS A 206     102.676  87.837  91.594  1.00  4.36           N  
ATOM   3196  CA  LYS A 206     102.576  88.558  92.847  1.00  4.36           C  
ATOM   3197  C   LYS A 206     101.141  88.558  93.283  1.00  4.36           C  
ATOM   3198  O   LYS A 206     100.849  88.269  94.443  1.00  4.36           O  
ATOM   3199  CB  LYS A 206     103.159  89.963  92.693  1.00  4.36           C  
ATOM   3200  CG  LYS A 206     103.261  90.686  94.040  1.00  4.36           C  
ATOM   3201  CD  LYS A 206     103.953  92.050  93.879  1.00  4.36           C  
ATOM   3202  CE  LYS A 206     103.307  93.119  94.762  1.00  4.36           C  
ATOM   3203  NZ  LYS A 206     101.954  93.444  94.260  1.00  4.36           N1+
ATOM   3204  HN  LYS A 206     102.854  88.373  90.757  1.00  4.36           H  
ATOM   3205  HA  LYS A 206     103.161  88.025  93.596  1.00  4.36           H  
ATOM   3206  HB1 LYS A 206     104.155  89.886  92.257  1.00  4.36           H  
ATOM   3207  HB2 LYS A 206     102.516  90.541  92.030  1.00  4.36           H  
ATOM   3208  HG1 LYS A 206     102.259  90.839  94.439  1.00  4.36           H  
ATOM   3209  HG2 LYS A 206     103.838  90.072  94.732  1.00  4.36           H  
ATOM   3210  HD1 LYS A 206     105.002  91.949  94.157  1.00  4.36           H  
ATOM   3211  HD2 LYS A 206     103.881  92.362  92.837  1.00  4.36           H  
ATOM   3212  HE1 LYS A 206     103.232  92.746  95.783  1.00  4.36           H  
ATOM   3213  HE2 LYS A 206     103.922  94.019  94.747  1.00  4.36           H  
ATOM   3214  HZ1 LYS A 206     101.960  93.730  93.278  1.00  4.36           H  
ATOM   3215  HZ2 LYS A 206     101.367  92.608  94.187  1.00  4.36           H  
ATOM   3216  HZ3 LYS A 206     101.465  94.137  94.795  1.00  4.36           H  
ATOM   3217  N   ALA A 207     100.260  88.710  92.304  1.00  4.35           N  
ATOM   3218  CA  ALA A 207      98.877  88.310  92.486  1.00  4.35           C  
ATOM   3219  C   ALA A 207      98.772  86.841  92.863  1.00  4.35           C  
ATOM   3220  O   ALA A 207      98.039  86.524  93.805  1.00  4.35           O  
ATOM   3221  CB  ALA A 207      98.113  88.566  91.177  1.00  4.35           C  
ATOM   3222  HN  ALA A 207     100.590  88.973  91.381  1.00  4.35           H  
ATOM   3223  HA  ALA A 207      98.434  88.913  93.279  1.00  4.35           H  
ATOM   3224  HB1 ALA A 207      97.071  88.270  91.300  1.00  4.35           H  
ATOM   3225  HB2 ALA A 207      98.564  87.984  90.373  1.00  4.35           H  
ATOM   3226  HB3 ALA A 207      98.162  89.626  90.929  1.00  4.35           H  
ATOM   3227  N   LYS A 208      99.516  85.971  92.152  1.00  4.50           N  
ATOM   3228  CA  LYS A 208      99.400  84.523  92.385  1.00  4.50           C  
ATOM   3229  C   LYS A 208      99.482  84.129  93.858  1.00  4.50           C  
ATOM   3230  O   LYS A 208      98.458  83.792  94.440  1.00  4.50           O  
ATOM   3231  CB  LYS A 208     100.205  83.754  91.299  1.00  4.50           C  
ATOM   3232  CG  LYS A 208     100.930  82.443  91.638  1.00  4.50           C  
ATOM   3233  CD  LYS A 208     102.332  82.728  92.189  1.00  4.50           C  
ATOM   3234  CE  LYS A 208     103.092  81.539  92.744  1.00  4.50           C  
ATOM   3235  NZ  LYS A 208     103.587  80.635  91.687  1.00  4.50           N1+
ATOM   3236  HN  LYS A 208     100.149  86.311  91.436  1.00  4.50           H  
ATOM   3237  HA  LYS A 208      98.363  84.310  92.126  1.00  4.50           H  
ATOM   3238  HB1 LYS A 208      99.503  83.523  90.498  1.00  4.50           H  
ATOM   3239  HB2 LYS A 208     100.965  84.443  90.930  1.00  4.50           H  
ATOM   3240  HG1 LYS A 208     100.355  81.899  92.387  1.00  4.50           H  
ATOM   3241  HG2 LYS A 208     101.016  81.838  90.736  1.00  4.50           H  
ATOM   3242  HD1 LYS A 208     102.926  83.153  91.380  1.00  4.50           H  
ATOM   3243  HD2 LYS A 208     102.231  83.460  92.990  1.00  4.50           H  
ATOM   3244  HE1 LYS A 208     103.944  81.906  93.316  1.00  4.50           H  
ATOM   3245  HE2 LYS A 208     102.428  80.977  93.401  1.00  4.50           H  
ATOM   3246  HZ1 LYS A 208     104.415  80.154  92.036  1.00  4.50           H  
ATOM   3247  HZ2 LYS A 208     102.864  79.930  91.545  1.00  4.50           H  
ATOM   3248  HZ3 LYS A 208     103.827  81.131  90.845  1.00  4.50           H  
ATOM   3249  N   ASN A 209     100.602  84.342  94.530  1.00  4.50           N  
ATOM   3250  CA  ASN A 209     100.775  83.975  95.939  1.00  4.50           C  
ATOM   3251  C   ASN A 209      99.876  84.730  96.905  1.00  4.50           C  
ATOM   3252  O   ASN A 209      99.749  84.291  98.040  1.00  4.50           O  
ATOM   3253  CB  ASN A 209     102.243  84.321  96.305  1.00  4.50           C  
ATOM   3254  CG  ASN A 209     103.265  83.230  96.031  1.00  4.50           C  
ATOM   3255  ND2 ASN A 209     104.535  83.552  96.065  1.00  4.50           N  
ATOM   3256  OD1 ASN A 209     102.938  82.074  95.817  1.00  4.50           O  
ATOM   3257  HN  ASN A 209     101.370  84.770  94.029  1.00  4.50           H  
ATOM   3258  HA  ASN A 209     100.615  82.903  96.057  1.00  4.50           H  
ATOM   3259  HB1 ASN A 209     102.532  85.202  95.732  1.00  4.50           H  
ATOM   3260  HB2 ASN A 209     102.277  84.552  97.370  1.00  4.50           H  
ATOM   3261 1HD2 ASN A 209     104.836  84.518  95.918  1.00  4.50           H  
ATOM   3262 2HD2 ASN A 209     105.200  82.818  95.859  1.00  4.50           H  
ATOM   3263  N   ILE A 210      99.272  85.854  96.519  1.00  4.50           N  
ATOM   3264  CA  ILE A 210      98.294  86.487  97.397  1.00  4.50           C  
ATOM   3265  C   ILE A 210      97.011  85.675  97.339  1.00  4.50           C  
ATOM   3266  O   ILE A 210      96.594  85.131  98.367  1.00  4.50           O  
ATOM   3267  CB  ILE A 210      98.092  87.978  97.022  1.00  4.50           C  
ATOM   3268  CG1 ILE A 210      99.380  88.775  97.340  1.00  4.50           C  
ATOM   3269  CG2 ILE A 210      96.899  88.593  97.784  1.00  4.50           C  
ATOM   3270  CD1 ILE A 210      99.406  90.190  96.743  1.00  4.50           C  
ATOM   3271  HN  ILE A 210      99.366  86.176  95.564  1.00  4.50           H  
ATOM   3272  HA  ILE A 210      98.676  86.443  98.417  1.00  4.50           H  
ATOM   3273  HB  ILE A 210      97.895  88.045  95.952  1.00  4.50           H  
ATOM   3274 1HG1 ILE A 210      99.472  88.859  98.423  1.00  4.50           H  
ATOM   3275 2HG1 ILE A 210     100.231  88.221  96.944  1.00  4.50           H  
ATOM   3276 1HG2 ILE A 210      96.785  89.639  97.498  1.00  4.50           H  
ATOM   3277 2HG2 ILE A 210      97.080  88.528  98.857  1.00  4.50           H  
ATOM   3278 3HG2 ILE A 210      95.989  88.048  97.536  1.00  4.50           H  
ATOM   3279 1HD1 ILE A 210     100.341  90.681  97.012  1.00  4.50           H  
ATOM   3280 2HD1 ILE A 210      98.568  90.766  97.136  1.00  4.50           H  
ATOM   3281 3HD1 ILE A 210      99.327  90.128  95.658  1.00  4.50           H  
ATOM   3282  N   GLY A 211      96.424  85.525  96.143  1.00  4.49           N  
ATOM   3283  CA  GLY A 211      95.120  84.853  96.051  1.00  4.49           C  
ATOM   3284  C   GLY A 211      95.257  83.432  96.530  1.00  4.49           C  
ATOM   3285  O   GLY A 211      94.417  82.977  97.289  1.00  4.49           O  
ATOM   3286  HN  GLY A 211      96.895  85.858  95.304  1.00  4.49           H  
ATOM   3287  HA1 GLY A 211      94.395  85.378  96.673  1.00  4.49           H  
ATOM   3288  HA2 GLY A 211      94.781  84.857  95.015  1.00  4.49           H  
ATOM   3289  N   LEU A 212      96.386  82.809  96.175  1.00  4.58           N  
ATOM   3290  CA  LEU A 212      96.756  81.457  96.530  1.00  4.58           C  
ATOM   3291  C   LEU A 212      97.176  81.244  97.960  1.00  4.58           C  
ATOM   3292  O   LEU A 212      97.097  80.123  98.455  1.00  4.58           O  
ATOM   3293  CB  LEU A 212      97.728  80.799  95.522  1.00  4.58           C  
ATOM   3294  CG  LEU A 212      99.171  80.501  96.014  1.00  4.58           C  
ATOM   3295  CD1 LEU A 212      99.339  79.194  96.807  1.00  4.58           C  
ATOM   3296  CD2 LEU A 212     100.105  80.445  94.818  1.00  4.58           C  
ATOM   3297  HN  LEU A 212      97.016  83.317  95.562  1.00  4.58           H  
ATOM   3298  HA  LEU A 212      95.833  80.887  96.430  1.00  4.58           H  
ATOM   3299  HB1 LEU A 212      97.286  79.852  95.212  1.00  4.58           H  
ATOM   3300  HB2 LEU A 212      97.806  81.463  94.662  1.00  4.58           H  
ATOM   3301  HG  LEU A 212      99.488  81.326  96.652  1.00  4.58           H  
ATOM   3302 1HD1 LEU A 212     100.382  79.080  97.104  1.00  4.58           H  
ATOM   3303 2HD1 LEU A 212      99.045  78.350  96.183  1.00  4.58           H  
ATOM   3304 3HD1 LEU A 212      98.710  79.225  97.697  1.00  4.58           H  
ATOM   3305 1HD2 LEU A 212     101.119  80.236  95.158  1.00  4.58           H  
ATOM   3306 2HD2 LEU A 212     100.087  81.402  94.297  1.00  4.58           H  
ATOM   3307 3HD2 LEU A 212      99.780  79.656  94.139  1.00  4.58           H  
ATOM   3308  N   CYS A 213      97.613  82.297  98.628  1.00  4.62           N  
ATOM   3309  CA  CYS A 213      97.894  82.176 100.029  1.00  4.62           C  
ATOM   3310  C   CYS A 213      96.718  82.618 100.925  1.00  4.62           C  
ATOM   3311  O   CYS A 213      96.791  82.462 102.144  1.00  4.62           O  
ATOM   3312  CB  CYS A 213      99.245  82.790 100.424  1.00  4.62           C  
ATOM   3313  SG  CYS A 213      99.816  82.087 102.003  1.00  4.62           S  
ATOM   3314  HN  CYS A 213      97.686  83.207  98.195  1.00  4.62           H  
ATOM   3315  HA  CYS A 213      98.003  81.106 100.207  1.00  4.62           H  
ATOM   3316  HB1 CYS A 213      99.979  82.575  99.648  1.00  4.62           H  
ATOM   3317  HB2 CYS A 213      99.133  83.869 100.530  1.00  4.62           H  
ATOM   3318  HG  CYS A 213      98.917  82.351 102.961  1.00  4.62           H  
ATOM   3319  N   SER A 214      95.585  83.039 100.342  1.00  4.62           N  
ATOM   3320  CA  SER A 214      94.310  82.473 100.809  1.00  4.62           C  
ATOM   3321  C   SER A 214      94.216  80.998 100.321  1.00  4.62           C  
ATOM   3322  O   SER A 214      94.538  80.085 101.080  1.00  4.62           O  
ATOM   3323  CB  SER A 214      93.123  83.332 100.352  1.00  4.62           C  
ATOM   3324  OG  SER A 214      91.957  82.903 101.022  1.00  4.62           O  
ATOM   3325  HN  SER A 214      95.636  83.307  99.371  1.00  4.62           H  
ATOM   3326  HA  SER A 214      94.323  82.468 101.899  1.00  4.62           H  
ATOM   3327  HB1 SER A 214      93.317  84.378 100.590  1.00  4.62           H  
ATOM   3328  HB2 SER A 214      92.987  83.223  99.276  1.00  4.62           H  
ATOM   3329  HG  SER A 214      91.209  83.425 100.715  1.00  4.62           H  
ATOM   3330  N   THR A 215      93.913  80.751  99.036  1.00  4.57           N  
ATOM   3331  CA  THR A 215      94.073  79.481  98.291  1.00  4.57           C  
ATOM   3332  C   THR A 215      93.828  79.644  96.732  1.00  4.57           C  
ATOM   3333  O   THR A 215      92.806  80.256  96.453  1.00  4.57           O  
ATOM   3334  CB  THR A 215      93.127  78.396  98.856  1.00  4.57           C  
ATOM   3335  CG2 THR A 215      91.632  78.733  98.897  1.00  4.57           C  
ATOM   3336  OG1 THR A 215      93.246  77.212  98.101  1.00  4.57           O  
ATOM   3337  HN  THR A 215      93.683  81.554  98.457  1.00  4.57           H  
ATOM   3338  HA  THR A 215      95.098  79.137  98.434  1.00  4.57           H  
ATOM   3339  HB  THR A 215      93.446  78.174  99.874  1.00  4.57           H  
ATOM   3340  HG1 THR A 215      92.669  77.332  97.340  1.00  4.57           H  
ATOM   3341 1HG2 THR A 215      91.080  77.890  99.314  1.00  4.57           H  
ATOM   3342 2HG2 THR A 215      91.277  78.935  97.887  1.00  4.57           H  
ATOM   3343 3HG2 THR A 215      91.474  79.613  99.520  1.00  4.57           H  
ATOM   3344  N   ASP A 216      94.659  79.156  95.731  1.00  5.07           N  
ATOM   3345  CA  ASP A 216      94.621  79.497  94.233  1.00  5.07           C  
ATOM   3346  C   ASP A 216      95.697  78.967  93.107  1.00  5.07           C  
ATOM   3347  O   ASP A 216      96.512  78.149  93.490  1.00  5.07           O  
ATOM   3348  CB  ASP A 216      94.211  80.963  93.970  1.00  5.07           C  
ATOM   3349  CG  ASP A 216      92.688  81.177  93.851  1.00  5.07           C  
ATOM   3350  OD1 ASP A 216      91.975  80.244  93.403  1.00  5.07           O  
ATOM   3351  OD2 ASP A 216      92.267  82.327  94.111  1.00  5.07           O1-
ATOM   3352  HN  ASP A 216      95.422  78.563  96.016  1.00  5.07           H  
ATOM   3353  HA  ASP A 216      93.719  78.970  93.923  1.00  5.07           H  
ATOM   3354  HB1 ASP A 216      94.580  81.575  94.793  1.00  5.07           H  
ATOM   3355  HB2 ASP A 216      94.676  81.287  93.039  1.00  5.07           H  
ATOM   3356  N   LEU A 217      95.726  79.311  91.743  1.00  4.96           N  
ATOM   3357  CA  LEU A 217      96.185  78.501  90.475  1.00  4.96           C  
ATOM   3358  C   LEU A 217      97.178  79.122  89.250  1.00  4.96           C  
ATOM   3359  O   LEU A 217      97.515  80.289  89.416  1.00  4.96           O  
ATOM   3360  CB  LEU A 217      94.873  78.107  89.751  1.00  4.96           C  
ATOM   3361  CG  LEU A 217      94.011  76.947  90.292  1.00  4.96           C  
ATOM   3362  CD1 LEU A 217      93.257  77.202  91.595  1.00  4.96           C  
ATOM   3363  CD2 LEU A 217      92.973  76.600  89.220  1.00  4.96           C  
ATOM   3364  HN  LEU A 217      95.178  80.125  91.514  1.00  4.96           H  
ATOM   3365  HA  LEU A 217      96.647  77.580  90.830  1.00  4.96           H  
ATOM   3366  HB1 LEU A 217      94.239  78.994  89.745  1.00  4.96           H  
ATOM   3367  HB2 LEU A 217      95.144  77.846  88.728  1.00  4.96           H  
ATOM   3368  HG  LEU A 217      94.656  76.080  90.435  1.00  4.96           H  
ATOM   3369 1HD1 LEU A 217      92.690  76.312  91.868  1.00  4.96           H  
ATOM   3370 2HD1 LEU A 217      92.574  78.041  91.462  1.00  4.96           H  
ATOM   3371 3HD1 LEU A 217      93.968  77.436  92.387  1.00  4.96           H  
ATOM   3372 1HD2 LEU A 217      92.346  75.781  89.572  1.00  4.96           H  
ATOM   3373 2HD2 LEU A 217      93.482  76.299  88.304  1.00  4.96           H  
ATOM   3374 3HD2 LEU A 217      92.351  77.473  89.019  1.00  4.96           H  
ATOM   3375  N   THR A 218      97.675  78.518  88.040  1.00  4.54           N  
ATOM   3376  CA  THR A 218      98.602  79.117  86.820  1.00  4.54           C  
ATOM   3377  C   THR A 218      99.207  78.399  85.382  1.00  4.54           C  
ATOM   3378  O   THR A 218      98.761  77.313  85.107  1.00  4.54           O  
ATOM   3379  CB  THR A 218      99.848  79.862  87.404  1.00  4.54           C  
ATOM   3380  CG2 THR A 218      99.829  81.364  87.121  1.00  4.54           C  
ATOM   3381  OG1 THR A 218     100.111  79.756  88.788  1.00  4.54           O  
ATOM   3382  HN  THR A 218      97.503  77.520  87.990  1.00  4.54           H  
ATOM   3383  HA  THR A 218      97.992  79.936  86.438  1.00  4.54           H  
ATOM   3384  HB  THR A 218     100.721  79.459  86.890  1.00  4.54           H  
ATOM   3385  HG1 THR A 218      99.312  80.068  89.248  1.00  4.54           H  
ATOM   3386 1HG2 THR A 218     100.718  81.826  87.550  1.00  4.54           H  
ATOM   3387 2HG2 THR A 218      98.938  81.807  87.567  1.00  4.54           H  
ATOM   3388 3HG2 THR A 218      99.817  81.531  86.044  1.00  4.54           H  
ATOM   3389  N   GLU A 219     100.171  78.851  84.395  1.00  4.43           N  
ATOM   3390  CA  GLU A 219     100.521  78.407  82.842  1.00  4.43           C  
ATOM   3391  C   GLU A 219     101.999  78.572  82.129  1.00  4.43           C  
ATOM   3392  O   GLU A 219     102.908  78.802  82.923  1.00  4.43           O  
ATOM   3393  CB  GLU A 219      99.507  79.275  82.074  1.00  4.43           C  
ATOM   3394  CG  GLU A 219      99.157  78.719  80.705  1.00  4.43           C  
ATOM   3395  CD  GLU A 219      97.767  79.140  80.224  1.00  4.43           C  
ATOM   3396  OE1 GLU A 219      96.780  78.888  80.952  1.00  4.43           O  
ATOM   3397  OE2 GLU A 219      97.712  79.552  79.045  1.00  4.43           O1-
ATOM   3398  HN  GLU A 219     100.560  79.759  84.602  1.00  4.43           H  
ATOM   3399  HA  GLU A 219     100.216  77.367  82.723  1.00  4.43           H  
ATOM   3400  HB1 GLU A 219      98.593  79.343  82.664  1.00  4.43           H  
ATOM   3401  HB2 GLU A 219      99.932  80.271  81.945  1.00  4.43           H  
ATOM   3402  HG1 GLU A 219      99.895  79.076  79.987  1.00  4.43           H  
ATOM   3403  HG2 GLU A 219      99.192  77.631  80.753  1.00  4.43           H  
ATOM   3404  N   GLY A 220     102.302  78.422  80.753  1.00  4.51           N  
ATOM   3405  CA  GLY A 220     103.615  78.707  79.919  1.00  4.51           C  
ATOM   3406  C   GLY A 220     103.886  78.179  78.459  1.00  4.51           C  
ATOM   3407  O   GLY A 220     103.008  77.605  77.819  1.00  4.51           O  
ATOM   3408  HN  GLY A 220     101.511  78.186  80.173  1.00  4.51           H  
ATOM   3409  HA1 GLY A 220     103.689  79.793  79.855  1.00  4.51           H  
ATOM   3410  HA2 GLY A 220     104.435  78.321  80.525  1.00  4.51           H  
ATOM   3411  N   ARG A 221     105.132  78.396  77.933  1.00  4.47           N  
ATOM   3412  CA  ARG A 221     105.804  77.841  76.683  1.00  4.47           C  
ATOM   3413  C   ARG A 221     106.448  76.458  76.936  1.00  4.47           C  
ATOM   3414  O   ARG A 221     106.447  75.984  78.059  1.00  4.47           O  
ATOM   3415  CB  ARG A 221     106.858  78.857  76.163  1.00  4.47           C  
ATOM   3416  CG  ARG A 221     106.249  80.130  75.536  1.00  4.47           C  
ATOM   3417  CD  ARG A 221     107.275  81.006  74.781  1.00  4.47           C  
ATOM   3418  NE  ARG A 221     108.176  81.742  75.687  1.00  4.47           N1+
ATOM   3419  CZ  ARG A 221     109.179  82.546  75.373  1.00  4.47           C  
ATOM   3420  NH1 ARG A 221     109.783  83.191  76.321  1.00  4.47           N1+
ATOM   3421  NH2 ARG A 221     109.559  82.799  74.153  1.00  4.47           N  
ATOM   3422  HN  ARG A 221     105.747  78.913  78.550  1.00  4.47           H  
ATOM   3423  HA  ARG A 221     105.041  77.723  75.914  1.00  4.47           H  
ATOM   3424  HB1 ARG A 221     107.488  79.156  77.001  1.00  4.47           H  
ATOM   3425  HB2 ARG A 221     107.468  78.361  75.408  1.00  4.47           H  
ATOM   3426  HG1 ARG A 221     105.472  79.829  74.834  1.00  4.47           H  
ATOM   3427  HG2 ARG A 221     105.807  80.728  76.333  1.00  4.47           H  
ATOM   3428  HD1 ARG A 221     107.877  80.362  74.139  1.00  4.47           H  
ATOM   3429  HD2 ARG A 221     106.733  81.726  74.168  1.00  4.47           H  
ATOM   3430  HE  ARG A 221     107.879  81.825  76.652  1.00  4.47           H  
ATOM   3431 1HH1 ARG A 221     109.391  83.202  77.245  1.00  4.47           H  
ATOM   3432 2HH1 ARG A 221     110.309  84.028  76.046  1.00  4.47           H  
ATOM   3433 1HH2 ARG A 221     109.045  82.467  73.365  1.00  4.47           H  
ATOM   3434 2HH2 ARG A 221     110.250  83.545  74.017  1.00  4.47           H  
ATOM   3435  N   ARG A 222     107.031  75.796  75.920  1.00  4.49           N  
ATOM   3436  CA  ARG A 222     107.752  74.490  76.042  1.00  4.49           C  
ATOM   3437  C   ARG A 222     107.070  73.439  76.943  1.00  4.49           C  
ATOM   3438  O   ARG A 222     107.723  72.625  77.598  1.00  4.49           O  
ATOM   3439  CB  ARG A 222     109.223  74.724  76.451  1.00  4.49           C  
ATOM   3440  CG  ARG A 222     110.084  75.340  75.343  1.00  4.49           C  
ATOM   3441  CD  ARG A 222     111.554  75.361  75.788  1.00  4.49           C  
ATOM   3442  NE  ARG A 222     112.468  75.620  74.659  1.00  4.49           N1+
ATOM   3443  CZ  ARG A 222     113.057  74.721  73.882  1.00  4.49           C  
ATOM   3444  NH1 ARG A 222     113.848  75.115  72.924  1.00  4.49           N1+
ATOM   3445  NH2 ARG A 222     112.883  73.434  74.024  1.00  4.49           N  
ATOM   3446  HN  ARG A 222     106.978  76.227  75.010  1.00  4.49           H  
ATOM   3447  HA  ARG A 222     107.779  74.062  75.040  1.00  4.49           H  
ATOM   3448  HB1 ARG A 222     109.238  75.395  77.310  1.00  4.49           H  
ATOM   3449  HB2 ARG A 222     109.658  73.765  76.731  1.00  4.49           H  
ATOM   3450  HG1 ARG A 222     109.988  74.745  74.435  1.00  4.49           H  
ATOM   3451  HG2 ARG A 222     109.749  76.359  75.147  1.00  4.49           H  
ATOM   3452  HD1 ARG A 222     111.685  76.145  76.534  1.00  4.49           H  
ATOM   3453  HD2 ARG A 222     111.803  74.395  76.228  1.00  4.49           H  
ATOM   3454  HE  ARG A 222     112.689  76.584  74.468  1.00  4.49           H  
ATOM   3455 1HH1 ARG A 222     114.027  76.093  72.774  1.00  4.49           H  
ATOM   3456 2HH1 ARG A 222     114.308  74.443  72.338  1.00  4.49           H  
ATOM   3457 1HH2 ARG A 222     112.310  73.092  74.774  1.00  4.49           H  
ATOM   3458 2HH2 ARG A 222     113.342  72.785  73.407  1.00  4.49           H  
ATOM   3459  N   GLY A 223     105.743  73.450  76.964  1.00  4.54           N  
ATOM   3460  CA  GLY A 223     104.965  72.581  77.826  1.00  4.54           C  
ATOM   3461  C   GLY A 223     105.334  72.657  79.303  1.00  4.54           C  
ATOM   3462  O   GLY A 223     105.501  73.734  79.882  1.00  4.54           O  
ATOM   3463  HN  GLY A 223     105.261  74.172  76.459  1.00  4.54           H  
ATOM   3464  HA1 GLY A 223     103.914  72.853  77.724  1.00  4.54           H  
ATOM   3465  HA2 GLY A 223     105.109  71.553  77.492  1.00  4.54           H  
ATOM   3466  N   LYS A 224     105.499  71.483  79.919  1.00  4.54           N  
ATOM   3467  CA  LYS A 224     105.934  71.391  81.313  1.00  4.54           C  
ATOM   3468  C   LYS A 224     107.252  72.121  81.598  1.00  4.54           C  
ATOM   3469  O   LYS A 224     107.472  72.538  82.738  1.00  4.54           O  
ATOM   3470  CB  LYS A 224     105.918  69.936  81.814  1.00  4.54           C  
ATOM   3471  CG  LYS A 224     104.470  69.413  81.905  1.00  4.54           C  
ATOM   3472  CD  LYS A 224     104.357  68.079  82.655  1.00  4.54           C  
ATOM   3473  CE  LYS A 224     102.872  67.721  82.843  1.00  4.54           C  
ATOM   3474  NZ  LYS A 224     102.664  66.730  83.929  1.00  4.54           N1+
ATOM   3475  HN  LYS A 224     105.425  70.641  79.367  1.00  4.54           H  
ATOM   3476  HA  LYS A 224     105.175  71.913  81.895  1.00  4.54           H  
ATOM   3477  HB1 LYS A 224     106.482  69.312  81.121  1.00  4.54           H  
ATOM   3478  HB2 LYS A 224     106.378  69.891  82.801  1.00  4.54           H  
ATOM   3479  HG1 LYS A 224     103.865  70.156  82.426  1.00  4.54           H  
ATOM   3480  HG2 LYS A 224     104.087  69.276  80.894  1.00  4.54           H  
ATOM   3481  HD1 LYS A 224     104.849  67.296  82.079  1.00  4.54           H  
ATOM   3482  HD2 LYS A 224     104.835  68.169  83.630  1.00  4.54           H  
ATOM   3483  HE1 LYS A 224     102.321  68.629  83.087  1.00  4.54           H  
ATOM   3484  HE2 LYS A 224     102.491  67.304  81.911  1.00  4.54           H  
ATOM   3485  HZ1 LYS A 224     101.680  66.503  84.011  1.00  4.54           H  
ATOM   3486  HZ2 LYS A 224     103.181  65.877  83.757  1.00  4.54           H  
ATOM   3487  HZ3 LYS A 224     102.961  67.120  84.821  1.00  4.54           H  
ATOM   3488  N   LEU A 225     108.071  72.382  80.581  1.00  4.31           N  
ATOM   3489  CA  LEU A 225     109.335  73.088  80.740  1.00  4.31           C  
ATOM   3490  C   LEU A 225     109.261  74.621  80.784  1.00  4.31           C  
ATOM   3491  O   LEU A 225     110.298  75.261  81.007  1.00  4.31           O  
ATOM   3492  CB  LEU A 225     110.363  72.572  79.713  1.00  4.31           C  
ATOM   3493  CG  LEU A 225     110.634  71.052  79.768  1.00  4.31           C  
ATOM   3494  CD1 LEU A 225     111.698  70.695  78.730  1.00  4.31           C  
ATOM   3495  CD2 LEU A 225     111.124  70.584  81.142  1.00  4.31           C  
ATOM   3496  HN  LEU A 225     107.805  72.102  79.644  1.00  4.31           H  
ATOM   3497  HA  LEU A 225     109.718  72.786  81.715  1.00  4.31           H  
ATOM   3498  HB1 LEU A 225     109.995  72.814  78.716  1.00  4.31           H  
ATOM   3499  HB2 LEU A 225     111.306  73.090  79.889  1.00  4.31           H  
ATOM   3500  HG  LEU A 225     109.713  70.522  79.524  1.00  4.31           H  
ATOM   3501 1HD1 LEU A 225     111.894  69.623  78.764  1.00  4.31           H  
ATOM   3502 2HD1 LEU A 225     112.617  71.239  78.949  1.00  4.31           H  
ATOM   3503 3HD1 LEU A 225     111.343  70.968  77.736  1.00  4.31           H  
ATOM   3504 1HD2 LEU A 225     111.297  69.508  81.119  1.00  4.31           H  
ATOM   3505 2HD2 LEU A 225     110.370  70.814  81.895  1.00  4.31           H  
ATOM   3506 3HD2 LEU A 225     112.054  71.096  81.391  1.00  4.31           H  
ATOM   3507  N   SER A 226     108.064  75.213  80.698  1.00  4.30           N  
ATOM   3508  CA  SER A 226     107.832  76.559  81.252  1.00  4.30           C  
ATOM   3509  C   SER A 226     106.852  76.581  82.421  1.00  4.30           C  
ATOM   3510  O   SER A 226     106.355  77.646  82.787  1.00  4.30           O  
ATOM   3511  CB  SER A 226     107.420  77.552  80.171  1.00  4.30           C  
ATOM   3512  OG  SER A 226     107.566  78.891  80.584  1.00  4.30           O  
ATOM   3513  HN  SER A 226     107.259  74.684  80.368  1.00  4.30           H  
ATOM   3514  HA  SER A 226     108.789  76.904  81.642  1.00  4.30           H  
ATOM   3515  HB1 SER A 226     108.042  77.388  79.291  1.00  4.30           H  
ATOM   3516  HB2 SER A 226     106.375  77.377  79.916  1.00  4.30           H  
ATOM   3517  HG  SER A 226     107.132  78.970  81.450  1.00  4.30           H  
ATOM   3518  N   ILE A 227     106.572  75.413  83.004  1.00  4.29           N  
ATOM   3519  CA  ILE A 227     105.747  75.310  84.203  1.00  4.29           C  
ATOM   3520  C   ILE A 227     106.633  75.025  85.416  1.00  4.29           C  
ATOM   3521  O   ILE A 227     106.521  75.713  86.431  1.00  4.29           O  
ATOM   3522  CB  ILE A 227     104.634  74.245  84.014  1.00  4.29           C  
ATOM   3523  CG1 ILE A 227     103.646  74.715  82.917  1.00  4.29           C  
ATOM   3524  CG2 ILE A 227     103.892  73.934  85.332  1.00  4.29           C  
ATOM   3525  CD1 ILE A 227     102.532  73.716  82.570  1.00  4.29           C  
ATOM   3526  HN  ILE A 227     107.014  74.576  82.650  1.00  4.29           H  
ATOM   3527  HA  ILE A 227     105.264  76.274  84.361  1.00  4.29           H  
ATOM   3528  HB  ILE A 227     105.105  73.325  83.669  1.00  4.29           H  
ATOM   3529 1HG1 ILE A 227     103.177  75.638  83.258  1.00  4.29           H  
ATOM   3530 2HG1 ILE A 227     104.218  74.911  82.010  1.00  4.29           H  
ATOM   3531 1HG2 ILE A 227     103.123  73.184  85.148  1.00  4.29           H  
ATOM   3532 2HG2 ILE A 227     103.427  74.844  85.711  1.00  4.29           H  
ATOM   3533 3HG2 ILE A 227     104.601  73.554  86.068  1.00  4.29           H  
ATOM   3534 1HD1 ILE A 227     101.894  74.138  81.793  1.00  4.29           H  
ATOM   3535 2HD1 ILE A 227     101.935  73.513  83.459  1.00  4.29           H  
ATOM   3536 3HD1 ILE A 227     102.975  72.787  82.211  1.00  4.29           H  
ATOM   3537  N   MET A 228     107.515  74.025  85.324  1.00  4.31           N  
ATOM   3538  CA  MET A 228     108.355  73.609  86.446  1.00  4.31           C  
ATOM   3539  C   MET A 228     109.165  74.783  87.018  1.00  4.31           C  
ATOM   3540  O   MET A 228     108.987  75.208  88.169  1.00  4.31           O  
ATOM   3541  CB  MET A 228     109.233  72.424  86.012  1.00  4.31           C  
ATOM   3542  CG  MET A 228     110.085  71.894  87.171  1.00  4.31           C  
ATOM   3543  SD  MET A 228     110.849  70.278  86.875  1.00  4.31           S  
ATOM   3544  CE  MET A 228     111.957  70.643  85.486  1.00  4.31           C  
ATOM   3545  HN  MET A 228     107.539  73.480  84.469  1.00  4.31           H  
ATOM   3546  HA  MET A 228     107.693  73.253  87.236  1.00  4.31           H  
ATOM   3547  HB1 MET A 228     108.590  71.622  85.651  1.00  4.31           H  
ATOM   3548  HB2 MET A 228     109.894  72.750  85.209  1.00  4.31           H  
ATOM   3549  HG1 MET A 228     110.880  72.614  87.365  1.00  4.31           H  
ATOM   3550  HG2 MET A 228     109.447  71.811  88.051  1.00  4.31           H  
ATOM   3551  HE1 MET A 228     112.491  69.737  85.199  1.00  4.31           H  
ATOM   3552  HE2 MET A 228     112.674  71.408  85.784  1.00  4.31           H  
ATOM   3553  HE3 MET A 228     111.373  71.003  84.639  1.00  4.31           H  
ATOM   3554  N   ARG A 229     109.972  75.392  86.149  1.00  4.40           N  
ATOM   3555  CA  ARG A 229     110.452  76.756  86.348  1.00  4.40           C  
ATOM   3556  C   ARG A 229     109.284  77.706  86.165  1.00  4.40           C  
ATOM   3557  O   ARG A 229     108.572  77.606  85.171  1.00  4.40           O  
ATOM   3558  CB  ARG A 229     111.539  77.088  85.311  1.00  4.40           C  
ATOM   3559  CG  ARG A 229     112.752  76.136  85.327  1.00  4.40           C  
ATOM   3560  CD  ARG A 229     113.780  76.498  84.241  1.00  4.40           C  
ATOM   3561  NE  ARG A 229     113.163  76.491  82.897  1.00  4.40           N1+
ATOM   3562  CZ  ARG A 229     113.101  77.498  82.043  1.00  4.40           C  
ATOM   3563  NH1 ARG A 229     112.222  77.473  81.080  1.00  4.40           N1+
ATOM   3564  NH2 ARG A 229     113.887  78.537  82.129  1.00  4.40           N  
ATOM   3565  HN  ARG A 229     109.986  75.028  85.210  1.00  4.40           H  
ATOM   3566  HA  ARG A 229     110.858  76.861  87.354  1.00  4.40           H  
ATOM   3567  HB1 ARG A 229     111.087  77.047  84.320  1.00  4.40           H  
ATOM   3568  HB2 ARG A 229     111.897  78.099  85.506  1.00  4.40           H  
ATOM   3569  HG1 ARG A 229     113.234  76.196  86.303  1.00  4.40           H  
ATOM   3570  HG2 ARG A 229     112.403  75.118  85.156  1.00  4.40           H  
ATOM   3571  HD1 ARG A 229     114.177  77.493  84.445  1.00  4.40           H  
ATOM   3572  HD2 ARG A 229     114.592  75.771  84.263  1.00  4.40           H  
ATOM   3573  HE  ARG A 229     112.605  75.684  82.665  1.00  4.40           H  
ATOM   3574 1HH1 ARG A 229     111.559  76.702  81.046  1.00  4.40           H  
ATOM   3575 2HH1 ARG A 229     112.065  78.283  80.510  1.00  4.40           H  
ATOM   3576 1HH2 ARG A 229     114.596  78.551  82.842  1.00  4.40           H  
ATOM   3577 2HH2 ARG A 229     113.868  79.249  81.422  1.00  4.40           H  
ATOM   3578  N   GLY A 230     109.092  78.613  87.113  1.00  4.53           N  
ATOM   3579  CA  GLY A 230     107.974  79.550  87.083  1.00  4.53           C  
ATOM   3580  C   GLY A 230     106.912  79.281  88.138  1.00  4.53           C  
ATOM   3581  O   GLY A 230     106.484  80.194  88.829  1.00  4.53           O  
ATOM   3582  HN  GLY A 230     109.786  78.703  87.841  1.00  4.53           H  
ATOM   3583  HA1 GLY A 230     108.365  80.555  87.239  1.00  4.53           H  
ATOM   3584  HA2 GLY A 230     107.504  79.491  86.101  1.00  4.53           H  
ATOM   3585  N   LYS A 231     106.567  78.020  88.389  1.00  4.56           N  
ATOM   3586  CA  LYS A 231     105.994  77.650  89.699  1.00  4.56           C  
ATOM   3587  C   LYS A 231     107.079  77.455  90.750  1.00  4.56           C  
ATOM   3588  O   LYS A 231     106.827  77.514  91.945  1.00  4.56           O  
ATOM   3589  CB  LYS A 231     105.182  76.362  89.546  1.00  4.56           C  
ATOM   3590  CG  LYS A 231     103.814  76.552  88.884  1.00  4.56           C  
ATOM   3591  CD  LYS A 231     103.781  77.336  87.567  1.00  4.56           C  
ATOM   3592  CE  LYS A 231     102.439  77.163  86.868  1.00  4.56           C  
ATOM   3593  NZ  LYS A 231     102.540  77.478  85.430  1.00  4.56           N1+
ATOM   3594  HN  LYS A 231     106.843  77.282  87.743  1.00  4.56           H  
ATOM   3595  HA  LYS A 231     105.327  78.447  90.028  1.00  4.56           H  
ATOM   3596  HB1 LYS A 231     105.760  75.665  88.940  1.00  4.56           H  
ATOM   3597  HB2 LYS A 231     105.025  75.938  90.538  1.00  4.56           H  
ATOM   3598  HG1 LYS A 231     103.404  75.562  88.687  1.00  4.56           H  
ATOM   3599  HG2 LYS A 231     103.175  77.076  89.595  1.00  4.56           H  
ATOM   3600  HD1 LYS A 231     103.941  78.394  87.777  1.00  4.56           H  
ATOM   3601  HD2 LYS A 231     104.574  76.971  86.914  1.00  4.56           H  
ATOM   3602  HE1 LYS A 231     102.109  76.130  86.983  1.00  4.56           H  
ATOM   3603  HE2 LYS A 231     101.711  77.831  87.328  1.00  4.56           H  
ATOM   3604  HZ1 LYS A 231     101.639  77.346  84.988  1.00  4.56           H  
ATOM   3605  HZ2 LYS A 231     102.825  78.435  85.260  1.00  4.56           H  
ATOM   3606  HZ3 LYS A 231     103.218  76.893  84.962  1.00  4.56           H  
ATOM   3607  N   LYS A 232     108.319  77.334  90.277  1.00  4.61           N  
ATOM   3608  CA  LYS A 232     109.512  77.734  91.017  1.00  4.61           C  
ATOM   3609  C   LYS A 232     110.254  78.842  90.256  1.00  4.61           C  
ATOM   3610  O   LYS A 232     111.390  78.682  89.828  1.00  4.61           O  
ATOM   3611  CB  LYS A 232     110.350  76.480  91.343  1.00  4.61           C  
ATOM   3612  CG  LYS A 232     109.557  75.528  92.262  1.00  4.61           C  
ATOM   3613  CD  LYS A 232     110.260  74.192  92.519  1.00  4.61           C  
ATOM   3614  CE  LYS A 232     109.313  73.318  93.353  1.00  4.61           C  
ATOM   3615  NZ  LYS A 232     109.823  71.936  93.518  1.00  4.61           N1+
ATOM   3616  HN  LYS A 232     108.422  77.031  89.318  1.00  4.61           H  
ATOM   3617  HA  LYS A 232     109.179  78.158  91.965  1.00  4.61           H  
ATOM   3618  HB1 LYS A 232     110.597  75.962  90.416  1.00  4.61           H  
ATOM   3619  HB2 LYS A 232     111.268  76.783  91.846  1.00  4.61           H  
ATOM   3620  HG1 LYS A 232     109.402  76.025  93.220  1.00  4.61           H  
ATOM   3621  HG2 LYS A 232     108.592  75.325  91.797  1.00  4.61           H  
ATOM   3622  HD1 LYS A 232     110.480  73.700  91.571  1.00  4.61           H  
ATOM   3623  HD2 LYS A 232     111.188  74.360  93.066  1.00  4.61           H  
ATOM   3624  HE1 LYS A 232     109.197  73.769  94.339  1.00  4.61           H  
ATOM   3625  HE2 LYS A 232     108.344  73.277  92.855  1.00  4.61           H  
ATOM   3626  HZ1 LYS A 232     109.166  71.381  94.054  1.00  4.61           H  
ATOM   3627  HZ2 LYS A 232     109.950  71.493  92.616  1.00  4.61           H  
ATOM   3628  HZ3 LYS A 232     110.709  71.939  94.006  1.00  4.61           H  
ATOM   3629  N   LEU A 233     109.529  79.926  89.972  1.00  4.46           N  
ATOM   3630  CA  LEU A 233     110.070  81.275  89.741  1.00  4.46           C  
ATOM   3631  C   LEU A 233     109.116  82.351  90.302  1.00  4.46           C  
ATOM   3632  O   LEU A 233     109.523  83.486  90.487  1.00  4.46           O  
ATOM   3633  CB  LEU A 233     110.472  81.561  88.278  1.00  4.46           C  
ATOM   3634  CG  LEU A 233     111.659  82.535  88.134  1.00  4.46           C  
ATOM   3635  CD1 LEU A 233     112.986  81.881  88.535  1.00  4.46           C  
ATOM   3636  CD2 LEU A 233     111.790  82.966  86.669  1.00  4.46           C  
ATOM   3637  HN  LEU A 233     108.573  79.913  90.296  1.00  4.46           H  
ATOM   3638  HA  LEU A 233     110.986  81.342  90.328  1.00  4.46           H  
ATOM   3639  HB1 LEU A 233     110.744  80.617  87.806  1.00  4.46           H  
ATOM   3640  HB2 LEU A 233     109.612  81.990  87.764  1.00  4.46           H  
ATOM   3641  HG  LEU A 233     111.485  83.413  88.756  1.00  4.46           H  
ATOM   3642 1HD1 LEU A 233     113.796  82.601  88.419  1.00  4.46           H  
ATOM   3643 2HD1 LEU A 233     113.174  81.018  87.897  1.00  4.46           H  
ATOM   3644 3HD1 LEU A 233     112.933  81.559  89.575  1.00  4.46           H  
ATOM   3645 1HD2 LEU A 233     112.629  83.654  86.566  1.00  4.46           H  
ATOM   3646 2HD2 LEU A 233     110.872  83.462  86.352  1.00  4.46           H  
ATOM   3647 3HD2 LEU A 233     111.962  82.089  86.046  1.00  4.46           H  
ATOM   3648  N   GLU A 234     107.922  81.925  90.696  1.00  4.44           N  
ATOM   3649  CA  GLU A 234     107.318  82.322  91.963  1.00  4.44           C  
ATOM   3650  C   GLU A 234     107.178  81.105  92.858  1.00  4.44           C  
ATOM   3651  O   GLU A 234     106.216  80.346  92.683  1.00  4.44           O  
ATOM   3652  CB  GLU A 234     106.063  83.147  91.740  1.00  4.44           C  
ATOM   3653  CG  GLU A 234     105.533  83.775  93.038  1.00  4.44           C  
ATOM   3654  CD  GLU A 234     106.371  84.918  93.638  1.00  4.44           C  
ATOM   3655  OE1 GLU A 234     107.489  85.170  93.144  1.00  4.44           O  
ATOM   3656  OE2 GLU A 234     105.873  85.531  94.611  1.00  4.44           O1-
ATOM   3657  HN  GLU A 234     107.542  81.096  90.276  1.00  4.44           H  
ATOM   3658  HA  GLU A 234     108.036  82.981  92.452  1.00  4.44           H  
ATOM   3659  HB1 GLU A 234     106.291  83.945  91.033  1.00  4.44           H  
ATOM   3660  HB2 GLU A 234     105.290  82.501  91.323  1.00  4.44           H  
ATOM   3661  HG1 GLU A 234     104.536  84.167  92.834  1.00  4.44           H  
ATOM   3662  HG2 GLU A 234     105.467  82.985  93.786  1.00  4.44           H  
ATOM   3663  N   PRO A 235     108.177  80.847  93.727  1.00  4.43           N  
ATOM   3664  CA  PRO A 235     108.093  79.838  94.767  1.00  4.43           C  
ATOM   3665  C   PRO A 235     107.112  80.308  95.862  1.00  4.43           C  
ATOM   3666  O   PRO A 235     106.343  81.250  95.678  1.00  4.43           O  
ATOM   3667  CB  PRO A 235     109.537  79.663  95.255  1.00  4.43           C  
ATOM   3668  CG  PRO A 235     110.107  81.072  95.139  1.00  4.43           C  
ATOM   3669  CD  PRO A 235     109.409  81.621  93.896  1.00  4.43           C  
ATOM   3670  HA  PRO A 235     107.738  78.901  94.338  1.00  4.43           H  
ATOM   3671  HB1 PRO A 235     109.563  79.313  96.287  1.00  4.43           H  
ATOM   3672  HB2 PRO A 235     110.084  78.965  94.621  1.00  4.43           H  
ATOM   3673  HG1 PRO A 235     109.865  81.667  96.020  1.00  4.43           H  
ATOM   3674  HG2 PRO A 235     111.188  81.048  95.003  1.00  4.43           H  
ATOM   3675  HD1 PRO A 235     109.173  82.676  94.033  1.00  4.43           H  
ATOM   3676  HD2 PRO A 235     110.050  81.502  93.022  1.00  4.43           H  
ATOM   3677  N   CYS A 236     107.108  79.613  97.000  1.00  4.45           N  
ATOM   3678  CA  CYS A 236     106.137  79.733  98.103  1.00  4.45           C  
ATOM   3679  C   CYS A 236     104.772  79.091  97.789  1.00  4.45           C  
ATOM   3680  O   CYS A 236     104.100  78.515  98.651  1.00  4.45           O  
ATOM   3681  CB  CYS A 236     105.988  81.178  98.619  1.00  4.45           C  
ATOM   3682  SG  CYS A 236     107.602  81.983  98.852  1.00  4.45           S  
ATOM   3683  HN  CYS A 236     107.760  78.852  97.074  1.00  4.45           H  
ATOM   3684  HA  CYS A 236     106.553  79.161  98.932  1.00  4.45           H  
ATOM   3685  HB1 CYS A 236     105.409  81.752  97.896  1.00  4.45           H  
ATOM   3686  HB2 CYS A 236     105.462  81.159  99.574  1.00  4.45           H  
ATOM   3687  HG  CYS A 236     108.322  81.291  99.745  1.00  4.45           H  
ATOM   3688  N   ASP A 237     104.447  79.138  96.505  1.00  4.43           N  
ATOM   3689  CA  ASP A 237     103.558  78.283  95.747  1.00  4.43           C  
ATOM   3690  C   ASP A 237     103.653  76.775  95.990  1.00  4.43           C  
ATOM   3691  O   ASP A 237     104.566  76.276  96.648  1.00  4.43           O  
ATOM   3692  CB  ASP A 237     103.901  78.545  94.262  1.00  4.43           C  
ATOM   3693  CG  ASP A 237     102.892  78.032  93.214  1.00  4.43           C  
ATOM   3694  OD1 ASP A 237     103.032  76.886  92.739  1.00  4.43           O  
ATOM   3695  OD2 ASP A 237     101.997  78.804  92.814  1.00  4.43           O1-
ATOM   3696  HN  ASP A 237     104.979  79.797  95.951  1.00  4.43           H  
ATOM   3697  HA  ASP A 237     102.531  78.601  95.928  1.00  4.43           H  
ATOM   3698  HB1 ASP A 237     103.994  79.623  94.130  1.00  4.43           H  
ATOM   3699  HB2 ASP A 237     104.860  78.070  94.056  1.00  4.43           H  
ATOM   3700  N   ARG A 238     102.691  76.037  95.419  1.00  4.22           N  
ATOM   3701  CA  ARG A 238     102.453  74.625  95.726  1.00  4.22           C  
ATOM   3702  C   ARG A 238     102.216  73.673  94.537  1.00  4.22           C  
ATOM   3703  O   ARG A 238     101.993  72.483  94.740  1.00  4.22           O  
ATOM   3704  CB  ARG A 238     101.378  74.480  96.825  1.00  4.22           C  
ATOM   3705  CG  ARG A 238     101.709  75.388  98.017  1.00  4.22           C  
ATOM   3706  CD  ARG A 238     100.780  75.306  99.218  1.00  4.22           C  
ATOM   3707  NE  ARG A 238     101.168  76.408 100.118  1.00  4.22           N1+
ATOM   3708  CZ  ARG A 238     100.375  77.298 100.680  1.00  4.22           C  
ATOM   3709  NH1 ARG A 238     100.890  78.412 101.117  1.00  4.22           N1+
ATOM   3710  NH2 ARG A 238      99.089  77.126 100.792  1.00  4.22           N  
ATOM   3711  HN  ARG A 238     102.068  76.497  94.769  1.00  4.22           H  
ATOM   3712  HA  ARG A 238     103.377  74.276  96.187  1.00  4.22           H  
ATOM   3713  HB1 ARG A 238     100.407  74.762  96.417  1.00  4.22           H  
ATOM   3714  HB2 ARG A 238     101.345  73.444  97.161  1.00  4.22           H  
ATOM   3715  HG1 ARG A 238     102.712  75.132  98.358  1.00  4.22           H  
ATOM   3716  HG2 ARG A 238     101.697  76.418  97.660  1.00  4.22           H  
ATOM   3717  HD1 ARG A 238      99.744  75.424  98.902  1.00  4.22           H  
ATOM   3718  HD2 ARG A 238     100.899  74.347  99.722  1.00  4.22           H  
ATOM   3719  HE  ARG A 238     102.149  76.649 100.104  1.00  4.22           H  
ATOM   3720 1HH1 ARG A 238     101.864  78.599 100.944  1.00  4.22           H  
ATOM   3721 2HH1 ARG A 238     100.302  79.133 101.500  1.00  4.22           H  
ATOM   3722 1HH2 ARG A 238      98.678  76.302 100.393  1.00  4.22           H  
ATOM   3723 2HH2 ARG A 238      98.514  77.864 101.158  1.00  4.22           H  
ATOM   3724  N   VAL A 239     102.422  74.177  93.323  1.00  4.18           N  
ATOM   3725  CA  VAL A 239     103.088  73.447  92.240  1.00  4.18           C  
ATOM   3726  C   VAL A 239     102.361  72.230  91.631  1.00  4.18           C  
ATOM   3727  O   VAL A 239     102.885  71.115  91.705  1.00  4.18           O  
ATOM   3728  CB  VAL A 239     104.586  73.172  92.568  1.00  4.18           C  
ATOM   3729  CG1 VAL A 239     105.404  72.852  91.300  1.00  4.18           C  
ATOM   3730  CG2 VAL A 239     105.300  74.364  93.233  1.00  4.18           C  
ATOM   3731  HN  VAL A 239     102.548  75.184  93.285  1.00  4.18           H  
ATOM   3732  HA  VAL A 239     103.126  74.167  91.422  1.00  4.18           H  
ATOM   3733  HB  VAL A 239     104.642  72.316  93.241  1.00  4.18           H  
ATOM   3734 1HG1 VAL A 239     106.443  72.667  91.574  1.00  4.18           H  
ATOM   3735 2HG1 VAL A 239     105.355  73.697  90.613  1.00  4.18           H  
ATOM   3736 3HG1 VAL A 239     104.993  71.966  90.816  1.00  4.18           H  
ATOM   3737 1HG2 VAL A 239     106.339  74.101  93.433  1.00  4.18           H  
ATOM   3738 2HG2 VAL A 239     104.801  74.610  94.171  1.00  4.18           H  
ATOM   3739 3HG2 VAL A 239     105.266  75.226  92.567  1.00  4.18           H  
ATOM   3740  N   LEU A 240     101.227  72.422  90.921  1.00  4.10           N  
ATOM   3741  CA  LEU A 240     100.576  71.288  90.239  1.00  4.10           C  
ATOM   3742  C   LEU A 240      99.917  71.447  88.857  1.00  4.10           C  
ATOM   3743  O   LEU A 240      99.203  72.390  88.656  1.00  4.10           O  
ATOM   3744  CB  LEU A 240      99.532  70.681  91.220  1.00  4.10           C  
ATOM   3745  CG  LEU A 240      99.542  69.148  91.404  1.00  4.10           C  
ATOM   3746  CD1 LEU A 240      98.352  68.745  92.282  1.00  4.10           C  
ATOM   3747  CD2 LEU A 240      99.444  68.346  90.101  1.00  4.10           C  
ATOM   3748  HN  LEU A 240     100.683  73.266  91.041  1.00  4.10           H  
ATOM   3749  HA  LEU A 240     101.349  70.529  90.117  1.00  4.10           H  
ATOM   3750  HB1 LEU A 240      99.703  71.129  92.199  1.00  4.10           H  
ATOM   3751  HB2 LEU A 240      98.542  70.961  90.859  1.00  4.10           H  
ATOM   3752  HG  LEU A 240     100.462  68.866  91.916  1.00  4.10           H  
ATOM   3753 1HD1 LEU A 240      98.350  67.664  92.418  1.00  4.10           H  
ATOM   3754 2HD1 LEU A 240      97.424  69.052  91.800  1.00  4.10           H  
ATOM   3755 3HD1 LEU A 240      98.435  69.233  93.253  1.00  4.10           H  
ATOM   3756 1HD2 LEU A 240      99.458  67.280  90.328  1.00  4.10           H  
ATOM   3757 2HD2 LEU A 240     100.289  68.591  89.458  1.00  4.10           H  
ATOM   3758 3HD2 LEU A 240      98.515  68.596  89.589  1.00  4.10           H  
ATOM   3759  N   PHE A 241     100.091  70.495  87.929  1.00  4.14           N  
ATOM   3760  CA  PHE A 241      99.816  70.522  86.466  1.00  4.14           C  
ATOM   3761  C   PHE A 241      98.434  70.922  85.881  1.00  4.14           C  
ATOM   3762  O   PHE A 241      97.436  70.990  86.586  1.00  4.14           O  
ATOM   3763  CB  PHE A 241     100.253  69.152  85.916  1.00  4.14           C  
ATOM   3764  CG  PHE A 241     101.689  68.770  86.220  1.00  4.14           C  
ATOM   3765  CD1 PHE A 241     101.973  67.608  86.961  1.00  4.14           C  
ATOM   3766  CD2 PHE A 241     102.746  69.573  85.747  1.00  4.14           C  
ATOM   3767  CE1 PHE A 241     103.307  67.249  87.223  1.00  4.14           C  
ATOM   3768  CE2 PHE A 241     104.079  69.220  86.022  1.00  4.14           C  
ATOM   3769  CZ  PHE A 241     104.359  68.054  86.755  1.00  4.14           C  
ATOM   3770  HN  PHE A 241     100.571  69.673  88.259  1.00  4.14           H  
ATOM   3771  HA  PHE A 241     100.524  71.239  86.052  1.00  4.14           H  
ATOM   3772  HB1 PHE A 241      99.602  68.391  86.347  1.00  4.14           H  
ATOM   3773  HB2 PHE A 241     100.129  69.167  84.833  1.00  4.14           H  
ATOM   3774  HD1 PHE A 241     101.159  66.986  87.332  1.00  4.14           H  
ATOM   3775  HD2 PHE A 241     102.530  70.470  85.167  1.00  4.14           H  
ATOM   3776  HE1 PHE A 241     103.525  66.344  87.790  1.00  4.14           H  
ATOM   3777  HE2 PHE A 241     104.894  69.850  85.667  1.00  4.14           H  
ATOM   3778  HZ  PHE A 241     105.392  67.774  86.960  1.00  4.14           H  
ATOM   3779  N   SER A 242      98.467  71.141  84.550  1.00  4.07           N  
ATOM   3780  CA  SER A 242      97.469  70.923  83.478  1.00  4.07           C  
ATOM   3781  C   SER A 242      97.816  69.715  82.602  1.00  4.07           C  
ATOM   3782  O   SER A 242      98.862  69.070  82.752  1.00  4.07           O  
ATOM   3783  CB  SER A 242      97.501  72.139  82.527  1.00  4.07           C  
ATOM   3784  OG  SER A 242      98.822  72.431  82.109  1.00  4.07           O  
ATOM   3785  HN  SER A 242      99.376  71.309  84.159  1.00  4.07           H  
ATOM   3786  HA  SER A 242      96.474  70.805  83.907  1.00  4.07           H  
ATOM   3787  HB1 SER A 242      96.892  71.920  81.650  1.00  4.07           H  
ATOM   3788  HB2 SER A 242      97.093  73.006  83.046  1.00  4.07           H  
ATOM   3789  HG  SER A 242      98.907  73.398  82.150  1.00  4.07           H  
ATOM   3790  N   VAL A 243      96.982  69.484  81.588  1.00  4.29           N  
ATOM   3791  CA  VAL A 243      97.271  68.615  80.443  1.00  4.29           C  
ATOM   3792  C   VAL A 243      96.759  69.248  79.145  1.00  4.29           C  
ATOM   3793  O   VAL A 243      96.457  70.441  79.117  1.00  4.29           O  
ATOM   3794  CB  VAL A 243      96.677  67.196  80.678  1.00  4.29           C  
ATOM   3795  CG1 VAL A 243      97.248  66.513  81.929  1.00  4.29           C  
ATOM   3796  CG2 VAL A 243      95.145  67.175  80.786  1.00  4.29           C  
ATOM   3797  HN  VAL A 243      96.171  70.079  81.499  1.00  4.29           H  
ATOM   3798  HA  VAL A 243      98.354  68.516  80.363  1.00  4.29           H  
ATOM   3799  HB  VAL A 243      96.951  66.583  79.819  1.00  4.29           H  
ATOM   3800 1HG1 VAL A 243      96.798  65.527  82.043  1.00  4.29           H  
ATOM   3801 2HG1 VAL A 243      97.024  67.118  82.808  1.00  4.29           H  
ATOM   3802 3HG1 VAL A 243      98.328  66.409  81.826  1.00  4.29           H  
ATOM   3803 1HG2 VAL A 243      94.806  66.152  80.949  1.00  4.29           H  
ATOM   3804 2HG2 VAL A 243      94.710  67.559  79.863  1.00  4.29           H  
ATOM   3805 3HG2 VAL A 243      94.831  67.799  81.622  1.00  4.29           H  
ATOM   3806  N   GLY A 244      96.696  68.457  78.068  1.00  4.36           N  
ATOM   3807  CA  GLY A 244      96.203  68.876  76.761  1.00  4.36           C  
ATOM   3808  C   GLY A 244      94.684  68.849  76.627  1.00  4.36           C  
ATOM   3809  O   GLY A 244      93.980  69.586  77.307  1.00  4.36           O  
ATOM   3810  HN  GLY A 244      96.943  67.486  78.176  1.00  4.36           H  
ATOM   3811  HA1 GLY A 244      96.544  69.895  76.578  1.00  4.36           H  
ATOM   3812  HA2 GLY A 244      96.624  68.210  76.008  1.00  4.36           H  
ATOM   3813  N   SER A 245      94.196  68.006  75.715  1.00  4.26           N  
ATOM   3814  CA  SER A 245      92.776  67.812  75.384  1.00  4.26           C  
ATOM   3815  C   SER A 245      91.881  67.651  76.609  1.00  4.26           C  
ATOM   3816  O   SER A 245      90.969  68.450  76.807  1.00  4.26           O  
ATOM   3817  CB  SER A 245      92.675  66.601  74.429  1.00  4.26           C  
ATOM   3818  OG  SER A 245      93.504  65.528  74.864  1.00  4.26           O  
ATOM   3819  HN  SER A 245      94.835  67.371  75.258  1.00  4.26           H  
ATOM   3820  HA  SER A 245      92.438  68.694  74.839  1.00  4.26           H  
ATOM   3821  HB1 SER A 245      91.640  66.260  74.397  1.00  4.26           H  
ATOM   3822  HB2 SER A 245      92.988  66.909  73.431  1.00  4.26           H  
ATOM   3823  HG  SER A 245      93.715  64.965  74.099  1.00  4.26           H  
ATOM   3824  N   THR A 246      92.218  66.645  77.417  1.00  4.08           N  
ATOM   3825  CA  THR A 246      91.697  66.216  78.730  1.00  4.08           C  
ATOM   3826  C   THR A 246      91.485  64.704  78.722  1.00  4.08           C  
ATOM   3827  O   THR A 246      91.363  64.084  77.665  1.00  4.08           O  
ATOM   3828  CB  THR A 246      90.416  66.937  79.211  1.00  4.08           C  
ATOM   3829  CG2 THR A 246      89.124  66.515  78.505  1.00  4.08           C  
ATOM   3830  OG1 THR A 246      90.224  66.664  80.583  1.00  4.08           O  
ATOM   3831  HN  THR A 246      92.901  66.018  77.006  1.00  4.08           H  
ATOM   3832  HA  THR A 246      92.475  66.425  79.465  1.00  4.08           H  
ATOM   3833  HB  THR A 246      90.550  68.011  79.083  1.00  4.08           H  
ATOM   3834  HG1 THR A 246      89.495  67.226  80.871  1.00  4.08           H  
ATOM   3835 1HG2 THR A 246      88.285  67.078  78.914  1.00  4.08           H  
ATOM   3836 2HG2 THR A 246      88.956  65.449  78.660  1.00  4.08           H  
ATOM   3837 3HG2 THR A 246      89.210  66.717  77.437  1.00  4.08           H  
ATOM   3838  N   LEU A 247      91.498  64.090  79.905  1.00  4.17           N  
ATOM   3839  CA  LEU A 247      91.879  62.686  80.057  1.00  4.17           C  
ATOM   3840  C   LEU A 247      90.988  61.933  81.063  1.00  4.17           C  
ATOM   3841  O   LEU A 247      91.443  61.542  82.120  1.00  4.17           O  
ATOM   3842  CB  LEU A 247      93.381  62.608  80.413  1.00  4.17           C  
ATOM   3843  CG  LEU A 247      94.358  63.126  79.338  1.00  4.17           C  
ATOM   3844  CD1 LEU A 247      95.781  63.117  79.898  1.00  4.17           C  
ATOM   3845  CD2 LEU A 247      94.334  62.270  78.070  1.00  4.17           C  
ATOM   3846  HN  LEU A 247      91.496  64.684  80.722  1.00  4.17           H  
ATOM   3847  HA  LEU A 247      91.750  62.207  79.086  1.00  4.17           H  
ATOM   3848  HB1 LEU A 247      93.540  63.194  81.318  1.00  4.17           H  
ATOM   3849  HB2 LEU A 247      93.624  61.563  80.608  1.00  4.17           H  
ATOM   3850  HG  LEU A 247      94.087  64.149  79.078  1.00  4.17           H  
ATOM   3851 1HD1 LEU A 247      96.473  63.483  79.139  1.00  4.17           H  
ATOM   3852 2HD1 LEU A 247      96.055  62.100  80.179  1.00  4.17           H  
ATOM   3853 3HD1 LEU A 247      95.831  63.762  80.776  1.00  4.17           H  
ATOM   3854 1HD2 LEU A 247      95.039  62.675  77.344  1.00  4.17           H  
ATOM   3855 2HD2 LEU A 247      93.330  62.277  77.645  1.00  4.17           H  
ATOM   3856 3HD2 LEU A 247      94.616  61.246  78.317  1.00  4.17           H  
ATOM   3857  N   TYR A 248      89.701  61.756  80.769  1.00  4.22           N  
ATOM   3858  CA  TYR A 248      88.613  61.529  81.746  1.00  4.22           C  
ATOM   3859  C   TYR A 248      88.900  61.129  83.221  1.00  4.22           C  
ATOM   3860  O   TYR A 248      88.713  61.977  84.097  1.00  4.22           O  
ATOM   3861  CB  TYR A 248      87.449  60.739  81.115  1.00  4.22           C  
ATOM   3862  CG  TYR A 248      86.253  60.542  82.035  1.00  4.22           C  
ATOM   3863  CD1 TYR A 248      85.651  61.660  82.643  1.00  4.22           C  
ATOM   3864  CD2 TYR A 248      85.755  59.249  82.307  1.00  4.22           C  
ATOM   3865  CE1 TYR A 248      84.583  61.494  83.541  1.00  4.22           C  
ATOM   3866  CE2 TYR A 248      84.683  59.076  83.209  1.00  4.22           C  
ATOM   3867  CZ  TYR A 248      84.105  60.201  83.838  1.00  4.22           C  
ATOM   3868  OH  TYR A 248      83.102  60.058  84.748  1.00  4.22           O  
ATOM   3869  HN  TYR A 248      89.421  62.074  79.852  1.00  4.22           H  
ATOM   3870  HA  TYR A 248      88.186  62.526  81.854  1.00  4.22           H  
ATOM   3871  HB1 TYR A 248      87.113  61.277  80.229  1.00  4.22           H  
ATOM   3872  HB2 TYR A 248      87.821  59.757  80.825  1.00  4.22           H  
ATOM   3873  HD1 TYR A 248      86.016  62.662  82.416  1.00  4.22           H  
ATOM   3874  HD2 TYR A 248      86.200  58.382  81.819  1.00  4.22           H  
ATOM   3875  HE1 TYR A 248      84.124  62.365  84.008  1.00  4.22           H  
ATOM   3876  HE2 TYR A 248      84.302  58.077  83.420  1.00  4.22           H  
ATOM   3877  HH  TYR A 248      82.849  59.136  84.874  1.00  4.22           H  
ATOM   3878  N   PRO A 249      89.347  59.911  83.569  1.00  4.32           N  
ATOM   3879  CA  PRO A 249      89.660  59.572  84.956  1.00  4.32           C  
ATOM   3880  C   PRO A 249      90.919  60.236  85.485  1.00  4.32           C  
ATOM   3881  O   PRO A 249      90.974  60.546  86.663  1.00  4.32           O  
ATOM   3882  CB  PRO A 249      89.783  58.044  84.972  1.00  4.32           C  
ATOM   3883  CG  PRO A 249      90.214  57.696  83.548  1.00  4.32           C  
ATOM   3884  CD  PRO A 249      89.528  58.767  82.703  1.00  4.32           C  
ATOM   3885  HA  PRO A 249      88.819  59.863  85.586  1.00  4.32           H  
ATOM   3886  HB1 PRO A 249      90.534  57.723  85.694  1.00  4.32           H  
ATOM   3887  HB2 PRO A 249      88.826  57.580  85.212  1.00  4.32           H  
ATOM   3888  HG1 PRO A 249      91.298  57.751  83.444  1.00  4.32           H  
ATOM   3889  HG2 PRO A 249      89.872  56.700  83.269  1.00  4.32           H  
ATOM   3890  HD1 PRO A 249      90.153  59.034  81.851  1.00  4.32           H  
ATOM   3891  HD2 PRO A 249      88.563  58.406  82.347  1.00  4.32           H  
ATOM   3892  N   GLU A 250      91.900  60.531  84.639  1.00  4.39           N  
ATOM   3893  CA  GLU A 250      93.005  61.441  84.947  1.00  4.39           C  
ATOM   3894  C   GLU A 250      92.523  62.881  85.129  1.00  4.39           C  
ATOM   3895  O   GLU A 250      93.122  63.623  85.900  1.00  4.39           O  
ATOM   3896  CB  GLU A 250      94.131  61.312  83.904  1.00  4.39           C  
ATOM   3897  CG  GLU A 250      94.897  59.976  83.937  1.00  4.39           C  
ATOM   3898  CD  GLU A 250      94.037  58.726  83.681  1.00  4.39           C  
ATOM   3899  OE1 GLU A 250      93.866  57.944  84.645  1.00  4.39           O  
ATOM   3900  OE2 GLU A 250      93.564  58.515  82.539  1.00  4.39           O1-
ATOM   3901  HN  GLU A 250      91.792  60.261  83.665  1.00  4.39           H  
ATOM   3902  HA  GLU A 250      93.421  61.123  85.903  1.00  4.39           H  
ATOM   3903  HB1 GLU A 250      93.689  61.424  82.914  1.00  4.39           H  
ATOM   3904  HB2 GLU A 250      94.846  62.116  84.077  1.00  4.39           H  
ATOM   3905  HG1 GLU A 250      95.674  60.013  83.174  1.00  4.39           H  
ATOM   3906  HG2 GLU A 250      95.357  59.874  84.920  1.00  4.39           H  
ATOM   3907  N   SER A 251      91.393  63.255  84.517  1.00  4.31           N  
ATOM   3908  CA  SER A 251      90.725  64.530  84.768  1.00  4.31           C  
ATOM   3909  C   SER A 251      90.128  64.608  86.163  1.00  4.31           C  
ATOM   3910  O   SER A 251      90.553  65.439  86.969  1.00  4.31           O  
ATOM   3911  CB  SER A 251      89.710  64.897  83.674  1.00  4.31           C  
ATOM   3912  OG  SER A 251      89.209  66.203  83.864  1.00  4.31           O  
ATOM   3913  HN  SER A 251      90.961  62.587  83.890  1.00  4.31           H  
ATOM   3914  HA  SER A 251      91.503  65.293  84.728  1.00  4.31           H  
ATOM   3915  HB1 SER A 251      90.199  64.841  82.701  1.00  4.31           H  
ATOM   3916  HB2 SER A 251      88.881  64.190  83.706  1.00  4.31           H  
ATOM   3917  HG  SER A 251      89.946  66.822  83.849  1.00  4.31           H  
ATOM   3918  N   ARG A 252      89.223  63.682  86.507  1.00  4.42           N  
ATOM   3919  CA  ARG A 252      88.672  63.602  87.872  1.00  4.42           C  
ATOM   3920  C   ARG A 252      89.755  63.434  88.932  1.00  4.42           C  
ATOM   3921  O   ARG A 252      89.582  63.924  90.040  1.00  4.42           O  
ATOM   3922  CB  ARG A 252      87.630  62.479  87.994  1.00  4.42           C  
ATOM   3923  CG  ARG A 252      86.348  62.736  87.185  1.00  4.42           C  
ATOM   3924  CD  ARG A 252      85.246  61.784  87.673  1.00  4.42           C  
ATOM   3925  NE  ARG A 252      84.021  61.858  86.861  1.00  4.42           N1+
ATOM   3926  CZ  ARG A 252      82.961  62.629  87.025  1.00  4.42           C  
ATOM   3927  NH1 ARG A 252      81.900  62.401  86.314  1.00  4.42           N1+
ATOM   3928  NH2 ARG A 252      82.908  63.621  87.867  1.00  4.42           N  
ATOM   3929  HN  ARG A 252      88.950  63.001  85.801  1.00  4.42           H  
ATOM   3930  HA  ARG A 252      88.162  64.544  88.073  1.00  4.42           H  
ATOM   3931  HB1 ARG A 252      88.080  61.552  87.640  1.00  4.42           H  
ATOM   3932  HB2 ARG A 252      87.359  62.374  89.044  1.00  4.42           H  
ATOM   3933  HG1 ARG A 252      86.028  63.768  87.327  1.00  4.42           H  
ATOM   3934  HG2 ARG A 252      86.542  62.558  86.127  1.00  4.42           H  
ATOM   3935  HD1 ARG A 252      85.627  60.763  87.635  1.00  4.42           H  
ATOM   3936  HD2 ARG A 252      84.996  62.041  88.702  1.00  4.42           H  
ATOM   3937  HE  ARG A 252      83.917  61.148  86.147  1.00  4.42           H  
ATOM   3938 1HH1 ARG A 252      81.887  61.605  85.688  1.00  4.42           H  
ATOM   3939 2HH1 ARG A 252      81.076  62.975  86.397  1.00  4.42           H  
ATOM   3940 1HH2 ARG A 252      83.738  63.901  88.349  1.00  4.42           H  
ATOM   3941 2HH2 ARG A 252      82.055  64.146  87.951  1.00  4.42           H  
ATOM   3942  N   LYS A 253      90.858  62.763  88.603  1.00  4.40           N  
ATOM   3943  CA  LYS A 253      91.964  62.464  89.506  1.00  4.40           C  
ATOM   3944  C   LYS A 253      92.871  63.636  89.774  1.00  4.40           C  
ATOM   3945  O   LYS A 253      93.069  63.910  90.944  1.00  4.40           O  
ATOM   3946  CB  LYS A 253      92.708  61.249  88.940  1.00  4.40           C  
ATOM   3947  CG  LYS A 253      93.960  60.741  89.668  1.00  4.40           C  
ATOM   3948  CD  LYS A 253      94.313  59.305  89.218  1.00  4.40           C  
ATOM   3949  CE  LYS A 253      94.283  59.116  87.688  1.00  4.40           C  
ATOM   3950  NZ  LYS A 253      94.465  57.706  87.270  1.00  4.40           N1+
ATOM   3951  HN  LYS A 253      90.876  62.328  87.689  1.00  4.40           H  
ATOM   3952  HA  LYS A 253      91.531  62.164  90.460  1.00  4.40           H  
ATOM   3953  HB1 LYS A 253      91.997  60.423  88.912  1.00  4.40           H  
ATOM   3954  HB2 LYS A 253      93.010  61.504  87.924  1.00  4.40           H  
ATOM   3955  HG1 LYS A 253      94.797  61.402  89.442  1.00  4.40           H  
ATOM   3956  HG2 LYS A 253      93.774  60.743  90.742  1.00  4.40           H  
ATOM   3957  HD1 LYS A 253      95.315  59.068  89.575  1.00  4.40           H  
ATOM   3958  HD2 LYS A 253      93.595  58.617  89.665  1.00  4.40           H  
ATOM   3959  HE1 LYS A 253      93.321  59.466  87.315  1.00  4.40           H  
ATOM   3960  HE2 LYS A 253      95.083  59.713  87.250  1.00  4.40           H  
ATOM   3961  HZ1 LYS A 253      94.301  57.635  86.259  1.00  4.40           H  
ATOM   3962  HZ2 LYS A 253      95.400  57.373  87.450  1.00  4.40           H  
ATOM   3963  HZ3 LYS A 253      93.790  57.098  87.708  1.00  4.40           H  
ATOM   3964  N   LEU A 254      93.356  64.360  88.768  1.00  4.40           N  
ATOM   3965  CA  LEU A 254      94.113  65.590  89.006  1.00  4.40           C  
ATOM   3966  C   LEU A 254      93.256  66.677  89.674  1.00  4.40           C  
ATOM   3967  O   LEU A 254      93.688  67.337  90.625  1.00  4.40           O  
ATOM   3968  CB  LEU A 254      94.732  66.099  87.691  1.00  4.40           C  
ATOM   3969  CG  LEU A 254      95.900  65.246  87.155  1.00  4.40           C  
ATOM   3970  CD1 LEU A 254      96.285  65.724  85.755  1.00  4.40           C  
ATOM   3971  CD2 LEU A 254      97.149  65.351  88.039  1.00  4.40           C  
ATOM   3972  HN  LEU A 254      93.141  64.098  87.812  1.00  4.40           H  
ATOM   3973  HA  LEU A 254      94.931  65.349  89.685  1.00  4.40           H  
ATOM   3974  HB1 LEU A 254      93.949  66.118  86.932  1.00  4.40           H  
ATOM   3975  HB2 LEU A 254      95.100  67.111  87.859  1.00  4.40           H  
ATOM   3976  HG  LEU A 254      95.586  64.203  87.103  1.00  4.40           H  
ATOM   3977 1HD1 LEU A 254      97.110  65.120  85.378  1.00  4.40           H  
ATOM   3978 2HD1 LEU A 254      96.591  66.769  85.799  1.00  4.40           H  
ATOM   3979 3HD1 LEU A 254      95.429  65.624  85.088  1.00  4.40           H  
ATOM   3980 1HD2 LEU A 254      97.944  64.733  87.621  1.00  4.40           H  
ATOM   3981 2HD2 LEU A 254      96.913  65.006  89.045  1.00  4.40           H  
ATOM   3982 3HD2 LEU A 254      97.480  66.389  88.080  1.00  4.40           H  
ATOM   3983  N   LEU A 255      92.008  66.806  89.225  1.00  4.40           N  
ATOM   3984  CA  LEU A 255      91.133  67.834  89.757  1.00  4.40           C  
ATOM   3985  C   LEU A 255      90.701  67.585  91.213  1.00  4.40           C  
ATOM   3986  O   LEU A 255      90.841  68.475  92.055  1.00  4.40           O  
ATOM   3987  CB  LEU A 255      89.966  68.099  88.800  1.00  4.40           C  
ATOM   3988  CG  LEU A 255      90.441  68.812  87.517  1.00  4.40           C  
ATOM   3989  CD1 LEU A 255      89.305  68.883  86.504  1.00  4.40           C  
ATOM   3990  CD2 LEU A 255      90.908  70.243  87.801  1.00  4.40           C  
ATOM   3991  HN  LEU A 255      91.697  66.248  88.437  1.00  4.40           H  
ATOM   3992  HA  LEU A 255      91.722  68.751  89.772  1.00  4.40           H  
ATOM   3993  HB1 LEU A 255      89.508  67.148  88.528  1.00  4.40           H  
ATOM   3994  HB2 LEU A 255      89.231  68.727  89.303  1.00  4.40           H  
ATOM   3995  HG  LEU A 255      91.268  68.249  87.084  1.00  4.40           H  
ATOM   3996 1HD1 LEU A 255      89.652  69.388  85.603  1.00  4.40           H  
ATOM   3997 2HD1 LEU A 255      88.470  69.438  86.932  1.00  4.40           H  
ATOM   3998 3HD1 LEU A 255      88.979  67.874  86.252  1.00  4.40           H  
ATOM   3999 1HD2 LEU A 255      91.234  70.710  86.872  1.00  4.40           H  
ATOM   4000 2HD2 LEU A 255      91.738  70.221  88.507  1.00  4.40           H  
ATOM   4001 3HD2 LEU A 255      90.084  70.817  88.226  1.00  4.40           H  
ATOM   4002  N   LYS A 256      90.305  66.362  91.586  1.00  4.42           N  
ATOM   4003  CA  LYS A 256      90.168  66.027  93.015  1.00  4.42           C  
ATOM   4004  C   LYS A 256      91.479  66.096  93.795  1.00  4.42           C  
ATOM   4005  O   LYS A 256      91.467  66.404  94.994  1.00  4.42           O  
ATOM   4006  CB  LYS A 256      89.631  64.596  93.242  1.00  4.42           C  
ATOM   4007  CG  LYS A 256      88.112  64.479  93.441  1.00  4.42           C  
ATOM   4008  CD  LYS A 256      87.803  63.109  94.075  1.00  4.42           C  
ATOM   4009  CE  LYS A 256      86.343  62.970  94.517  1.00  4.42           C  
ATOM   4010  NZ  LYS A 256      86.151  61.747  95.342  1.00  4.42           N1+
ATOM   4011  HN  LYS A 256      90.223  65.630  90.889  1.00  4.42           H  
ATOM   4012  HA  LYS A 256      89.466  66.730  93.464  1.00  4.42           H  
ATOM   4013  HB1 LYS A 256      89.902  63.995  92.374  1.00  4.42           H  
ATOM   4014  HB2 LYS A 256      90.117  64.193  94.130  1.00  4.42           H  
ATOM   4015  HG1 LYS A 256      87.766  65.275  94.100  1.00  4.42           H  
ATOM   4016  HG2 LYS A 256      87.608  64.560  92.478  1.00  4.42           H  
ATOM   4017  HD1 LYS A 256      88.020  62.331  93.343  1.00  4.42           H  
ATOM   4018  HD2 LYS A 256      88.444  62.977  94.947  1.00  4.42           H  
ATOM   4019  HE1 LYS A 256      86.064  63.844  95.105  1.00  4.42           H  
ATOM   4020  HE2 LYS A 256      85.707  62.908  93.634  1.00  4.42           H  
ATOM   4021  HZ1 LYS A 256      85.181  61.643  95.615  1.00  4.42           H  
ATOM   4022  HZ2 LYS A 256      86.423  60.920  94.824  1.00  4.42           H  
ATOM   4023  HZ3 LYS A 256      86.706  61.792  96.189  1.00  4.42           H  
ATOM   4024  N   SER A 257      92.591  65.800  93.122  1.00  4.45           N  
ATOM   4025  CA  SER A 257      93.906  65.965  93.712  1.00  4.45           C  
ATOM   4026  C   SER A 257      94.023  67.378  94.263  1.00  4.45           C  
ATOM   4027  O   SER A 257      94.399  67.555  95.417  1.00  4.45           O  
ATOM   4028  CB  SER A 257      95.087  65.635  92.790  1.00  4.45           C  
ATOM   4029  OG  SER A 257      96.217  65.308  93.569  1.00  4.45           O  
ATOM   4030  HN  SER A 257      92.529  65.477  92.166  1.00  4.45           H  
ATOM   4031  HA  SER A 257      93.963  65.284  94.562  1.00  4.45           H  
ATOM   4032  HB1 SER A 257      94.826  64.788  92.155  1.00  4.45           H  
ATOM   4033  HB2 SER A 257      95.314  66.500  92.167  1.00  4.45           H  
ATOM   4034  HG  SER A 257      96.391  66.023  94.189  1.00  4.45           H  
ATOM   4035  N   TRP A 258      93.551  68.374  93.511  1.00  4.53           N  
ATOM   4036  CA  TRP A 258      93.548  69.749  94.001  1.00  4.53           C  
ATOM   4037  C   TRP A 258      92.546  70.075  95.127  1.00  4.53           C  
ATOM   4038  O   TRP A 258      92.796  70.937  95.971  1.00  4.53           O  
ATOM   4039  CB  TRP A 258      93.404  70.645  92.760  1.00  4.53           C  
ATOM   4040  CG  TRP A 258      92.977  72.044  93.027  1.00  4.53           C  
ATOM   4041  CD1 TRP A 258      93.786  73.106  93.206  1.00  4.53           C  
ATOM   4042  CD2 TRP A 258      91.625  72.511  93.280  1.00  4.53           C  
ATOM   4043  CE2 TRP A 258      91.696  73.878  93.680  1.00  4.53           C  
ATOM   4044  CE3 TRP A 258      90.364  71.879  93.303  1.00  4.53           C  
ATOM   4045  NE1 TRP A 258      93.030  74.209  93.543  1.00  4.53           N  
ATOM   4046  CZ2 TRP A 258      90.569  74.566  94.140  1.00  4.53           C  
ATOM   4047  CZ3 TRP A 258      89.227  72.556  93.772  1.00  4.53           C  
ATOM   4048  CH2 TRP A 258      89.338  73.885  94.207  1.00  4.53           C  
ATOM   4049  HN  TRP A 258      93.209  68.183  92.574  1.00  4.53           H  
ATOM   4050  HA  TRP A 258      94.542  69.937  94.406  1.00  4.53           H  
ATOM   4051  HB1 TRP A 258      94.370  70.679  92.257  1.00  4.53           H  
ATOM   4052  HB2 TRP A 258      92.666  70.189  92.100  1.00  4.53           H  
ATOM   4053  HD1 TRP A 258      94.871  73.095  93.101  1.00  4.53           H  
ATOM   4054  HE1 TRP A 258      93.456  75.099  93.806  1.00  4.53           H  
ATOM   4055  HE3 TRP A 258      90.271  70.851  92.952  1.00  4.53           H  
ATOM   4056  HZ2 TRP A 258      90.642  75.611  94.441  1.00  4.53           H  
ATOM   4057  HZ3 TRP A 258      88.262  72.051  93.798  1.00  4.53           H  
ATOM   4058  HH2 TRP A 258      88.461  74.397  94.602  1.00  4.53           H  
ATOM   4059  N   HIS A 259      91.438  69.339  95.191  1.00  4.55           N  
ATOM   4060  CA  HIS A 259      90.474  69.313  96.304  1.00  4.55           C  
ATOM   4061  C   HIS A 259      91.016  68.629  97.561  1.00  4.55           C  
ATOM   4062  O   HIS A 259      90.312  68.618  98.571  1.00  4.55           O  
ATOM   4063  CB  HIS A 259      89.170  68.662  95.789  1.00  4.55           C  
ATOM   4064  CG  HIS A 259      87.898  69.416  96.100  1.00  4.55           C  
ATOM   4065  CD2 HIS A 259      87.567  69.979  97.298  1.00  4.55           C  
ATOM   4066  ND1 HIS A 259      86.834  69.601  95.204  1.00  4.55           N  
ATOM   4067  CE1 HIS A 259      85.893  70.264  95.895  1.00  4.55           C  
ATOM   4068  NE2 HIS A 259      86.311  70.516  97.146  1.00  4.55           N  
ATOM   4069  HN  HIS A 259      91.333  68.626  94.485  1.00  4.55           H  
ATOM   4070  HA  HIS A 259      90.245  70.346  96.565  1.00  4.55           H  
ATOM   4071  HB1 HIS A 259      89.247  68.567  94.706  1.00  4.55           H  
ATOM   4072  HB2 HIS A 259      89.090  67.671  96.236  1.00  4.55           H  
ATOM   4073  HD2 HIS A 259      88.179  69.999  98.200  1.00  4.55           H  
ATOM   4074  HE1 HIS A 259      84.922  70.558  95.495  1.00  4.55           H  
ATOM   4075  HE2 HIS A 259      85.784  70.997  97.864  1.00  4.55           H  
ATOM   4076  N   LEU A 260      92.255  68.112  97.534  1.00  4.39           N  
ATOM   4077  CA  LEU A 260      93.038  68.019  98.782  1.00  4.39           C  
ATOM   4078  C   LEU A 260      94.001  69.219  98.963  1.00  4.39           C  
ATOM   4079  O   LEU A 260      93.963  69.791 100.056  1.00  4.39           O  
ATOM   4080  CB  LEU A 260      93.720  66.636  98.836  1.00  4.39           C  
ATOM   4081  CG  LEU A 260      92.745  65.448  98.974  1.00  4.39           C  
ATOM   4082  CD1 LEU A 260      93.527  64.134  98.898  1.00  4.39           C  
ATOM   4083  CD2 LEU A 260      91.970  65.458 100.295  1.00  4.39           C  
ATOM   4084  HN  LEU A 260      92.751  68.051  96.654  1.00  4.39           H  
ATOM   4085  HA  LEU A 260      92.327  68.055  99.607  1.00  4.39           H  
ATOM   4086  HB1 LEU A 260      94.292  66.502  97.918  1.00  4.39           H  
ATOM   4087  HB2 LEU A 260      94.396  66.623  99.691  1.00  4.39           H  
ATOM   4088  HG  LEU A 260      92.033  65.481  98.149  1.00  4.39           H  
ATOM   4089 1HD1 LEU A 260      92.838  63.295  98.995  1.00  4.39           H  
ATOM   4090 2HD1 LEU A 260      94.259  64.099  99.705  1.00  4.39           H  
ATOM   4091 3HD1 LEU A 260      94.041  64.072  97.939  1.00  4.39           H  
ATOM   4092 1HD2 LEU A 260      91.302  64.598 100.331  1.00  4.39           H  
ATOM   4093 2HD2 LEU A 260      91.385  66.375 100.367  1.00  4.39           H  
ATOM   4094 3HD2 LEU A 260      92.671  65.408 101.128  1.00  4.39           H  
ATOM   4095  N   PRO A 261      94.797  69.686  97.962  1.00  5.01           N  
ATOM   4096  CA  PRO A 261      95.324  71.053  98.074  1.00  5.01           C  
ATOM   4097  C   PRO A 261      95.637  71.898  96.809  1.00  5.01           C  
ATOM   4098  O   PRO A 261      96.610  71.673  96.087  1.00  5.01           O  
ATOM   4099  CB  PRO A 261      96.642  70.838  98.836  1.00  5.01           C  
ATOM   4100  CG  PRO A 261      97.164  69.512  98.272  1.00  5.01           C  
ATOM   4101  CD  PRO A 261      95.955  68.898  97.558  1.00  5.01           C  
ATOM   4102  HA  PRO A 261      94.651  71.627  98.711  1.00  5.01           H  
ATOM   4103  HB1 PRO A 261      97.343  71.649  98.639  1.00  5.01           H  
ATOM   4104  HB2 PRO A 261      96.465  70.763  99.909  1.00  5.01           H  
ATOM   4105  HG1 PRO A 261      97.979  69.686  97.569  1.00  5.01           H  
ATOM   4106  HG2 PRO A 261      97.509  68.861  99.075  1.00  5.01           H  
ATOM   4107  HD1 PRO A 261      96.088  68.950  96.477  1.00  5.01           H  
ATOM   4108  HD2 PRO A 261      95.827  67.858  97.859  1.00  5.01           H  
ATOM   4109  N   SER A 262      95.014  73.079  96.756  1.00  5.97           N  
ATOM   4110  CA  SER A 262      95.629  74.412  96.537  1.00  5.97           C  
ATOM   4111  C   SER A 262      95.870  74.889  95.105  1.00  5.97           C  
ATOM   4112  O   SER A 262      95.129  75.773  94.674  1.00  5.97           O  
ATOM   4113  CB  SER A 262      96.824  74.668  97.470  1.00  5.97           C  
ATOM   4114  OG  SER A 262      97.964  73.890  97.158  1.00  5.97           O  
ATOM   4115  HN  SER A 262      94.115  73.099  97.218  1.00  5.97           H  
ATOM   4116  HA  SER A 262      94.870  75.102  96.907  1.00  5.97           H  
ATOM   4117  HB1 SER A 262      97.096  75.721  97.400  1.00  5.97           H  
ATOM   4118  HB2 SER A 262      96.519  74.438  98.491  1.00  5.97           H  
ATOM   4119  HG  SER A 262      97.673  73.026  96.822  1.00  5.97           H  
ATOM   4120  N   VAL A 263      96.853  74.361  94.368  1.00  5.32           N  
ATOM   4121  CA  VAL A 263      97.423  75.070  93.200  1.00  5.32           C  
ATOM   4122  C   VAL A 263      97.482  74.183  91.966  1.00  5.32           C  
ATOM   4123  O   VAL A 263      98.504  73.572  91.648  1.00  5.32           O  
ATOM   4124  CB  VAL A 263      98.834  75.640  93.502  1.00  5.32           C  
ATOM   4125  CG1 VAL A 263      99.305  76.554  92.366  1.00  5.32           C  
ATOM   4126  CG2 VAL A 263      98.968  76.460  94.788  1.00  5.32           C  
ATOM   4127  HN  VAL A 263      97.378  73.591  94.762  1.00  5.32           H  
ATOM   4128  HA  VAL A 263      96.768  75.911  92.972  1.00  5.32           H  
ATOM   4129  HB  VAL A 263      99.527  74.801  93.566  1.00  5.32           H  
ATOM   4130 1HG1 VAL A 263     100.296  76.942  92.599  1.00  5.32           H  
ATOM   4131 2HG1 VAL A 263      98.607  77.384  92.254  1.00  5.32           H  
ATOM   4132 3HG1 VAL A 263      99.347  75.987  91.436  1.00  5.32           H  
ATOM   4133 1HG2 VAL A 263      99.996  76.806  94.894  1.00  5.32           H  
ATOM   4134 2HG2 VAL A 263      98.704  75.839  95.644  1.00  5.32           H  
ATOM   4135 3HG2 VAL A 263      98.299  77.320  94.743  1.00  5.32           H  
ATOM   4136  N   PHE A 264      96.351  74.135  91.272  1.00  4.72           N  
ATOM   4137  CA  PHE A 264      96.218  73.524  89.956  1.00  4.72           C  
ATOM   4138  C   PHE A 264      96.647  74.467  88.837  1.00  4.72           C  
ATOM   4139  O   PHE A 264      96.725  75.701  88.977  1.00  4.72           O  
ATOM   4140  CB  PHE A 264      94.764  73.030  89.824  1.00  4.72           C  
ATOM   4141  CG  PHE A 264      94.432  72.275  88.553  1.00  4.72           C  
ATOM   4142  CD1 PHE A 264      94.725  70.902  88.435  1.00  4.72           C  
ATOM   4143  CD2 PHE A 264      93.849  72.959  87.473  1.00  4.72           C  
ATOM   4144  CE1 PHE A 264      94.454  70.225  87.232  1.00  4.72           C  
ATOM   4145  CE2 PHE A 264      93.602  72.285  86.269  1.00  4.72           C  
ATOM   4146  CZ  PHE A 264      93.905  70.921  86.142  1.00  4.72           C  
ATOM   4147  HN  PHE A 264      95.587  74.706  91.595  1.00  4.72           H  
ATOM   4148  HA  PHE A 264      96.871  72.652  89.926  1.00  4.72           H  
ATOM   4149  HB1 PHE A 264      94.558  72.370  90.667  1.00  4.72           H  
ATOM   4150  HB2 PHE A 264      94.110  73.901  89.875  1.00  4.72           H  
ATOM   4151  HD1 PHE A 264      95.162  70.364  89.276  1.00  4.72           H  
ATOM   4152  HD2 PHE A 264      93.589  74.013  87.571  1.00  4.72           H  
ATOM   4153  HE1 PHE A 264      94.670  69.160  87.145  1.00  4.72           H  
ATOM   4154  HE2 PHE A 264      93.171  72.824  85.425  1.00  4.72           H  
ATOM   4155  HZ  PHE A 264      93.715  70.403  85.202  1.00  4.72           H  
ATOM   4156  N   HIS A 265      96.898  73.869  87.680  1.00  5.37           N  
ATOM   4157  CA  HIS A 265      97.472  74.604  86.589  1.00  5.37           C  
ATOM   4158  C   HIS A 265      96.752  74.276  85.328  1.00  5.37           C  
ATOM   4159  O   HIS A 265      96.221  73.201  85.073  1.00  5.37           O  
ATOM   4160  CB  HIS A 265      99.018  74.437  86.465  1.00  5.37           C  
ATOM   4161  CG  HIS A 265      99.813  75.148  87.551  1.00  5.37           C  
ATOM   4162  CD2 HIS A 265     100.771  74.634  88.382  1.00  5.37           C  
ATOM   4163  ND1 HIS A 265      99.581  76.451  87.957  1.00  5.37           N  
ATOM   4164  CE1 HIS A 265     100.231  76.632  89.114  1.00  5.37           C  
ATOM   4165  NE2 HIS A 265     100.953  75.546  89.399  1.00  5.37           N  
ATOM   4166  HN  HIS A 265      96.903  72.854  87.629  1.00  5.37           H  
ATOM   4167  HA  HIS A 265      97.286  75.659  86.790  1.00  5.37           H  
ATOM   4168  HB1 HIS A 265      99.251  73.373  86.512  1.00  5.37           H  
ATOM   4169  HB2 HIS A 265      99.328  74.835  85.499  1.00  5.37           H  
ATOM   4170  HD2 HIS A 265     101.291  73.684  88.262  1.00  5.37           H  
ATOM   4171  HE1 HIS A 265     100.178  77.530  89.730  1.00  5.37           H  
ATOM   4172  HE2 HIS A 265     101.432  75.406  90.281  1.00  5.37           H  
ATOM   4173  N   LEU A 266      96.800  75.312  84.539  1.00  4.77           N  
ATOM   4174  CA  LEU A 266      96.186  75.519  83.288  1.00  4.77           C  
ATOM   4175  C   LEU A 266      97.287  75.639  82.223  1.00  4.77           C  
ATOM   4176  O   LEU A 266      98.438  75.223  82.411  1.00  4.77           O  
ATOM   4177  CB  LEU A 266      95.176  76.668  83.456  1.00  4.77           C  
ATOM   4178  CG  LEU A 266      95.328  77.886  84.385  1.00  4.77           C  
ATOM   4179  CD1 LEU A 266      94.319  78.926  83.882  1.00  4.77           C  
ATOM   4180  CD2 LEU A 266      94.922  77.575  85.838  1.00  4.77           C  
ATOM   4181  HN  LEU A 266      97.389  76.075  84.857  1.00  4.77           H  
ATOM   4182  HA  LEU A 266      95.614  74.620  83.058  1.00  4.77           H  
ATOM   4183  HB1 LEU A 266      95.052  77.086  82.457  1.00  4.77           H  
ATOM   4184  HB2 LEU A 266      94.248  76.188  83.767  1.00  4.77           H  
ATOM   4185  HG  LEU A 266      96.343  78.280  84.343  1.00  4.77           H  
ATOM   4186 1HD1 LEU A 266      94.377  79.820  84.503  1.00  4.77           H  
ATOM   4187 2HD1 LEU A 266      93.312  78.512  83.936  1.00  4.77           H  
ATOM   4188 3HD1 LEU A 266      94.549  79.187  82.849  1.00  4.77           H  
ATOM   4189 1HD2 LEU A 266      95.048  78.468  86.450  1.00  4.77           H  
ATOM   4190 2HD2 LEU A 266      95.551  76.775  86.228  1.00  4.77           H  
ATOM   4191 3HD2 LEU A 266      93.878  77.261  85.865  1.00  4.77           H  
ATOM   4192  N   LYS A 267      96.847  76.065  81.058  1.00  4.92           N  
ATOM   4193  CA  LYS A 267      97.337  75.894  79.703  1.00  4.92           C  
ATOM   4194  C   LYS A 267      96.142  75.484  78.920  1.00  4.92           C  
ATOM   4195  O   LYS A 267      95.378  76.359  78.538  1.00  4.92           O  
ATOM   4196  CB  LYS A 267      98.601  75.034  79.467  1.00  4.92           C  
ATOM   4197  CG  LYS A 267      99.084  75.213  78.008  1.00  4.92           C  
ATOM   4198  CD  LYS A 267      99.948  76.475  77.808  1.00  4.92           C  
ATOM   4199  CE  LYS A 267      99.614  77.359  76.594  1.00  4.92           C  
ATOM   4200  NZ  LYS A 267      98.428  78.233  76.798  1.00  4.92           N1+
ATOM   4201  HN  LYS A 267      96.039  76.675  81.125  1.00  4.92           H  
ATOM   4202  HA  LYS A 267      97.591  76.894  79.352  1.00  4.92           H  
ATOM   4203  HB1 LYS A 267      99.388  75.351  80.151  1.00  4.92           H  
ATOM   4204  HB2 LYS A 267      98.365  73.985  79.645  1.00  4.92           H  
ATOM   4205  HG1 LYS A 267      99.674  74.340  77.729  1.00  4.92           H  
ATOM   4206  HG2 LYS A 267      98.211  75.284  77.360  1.00  4.92           H  
ATOM   4207  HD1 LYS A 267      99.845  77.090  78.702  1.00  4.92           H  
ATOM   4208  HD2 LYS A 267     100.984  76.152  77.706  1.00  4.92           H  
ATOM   4209  HE1 LYS A 267     100.476  77.992  76.382  1.00  4.92           H  
ATOM   4210  HE2 LYS A 267      99.420  76.711  75.739  1.00  4.92           H  
ATOM   4211  HZ1 LYS A 267      98.301  78.890  76.045  1.00  4.92           H  
ATOM   4212  HZ2 LYS A 267      97.555  77.715  76.830  1.00  4.92           H  
ATOM   4213  HZ3 LYS A 267      98.458  78.780  77.658  1.00  4.92           H  
ATOM   4214  N   GLY A 268      95.928  74.182  78.809  1.00  5.15           N  
ATOM   4215  CA  GLY A 268      94.689  73.638  78.316  1.00  5.15           C  
ATOM   4216  C   GLY A 268      94.450  73.979  76.855  1.00  5.15           C  
ATOM   4217  O   GLY A 268      94.887  73.246  75.961  1.00  5.15           O  
ATOM   4218  HN  GLY A 268      96.614  73.537  79.172  1.00  5.15           H  
ATOM   4219  HA1 GLY A 268      94.715  72.554  78.423  1.00  5.15           H  
ATOM   4220  HA2 GLY A 268      93.868  74.042  78.909  1.00  5.15           H  
ATOM   4221  N   LYS A 269      93.925  75.184  76.625  1.00  6.07           N  
ATOM   4222  CA  LYS A 269      94.351  75.988  75.497  1.00  6.07           C  
ATOM   4223  C   LYS A 269      94.811  77.390  75.805  1.00  6.07           C  
ATOM   4224  O   LYS A 269      96.016  77.620  75.732  1.00  6.07           O  
ATOM   4225  CB  LYS A 269      93.327  75.937  74.340  1.00  6.07           C  
ATOM   4226  CG  LYS A 269      93.055  74.550  73.724  1.00  6.07           C  
ATOM   4227  CD  LYS A 269      94.215  73.962  72.908  1.00  6.07           C  
ATOM   4228  CE  LYS A 269      93.853  72.518  72.530  1.00  6.07           C  
ATOM   4229  NZ  LYS A 269      94.951  71.831  71.802  1.00  6.07           N1+
ATOM   4230  HN  LYS A 269      93.604  75.675  77.450  1.00  6.07           H  
ATOM   4231  HA  LYS A 269      95.236  75.482  75.111  1.00  6.07           H  
ATOM   4232  HB1 LYS A 269      92.380  76.323  74.718  1.00  6.07           H  
ATOM   4233  HB2 LYS A 269      93.693  76.587  73.545  1.00  6.07           H  
ATOM   4234  HG1 LYS A 269      92.828  73.859  74.536  1.00  6.07           H  
ATOM   4235  HG2 LYS A 269      92.189  74.636  73.067  1.00  6.07           H  
ATOM   4236  HD1 LYS A 269      94.367  74.553  72.005  1.00  6.07           H  
ATOM   4237  HD2 LYS A 269      95.127  73.969  73.505  1.00  6.07           H  
ATOM   4238  HE1 LYS A 269      93.636  71.962  73.442  1.00  6.07           H  
ATOM   4239  HE2 LYS A 269      92.968  72.534  71.894  1.00  6.07           H  
ATOM   4240  HZ1 LYS A 269      94.694  70.874  71.594  1.00  6.07           H  
ATOM   4241  HZ2 LYS A 269      95.145  72.296  70.924  1.00  6.07           H  
ATOM   4242  HZ3 LYS A 269      95.787  71.821  72.371  1.00  6.07           H  
ATOM   4243  N   LEU A 270      93.869  78.309  76.013  1.00  7.92           N  
ATOM   4244  CA  LEU A 270      93.921  79.625  75.364  1.00  7.92           C  
ATOM   4245  C   LEU A 270      94.013  79.513  73.812  1.00  7.92           C  
ATOM   4246  O   LEU A 270      94.789  78.723  73.287  1.00  7.92           O  
ATOM   4247  CB  LEU A 270      95.008  80.508  76.021  1.00  7.92           C  
ATOM   4248  CG  LEU A 270      95.070  81.965  75.516  1.00  7.92           C  
ATOM   4249  CD1 LEU A 270      95.586  82.869  76.629  1.00  7.92           C  
ATOM   4250  CD2 LEU A 270      96.010  82.138  74.323  1.00  7.92           C  
ATOM   4251  HN  LEU A 270      92.954  77.954  76.231  1.00  7.92           H  
ATOM   4252  HA  LEU A 270      92.967  80.107  75.578  1.00  7.92           H  
ATOM   4253  HB1 LEU A 270      94.819  80.532  77.094  1.00  7.92           H  
ATOM   4254  HB2 LEU A 270      95.977  80.045  75.832  1.00  7.92           H  
ATOM   4255  HG  LEU A 270      94.068  82.287  75.231  1.00  7.92           H  
ATOM   4256 1HD1 LEU A 270      95.629  83.898  76.271  1.00  7.92           H  
ATOM   4257 2HD1 LEU A 270      96.584  82.546  76.927  1.00  7.92           H  
ATOM   4258 3HD1 LEU A 270      94.915  82.811  77.486  1.00  7.92           H  
ATOM   4259 1HD2 LEU A 270      96.013  83.182  74.011  1.00  7.92           H  
ATOM   4260 2HD2 LEU A 270      95.669  81.514  73.497  1.00  7.92           H  
ATOM   4261 3HD2 LEU A 270      97.019  81.842  74.609  1.00  7.92           H  
ATOM   4262  N   SER A 271      93.132  80.203  73.076  1.00  9.17           N  
ATOM   4263  CA  SER A 271      92.169  79.549  72.132  1.00  9.17           C  
ATOM   4264  C   SER A 271      91.322  78.499  72.860  1.00  9.17           C  
ATOM   4265  O   SER A 271      90.875  77.494  72.319  1.00  9.17           O  
ATOM   4266  CB  SER A 271      92.853  79.018  70.836  1.00  9.17           C  
ATOM   4267  OG  SER A 271      93.542  77.801  71.037  1.00  9.17           O  
ATOM   4268  HN  SER A 271      92.832  81.084  73.459  1.00  9.17           H  
ATOM   4269  HA  SER A 271      91.478  80.329  71.813  1.00  9.17           H  
ATOM   4270  HB1 SER A 271      92.086  78.862  70.077  1.00  9.17           H  
ATOM   4271  HB2 SER A 271      93.564  79.767  70.487  1.00  9.17           H  
ATOM   4272  HG  SER A 271      94.252  77.978  71.667  1.00  9.17           H  
ATOM   4273  N   PHE A 272      90.952  78.781  74.135  1.00  9.12           N  
ATOM   4274  CA  PHE A 272      89.549  78.769  74.563  1.00  9.12           C  
ATOM   4275  C   PHE A 272      88.860  79.594  73.512  1.00  9.12           C  
ATOM   4276  O   PHE A 272      88.871  80.794  73.536  1.00  9.12           O  
ATOM   4277  CB  PHE A 272      89.533  79.213  76.055  1.00  9.12           C  
ATOM   4278  CG  PHE A 272      90.526  80.184  76.660  1.00  9.12           C  
ATOM   4279  CD1 PHE A 272      91.012  79.930  77.961  1.00  9.12           C  
ATOM   4280  CD2 PHE A 272      90.908  81.369  76.009  1.00  9.12           C  
ATOM   4281  CE1 PHE A 272      91.871  80.845  78.594  1.00  9.12           C  
ATOM   4282  CE2 PHE A 272      91.762  82.290  76.644  1.00  9.12           C  
ATOM   4283  CZ  PHE A 272      92.237  82.027  77.934  1.00  9.12           C  
ATOM   4284  HN  PHE A 272      91.507  79.506  74.573  1.00  9.12           H  
ATOM   4285  HA  PHE A 272      89.176  77.747  74.501  1.00  9.12           H  
ATOM   4286  HB1 PHE A 272      88.550  79.653  76.222  1.00  9.12           H  
ATOM   4287  HB2 PHE A 272      89.624  78.296  76.637  1.00  9.12           H  
ATOM   4288  HD1 PHE A 272      90.719  79.017  78.479  1.00  9.12           H  
ATOM   4289  HD2 PHE A 272      90.540  81.577  75.004  1.00  9.12           H  
ATOM   4290  HE1 PHE A 272      92.251  80.637  79.594  1.00  9.12           H  
ATOM   4291  HE2 PHE A 272      92.053  83.207  76.132  1.00  9.12           H  
ATOM   4292  HZ  PHE A 272      92.894  82.743  78.427  1.00  9.12           H  
ATOM   4293  N   THR A 273      88.485  78.902  72.474  1.00  9.88           N  
ATOM   4294  CA  THR A 273      87.900  79.312  71.213  1.00  9.88           C  
ATOM   4295  C   THR A 273      86.911  78.195  70.963  1.00  9.88           C  
ATOM   4296  O   THR A 273      86.722  77.735  69.840  1.00  9.88           O  
ATOM   4297  CB  THR A 273      89.064  79.517  70.201  1.00  9.88           C  
ATOM   4298  CG2 THR A 273      88.949  79.223  68.707  1.00  9.88           C  
ATOM   4299  OG1 THR A 273      89.441  80.874  70.300  1.00  9.88           O  
ATOM   4300  HN  THR A 273      88.755  77.928  72.530  1.00  9.88           H  
ATOM   4301  HA  THR A 273      87.364  80.251  71.348  1.00  9.88           H  
ATOM   4302  HB  THR A 273      89.906  78.931  70.571  1.00  9.88           H  
ATOM   4303  HG1 THR A 273      89.624  81.155  69.396  1.00  9.88           H  
ATOM   4304 1HG2 THR A 273      89.897  79.447  68.218  1.00  9.88           H  
ATOM   4305 2HG2 THR A 273      88.162  79.841  68.274  1.00  9.88           H  
ATOM   4306 3HG2 THR A 273      88.706  78.171  68.561  1.00  9.88           H  
ATOM   4307  N   CYS A 274      86.296  77.711  72.063  1.00 11.45           N  
ATOM   4308  CA  CYS A 274      85.112  76.956  71.977  1.00 11.45           C  
ATOM   4309  C   CYS A 274      83.991  77.785  71.369  1.00 11.45           C  
ATOM   4310  O   CYS A 274      83.404  78.605  72.023  1.00 11.45           O  
ATOM   4311  CB  CYS A 274      84.866  75.935  73.096  1.00 11.45           C  
ATOM   4312  SG  CYS A 274      85.282  74.238  72.586  1.00 11.45           S  
ATOM   4313  HN  CYS A 274      86.544  78.075  72.968  1.00 11.45           H  
ATOM   4314  HA  CYS A 274      85.351  76.294  71.145  1.00 11.45           H  
ATOM   4315  HB1 CYS A 274      85.480  76.203  73.956  1.00 11.45           H  
ATOM   4316  HB2 CYS A 274      83.813  75.969  73.376  1.00 11.45           H  
ATOM   4317  HG  CYS A 274      84.529  73.890  71.534  1.00 11.45           H  
ATOM   4318  N   ARG A 275      83.992  77.562  70.022  1.00 13.25           N  
ATOM   4319  CA  ARG A 275      83.732  78.497  68.929  1.00 13.25           C  
ATOM   4320  C   ARG A 275      82.210  78.906  68.946  1.00 13.25           C  
ATOM   4321  O   ARG A 275      81.404  78.150  69.434  1.00 13.25           O  
ATOM   4322  CB  ARG A 275      84.115  77.836  67.583  1.00 13.25           C  
ATOM   4323  CG  ARG A 275      83.656  76.378  67.451  1.00 13.25           C  
ATOM   4324  CD  ARG A 275      83.402  76.009  65.984  1.00 13.25           C  
ATOM   4325  NE  ARG A 275      82.983  74.602  65.803  1.00 13.25           N1+
ATOM   4326  CZ  ARG A 275      81.923  74.004  66.329  1.00 13.25           C  
ATOM   4327  NH1 ARG A 275      81.680  72.756  66.073  1.00 13.25           N1+
ATOM   4328  NH2 ARG A 275      81.084  74.601  67.128  1.00 13.25           N  
ATOM   4329  HN  ARG A 275      84.595  76.811  69.717  1.00 13.25           H  
ATOM   4330  HA  ARG A 275      84.341  79.389  69.073  1.00 13.25           H  
ATOM   4331  HB1 ARG A 275      83.661  78.412  66.777  1.00 13.25           H  
ATOM   4332  HB2 ARG A 275      85.200  77.864  67.484  1.00 13.25           H  
ATOM   4333  HG1 ARG A 275      84.429  75.724  67.854  1.00 13.25           H  
ATOM   4334  HG2 ARG A 275      82.734  76.243  68.017  1.00 13.25           H  
ATOM   4335  HD1 ARG A 275      82.617  76.657  65.594  1.00 13.25           H  
ATOM   4336  HD2 ARG A 275      84.321  76.172  65.421  1.00 13.25           H  
ATOM   4337  HE  ARG A 275      83.554  74.037  65.194  1.00 13.25           H  
ATOM   4338 1HH1 ARG A 275      82.295  72.213  65.493  1.00 13.25           H  
ATOM   4339 2HH1 ARG A 275      80.917  72.317  66.559  1.00 13.25           H  
ATOM   4340 1HH2 ARG A 275      81.255  75.556  67.400  1.00 13.25           H  
ATOM   4341 2HH2 ARG A 275      80.304  74.099  67.522  1.00 13.25           H  
ATOM   4342  N   CYS A 276      81.714  80.082  68.473  1.00 14.58           N  
ATOM   4343  CA  CYS A 276      81.306  81.126  69.481  1.00 14.58           C  
ATOM   4344  C   CYS A 276      82.681  81.323  70.210  1.00 14.58           C  
ATOM   4345  O   CYS A 276      82.984  81.285  71.389  1.00 14.58           O  
ATOM   4346  CB  CYS A 276      79.925  80.798  70.104  1.00 14.58           C  
ATOM   4347  SG  CYS A 276      78.809  79.856  69.025  1.00 14.58           S  
ATOM   4348  HN  CYS A 276      82.294  80.459  67.725  1.00 14.58           H  
ATOM   4349  HA  CYS A 276      81.152  82.038  68.905  1.00 14.58           H  
ATOM   4350  HB1 CYS A 276      80.091  80.216  71.011  1.00 14.58           H  
ATOM   4351  HB2 CYS A 276      79.436  81.738  70.360  1.00 14.58           H  
ATOM   4352  HG  CYS A 276      78.572  80.555  67.907  1.00 14.58           H  
ATOM   4353  N   ASP A 277      83.646  81.465  69.319  1.00 14.91           N  
ATOM   4354  CA  ASP A 277      84.971  82.024  69.186  1.00 14.91           C  
ATOM   4355  C   ASP A 277      84.737  83.320  68.323  1.00 14.91           C  
ATOM   4356  O   ASP A 277      85.590  84.187  68.197  1.00 14.91           O  
ATOM   4357  CB  ASP A 277      85.855  81.164  68.303  1.00 14.91           C  
ATOM   4358  CG  ASP A 277      85.248  80.809  66.894  1.00 14.91           C  
ATOM   4359  OD1 ASP A 277      86.033  80.417  66.013  1.00 14.91           O  
ATOM   4360  OD2 ASP A 277      84.008  80.856  66.762  1.00 14.91           O1-
ATOM   4361  HN  ASP A 277      83.290  81.275  68.385  1.00 14.91           H  
ATOM   4362  HA  ASP A 277      85.430  82.242  70.150  1.00 14.91           H  
ATOM   4363  HB1 ASP A 277      86.792  81.697  68.142  1.00 14.91           H  
ATOM   4364  HB2 ASP A 277      86.053  80.231  68.830  1.00 14.91           H  
ATOM   4365  N   THR A 278      83.516  83.460  67.772  1.00 15.50           N  
ATOM   4366  CA  THR A 278      82.601  84.579  68.019  1.00 15.50           C  
ATOM   4367  C   THR A 278      82.432  85.037  69.462  1.00 15.50           C  
ATOM   4368  O   THR A 278      82.273  86.236  69.677  1.00 15.50           O  
ATOM   4369  CB  THR A 278      81.361  84.458  67.122  1.00 15.50           C  
ATOM   4370  CG2 THR A 278      81.708  84.742  65.660  1.00 15.50           C  
ATOM   4371  OG1 THR A 278      80.740  83.202  67.109  1.00 15.50           O  
ATOM   4372  HN  THR A 278      83.099  82.572  67.471  1.00 15.50           H  
ATOM   4373  HA  THR A 278      83.132  85.418  67.569  1.00 15.50           H  
ATOM   4374  HB  THR A 278      80.630  85.197  67.449  1.00 15.50           H  
ATOM   4375  HG1 THR A 278      80.027  83.247  67.765  1.00 15.50           H  
ATOM   4376 1HG2 THR A 278      80.811  84.649  65.048  1.00 15.50           H  
ATOM   4377 2HG2 THR A 278      82.456  84.027  65.318  1.00 15.50           H  
ATOM   4378 3HG2 THR A 278      82.105  85.753  65.570  1.00 15.50           H  
ATOM   4379  N   VAL A 279      82.730  84.158  70.424  1.00 16.28           N  
ATOM   4380  CA  VAL A 279      83.613  84.453  71.579  1.00 16.28           C  
ATOM   4381  C   VAL A 279      83.116  85.465  72.659  1.00 16.28           C  
ATOM   4382  O   VAL A 279      83.887  86.171  73.308  1.00 16.28           O  
ATOM   4383  CB  VAL A 279      85.044  84.889  71.177  1.00 16.28           C  
ATOM   4384  CG1 VAL A 279      86.116  84.609  72.218  1.00 16.28           C  
ATOM   4385  CG2 VAL A 279      85.298  86.297  70.586  1.00 16.28           C  
ATOM   4386  HN  VAL A 279      82.670  83.186  70.167  1.00 16.28           H  
ATOM   4387  HA  VAL A 279      83.734  83.505  72.103  1.00 16.28           H  
ATOM   4388  HB  VAL A 279      85.298  84.216  70.358  1.00 16.28           H  
ATOM   4389 1HG1 VAL A 279      87.082  84.949  71.846  1.00 16.28           H  
ATOM   4390 2HG1 VAL A 279      86.160  83.538  72.416  1.00 16.28           H  
ATOM   4391 3HG1 VAL A 279      85.875  85.139  73.140  1.00 16.28           H  
ATOM   4392 1HG2 VAL A 279      86.360  86.414  70.368  1.00 16.28           H  
ATOM   4393 2HG2 VAL A 279      84.989  87.055  71.306  1.00 16.28           H  
ATOM   4394 3HG2 VAL A 279      84.724  86.415  69.667  1.00 16.28           H  
ATOM   4395  N   VAL A 280      81.807  85.555  72.898  1.00 17.48           N  
ATOM   4396  CA  VAL A 280      80.931  86.707  72.644  1.00 17.48           C  
ATOM   4397  C   VAL A 280      80.107  86.169  71.513  1.00 17.48           C  
ATOM   4398  O   VAL A 280      79.813  84.978  71.585  1.00 17.48           O  
ATOM   4399  CB  VAL A 280      81.806  88.010  72.393  1.00 17.48           C  
ATOM   4400  CG1 VAL A 280      81.255  89.243  71.666  1.00 17.48           C  
ATOM   4401  CG2 VAL A 280      82.276  88.569  73.744  1.00 17.48           C  
ATOM   4402  HN  VAL A 280      81.407  84.684  72.583  1.00 17.48           H  
ATOM   4403  HA  VAL A 280      80.289  86.867  73.510  1.00 17.48           H  
ATOM   4404  HB  VAL A 280      82.698  87.694  71.852  1.00 17.48           H  
ATOM   4405 1HG1 VAL A 280      82.029  90.009  71.611  1.00 17.48           H  
ATOM   4406 2HG1 VAL A 280      80.396  89.634  72.212  1.00 17.48           H  
ATOM   4407 3HG1 VAL A 280      80.948  88.964  70.658  1.00 17.48           H  
ATOM   4408 1HG2 VAL A 280      82.877  89.463  73.579  1.00 17.48           H  
ATOM   4409 2HG2 VAL A 280      82.876  87.819  74.259  1.00 17.48           H  
ATOM   4410 3HG2 VAL A 280      81.409  88.822  74.354  1.00 17.48           H  
ATOM   4411  N   SER A 281      79.715  86.979  70.542  1.00 20.21           N  
ATOM   4412  CA  SER A 281      78.917  86.617  69.397  1.00 20.21           C  
ATOM   4413  C   SER A 281      78.352  85.150  69.339  1.00 20.21           C  
ATOM   4414  O   SER A 281      79.018  84.180  69.058  1.00 20.21           O  
ATOM   4415  CB  SER A 281      79.471  87.185  68.100  1.00 20.21           C  
ATOM   4416  OG  SER A 281      78.521  87.036  67.058  1.00 20.21           O  
ATOM   4417  HN  SER A 281      80.101  87.903  70.586  1.00 20.21           H  
ATOM   4418  HA  SER A 281      78.014  87.209  69.545  1.00 20.21           H  
ATOM   4419  HB1 SER A 281      79.694  88.243  68.236  1.00 20.21           H  
ATOM   4420  HB2 SER A 281      80.384  86.652  67.834  1.00 20.21           H  
ATOM   4421  HG  SER A 281      77.804  87.657  67.258  1.00 20.21           H  
ATOM   4422  N   CYS A 282      77.020  85.051  69.590  1.00 22.14           N  
ATOM   4423  CA  CYS A 282      76.371  84.330  70.724  1.00 22.14           C  
ATOM   4424  C   CYS A 282      76.647  85.006  72.109  1.00 22.14           C  
ATOM   4425  O   CYS A 282      77.474  85.934  72.209  1.00 22.14           O  
ATOM   4426  CB  CYS A 282      75.908  82.923  70.317  1.00 22.14           C  
ATOM   4427  SG  CYS A 282      74.156  82.662  70.750  1.00 22.14           S  
ATOM   4428  HN  CYS A 282      76.563  85.908  69.342  1.00 22.14           H  
ATOM   4429  HA  CYS A 282      75.395  84.795  70.585  1.00 22.14           H  
ATOM   4430  HB1 CYS A 282      76.031  82.805  69.240  1.00 22.14           H  
ATOM   4431  HB2 CYS A 282      76.517  82.183  70.836  1.00 22.14           H  
ATOM   4432  HG  CYS A 282      73.997  82.801  72.073  1.00 22.14           H  
ATOM   4433  N   GLU A 283      75.831  84.960  73.152  1.00 24.67           N  
ATOM   4434  CA  GLU A 283      75.818  86.018  74.219  1.00 24.67           C  
ATOM   4435  C   GLU A 283      76.789  85.819  75.359  1.00 24.67           C  
ATOM   4436  O   GLU A 283      76.545  85.072  76.303  1.00 24.67           O  
ATOM   4437  CB  GLU A 283      74.404  85.940  74.871  1.00 24.67           C  
ATOM   4438  CG  GLU A 283      73.180  86.324  74.025  1.00 24.67           C  
ATOM   4439  CD  GLU A 283      72.731  87.770  74.252  1.00 24.67           C  
ATOM   4440  OE1 GLU A 283      71.520  88.046  74.131  1.00 24.67           O  
ATOM   4441  OE2 GLU A 283      73.606  88.642  74.476  1.00 24.67           O1-
ATOM   4442  HN  GLU A 283      75.125  84.239  73.173  1.00 24.67           H  
ATOM   4443  HA  GLU A 283      75.967  87.000  73.771  1.00 24.67           H  
ATOM   4444  HB1 GLU A 283      74.258  84.911  75.198  1.00 24.67           H  
ATOM   4445  HB2 GLU A 283      74.414  86.600  75.739  1.00 24.67           H  
ATOM   4446  HG1 GLU A 283      73.432  86.199  72.972  1.00 24.67           H  
ATOM   4447  HG2 GLU A 283      72.356  85.659  74.283  1.00 24.67           H  
ATOM   4448  N   GLY A 284      77.959  86.419  75.218  1.00 24.65           N  
ATOM   4449  CA  GLY A 284      79.170  85.828  75.732  1.00 24.65           C  
ATOM   4450  C   GLY A 284      79.173  84.378  75.375  1.00 24.65           C  
ATOM   4451  O   GLY A 284      79.590  83.561  76.164  1.00 24.65           O  
ATOM   4452  HN  GLY A 284      78.091  87.045  74.442  1.00 24.65           H  
ATOM   4453  HA1 GLY A 284      80.036  86.318  75.288  1.00 24.65           H  
ATOM   4454  HA2 GLY A 284      79.204  85.941  76.816  1.00 24.65           H  
ATOM   4455  N   TYR A 285      78.700  84.067  74.159  1.00 22.68           N  
ATOM   4456  CA  TYR A 285      78.997  82.797  73.590  1.00 22.68           C  
ATOM   4457  C   TYR A 285      80.469  82.834  73.113  1.00 22.68           C  
ATOM   4458  O   TYR A 285      80.754  82.526  71.985  1.00 22.68           O  
ATOM   4459  CB  TYR A 285      78.018  82.099  72.692  1.00 22.68           C  
ATOM   4460  CG  TYR A 285      76.659  81.646  73.257  1.00 22.68           C  
ATOM   4461  CD1 TYR A 285      76.063  82.246  74.381  1.00 22.68           C  
ATOM   4462  CD2 TYR A 285      75.969  80.593  72.612  1.00 22.68           C  
ATOM   4463  CE1 TYR A 285      74.753  81.911  74.773  1.00 22.68           C  
ATOM   4464  CE2 TYR A 285      74.667  80.236  73.016  1.00 22.68           C  
ATOM   4465  CZ  TYR A 285      74.046  80.912  74.081  1.00 22.68           C  
ATOM   4466  OH  TYR A 285      72.768  80.609  74.429  1.00 22.68           O  
ATOM   4467  HN  TYR A 285      78.430  84.806  73.526  1.00 22.68           H  
ATOM   4468  HA  TYR A 285      79.039  82.143  74.461  1.00 22.68           H  
ATOM   4469  HB1 TYR A 285      77.807  82.777  71.865  1.00 22.68           H  
ATOM   4470  HB2 TYR A 285      78.516  81.207  72.313  1.00 22.68           H  
ATOM   4471  HD1 TYR A 285      76.624  82.982  74.957  1.00 22.68           H  
ATOM   4472  HD2 TYR A 285      76.448  80.053  71.795  1.00 22.68           H  
ATOM   4473  HE1 TYR A 285      74.287  82.426  75.613  1.00 22.68           H  
ATOM   4474  HE2 TYR A 285      74.140  79.433  72.501  1.00 22.68           H  
ATOM   4475  HH  TYR A 285      72.468  81.110  75.188  1.00 22.68           H  
ATOM   4476  N   VAL A 286      81.421  83.194  73.972  1.00 21.47           N  
ATOM   4477  CA  VAL A 286      82.537  82.278  74.312  1.00 21.47           C  
ATOM   4478  C   VAL A 286      81.703  81.071  74.527  1.00 21.47           C  
ATOM   4479  O   VAL A 286      80.865  81.168  75.420  1.00 21.47           O  
ATOM   4480  CB  VAL A 286      83.307  82.751  75.586  1.00 21.47           C  
ATOM   4481  CG1 VAL A 286      84.056  84.052  75.385  1.00 21.47           C  
ATOM   4482  CG2 VAL A 286      82.608  82.905  76.938  1.00 21.47           C  
ATOM   4483  HN  VAL A 286      81.066  83.640  74.797  1.00 21.47           H  
ATOM   4484  HA  VAL A 286      83.213  82.147  73.467  1.00 21.47           H  
ATOM   4485  HB  VAL A 286      84.079  81.999  75.748  1.00 21.47           H  
ATOM   4486 1HG1 VAL A 286      84.569  84.323  76.308  1.00 21.47           H  
ATOM   4487 2HG1 VAL A 286      83.352  84.839  75.116  1.00 21.47           H  
ATOM   4488 3HG1 VAL A 286      84.787  83.931  74.586  1.00 21.47           H  
ATOM   4489 1HG2 VAL A 286      83.328  83.243  77.683  1.00 21.47           H  
ATOM   4490 2HG2 VAL A 286      82.193  81.945  77.244  1.00 21.47           H  
ATOM   4491 3HG2 VAL A 286      81.805  83.637  76.851  1.00 21.47           H  
ATOM   4492  N   VAL A 287      81.689  80.069  73.661  1.00 19.76           N  
ATOM   4493  CA  VAL A 287      80.631  79.075  73.692  1.00 19.76           C  
ATOM   4494  C   VAL A 287      80.699  78.179  74.996  1.00 19.76           C  
ATOM   4495  O   VAL A 287      80.322  77.009  75.049  1.00 19.76           O  
ATOM   4496  CB  VAL A 287      80.467  78.176  72.428  1.00 19.76           C  
ATOM   4497  CG1 VAL A 287      81.114  76.779  72.405  1.00 19.76           C  
ATOM   4498  CG2 VAL A 287      78.985  77.945  72.122  1.00 19.76           C  
ATOM   4499  HN  VAL A 287      82.292  80.087  72.839  1.00 19.76           H  
ATOM   4500  HA  VAL A 287      79.702  79.639  73.773  1.00 19.76           H  
ATOM   4501  HB  VAL A 287      80.882  78.732  71.587  1.00 19.76           H  
ATOM   4502 1HG1 VAL A 287      80.900  76.294  71.453  1.00 19.76           H  
ATOM   4503 2HG1 VAL A 287      80.708  76.177  73.218  1.00 19.76           H  
ATOM   4504 3HG1 VAL A 287      82.193  76.876  72.528  1.00 19.76           H  
ATOM   4505 1HG2 VAL A 287      78.890  77.316  71.237  1.00 19.76           H  
ATOM   4506 2HG2 VAL A 287      78.497  78.903  71.940  1.00 19.76           H  
ATOM   4507 3HG2 VAL A 287      78.511  77.452  72.971  1.00 19.76           H  
ATOM   4508  N   LYS A 288      81.210  78.729  76.105  1.00 17.73           N  
ATOM   4509  CA  LYS A 288      82.488  78.456  76.782  1.00 17.73           C  
ATOM   4510  C   LYS A 288      83.501  78.472  75.666  1.00 17.73           C  
ATOM   4511  O   LYS A 288      83.833  77.450  75.090  1.00 17.73           O  
ATOM   4512  CB  LYS A 288      82.376  77.091  77.517  1.00 17.73           C  
ATOM   4513  CG  LYS A 288      81.201  76.896  78.508  1.00 17.73           C  
ATOM   4514  CD  LYS A 288      80.108  75.855  78.154  1.00 17.73           C  
ATOM   4515  CE  LYS A 288      80.635  74.471  77.716  1.00 17.73           C  
ATOM   4516  NZ  LYS A 288      79.647  73.368  77.918  1.00 17.73           N1+
ATOM   4517  HN  LYS A 288      80.976  79.713  76.130  1.00 17.73           H  
ATOM   4518  HA  LYS A 288      82.708  79.248  77.497  1.00 17.73           H  
ATOM   4519  HB1 LYS A 288      82.289  76.318  76.754  1.00 17.73           H  
ATOM   4520  HB2 LYS A 288      83.300  76.947  78.077  1.00 17.73           H  
ATOM   4521  HG1 LYS A 288      81.631  76.600  79.465  1.00 17.73           H  
ATOM   4522  HG2 LYS A 288      80.705  77.861  78.615  1.00 17.73           H  
ATOM   4523  HD1 LYS A 288      79.480  75.714  79.033  1.00 17.73           H  
ATOM   4524  HD2 LYS A 288      79.508  76.260  77.339  1.00 17.73           H  
ATOM   4525  HE1 LYS A 288      80.889  74.518  76.657  1.00 17.73           H  
ATOM   4526  HE2 LYS A 288      81.530  74.243  78.295  1.00 17.73           H  
ATOM   4527  HZ1 LYS A 288      79.900  72.536  77.394  1.00 17.73           H  
ATOM   4528  HZ2 LYS A 288      79.564  73.123  78.895  1.00 17.73           H  
ATOM   4529  HZ3 LYS A 288      78.698  73.605  77.618  1.00 17.73           H  
ATOM   4530  N   ARG A 289      84.079  79.622  75.343  1.00 15.34           N  
ATOM   4531  CA  ARG A 289      85.338  79.580  74.597  1.00 15.34           C  
ATOM   4532  C   ARG A 289      86.274  78.778  75.441  1.00 15.34           C  
ATOM   4533  O   ARG A 289      86.920  77.888  74.939  1.00 15.34           O  
ATOM   4534  CB  ARG A 289      85.917  81.015  74.244  1.00 15.34           C  
ATOM   4535  CG  ARG A 289      86.764  81.823  75.300  1.00 15.34           C  
ATOM   4536  CD  ARG A 289      87.437  83.206  74.998  1.00 15.34           C  
ATOM   4537  NE  ARG A 289      88.208  83.291  73.732  1.00 15.34           N1+
ATOM   4538  CZ  ARG A 289      89.493  83.531  73.465  1.00 15.34           C  
ATOM   4539  NH1 ARG A 289      89.963  83.349  72.264  1.00 15.34           N1+
ATOM   4540  NH2 ARG A 289      90.360  83.925  74.347  1.00 15.34           N  
ATOM   4541  HN  ARG A 289      83.743  80.474  75.761  1.00 15.34           H  
ATOM   4542  HA  ARG A 289      85.167  79.040  73.666  1.00 15.34           H  
ATOM   4543  HB1 ARG A 289      86.552  80.887  73.367  1.00 15.34           H  
ATOM   4544  HB2 ARG A 289      85.062  81.641  73.986  1.00 15.34           H  
ATOM   4545  HG1 ARG A 289      86.098  81.995  76.146  1.00 15.34           H  
ATOM   4546  HG2 ARG A 289      87.573  81.159  75.603  1.00 15.34           H  
ATOM   4547  HD1 ARG A 289      86.650  83.959  74.960  1.00 15.34           H  
ATOM   4548  HD2 ARG A 289      88.118  83.432  75.819  1.00 15.34           H  
ATOM   4549  HE  ARG A 289      87.689  83.030  72.909  1.00 15.34           H  
ATOM   4550 1HH1 ARG A 289      89.438  82.833  71.570  1.00 15.34           H  
ATOM   4551 2HH1 ARG A 289      90.908  83.640  72.044  1.00 15.34           H  
ATOM   4552 1HH2 ARG A 289      90.109  84.030  75.306  1.00 15.34           H  
ATOM   4553 2HH2 ARG A 289      91.326  84.134  74.077  1.00 15.34           H  
ATOM   4554  N   ILE A 290      86.192  79.009  76.747  1.00 12.69           N  
ATOM   4555  CA  ILE A 290      86.740  78.188  77.798  1.00 12.69           C  
ATOM   4556  C   ILE A 290      86.317  76.712  77.831  1.00 12.69           C  
ATOM   4557  O   ILE A 290      86.847  75.956  78.618  1.00 12.69           O  
ATOM   4558  CB  ILE A 290      86.551  78.890  79.168  1.00 12.69           C  
ATOM   4559  CG1 ILE A 290      85.085  79.039  79.633  1.00 12.69           C  
ATOM   4560  CG2 ILE A 290      87.187  80.294  79.144  1.00 12.69           C  
ATOM   4561  CD1 ILE A 290      84.569  77.882  80.491  1.00 12.69           C  
ATOM   4562  HN  ILE A 290      85.638  79.795  77.045  1.00 12.69           H  
ATOM   4563  HA  ILE A 290      87.816  78.177  77.625  1.00 12.69           H  
ATOM   4564  HB  ILE A 290      87.078  78.300  79.918  1.00 12.69           H  
ATOM   4565 1HG1 ILE A 290      85.005  79.957  80.216  1.00 12.69           H  
ATOM   4566 2HG1 ILE A 290      84.453  79.114  78.748  1.00 12.69           H  
ATOM   4567 1HG2 ILE A 290      87.046  80.774  80.112  1.00 12.69           H  
ATOM   4568 2HG2 ILE A 290      86.712  80.895  78.369  1.00 12.69           H  
ATOM   4569 3HG2 ILE A 290      88.253  80.207  78.934  1.00 12.69           H  
ATOM   4570 1HD1 ILE A 290      83.533  78.071  80.772  1.00 12.69           H  
ATOM   4571 2HD1 ILE A 290      85.179  77.796  81.391  1.00 12.69           H  
ATOM   4572 3HD1 ILE A 290      84.627  76.954  79.923  1.00 12.69           H  
ATOM   4573  N   THR A 291      85.470  76.221  76.950  1.00  9.68           N  
ATOM   4574  CA  THR A 291      85.457  74.805  76.600  1.00  9.68           C  
ATOM   4575  C   THR A 291      86.809  74.266  76.098  1.00  9.68           C  
ATOM   4576  O   THR A 291      87.089  73.066  76.178  1.00  9.68           O  
ATOM   4577  CB  THR A 291      84.885  73.869  77.720  1.00  9.68           C  
ATOM   4578  CG2 THR A 291      83.980  72.796  77.136  1.00  9.68           C  
ATOM   4579  OG1 THR A 291      84.129  74.529  78.705  1.00  9.68           O  
ATOM   4580  HN  THR A 291      84.963  76.835  76.337  1.00  9.68           H  
ATOM   4581  HA  THR A 291      84.771  74.714  75.758  1.00  9.68           H  
ATOM   4582  HB  THR A 291      85.724  73.375  78.210  1.00  9.68           H  
ATOM   4583  HG1 THR A 291      84.719  74.585  79.474  1.00  9.68           H  
ATOM   4584 1HG2 THR A 291      83.600  72.164  77.939  1.00  9.68           H  
ATOM   4585 2HG2 THR A 291      84.546  72.187  76.431  1.00  9.68           H  
ATOM   4586 3HG2 THR A 291      83.144  73.267  76.619  1.00  9.68           H  
ATOM   4587  N   MET A 292      87.669  75.178  75.635  1.00  6.80           N  
ATOM   4588  CA  MET A 292      89.039  75.489  76.078  1.00  6.80           C  
ATOM   4589  C   MET A 292      89.287  75.322  77.545  1.00  6.80           C  
ATOM   4590  O   MET A 292      89.643  76.294  78.210  1.00  6.80           O  
ATOM   4591  CB  MET A 292      90.110  74.779  75.224  1.00  6.80           C  
ATOM   4592  CG  MET A 292      89.853  73.344  74.776  1.00  6.80           C  
ATOM   4593  SD  MET A 292      88.811  73.192  73.291  1.00  6.80           S  
ATOM   4594  CE  MET A 292      88.381  71.434  73.398  1.00  6.80           C  
ATOM   4595  HN  MET A 292      87.223  76.026  75.334  1.00  6.80           H  
ATOM   4596  HA  MET A 292      89.172  76.553  75.882  1.00  6.80           H  
ATOM   4597  HB1 MET A 292      90.250  75.376  74.323  1.00  6.80           H  
ATOM   4598  HB2 MET A 292      91.032  74.774  75.805  1.00  6.80           H  
ATOM   4599  HG1 MET A 292      90.815  72.875  74.566  1.00  6.80           H  
ATOM   4600  HG2 MET A 292      89.361  72.815  75.593  1.00  6.80           H  
ATOM   4601  HE1 MET A 292      87.740  71.165  72.559  1.00  6.80           H  
ATOM   4602  HE2 MET A 292      87.854  71.245  74.333  1.00  6.80           H  
ATOM   4603  HE3 MET A 292      89.291  70.834  73.367  1.00  6.80           H  
ATOM   4604  N   SER A 293      89.104  74.080  77.988  1.00  4.22           N  
ATOM   4605  CA  SER A 293      89.729  73.580  79.167  1.00  4.22           C  
ATOM   4606  C   SER A 293      91.099  74.287  79.361  1.00  4.22           C  
ATOM   4607  O   SER A 293      91.820  74.144  78.396  1.00  4.22           O  
ATOM   4608  CB  SER A 293      89.944  72.063  79.043  1.00  4.22           C  
ATOM   4609  OG  SER A 293      88.729  71.354  79.134  1.00  4.22           O  
ATOM   4610  HN  SER A 293      88.659  73.449  77.330  1.00  4.22           H  
ATOM   4611  HA  SER A 293      89.092  73.785  80.028  1.00  4.22           H  
ATOM   4612  HB1 SER A 293      90.406  71.850  78.079  1.00  4.22           H  
ATOM   4613  HB2 SER A 293      90.606  71.734  79.844  1.00  4.22           H  
ATOM   4614  HG  SER A 293      88.196  71.490  78.344  1.00  4.22           H  
ATOM   4615  N   PRO A 294      91.494  75.162  80.381  1.00  4.29           N  
ATOM   4616  CA  PRO A 294      91.250  75.349  81.855  1.00  4.29           C  
ATOM   4617  C   PRO A 294      89.864  75.890  82.184  1.00  4.29           C  
ATOM   4618  O   PRO A 294      89.580  76.133  83.350  1.00  4.29           O  
ATOM   4619  CB  PRO A 294      92.309  76.327  82.258  1.00  4.29           C  
ATOM   4620  CG  PRO A 294      92.399  77.279  81.079  1.00  4.29           C  
ATOM   4621  CD  PRO A 294      92.380  76.247  79.956  1.00  4.29           C  
ATOM   4622  HA  PRO A 294      91.407  74.404  82.375  1.00  4.29           H  
ATOM   4623  HB1 PRO A 294      92.020  76.859  83.164  1.00  4.29           H  
ATOM   4624  HB2 PRO A 294      93.261  75.822  82.421  1.00  4.29           H  
ATOM   4625  HG1 PRO A 294      91.545  77.955  81.030  1.00  4.29           H  
ATOM   4626  HG2 PRO A 294      93.322  77.859  81.089  1.00  4.29           H  
ATOM   4627  HD1 PRO A 294      92.003  76.700  79.039  1.00  4.29           H  
ATOM   4628  HD2 PRO A 294      93.386  75.863  79.785  1.00  4.29           H  
ATOM   4629  N   GLY A 295      88.962  76.015  81.196  1.00  4.26           N  
ATOM   4630  CA  GLY A 295      87.533  75.874  81.473  1.00  4.26           C  
ATOM   4631  C   GLY A 295      87.125  74.474  81.818  1.00  4.26           C  
ATOM   4632  O   GLY A 295      86.333  73.835  81.123  1.00  4.26           O  
ATOM   4633  HN  GLY A 295      89.258  75.939  80.230  1.00  4.26           H  
ATOM   4634  HA1 GLY A 295      87.279  76.523  82.311  1.00  4.26           H  
ATOM   4635  HA2 GLY A 295      86.978  76.187  80.589  1.00  4.26           H  
ATOM   4636  N   LEU A 296      87.716  74.045  82.920  1.00  4.25           N  
ATOM   4637  CA  LEU A 296      87.499  72.779  83.554  1.00  4.25           C  
ATOM   4638  C   LEU A 296      86.851  72.914  84.920  1.00  4.25           C  
ATOM   4639  O   LEU A 296      86.656  74.018  85.433  1.00  4.25           O  
ATOM   4640  CB  LEU A 296      88.726  71.854  83.467  1.00  4.25           C  
ATOM   4641  CG  LEU A 296      90.067  72.484  83.837  1.00  4.25           C  
ATOM   4642  CD1 LEU A 296      90.086  73.121  85.223  1.00  4.25           C  
ATOM   4643  CD2 LEU A 296      91.167  71.435  83.692  1.00  4.25           C  
ATOM   4644  HN  LEU A 296      88.249  74.732  83.442  1.00  4.25           H  
ATOM   4645  HA  LEU A 296      86.743  72.290  82.939  1.00  4.25           H  
ATOM   4646  HB1 LEU A 296      88.557  71.012  84.138  1.00  4.25           H  
ATOM   4647  HB2 LEU A 296      88.799  71.493  82.441  1.00  4.25           H  
ATOM   4648  HG  LEU A 296      90.269  73.272  83.112  1.00  4.25           H  
ATOM   4649 1HD1 LEU A 296      91.071  73.547  85.414  1.00  4.25           H  
ATOM   4650 2HD1 LEU A 296      89.866  72.363  85.975  1.00  4.25           H  
ATOM   4651 3HD1 LEU A 296      89.334  73.909  85.272  1.00  4.25           H  
ATOM   4652 1HD2 LEU A 296      92.128  71.877  83.954  1.00  4.25           H  
ATOM   4653 2HD2 LEU A 296      91.199  71.082  82.661  1.00  4.25           H  
ATOM   4654 3HD2 LEU A 296      90.960  70.596  84.357  1.00  4.25           H  
ATOM   4655  N   TYR A 297      86.461  71.773  85.481  1.00  4.25           N  
ATOM   4656  CA  TYR A 297      85.916  71.767  86.820  1.00  4.25           C  
ATOM   4657  C   TYR A 297      86.883  72.418  87.802  1.00  4.25           C  
ATOM   4658  O   TYR A 297      88.064  72.087  87.851  1.00  4.25           O  
ATOM   4659  CB  TYR A 297      85.567  70.324  87.261  1.00  4.25           C  
ATOM   4660  CG  TYR A 297      85.374  70.088  88.763  1.00  4.25           C  
ATOM   4661  CD1 TYR A 297      84.083  69.961  89.311  1.00  4.25           C  
ATOM   4662  CD2 TYR A 297      86.493  69.957  89.616  1.00  4.25           C  
ATOM   4663  CE1 TYR A 297      83.918  69.712  90.690  1.00  4.25           C  
ATOM   4664  CE2 TYR A 297      86.334  69.728  90.998  1.00  4.25           C  
ATOM   4665  CZ  TYR A 297      85.038  69.596  91.540  1.00  4.25           C  
ATOM   4666  OH  TYR A 297      84.857  69.352  92.868  1.00  4.25           O  
ATOM   4667  HN  TYR A 297      86.674  70.899  85.027  1.00  4.25           H  
ATOM   4668  HA  TYR A 297      84.996  72.351  86.814  1.00  4.25           H  
ATOM   4669  HB1 TYR A 297      84.640  70.042  86.761  1.00  4.25           H  
ATOM   4670  HB2 TYR A 297      86.374  69.673  86.926  1.00  4.25           H  
ATOM   4671  HD1 TYR A 297      83.208  70.055  88.668  1.00  4.25           H  
ATOM   4672  HD2 TYR A 297      87.497  70.034  89.198  1.00  4.25           H  
ATOM   4673  HE1 TYR A 297      82.915  69.608  91.103  1.00  4.25           H  
ATOM   4674  HE2 TYR A 297      87.208  69.653  91.645  1.00  4.25           H  
ATOM   4675  HH  TYR A 297      85.683  69.335  93.371  1.00  4.25           H  
ATOM   4676  N   GLY A 298      86.338  73.260  88.660  1.00  4.31           N  
ATOM   4677  CA  GLY A 298      86.962  73.650  89.902  1.00  4.31           C  
ATOM   4678  C   GLY A 298      85.885  74.179  90.830  1.00  4.31           C  
ATOM   4679  O   GLY A 298      84.839  74.646  90.365  1.00  4.31           O  
ATOM   4680  HN  GLY A 298      85.380  73.548  88.522  1.00  4.31           H  
ATOM   4681  HA1 GLY A 298      87.449  72.787  90.357  1.00  4.31           H  
ATOM   4682  HA2 GLY A 298      87.702  74.428  89.714  1.00  4.31           H  
ATOM   4683  N   LYS A 299      86.126  74.082  92.141  1.00  4.36           N  
ATOM   4684  CA  LYS A 299      85.093  74.369  93.143  1.00  4.36           C  
ATOM   4685  C   LYS A 299      85.432  75.623  93.897  1.00  4.36           C  
ATOM   4686  O   LYS A 299      85.179  76.689  93.361  1.00  4.36           O  
ATOM   4687  CB  LYS A 299      84.798  73.104  93.977  1.00  4.36           C  
ATOM   4688  CG  LYS A 299      83.401  73.103  94.620  1.00  4.36           C  
ATOM   4689  CD  LYS A 299      82.286  73.170  93.564  1.00  4.36           C  
ATOM   4690  CE  LYS A 299      80.915  72.880  94.166  1.00  4.36           C  
ATOM   4691  NZ  LYS A 299      79.860  73.257  93.207  1.00  4.36           N1+
ATOM   4692  HN  LYS A 299      87.016  73.701  92.432  1.00  4.36           H  
ATOM   4693  HA  LYS A 299      84.181  74.586  92.586  1.00  4.36           H  
ATOM   4694  HB1 LYS A 299      84.877  72.235  93.324  1.00  4.36           H  
ATOM   4695  HB2 LYS A 299      85.542  73.033  94.770  1.00  4.36           H  
ATOM   4696  HG1 LYS A 299      83.281  72.189  95.202  1.00  4.36           H  
ATOM   4697  HG2 LYS A 299      83.315  73.967  95.279  1.00  4.36           H  
ATOM   4698  HD1 LYS A 299      82.275  74.168  93.126  1.00  4.36           H  
ATOM   4699  HD2 LYS A 299      82.492  72.434  92.787  1.00  4.36           H  
ATOM   4700  HE1 LYS A 299      80.836  71.816  94.391  1.00  4.36           H  
ATOM   4701  HE2 LYS A 299      80.793  73.456  95.083  1.00  4.36           H  
ATOM   4702  HZ1 LYS A 299      78.947  73.282  93.658  1.00  4.36           H  
ATOM   4703  HZ2 LYS A 299      79.957  74.258  93.014  1.00  4.36           H  
ATOM   4704  HZ3 LYS A 299      79.872  72.755  92.335  1.00  4.36           H  
ATOM   4705  N   THR A 300      86.160  75.537  95.005  1.00  4.35           N  
ATOM   4706  CA  THR A 300      86.953  76.657  95.552  1.00  4.35           C  
ATOM   4707  C   THR A 300      88.165  77.018  94.686  1.00  4.35           C  
ATOM   4708  O   THR A 300      89.184  77.468  95.201  1.00  4.35           O  
ATOM   4709  CB  THR A 300      87.358  76.358  97.006  1.00  4.35           C  
ATOM   4710  CG2 THR A 300      86.139  76.245  97.924  1.00  4.35           C  
ATOM   4711  OG1 THR A 300      88.041  75.126  97.066  1.00  4.35           O  
ATOM   4712  HN  THR A 300      86.344  74.627  95.400  1.00  4.35           H  
ATOM   4713  HA  THR A 300      86.302  77.531  95.573  1.00  4.35           H  
ATOM   4714  HB  THR A 300      88.011  77.151  97.369  1.00  4.35           H  
ATOM   4715  HG1 THR A 300      88.982  75.342  97.105  1.00  4.35           H  
ATOM   4716 1HG2 THR A 300      86.468  76.033  98.941  1.00  4.35           H  
ATOM   4717 2HG2 THR A 300      85.495  75.438  97.576  1.00  4.35           H  
ATOM   4718 3HG2 THR A 300      85.585  77.183  97.910  1.00  4.35           H  
ATOM   4719  N   THR A 301      88.087  76.756  93.375  1.00  4.37           N  
ATOM   4720  CA  THR A 301      88.917  77.470  92.423  1.00  4.37           C  
ATOM   4721  C   THR A 301      88.348  78.866  92.345  1.00  4.37           C  
ATOM   4722  O   THR A 301      87.144  79.039  92.162  1.00  4.37           O  
ATOM   4723  CB  THR A 301      88.939  76.801  91.036  1.00  4.37           C  
ATOM   4724  CG2 THR A 301      87.737  77.053  90.119  1.00  4.37           C  
ATOM   4725  OG1 THR A 301      90.056  77.268  90.327  1.00  4.37           O  
ATOM   4726  HN  THR A 301      87.171  76.513  93.027  1.00  4.37           H  
ATOM   4727  HA  THR A 301      89.935  77.522  92.808  1.00  4.37           H  
ATOM   4728  HB  THR A 301      89.045  75.725  91.175  1.00  4.37           H  
ATOM   4729  HG1 THR A 301      90.831  76.757  90.588  1.00  4.37           H  
ATOM   4730 1HG2 THR A 301      87.881  76.525  89.177  1.00  4.37           H  
ATOM   4731 2HG2 THR A 301      87.645  78.122  89.925  1.00  4.37           H  
ATOM   4732 3HG2 THR A 301      86.829  76.692  90.602  1.00  4.37           H  
ATOM   4733  N   GLY A 302      89.186  79.869  92.517  1.00  4.40           N  
ATOM   4734  CA  GLY A 302      88.714  81.225  92.373  1.00  4.40           C  
ATOM   4735  C   GLY A 302      89.831  82.188  92.104  1.00  4.40           C  
ATOM   4736  O   GLY A 302      89.807  83.349  92.509  1.00  4.40           O  
ATOM   4737  HN  GLY A 302      90.146  79.718  92.831  1.00  4.40           H  
ATOM   4738  HA1 GLY A 302      88.009  81.265  91.543  1.00  4.40           H  
ATOM   4739  HA2 GLY A 302      88.210  81.521  93.293  1.00  4.40           H  
ATOM   4740  N   TYR A 303      90.784  81.684  91.339  1.00  4.35           N  
ATOM   4741  CA  TYR A 303      91.720  82.497  90.655  1.00  4.35           C  
ATOM   4742  C   TYR A 303      91.122  82.823  89.258  1.00  4.35           C  
ATOM   4743  O   TYR A 303      90.204  82.207  88.790  1.00  4.35           O  
ATOM   4744  CB  TYR A 303      93.066  81.766  90.520  1.00  4.35           C  
ATOM   4745  CG  TYR A 303      94.284  82.666  90.441  1.00  4.35           C  
ATOM   4746  CD1 TYR A 303      94.392  83.853  91.198  1.00  4.35           C  
ATOM   4747  CD2 TYR A 303      95.330  82.304  89.573  1.00  4.35           C  
ATOM   4748  CE1 TYR A 303      95.468  84.737  90.988  1.00  4.35           C  
ATOM   4749  CE2 TYR A 303      96.435  83.159  89.403  1.00  4.35           C  
ATOM   4750  CZ  TYR A 303      96.479  84.398  90.067  1.00  4.35           C  
ATOM   4751  OH  TYR A 303      97.509  85.247  89.813  1.00  4.35           O  
ATOM   4752  HN  TYR A 303      90.740  80.693  91.136  1.00  4.35           H  
ATOM   4753  HA  TYR A 303      91.867  83.424  91.210  1.00  4.35           H  
ATOM   4754  HB1 TYR A 303      93.184  81.114  91.386  1.00  4.35           H  
ATOM   4755  HB2 TYR A 303      93.033  81.163  89.612  1.00  4.35           H  
ATOM   4756  HD1 TYR A 303      93.638  84.087  91.950  1.00  4.35           H  
ATOM   4757  HD2 TYR A 303      95.285  81.359  89.031  1.00  4.35           H  
ATOM   4758  HE1 TYR A 303      95.518  85.678  91.535  1.00  4.35           H  
ATOM   4759  HE2 TYR A 303      97.259  82.860  88.755  1.00  4.35           H  
ATOM   4760  HH  TYR A 303      97.371  86.104  90.220  1.00  4.35           H  
ATOM   4761  N   ALA A 304      91.807  83.736  88.593  1.00  4.31           N  
ATOM   4762  CA  ALA A 304      91.974  83.549  87.143  1.00  4.31           C  
ATOM   4763  C   ALA A 304      93.455  83.609  86.873  1.00  4.31           C  
ATOM   4764  O   ALA A 304      94.215  84.136  87.604  1.00  4.31           O  
ATOM   4765  CB  ALA A 304      91.057  84.481  86.403  1.00  4.31           C  
ATOM   4766  HN  ALA A 304      92.614  84.246  88.983  1.00  4.31           H  
ATOM   4767  HA  ALA A 304      91.649  82.534  86.913  1.00  4.31           H  
ATOM   4768  HB1 ALA A 304      91.183  84.340  85.330  1.00  4.31           H  
ATOM   4769  HB2 ALA A 304      91.298  85.512  86.664  1.00  4.31           H  
ATOM   4770  HB3 ALA A 304      90.024  84.269  86.678  1.00  4.31           H  
ATOM   4771  N   VAL A 305      93.811  82.942  85.774  1.00  4.22           N  
ATOM   4772  CA  VAL A 305      95.086  83.260  85.151  1.00  4.22           C  
ATOM   4773  C   VAL A 305      94.706  84.160  84.001  1.00  4.22           C  
ATOM   4774  O   VAL A 305      93.702  84.889  84.079  1.00  4.22           O  
ATOM   4775  CB  VAL A 305      95.884  81.984  84.833  1.00  4.22           C  
ATOM   4776  CG1 VAL A 305      97.373  82.237  84.523  1.00  4.22           C  
ATOM   4777  CG2 VAL A 305      95.884  81.075  86.067  1.00  4.22           C  
ATOM   4778  HN  VAL A 305      93.132  82.498  85.173  1.00  4.22           H  
ATOM   4779  HA  VAL A 305      95.667  83.850  85.860  1.00  4.22           H  
ATOM   4780  HB  VAL A 305      95.420  81.463  83.996  1.00  4.22           H  
ATOM   4781 1HG1 VAL A 305      97.866  81.289  84.309  1.00  4.22           H  
ATOM   4782 2HG1 VAL A 305      97.849  82.708  85.383  1.00  4.22           H  
ATOM   4783 3HG1 VAL A 305      97.458  82.893  83.657  1.00  4.22           H  
ATOM   4784 1HG2 VAL A 305      96.448  80.168  85.850  1.00  4.22           H  
ATOM   4785 2HG2 VAL A 305      94.858  80.812  86.325  1.00  4.22           H  
ATOM   4786 3HG2 VAL A 305      96.346  81.598  86.904  1.00  4.22           H  
ATOM   4787  N   THR A 306      95.475  84.071  82.940  1.00  4.08           N  
ATOM   4788  CA  THR A 306      95.336  84.821  81.713  1.00  4.08           C  
ATOM   4789  C   THR A 306      96.410  84.423  80.728  1.00  4.08           C  
ATOM   4790  O   THR A 306      96.129  83.980  79.621  1.00  4.08           O  
ATOM   4791  CB  THR A 306      93.939  84.670  81.017  1.00  4.08           C  
ATOM   4792  CG2 THR A 306      93.324  83.270  81.083  1.00  4.08           C  
ATOM   4793  OG1 THR A 306      92.982  85.560  81.538  1.00  4.08           O  
ATOM   4794  HN  THR A 306      96.301  83.502  83.024  1.00  4.08           H  
ATOM   4795  HA  THR A 306      95.477  85.875  81.950  1.00  4.08           H  
ATOM   4796  HB  THR A 306      94.073  84.917  79.964  1.00  4.08           H  
ATOM   4797  HG1 THR A 306      93.097  85.550  82.500  1.00  4.08           H  
ATOM   4798 1HG2 THR A 306      92.360  83.271  80.573  1.00  4.08           H  
ATOM   4799 2HG2 THR A 306      93.183  82.983  82.125  1.00  4.08           H  
ATOM   4800 3HG2 THR A 306      93.990  82.557  80.597  1.00  4.08           H  
ATOM   4801  N   HIS A 307      97.652  84.478  81.190  1.00  4.13           N  
ATOM   4802  CA  HIS A 307      98.798  84.194  80.342  1.00  4.13           C  
ATOM   4803  C   HIS A 307      98.851  85.065  79.106  1.00  4.13           C  
ATOM   4804  O   HIS A 307      98.199  86.125  79.101  1.00  4.13           O  
ATOM   4805  CB  HIS A 307      98.867  82.656  80.153  1.00  4.13           C  
ATOM   4806  CG  HIS A 307     100.175  82.146  79.614  1.00  4.13           C  
ATOM   4807  CD2 HIS A 307     100.292  81.443  78.456  1.00  4.13           C  
ATOM   4808  ND1 HIS A 307     101.440  82.604  79.988  1.00  4.13           N  
ATOM   4809  CE1 HIS A 307     102.287  82.163  79.046  1.00  4.13           C  
ATOM   4810  NE2 HIS A 307     101.624  81.453  78.118  1.00  4.13           N  
ATOM   4811  HN  HIS A 307      97.810  84.925  82.079  1.00  4.13           H  
ATOM   4812  HA  HIS A 307      99.676  84.460  80.931  1.00  4.13           H  
ATOM   4813  HB1 HIS A 307      98.693  82.187  81.122  1.00  4.13           H  
ATOM   4814  HB2 HIS A 307      98.078  82.364  79.460  1.00  4.13           H  
ATOM   4815  HD2 HIS A 307      99.485  80.964  77.902  1.00  4.13           H  
ATOM   4816  HE1 HIS A 307     103.360  82.354  79.035  1.00  4.13           H  
ATOM   4817  HE2 HIS A 307     101.975  81.248  77.186  1.00  4.13           H  
ATOM   4818  N   HIS A 308      99.716  84.614  78.176  1.00  4.27           N  
ATOM   4819  CA  HIS A 308      99.951  85.148  76.848  1.00  4.27           C  
ATOM   4820  C   HIS A 308      98.656  85.585  76.227  1.00  4.27           C  
ATOM   4821  O   HIS A 308      97.891  84.760  75.743  1.00  4.27           O  
ATOM   4822  CB  HIS A 308     100.946  84.331  75.979  1.00  4.27           C  
ATOM   4823  CG  HIS A 308     100.553  83.039  75.274  1.00  4.27           C  
ATOM   4824  CD2 HIS A 308      99.621  82.920  74.285  1.00  4.27           C  
ATOM   4825  ND1 HIS A 308     101.332  81.868  75.263  1.00  4.27           N  
ATOM   4826  CE1 HIS A 308     100.814  81.076  74.311  1.00  4.27           C  
ATOM   4827  NE2 HIS A 308      99.770  81.677  73.720  1.00  4.27           N  
ATOM   4828  HN  HIS A 308     100.205  83.761  78.408  1.00  4.27           H  
ATOM   4829  HA  HIS A 308     100.478  86.084  77.034  1.00  4.27           H  
ATOM   4830  HB1 HIS A 308     101.291  85.008  75.198  1.00  4.27           H  
ATOM   4831  HB2 HIS A 308     101.779  84.076  76.634  1.00  4.27           H  
ATOM   4832  HD2 HIS A 308      98.890  83.675  73.995  1.00  4.27           H  
ATOM   4833  HE1 HIS A 308     101.188  80.085  74.054  1.00  4.27           H  
ATOM   4834  HE2 HIS A 308      99.230  81.324  72.940  1.00  4.27           H  
ATOM   4835  N   ALA A 309      98.354  86.866  76.428  1.00  4.36           N  
ATOM   4836  CA  ALA A 309      96.992  87.312  76.322  1.00  4.36           C  
ATOM   4837  C   ALA A 309      96.600  87.105  74.859  1.00  4.36           C  
ATOM   4838  O   ALA A 309      97.154  87.736  73.959  1.00  4.36           O  
ATOM   4839  CB  ALA A 309      96.921  88.806  76.576  1.00  4.36           C  
ATOM   4840  HN  ALA A 309      99.026  87.486  76.855  1.00  4.36           H  
ATOM   4841  HA  ALA A 309      96.336  86.760  76.995  1.00  4.36           H  
ATOM   4842  HB1 ALA A 309      95.887  89.140  76.495  1.00  4.36           H  
ATOM   4843  HB2 ALA A 309      97.530  89.330  75.839  1.00  4.36           H  
ATOM   4844  HB3 ALA A 309      97.295  89.023  77.577  1.00  4.36           H  
ATOM   4845  N   ASP A 310      95.622  86.258  74.614  1.00  6.39           N  
ATOM   4846  CA  ASP A 310      94.851  86.446  73.418  1.00  6.39           C  
ATOM   4847  C   ASP A 310      93.404  85.940  73.609  1.00  6.39           C  
ATOM   4848  O   ASP A 310      93.128  84.773  73.930  1.00  6.39           O  
ATOM   4849  CB  ASP A 310      95.398  85.729  72.169  1.00  6.39           C  
ATOM   4850  CG  ASP A 310      94.356  85.889  71.046  1.00  6.39           C  
ATOM   4851  OD1 ASP A 310      94.163  87.058  70.637  1.00  6.39           O  
ATOM   4852  OD2 ASP A 310      93.636  84.904  70.748  1.00  6.39           O1-
ATOM   4853  HN  ASP A 310      95.265  85.662  75.344  1.00  6.39           H  
ATOM   4854  HA  ASP A 310      94.811  87.514  73.205  1.00  6.39           H  
ATOM   4855  HB1 ASP A 310      96.343  86.180  71.866  1.00  6.39           H  
ATOM   4856  HB2 ASP A 310      95.552  84.672  72.385  1.00  6.39           H  
ATOM   4857  N   GLY A 311      92.465  86.865  73.407  1.00  5.93           N  
ATOM   4858  CA  GLY A 311      91.131  86.845  73.988  1.00  5.93           C  
ATOM   4859  C   GLY A 311      91.141  86.564  75.495  1.00  5.93           C  
ATOM   4860  O   GLY A 311      92.044  85.968  76.077  1.00  5.93           O  
ATOM   4861  HN  GLY A 311      92.754  87.705  72.927  1.00  5.93           H  
ATOM   4862  HA1 GLY A 311      90.663  87.815  73.818  1.00  5.93           H  
ATOM   4863  HA2 GLY A 311      90.548  86.068  73.493  1.00  5.93           H  
ATOM   4864  N   PHE A 312      90.021  86.838  76.129  1.00  5.92           N  
ATOM   4865  CA  PHE A 312      89.612  86.036  77.262  1.00  5.92           C  
ATOM   4866  C   PHE A 312      88.092  86.137  77.379  1.00  5.92           C  
ATOM   4867  O   PHE A 312      87.463  87.036  76.822  1.00  5.92           O  
ATOM   4868  CB  PHE A 312      90.326  86.456  78.574  1.00  5.92           C  
ATOM   4869  CG  PHE A 312      89.821  87.669  79.345  1.00  5.92           C  
ATOM   4870  CD1 PHE A 312      89.915  87.661  80.752  1.00  5.92           C  
ATOM   4871  CD2 PHE A 312      89.326  88.820  78.697  1.00  5.92           C  
ATOM   4872  CE1 PHE A 312      89.491  88.771  81.502  1.00  5.92           C  
ATOM   4873  CE2 PHE A 312      88.901  89.930  79.448  1.00  5.92           C  
ATOM   4874  CZ  PHE A 312      88.977  89.904  80.850  1.00  5.92           C  
ATOM   4875  HN  PHE A 312      89.305  87.392  75.673  1.00  5.92           H  
ATOM   4876  HA  PHE A 312      89.868  84.997  77.053  1.00  5.92           H  
ATOM   4877  HB1 PHE A 312      90.272  85.604  79.252  1.00  5.92           H  
ATOM   4878  HB2 PHE A 312      91.367  86.653  78.320  1.00  5.92           H  
ATOM   4879  HD1 PHE A 312      90.320  86.787  81.262  1.00  5.92           H  
ATOM   4880  HD2 PHE A 312      89.273  88.849  77.609  1.00  5.92           H  
ATOM   4881  HE1 PHE A 312      89.561  88.753  82.590  1.00  5.92           H  
ATOM   4882  HE2 PHE A 312      88.512  90.813  78.941  1.00  5.92           H  
ATOM   4883  HZ  PHE A 312      88.638  90.761  81.431  1.00  5.92           H  
ATOM   4884  N   LEU A 313      87.511  85.206  78.126  1.00  6.59           N  
ATOM   4885  CA  LEU A 313      86.482  85.552  79.099  1.00  6.59           C  
ATOM   4886  C   LEU A 313      86.579  84.517  80.174  1.00  6.59           C  
ATOM   4887  O   LEU A 313      85.923  83.475  80.157  1.00  6.59           O  
ATOM   4888  CB  LEU A 313      85.083  85.756  78.480  1.00  6.59           C  
ATOM   4889  CG  LEU A 313      84.243  86.869  79.145  1.00  6.59           C  
ATOM   4890  CD1 LEU A 313      84.208  86.758  80.668  1.00  6.59           C  
ATOM   4891  CD2 LEU A 313      84.746  88.279  78.812  1.00  6.59           C  
ATOM   4892  HN  LEU A 313      88.067  84.415  78.412  1.00  6.59           H  
ATOM   4893  HA  LEU A 313      86.774  86.503  79.546  1.00  6.59           H  
ATOM   4894  HB1 LEU A 313      85.210  86.009  77.427  1.00  6.59           H  
ATOM   4895  HB2 LEU A 313      84.534  84.818  78.565  1.00  6.59           H  
ATOM   4896  HG  LEU A 313      83.220  86.782  78.778  1.00  6.59           H  
ATOM   4897 1HD1 LEU A 313      83.603  87.567  81.078  1.00  6.59           H  
ATOM   4898 2HD1 LEU A 313      85.222  86.828  81.061  1.00  6.59           H  
ATOM   4899 3HD1 LEU A 313      83.774  85.800  80.953  1.00  6.59           H  
ATOM   4900 1HD2 LEU A 313      84.116  89.017  79.308  1.00  6.59           H  
ATOM   4901 2HD2 LEU A 313      84.706  88.434  77.734  1.00  6.59           H  
ATOM   4902 3HD2 LEU A 313      85.774  88.390  79.157  1.00  6.59           H  
ATOM   4903  N   MET A 314      87.619  84.752  80.955  1.00  6.62           N  
ATOM   4904  CA  MET A 314      88.016  83.831  81.970  1.00  6.62           C  
ATOM   4905  C   MET A 314      86.939  83.682  83.066  1.00  6.62           C  
ATOM   4906  O   MET A 314      85.838  84.227  82.978  1.00  6.62           O  
ATOM   4907  CB  MET A 314      89.481  84.123  82.378  1.00  6.62           C  
ATOM   4908  CG  MET A 314      90.162  83.117  83.323  1.00  6.62           C  
ATOM   4909  SD  MET A 314      90.055  81.368  82.846  1.00  6.62           S  
ATOM   4910  CE  MET A 314      90.823  80.573  84.286  1.00  6.62           C  
ATOM   4911  HN  MET A 314      88.074  85.654  80.911  1.00  6.62           H  
ATOM   4912  HA  MET A 314      88.049  82.861  81.474  1.00  6.62           H  
ATOM   4913  HB1 MET A 314      90.073  84.167  81.464  1.00  6.62           H  
ATOM   4914  HB2 MET A 314      89.497  85.096  82.869  1.00  6.62           H  
ATOM   4915  HG1 MET A 314      91.218  83.381  83.384  1.00  6.62           H  
ATOM   4916  HG2 MET A 314      89.703  83.222  84.306  1.00  6.62           H  
ATOM   4917  HE1 MET A 314      90.832  79.492  84.143  1.00  6.62           H  
ATOM   4918  HE2 MET A 314      90.253  80.816  85.183  1.00  6.62           H  
ATOM   4919  HE3 MET A 314      91.846  80.933  84.398  1.00  6.62           H  
ATOM   4920  N   CYS A 315      87.228  82.852  84.051  1.00  7.90           N  
ATOM   4921  CA  CYS A 315      86.253  82.005  84.714  1.00  7.90           C  
ATOM   4922  C   CYS A 315      84.907  82.568  85.184  1.00  7.90           C  
ATOM   4923  O   CYS A 315      84.824  83.645  85.770  1.00  7.90           O  
ATOM   4924  CB  CYS A 315      87.006  81.408  85.922  1.00  7.90           C  
ATOM   4925  SG  CYS A 315      86.096  80.041  86.698  1.00  7.90           S  
ATOM   4926  HN  CYS A 315      88.173  82.504  84.073  1.00  7.90           H  
ATOM   4927  HA  CYS A 315      86.034  81.180  84.036  1.00  7.90           H  
ATOM   4928  HB1 CYS A 315      87.973  81.037  85.583  1.00  7.90           H  
ATOM   4929  HB2 CYS A 315      87.157  82.193  86.663  1.00  7.90           H  
ATOM   4930  HG  CYS A 315      84.907  80.483  87.129  1.00  7.90           H  
ATOM   4931  N   LYS A 316      83.882  81.707  85.130  1.00  8.36           N  
ATOM   4932  CA  LYS A 316      82.811  81.732  86.124  1.00  8.36           C  
ATOM   4933  C   LYS A 316      82.169  80.380  86.465  1.00  8.36           C  
ATOM   4934  O   LYS A 316      81.199  79.959  85.839  1.00  8.36           O  
ATOM   4935  CB  LYS A 316      81.748  82.804  85.753  1.00  8.36           C  
ATOM   4936  CG  LYS A 316      81.016  83.426  86.965  1.00  8.36           C  
ATOM   4937  CD  LYS A 316      79.829  82.613  87.508  1.00  8.36           C  
ATOM   4938  CE  LYS A 316      79.329  83.202  88.839  1.00  8.36           C
[truncated: 283,386 more chars]
