# Supplementary material for: In silico study on anti-Chikungunya virus activity of hesperetin
Source: PeerJ. 2016 Oct 26;4:e2602. doi: 10.7717/peerj.2602 (PMC5088613; doi:10.7717/peerj.2602)
Supplement: Supplemental Information 2 — Docking conformations of hesperetin with varying binding affinities against different proteins of interest. [file peerj-04-2602-s002.zip › SPK2/SPK2 (Conformation 1).pdb]

ATOM      1  N   MET A   1      83.969  84.292 100.880  1.00  1.00           N1+
ATOM      2  CA  MET A   1      84.278  83.012 100.236  1.00  1.00           C  
ATOM      3  C   MET A   1      85.736  82.572 100.405  1.00  1.00           C  
ATOM      4  O   MET A   1      86.077  81.456 100.017  1.00  1.00           O  
ATOM      5  CB  MET A   1      83.890  83.081  98.750  1.00  1.00           C  
ATOM      6  CG  MET A   1      82.377  83.190  98.526  1.00  1.00           C  
ATOM      7  SD  MET A   1      81.440  81.714  99.018  1.00  1.00           S  
ATOM      8  CE  MET A   1      79.837  82.081  98.260  1.00  1.00           C  
ATOM      9  HA  MET A   1      83.651  82.252 100.702  1.00  1.00           H  
ATOM     10  HB1 MET A   1      84.370  83.954  98.307  1.00  1.00           H  
ATOM     11  HB2 MET A   1      84.249  82.178  98.256  1.00  1.00           H  
ATOM     12  HG1 MET A   1      82.007  84.037  99.103  1.00  1.00           H  
ATOM     13  HG2 MET A   1      82.201  83.368  97.465  1.00  1.00           H  
ATOM     14  HE1 MET A   1      79.141  81.268  98.469  1.00  1.00           H  
ATOM     15  HE2 MET A   1      79.960  82.186  97.182  1.00  1.00           H  
ATOM     16  HE3 MET A   1      79.444  83.010  98.672  1.00  1.00           H  
ATOM     17  HT1 MET A   1      82.939  84.533 100.720  1.00  1.00           H  
ATOM     18  HT2 MET A   1      84.584  85.061 100.460  1.00  1.00           H  
ATOM     19  HT3 MET A   1      84.159  84.218 101.930  1.00  1.00           H  
ATOM     20  N   ASN A   2      86.552  83.428 101.026  1.00  1.00           N  
ATOM     21  CA  ASN A   2      87.864  83.144 101.617  1.00  1.00           C  
ATOM     22  C   ASN A   2      88.715  82.125 100.836  1.00  1.00           C  
ATOM     23  O   ASN A   2      88.962  81.013 101.318  1.00  1.00           O  
ATOM     24  CB  ASN A   2      87.628  82.788 103.105  1.00  1.00           C  
ATOM     25  CG  ASN A   2      88.872  82.871 103.977  1.00  1.00           C  
ATOM     26  ND2 ASN A   2      89.816  81.977 103.813  1.00  1.00           N  
ATOM     27  OD1 ASN A   2      89.005  83.725 104.836  1.00  1.00           O  
ATOM     28  HN  ASN A   2      86.141  84.325 101.243  1.00  1.00           H  
ATOM     29  HA  ASN A   2      88.418  84.083 101.607  1.00  1.00           H  
ATOM     30  HB1 ASN A   2      86.884  83.477 103.506  1.00  1.00           H  
ATOM     31  HB2 ASN A   2      87.245  81.769 103.155  1.00  1.00           H  
ATOM     32 1HD2 ASN A   2      89.712  81.292 103.073  1.00  1.00           H  
ATOM     33 2HD2 ASN A   2      90.644  82.085 104.364  1.00  1.00           H  
ATOM     34  N   GLY A   3      89.131  82.480  99.618  1.00  1.00           N  
ATOM     35  CA  GLY A   3      89.604  81.480  98.669  1.00  1.00           C  
ATOM     36  C   GLY A   3      90.547  81.944  97.570  1.00  1.00           C  
ATOM     37  O   GLY A   3      90.686  83.117  97.210  1.00  1.00           O  
ATOM     38  HN  GLY A   3      89.098  83.464  99.345  1.00  1.00           H  
ATOM     39  HA1 GLY A   3      90.122  80.709  99.239  1.00  1.00           H  
ATOM     40  HA2 GLY A   3      88.727  81.048  98.186  1.00  1.00           H  
ATOM     41  N   HIS A   4      91.131  80.923  96.952  1.00  1.00           N  
ATOM     42  CA  HIS A   4      91.787  81.020  95.658  1.00  1.00           C  
ATOM     43  C   HIS A   4      90.917  81.755  94.642  1.00  1.00           C  
ATOM     44  O   HIS A   4      91.435  82.625  93.967  1.00  1.00           O  
ATOM     45  CB  HIS A   4      92.133  79.596  95.192  1.00  1.00           C  
ATOM     46  CG  HIS A   4      90.927  78.687  95.133  1.00  1.00           C  
ATOM     47  CD2 HIS A   4      90.161  78.466  94.030  1.00  1.00           C  
ATOM     48  ND1 HIS A   4      90.302  78.097  96.240  1.00  1.00           N  
ATOM     49  CE1 HIS A   4      89.190  77.512  95.764  1.00  1.00           C  
ATOM     50  NE2 HIS A   4      89.075  77.736  94.446  1.00  1.00           N  
ATOM     51  HN  HIS A   4      90.926  79.986  97.280  1.00  1.00           H  
ATOM     52  HA  HIS A   4      92.716  81.577  95.783  1.00  1.00           H  
ATOM     53  HB1 HIS A   4      92.574  79.653  94.197  1.00  1.00           H  
ATOM     54  HB2 HIS A   4      92.856  79.169  95.887  1.00  1.00           H  
ATOM     55  HD2 HIS A   4      90.369  78.803  93.014  1.00  1.00           H  
ATOM     56  HE1 HIS A   4      88.483  76.938  96.363  1.00  1.00           H  
ATOM     57  HE2 HIS A   4      88.266  77.522  93.864  1.00  1.00           H  
ATOM     58  N   LEU A   5      89.597  81.533  94.641  1.00  1.00           N  
ATOM     59  CA  LEU A   5      88.644  82.275  93.807  1.00  1.00           C  
ATOM     60  C   LEU A   5      88.691  83.802  93.925  1.00  1.00           C  
ATOM     61  O   LEU A   5      88.485  84.523  92.954  1.00  1.00           O  
ATOM     62  CB  LEU A   5      87.219  81.717  93.976  1.00  1.00           C  
ATOM     63  CG  LEU A   5      86.374  82.054  95.225  1.00  1.00           C  
ATOM     64  CD1 LEU A   5      87.099  81.812  96.533  1.00  1.00           C  
ATOM     65  CD2 LEU A   5      85.741  83.447  95.219  1.00  1.00           C  
ATOM     66  HN  LEU A   5      89.261  80.737  95.159  1.00  1.00           H  
ATOM     67  HA  LEU A   5      88.924  82.053  92.777  1.00  1.00           H  
ATOM     68  HB1 LEU A   5      86.648  82.061  93.114  1.00  1.00           H  
ATOM     69  HB2 LEU A   5      87.306  80.631  93.945  1.00  1.00           H  
ATOM     70  HG  LEU A   5      85.541  81.351  95.215  1.00  1.00           H  
ATOM     71 1HD1 LEU A   5      86.444  82.070  97.365  1.00  1.00           H  
ATOM     72 2HD1 LEU A   5      87.996  82.430  96.572  1.00  1.00           H  
ATOM     73 3HD1 LEU A   5      87.379  80.761  96.605  1.00  1.00           H  
ATOM     74 1HD2 LEU A   5      85.168  83.590  96.135  1.00  1.00           H  
ATOM     75 2HD2 LEU A   5      85.078  83.542  94.359  1.00  1.00           H  
ATOM     76 3HD2 LEU A   5      86.524  84.202  95.159  1.00  1.00           H  
ATOM     77  N   GLU A   6      88.976  84.297  95.122  1.00  1.00           N  
ATOM     78  CA  GLU A   6      88.972  85.713  95.452  1.00  1.00           C  
ATOM     79  C   GLU A   6      90.365  86.294  95.209  1.00  1.00           C  
ATOM     80  O   GLU A   6      90.461  87.411  94.702  1.00  1.00           O  
ATOM     81  CB  GLU A   6      88.323  85.903  96.843  1.00  1.00           C  
ATOM     82  CG  GLU A   6      88.946  86.904  97.820  1.00  1.00           C  
ATOM     83  CD  GLU A   6      90.038  86.252  98.677  1.00  1.00           C  
ATOM     84  OE1 GLU A   6      89.676  85.347  99.469  1.00  1.00           O  
ATOM     85  OE2 GLU A   6      91.210  86.678  98.546  1.00  1.00           O1-
ATOM     86  HN  GLU A   6      89.238  83.655  95.857  1.00  1.00           H  
ATOM     87  HA  GLU A   6      88.308  86.195  94.734  1.00  1.00           H  
ATOM     88  HB1 GLU A   6      87.293  86.219  96.675  1.00  1.00           H  
ATOM     89  HB2 GLU A   6      88.330  84.930  97.334  1.00  1.00           H  
ATOM     90  HG1 GLU A   6      89.385  87.725  97.253  1.00  1.00           H  
ATOM     91  HG2 GLU A   6      88.166  87.291  98.476  1.00  1.00           H  
ATOM     92  N   ALA A   7      91.439  85.513  95.377  1.00  1.00           N  
ATOM     93  CA  ALA A   7      92.750  85.902  94.835  1.00  1.00           C  
ATOM     94  C   ALA A   7      92.788  86.006  93.290  1.00  1.00           C  
ATOM     95  O   ALA A   7      93.386  86.928  92.730  1.00  1.00           O  
ATOM     96  CB  ALA A   7      93.796  84.909  95.355  1.00  1.00           C  
ATOM     97  HN  ALA A   7      91.324  84.608  95.819  1.00  1.00           H  
ATOM     98  HA  ALA A   7      92.997  86.884  95.239  1.00  1.00           H  
ATOM     99  HB1 ALA A   7      94.778  85.178  94.966  1.00  1.00           H  
ATOM    100  HB2 ALA A   7      93.538  83.903  95.025  1.00  1.00           H  
ATOM    101  HB3 ALA A   7      93.817  84.940  96.444  1.00  1.00           H  
ATOM    102  N   GLU A   8      92.167  85.056  92.596  1.00  1.00           N  
ATOM    103  CA  GLU A   8      91.992  84.999  91.144  1.00  1.00           C  
ATOM    104  C   GLU A   8      91.189  86.218  90.669  1.00  1.00           C  
ATOM    105  O   GLU A   8      91.701  87.014  89.880  1.00  1.00           O  
ATOM    106  CB  GLU A   8      91.269  83.676  90.782  1.00  1.00           C  
ATOM    107  CG  GLU A   8      92.144  82.410  90.932  1.00  1.00           C  
ATOM    108  CD  GLU A   8      91.345  81.100  91.151  1.00  1.00           C  
ATOM    109  OE1 GLU A   8      90.205  80.979  90.644  1.00  1.00           O  
ATOM    110  OE2 GLU A   8      91.901  80.179  91.796  1.00  1.00           O1-
ATOM    111  HN  GLU A   8      91.734  84.305  93.128  1.00  1.00           H  
ATOM    112  HA  GLU A   8      92.972  85.011  90.667  1.00  1.00           H  
ATOM    113  HB1 GLU A   8      90.403  83.571  91.435  1.00  1.00           H  
ATOM    114  HB2 GLU A   8      90.938  83.741  89.746  1.00  1.00           H  
ATOM    115  HG1 GLU A   8      92.739  82.298  90.026  1.00  1.00           H  
ATOM    116  HG2 GLU A   8      92.805  82.552  91.787  1.00  1.00           H  
ATOM    117  N   GLU A   9      89.984  86.437  91.211  1.00  1.00           N  
ATOM    118  CA  GLU A   9      89.141  87.579  90.842  1.00  1.00           C  
ATOM    119  C   GLU A   9      89.844  88.930  91.076  1.00  1.00           C  
ATOM    120  O   GLU A   9      89.859  89.794  90.193  1.00  1.00           O  
ATOM    121  CB  GLU A   9      87.772  87.514  91.546  1.00  1.00           C  
ATOM    122  CG  GLU A   9      86.832  88.633  91.057  1.00  1.00           C  
ATOM    123  CD  GLU A   9      85.371  88.422  91.488  1.00  1.00           C  
ATOM    124  OE1 GLU A   9      84.770  87.433  91.010  1.00  1.00           O  
ATOM    125  OE2 GLU A   9      84.846  89.269  92.249  1.00  1.00           O1-
ATOM    126  HN  GLU A   9      89.602  85.751  91.858  1.00  1.00           H  
ATOM    127  HA  GLU A   9      88.952  87.501  89.771  1.00  1.00           H  
ATOM    128  HB1 GLU A   9      87.312  86.548  91.337  1.00  1.00           H  
ATOM    129  HB2 GLU A   9      87.921  87.621  92.620  1.00  1.00           H  
ATOM    130  HG1 GLU A   9      87.181  89.582  91.464  1.00  1.00           H  
ATOM    131  HG2 GLU A   9      86.871  88.668  89.968  1.00  1.00           H  
ATOM    132  N   GLN A  10      90.515  89.088  92.223  1.00  1.00           N  
ATOM    133  CA  GLN A  10      91.327  90.272  92.513  1.00  1.00           C  
ATOM    134  C   GLN A  10      92.446  90.500  91.491  1.00  1.00           C  
ATOM    135  O   GLN A  10      92.707  91.653  91.139  1.00  1.00           O  
ATOM    136  CB  GLN A  10      91.933  90.191  93.925  1.00  1.00           C  
ATOM    137  CG  GLN A  10      90.911  90.508  95.028  1.00  1.00           C  
ATOM    138  CD  GLN A  10      91.465  90.209  96.419  1.00  1.00           C  
ATOM    139  NE2 GLN A  10      91.672  88.952  96.737  1.00  1.00           N  
ATOM    140  OE1 GLN A  10      91.713  91.099  97.216  1.00  1.00           O  
ATOM    141  HN  GLN A  10      90.477  88.341  92.909  1.00  1.00           H  
ATOM    142  HA  GLN A  10      90.669  91.141  92.484  1.00  1.00           H  
ATOM    143  HB1 GLN A  10      92.315  89.182  94.083  1.00  1.00           H  
ATOM    144  HB2 GLN A  10      92.753  90.906  93.994  1.00  1.00           H  
ATOM    145  HG1 GLN A  10      90.649  91.565  94.973  1.00  1.00           H  
ATOM    146  HG2 GLN A  10      90.019  89.903  94.866  1.00  1.00           H  
ATOM    147 1HE2 GLN A  10      91.377  88.244  96.083  1.00  1.00           H  
ATOM    148 2HE2 GLN A  10      91.831  88.681  97.700  1.00  1.00           H  
ATOM    149  N   GLN A  11      93.102  89.437  91.012  1.00  1.00           N  
ATOM    150  CA  GLN A  11      94.119  89.544  89.958  1.00  1.00           C  
ATOM    151  C   GLN A  11      93.523  89.820  88.562  1.00  1.00           C  
ATOM    152  O   GLN A  11      94.260  90.265  87.687  1.00  1.00           O  
ATOM    153  CB  GLN A  11      94.964  88.254  89.928  1.00  1.00           C  
ATOM    154  CG  GLN A  11      95.920  88.139  91.127  1.00  1.00           C  
ATOM    155  CD  GLN A  11      96.578  86.763  91.211  1.00  1.00           C  
ATOM    156  NE2 GLN A  11      95.891  85.754  91.696  1.00  1.00           N  
ATOM    157  OE1 GLN A  11      97.731  86.574  90.863  1.00  1.00           O  
ATOM    158  HN  GLN A  11      92.804  88.509  91.294  1.00  1.00           H  
ATOM    159  HA  GLN A  11      94.780  90.373  90.211  1.00  1.00           H  
ATOM    160  HB1 GLN A  11      94.291  87.397  89.936  1.00  1.00           H  
ATOM    161  HB2 GLN A  11      95.553  88.245  89.011  1.00  1.00           H  
ATOM    162  HG1 GLN A  11      96.699  88.895  91.028  1.00  1.00           H  
ATOM    163  HG2 GLN A  11      95.356  88.315  92.043  1.00  1.00           H  
ATOM    164 1HE2 GLN A  11      94.938  85.922  91.992  1.00  1.00           H  
ATOM    165 2HE2 GLN A  11      96.344  84.859  91.726  1.00  1.00           H  
ATOM    166  N   ASP A  12      92.234  89.552  88.327  1.00  1.00           N  
ATOM    167  CA  ASP A  12      91.669  89.508  86.973  1.00  1.00           C  
ATOM    168  C   ASP A  12      91.189  90.865  86.410  1.00  1.00           C  
ATOM    169  O   ASP A  12      91.483  91.194  85.263  1.00  1.00           O  
ATOM    170  CB  ASP A  12      90.537  88.465  86.984  1.00  1.00           C  
ATOM    171  CG  ASP A  12      89.787  88.341  85.659  1.00  1.00           C  
ATOM    172  OD1 ASP A  12      89.751  87.247  85.060  1.00  1.00           O  
ATOM    173  OD2 ASP A  12      89.093  89.305  85.279  1.00  1.00           O1-
ATOM    174  HN  ASP A  12      91.682  89.142  89.072  1.00  1.00           H  
ATOM    175  HA  ASP A  12      92.448  89.136  86.307  1.00  1.00           H  
ATOM    176  HB1 ASP A  12      90.970  87.494  87.224  1.00  1.00           H  
ATOM    177  HB2 ASP A  12      89.821  88.746  87.757  1.00  1.00           H  
ATOM    178  N   GLN A  13      90.474  91.667  87.209  1.00  1.00           N  
ATOM    179  CA  GLN A  13      89.970  93.008  86.834  1.00  1.00           C  
ATOM    180  C   GLN A  13      89.134  93.105  85.524  1.00  1.00           C  
ATOM    181  O   GLN A  13      88.997  94.188  84.968  1.00  1.00           O  
ATOM    182  CB  GLN A  13      91.123  94.037  86.883  1.00  1.00           C  
ATOM    183  CG  GLN A  13      91.858  94.118  88.235  1.00  1.00           C  
ATOM    184  CD  GLN A  13      90.997  94.636  89.390  1.00  1.00           C  
ATOM    185  NE2 GLN A  13      91.077  94.034  90.558  1.00  1.00           N  
ATOM    186  OE1 GLN A  13      90.266  95.609  89.290  1.00  1.00           O  
ATOM    187  HN  GLN A  13      90.289  91.324  88.143  1.00  1.00           H  
ATOM    188  HA  GLN A  13      89.289  93.297  87.635  1.00  1.00           H  
ATOM    189  HB1 GLN A  13      91.850  93.768  86.117  1.00  1.00           H  
ATOM    190  HB2 GLN A  13      90.709  95.021  86.662  1.00  1.00           H  
ATOM    191  HG1 GLN A  13      92.209  93.119  88.493  1.00  1.00           H  
ATOM    192  HG2 GLN A  13      92.712  94.786  88.120  1.00  1.00           H  
ATOM    193 1HE2 GLN A  13      91.637  93.191  90.659  1.00  1.00           H  
ATOM    194 2HE2 GLN A  13      90.499  94.403  91.287  1.00  1.00           H  
ATOM    195  N   ARG A  14      88.504  92.005  85.089  1.00  1.00           N  
ATOM    196  CA  ARG A  14      87.531  91.793  83.989  1.00  1.00           C  
ATOM    197  C   ARG A  14      87.835  92.455  82.621  1.00  1.00           C  
ATOM    198  O   ARG A  14      88.280  91.725  81.728  1.00  1.00           O  
ATOM    199  CB  ARG A  14      86.067  91.857  84.483  1.00  1.00           C  
ATOM    200  CG  ARG A  14      85.687  90.992  85.709  1.00  1.00           C  
ATOM    201  CD  ARG A  14      85.883  89.465  85.643  1.00  1.00           C  
ATOM    202  NE  ARG A  14      85.386  88.855  84.393  1.00  1.00           N1+
ATOM    203  CZ  ARG A  14      86.098  88.234  83.463  1.00  1.00           C  
ATOM    204  NH1 ARG A  14      85.513  87.830  82.375  1.00  1.00           N1+
ATOM    205  NH2 ARG A  14      87.366  87.965  83.531  1.00  1.00           N  
ATOM    206  HN  ARG A  14      88.845  91.144  85.514  1.00  1.00           H  
ATOM    207  HA  ARG A  14      87.656  90.733  83.768  1.00  1.00           H  
ATOM    208  HB1 ARG A  14      85.854  92.895  84.738  1.00  1.00           H  
ATOM    209  HB2 ARG A  14      85.430  91.547  83.655  1.00  1.00           H  
ATOM    210  HG1 ARG A  14      86.280  91.353  86.549  1.00  1.00           H  
ATOM    211  HG2 ARG A  14      84.630  91.169  85.908  1.00  1.00           H  
ATOM    212  HD1 ARG A  14      86.948  89.251  85.730  1.00  1.00           H  
ATOM    213  HD2 ARG A  14      85.352  89.014  86.481  1.00  1.00           H  
ATOM    214  HE  ARG A  14      84.399  88.912  84.235  1.00  1.00           H  
ATOM    215 1HH1 ARG A  14      84.534  87.942  82.225  1.00  1.00           H  
ATOM    216 2HH1 ARG A  14      86.106  87.395  81.676  1.00  1.00           H  
ATOM    217 1HH2 ARG A  14      87.941  88.201  84.347  1.00  1.00           H  
ATOM    218 2HH2 ARG A  14      87.852  87.575  82.742  1.00  1.00           H  
ATOM    219  N   PRO A  15      87.540  93.747  82.346  1.00  1.00           N  
ATOM    220  CA  PRO A  15      87.667  94.317  81.000  1.00  1.00           C  
ATOM    221  C   PRO A  15      88.984  94.164  80.236  1.00  1.00           C  
ATOM    222  O   PRO A  15      88.924  94.178  79.003  1.00  1.00           O  
ATOM    223  CB  PRO A  15      87.262  95.797  81.102  1.00  1.00           C  
ATOM    224  CG  PRO A  15      87.126  96.061  82.598  1.00  1.00           C  
ATOM    225  CD  PRO A  15      86.746  94.687  83.128  1.00  1.00           C  
ATOM    226  HA  PRO A  15      86.903  93.833  80.391  1.00  1.00           H  
ATOM    227  HB1 PRO A  15      88.031  96.436  80.668  1.00  1.00           H  
ATOM    228  HB2 PRO A  15      86.314  95.971  80.594  1.00  1.00           H  
ATOM    229  HG1 PRO A  15      88.068  96.404  83.027  1.00  1.00           H  
ATOM    230  HG2 PRO A  15      86.345  96.794  82.801  1.00  1.00           H  
ATOM    231  HD1 PRO A  15      86.989  94.605  84.187  1.00  1.00           H  
ATOM    232  HD2 PRO A  15      85.682  94.502  82.983  1.00  1.00           H  
ATOM    233  N   ASP A  16      90.129  93.986  80.896  1.00  1.00           N  
ATOM    234  CA  ASP A  16      91.419  93.727  80.234  1.00  1.00           C  
ATOM    235  C   ASP A  16      91.457  92.413  79.420  1.00  1.00           C  
ATOM    236  O   ASP A  16      92.350  92.209  78.597  1.00  1.00           O  
ATOM    237  CB  ASP A  16      92.562  93.852  81.251  1.00  1.00           C  
ATOM    238  CG  ASP A  16      92.835  95.331  81.555  1.00  1.00           C  
ATOM    239  OD1 ASP A  16      91.939  95.972  82.151  1.00  1.00           O  
ATOM    240  OD2 ASP A  16      93.907  95.823  81.135  1.00  1.00           O1-
ATOM    241  HN  ASP A  16      90.157  94.133  81.900  1.00  1.00           H  
ATOM    242  HA  ASP A  16      91.560  94.535  79.516  1.00  1.00           H  
ATOM    243  HB1 ASP A  16      92.283  93.340  82.172  1.00  1.00           H  
ATOM    244  HB2 ASP A  16      93.463  93.396  80.840  1.00  1.00           H  
ATOM    245  N   GLN A  17      90.454  91.539  79.584  1.00  1.00           N  
ATOM    246  CA  GLN A  17      90.341  90.245  78.898  1.00  1.00           C  
ATOM    247  C   GLN A  17      89.975  90.303  77.414  1.00  1.00           C  
ATOM    248  O   GLN A  17      88.870  89.920  77.019  1.00  1.00           O  
ATOM    249  CB  GLN A  17      89.374  89.376  79.720  1.00  1.00           C  
ATOM    250  CG  GLN A  17      89.499  87.884  79.390  1.00  1.00           C  
ATOM    251  CD  GLN A  17      88.157  87.188  79.547  1.00  1.00           C  
ATOM    252  NE2 GLN A  17      87.591  86.700  78.467  1.00  1.00           N  
ATOM    253  OE1 GLN A  17      87.583  87.102  80.625  1.00  1.00           O  
ATOM    254  HN  GLN A  17      89.763  91.762  80.291  1.00  1.00           H  
ATOM    255  HA  GLN A  17      91.320  89.770  78.961  1.00  1.00           H  
ATOM    256  HB1 GLN A  17      89.590  89.519  80.779  1.00  1.00           H  
ATOM    257  HB2 GLN A  17      88.353  89.696  79.511  1.00  1.00           H  
ATOM    258  HG1 GLN A  17      89.842  87.772  78.362  1.00  1.00           H  
ATOM    259  HG2 GLN A  17      90.221  87.427  80.067  1.00  1.00           H  
ATOM    260 1HE2 GLN A  17      88.031  86.863  77.573  1.00  1.00           H  
ATOM    261 2HE2 GLN A  17      86.656  86.343  78.546  1.00  1.00           H  
ATOM    262  N   GLU A  18      90.958  90.684  76.600  1.00  1.00           N  
ATOM    263  CA  GLU A  18      90.940  90.592  75.139  1.00  1.00           C  
ATOM    264  C   GLU A  18      89.627  91.193  74.589  1.00  1.00           C  
ATOM    265  O   GLU A  18      89.385  92.390  74.787  1.00  1.00           O  
ATOM    266  CB  GLU A  18      91.230  89.112  74.718  1.00  1.00           C  
ATOM    267  CG  GLU A  18      92.468  88.444  75.387  1.00  1.00           C  
ATOM    268  CD  GLU A  18      92.794  87.010  74.886  1.00  1.00           C  
ATOM    269  OE1 GLU A  18      92.732  86.796  73.658  1.00  1.00           O  
ATOM    270  OE2 GLU A  18      93.111  86.107  75.713  1.00  1.00           O1-
ATOM    271  HN  GLU A  18      91.780  91.083  77.046  1.00  1.00           H  
ATOM    272  HA  GLU A  18      91.760  91.204  74.764  1.00  1.00           H  
ATOM    273  HB1 GLU A  18      90.353  88.516  74.969  1.00  1.00           H  
ATOM    274  HB2 GLU A  18      91.384  89.096  73.639  1.00  1.00           H  
ATOM    275  HG1 GLU A  18      93.336  89.074  75.195  1.00  1.00           H  
ATOM    276  HG2 GLU A  18      92.285  88.393  76.460  1.00  1.00           H  
ATOM    277  N   LEU A  19      88.742  90.420  73.935  1.00  1.00           N  
ATOM    278  CA  LEU A  19      87.684  91.002  73.102  1.00  1.00           C  
ATOM    279  C   LEU A  19      86.235  90.623  73.412  1.00  1.00           C  
ATOM    280  O   LEU A  19      85.926  89.483  73.755  1.00  1.00           O  
ATOM    281  CB  LEU A  19      88.022  90.771  71.621  1.00  1.00           C  
ATOM    282  CG  LEU A  19      87.364  91.782  70.660  1.00  1.00           C  
ATOM    283  CD1 LEU A  19      87.833  93.226  70.891  1.00  1.00           C  
ATOM    284  CD2 LEU A  19      87.686  91.417  69.219  1.00  1.00           C  
ATOM    285  HN  LEU A  19      88.919  89.426  73.861  1.00  1.00           H  
ATOM    286  HA  LEU A  19      87.747  92.079  73.255  1.00  1.00           H  
ATOM    287  HB1 LEU A  19      89.103  90.840  71.502  1.00  1.00           H  
ATOM    288  HB2 LEU A  19      87.688  89.770  71.346  1.00  1.00           H  
ATOM    289  HG  LEU A  19      86.283  91.740  70.797  1.00  1.00           H  
ATOM    290 1HD1 LEU A  19      87.334  93.888  70.184  1.00  1.00           H  
ATOM    291 2HD1 LEU A  19      88.912  93.286  70.745  1.00  1.00           H  
ATOM    292 3HD1 LEU A  19      87.587  93.530  71.908  1.00  1.00           H  
ATOM    293 1HD2 LEU A  19      87.217  92.137  68.548  1.00  1.00           H  
ATOM    294 2HD2 LEU A  19      87.306  90.418  69.003  1.00  1.00           H  
ATOM    295 3HD2 LEU A  19      88.766  91.434  69.072  1.00  1.00           H  
ATOM    296  N   THR A  20      85.339  91.614  73.239  1.00  1.00           N  
ATOM    297  CA  THR A  20      83.892  91.467  73.460  1.00  1.00           C  
ATOM    298  C   THR A  20      82.969  92.132  72.425  1.00  1.00           C  
ATOM    299  O   THR A  20      83.465  92.944  71.648  1.00  1.00           O  
ATOM    300  CB  THR A  20      83.493  91.631  74.940  1.00  1.00           C  
ATOM    301  CG2 THR A  20      84.023  90.552  75.871  1.00  1.00           C  
ATOM    302  OG1 THR A  20      83.981  92.831  75.477  1.00  1.00           O  
ATOM    303  HN  THR A  20      85.657  92.490  72.855  1.00  1.00           H  
ATOM    304  HA  THR A  20      83.728  90.404  73.282  1.00  1.00           H  
ATOM    305  HB  THR A  20      82.405  91.640  75.006  1.00  1.00           H  
ATOM    306  HG1 THR A  20      83.234  93.442  75.395  1.00  1.00           H  
ATOM    307 1HG2 THR A  20      83.690  90.754  76.889  1.00  1.00           H  
ATOM    308 2HG2 THR A  20      85.113  90.548  75.840  1.00  1.00           H  
ATOM    309 3HG2 THR A  20      83.647  89.580  75.552  1.00  1.00           H  
ATOM    310  N   GLY A  21      81.674  91.731  72.312  1.00  1.00           N  
ATOM    311  CA  GLY A  21      80.992  91.808  70.984  1.00  1.00           C  
ATOM    312  C   GLY A  21      79.724  92.543  70.494  1.00  1.00           C  
ATOM    313  O   GLY A  21      79.622  92.487  69.268  1.00  1.00           O  
ATOM    314  HN  GLY A  21      81.365  91.013  72.952  1.00  1.00           H  
ATOM    315  HA1 GLY A  21      81.772  92.184  70.322  1.00  1.00           H  
ATOM    316  HA2 GLY A  21      80.785  90.764  70.747  1.00  1.00           H  
ATOM    317  N   SER A  22      78.820  93.151  71.310  1.00  1.00           N  
ATOM    318  CA  SER A  22      77.719  94.140  70.983  1.00  1.00           C  
ATOM    319  C   SER A  22      76.910  94.872  72.111  1.00  1.00           C  
ATOM    320  O   SER A  22      77.020  96.089  72.164  1.00  1.00           O  
ATOM    321  CB  SER A  22      76.714  93.740  69.867  1.00  1.00           C  
ATOM    322  OG  SER A  22      76.948  92.544  69.135  1.00  1.00           O  
ATOM    323  HN  SER A  22      79.015  93.050  72.290  1.00  1.00           H  
ATOM    324  HA  SER A  22      78.269  94.959  70.520  1.00  1.00           H  
ATOM    325  HB1 SER A  22      75.735  93.642  70.337  1.00  1.00           H  
ATOM    326  HB2 SER A  22      76.692  94.558  69.147  1.00  1.00           H  
ATOM    327  HG  SER A  22      77.872  92.568  68.827  1.00  1.00           H  
ATOM    328  N   TRP A  23      76.085  94.252  72.984  1.00  1.00           N  
ATOM    329  CA  TRP A  23      75.266  94.981  74.007  1.00  1.00           C  
ATOM    330  C   TRP A  23      76.017  95.331  75.325  1.00  1.00           C  
ATOM    331  O   TRP A  23      77.243  95.240  75.401  1.00  1.00           O  
ATOM    332  CB  TRP A  23      73.937  94.245  74.266  1.00  1.00           C  
ATOM    333  CG  TRP A  23      72.652  94.998  74.033  1.00  1.00           C  
ATOM    334  CD1 TRP A  23      71.517  94.385  73.640  1.00  1.00           C  
ATOM    335  CD2 TRP A  23      72.308  96.427  74.115  1.00  1.00           C  
ATOM    336  CE2 TRP A  23      70.942  96.580  73.706  1.00  1.00           C  
ATOM    337  CE3 TRP A  23      72.990  97.618  74.464  1.00  1.00           C  
ATOM    338  NE1 TRP A  23      70.519  95.302  73.419  1.00  1.00           N  
ATOM    339  CZ2 TRP A  23      70.303  97.827  73.629  1.00  1.00           C  
ATOM    340  CZ3 TRP A  23      72.354  98.875  74.399  1.00  1.00           C  
ATOM    341  CH2 TRP A  23      71.018  98.984  73.979  1.00  1.00           C  
ATOM    342  HN  TRP A  23      76.062  93.242  73.049  1.00  1.00           H  
ATOM    343  HA  TRP A  23      74.997  95.935  73.552  1.00  1.00           H  
ATOM    344  HB1 TRP A  23      73.921  93.369  73.618  1.00  1.00           H  
ATOM    345  HB2 TRP A  23      73.941  93.927  75.308  1.00  1.00           H  
ATOM    346  HD1 TRP A  23      71.407  93.308  73.515  1.00  1.00           H  
ATOM    347  HE1 TRP A  23      69.633  95.036  73.008  1.00  1.00           H  
ATOM    348  HE3 TRP A  23      74.029  97.562  74.790  1.00  1.00           H  
ATOM    349  HZ2 TRP A  23      69.266  97.897  73.302  1.00  1.00           H  
ATOM    350  HZ3 TRP A  23      72.906  99.773  74.678  1.00  1.00           H  
ATOM    351  HH2 TRP A  23      70.539  99.961  73.925  1.00  1.00           H  
ATOM    352  N   GLY A  24      75.264  95.797  76.338  1.00  1.00           N  
ATOM    353  CA  GLY A  24      75.675  96.239  77.686  1.00  1.00           C  
ATOM    354  C   GLY A  24      74.442  96.640  78.533  1.00  1.00           C  
ATOM    355  O   GLY A  24      73.317  96.600  78.028  1.00  1.00           O  
ATOM    356  HN  GLY A  24      74.266  95.828  76.180  1.00  1.00           H  
ATOM    357  HA1 GLY A  24      76.201  95.425  78.184  1.00  1.00           H  
ATOM    358  HA2 GLY A  24      76.339  97.098  77.593  1.00  1.00           H  
ATOM    359  N   HIS A  25      74.597  96.957  79.829  1.00  1.00           N  
ATOM    360  CA  HIS A  25      73.621  96.430  80.822  1.00  1.00           C  
ATOM    361  C   HIS A  25      73.082  97.461  81.815  1.00  1.00           C  
ATOM    362  O   HIS A  25      73.488  97.527  82.974  1.00  1.00           O  
ATOM    363  CB  HIS A  25      74.244  95.198  81.508  1.00  1.00           C  
ATOM    364  CG  HIS A  25      75.537  95.450  82.251  1.00  1.00           C  
ATOM    365  CD2 HIS A  25      75.842  94.951  83.483  1.00  1.00           C  
ATOM    366  ND1 HIS A  25      76.616  96.216  81.789  1.00  1.00           N  
ATOM    367  CE1 HIS A  25      77.534  96.167  82.765  1.00  1.00           C  
ATOM    368  NE2 HIS A  25      77.097  95.419  83.793  1.00  1.00           N  
ATOM    369  HN  HIS A  25      75.538  97.090  80.190  1.00  1.00           H  
ATOM    370  HA  HIS A  25      72.764  96.069  80.254  1.00  1.00           H  
ATOM    371  HB1 HIS A  25      73.518  94.808  82.221  1.00  1.00           H  
ATOM    372  HB2 HIS A  25      74.439  94.449  80.740  1.00  1.00           H  
ATOM    373  HD2 HIS A  25      75.215  94.308  84.100  1.00  1.00           H  
ATOM    374  HE1 HIS A  25      78.503  96.666  82.730  1.00  1.00           H  
ATOM    375  HE2 HIS A  25      77.605  95.226  84.642  1.00  1.00           H  
ATOM    376  N   GLY A  26      72.124  98.274  81.359  1.00  1.00           N  
ATOM    377  CA  GLY A  26      71.507  99.286  82.225  1.00  1.00           C  
ATOM    378  C   GLY A  26      70.024  99.569  81.987  1.00  1.00           C  
ATOM    379  O   GLY A  26      69.156  98.857  82.522  1.00  1.00           O  
ATOM    380  HN  GLY A  26      71.902  98.236  80.376  1.00  1.00           H  
ATOM    381  HA1 GLY A  26      71.620  98.953  83.257  1.00  1.00           H  
ATOM    382  HA2 GLY A  26      72.050 100.220  82.083  1.00  1.00           H  
ATOM    383  N   PRO A  27      69.698 100.600  81.180  1.00  1.00           N  
ATOM    384  CA  PRO A  27      68.319 100.917  80.828  1.00  1.00           C  
ATOM    385  C   PRO A  27      67.520  99.683  80.392  1.00  1.00           C  
ATOM    386  O   PRO A  27      66.407  99.431  80.875  1.00  1.00           O  
ATOM    387  CB  PRO A  27      68.401 101.979  79.725  1.00  1.00           C  
ATOM    388  CG  PRO A  27      69.725 102.682  80.016  1.00  1.00           C  
ATOM    389  CD  PRO A  27      70.607 101.558  80.558  1.00  1.00           C  
ATOM    390  HA  PRO A  27      67.831 101.357  81.698  1.00  1.00           H  
ATOM    391  HB1 PRO A  27      68.413 101.517  78.738  1.00  1.00           H  
ATOM    392  HB2 PRO A  27      67.566 102.676  79.791  1.00  1.00           H  
ATOM    393  HG1 PRO A  27      70.149 103.107  79.107  1.00  1.00           H  
ATOM    394  HG2 PRO A  27      69.594 103.469  80.759  1.00  1.00           H  
ATOM    395  HD1 PRO A  27      71.159 101.084  79.746  1.00  1.00           H  
ATOM    396  HD2 PRO A  27      71.308 101.949  81.295  1.00  1.00           H  
ATOM    397  N   ARG A  28      68.140  98.853  79.536  1.00  1.00           N  
ATOM    398  CA  ARG A  28      67.527  97.601  79.109  1.00  1.00           C  
ATOM    399  C   ARG A  28      67.147  96.696  80.277  1.00  1.00           C  
ATOM    400  O   ARG A  28      65.972  96.319  80.361  1.00  1.00           O  
ATOM    401  CB  ARG A  28      68.338  96.865  78.023  1.00  1.00           C  
ATOM    402  CG  ARG A  28      68.012  97.295  76.573  1.00  1.00           C  
ATOM    403  CD  ARG A  28      66.515  97.367  76.185  1.00  1.00           C  
ATOM    404  NE  ARG A  28      65.681  96.377  76.904  1.00  1.00           N1+
ATOM    405  CZ  ARG A  28      64.714  95.602  76.458  1.00  1.00           C  
ATOM    406  NH1 ARG A  28      64.131  94.772  77.270  1.00  1.00           N1+
ATOM    407  NH2 ARG A  28      64.286  95.600  75.229  1.00  1.00           N  
ATOM    408  HN  ARG A  28      69.059  99.104  79.200  1.00  1.00           H  
ATOM    409  HA  ARG A  28      66.586  97.881  78.635  1.00  1.00           H  
ATOM    410  HB1 ARG A  28      69.396  97.053  78.203  1.00  1.00           H  
ATOM    411  HB2 ARG A  28      68.137  95.797  78.114  1.00  1.00           H  
ATOM    412  HG1 ARG A  28      68.440  98.285  76.419  1.00  1.00           H  
ATOM    413  HG2 ARG A  28      68.492  96.583  75.902  1.00  1.00           H  
ATOM    414  HD1 ARG A  28      66.144  98.366  76.416  1.00  1.00           H  
ATOM    415  HD2 ARG A  28      66.425  97.184  75.114  1.00  1.00           H  
ATOM    416  HE  ARG A  28      65.870  96.286  77.890  1.00  1.00           H  
ATOM    417 1HH1 ARG A  28      64.421  94.715  78.231  1.00  1.00           H  
ATOM    418 2HH1 ARG A  28      63.504  94.093  76.862  1.00  1.00           H  
ATOM    419 1HH2 ARG A  28      64.609  96.296  74.582  1.00  1.00           H  
ATOM    420 2HH2 ARG A  28      63.589  94.916  74.965  1.00  1.00           H  
ATOM    421  N   SER A  29      68.090  96.362  81.156  1.00  1.00           N  
ATOM    422  CA  SER A  29      67.828  95.381  82.211  1.00  1.00           C  
ATOM    423  C   SER A  29      66.773  95.858  83.196  1.00  1.00           C  
ATOM    424  O   SER A  29      65.846  95.113  83.524  1.00  1.00           O  
ATOM    425  CB  SER A  29      69.109  94.951  82.903  1.00  1.00           C  
ATOM    426  OG  SER A  29      69.847  96.051  83.390  1.00  1.00           O  
ATOM    427  HN  SER A  29      68.977  96.843  81.168  1.00  1.00           H  
ATOM    428  HA  SER A  29      67.423  94.495  81.722  1.00  1.00           H  
ATOM    429  HB1 SER A  29      68.854  94.301  83.740  1.00  1.00           H  
ATOM    430  HB2 SER A  29      69.725  94.403  82.191  1.00  1.00           H  
ATOM    431  HG  SER A  29      70.558  95.669  83.939  1.00  1.00           H  
ATOM    432  N   THR A  30      66.816  97.147  83.531  1.00  1.00           N  
ATOM    433  CA  THR A  30      65.747  97.792  84.304  1.00  1.00           C  
ATOM    434  C   THR A  30      64.364  97.567  83.688  1.00  1.00           C  
ATOM    435  O   THR A  30      63.483  97.014  84.366  1.00  1.00           O  
ATOM    436  CB  THR A  30      66.080  99.278  84.495  1.00  1.00           C  
ATOM    437  CG2 THR A  30      65.191  99.943  85.546  1.00  1.00           C  
ATOM    438  OG1 THR A  30      67.420  99.392  84.942  1.00  1.00           O  
ATOM    439  HN  THR A  30      67.622  97.691  83.236  1.00  1.00           H  
ATOM    440  HA  THR A  30      65.740  97.332  85.292  1.00  1.00           H  
ATOM    441  HB  THR A  30      65.969  99.799  83.544  1.00  1.00           H  
ATOM    442  HG1 THR A  30      68.008  99.186  84.198  1.00  1.00           H  
ATOM    443 1HG2 THR A  30      65.466 100.993  85.644  1.00  1.00           H  
ATOM    444 2HG2 THR A  30      65.324  99.442  86.505  1.00  1.00           H  
ATOM    445 3HG2 THR A  30      64.148  99.869  85.240  1.00  1.00           H  
ATOM    446  N   LEU A  31      64.212  97.864  82.381  1.00  1.00           N  
ATOM    447  CA  LEU A  31      62.910  97.636  81.730  1.00  1.00           C  
ATOM    448  C   LEU A  31      62.477  96.175  81.872  1.00  1.00           C  
ATOM    449  O   LEU A  31      61.329  95.915  82.254  1.00  1.00           O  
ATOM    450  CB  LEU A  31      62.964  98.085  80.260  1.00  1.00           C  
ATOM    451  CG  LEU A  31      63.009  99.615  80.082  1.00  1.00           C  
ATOM    452  CD1 LEU A  31      63.361  99.935  78.629  1.00  1.00           C  
ATOM    453  CD2 LEU A  31      61.663 100.268  80.405  1.00  1.00           C  
ATOM    454  HN  LEU A  31      64.988  98.242  81.847  1.00  1.00           H  
ATOM    455  HA  LEU A  31      62.170  98.253  82.240  1.00  1.00           H  
ATOM    456  HB1 LEU A  31      63.857  97.659  79.803  1.00  1.00           H  
ATOM    457  HB2 LEU A  31      62.078  97.705  79.751  1.00  1.00           H  
ATOM    458  HG  LEU A  31      63.775 100.030  80.737  1.00  1.00           H  
ATOM    459 1HD1 LEU A  31      63.395 101.016  78.493  1.00  1.00           H  
ATOM    460 2HD1 LEU A  31      62.605  99.510  77.969  1.00  1.00           H  
ATOM    461 3HD1 LEU A  31      64.334  99.508  78.388  1.00  1.00           H  
ATOM    462 1HD2 LEU A  31      61.739 101.346  80.267  1.00  1.00           H  
ATOM    463 2HD2 LEU A  31      61.393 100.053  81.439  1.00  1.00           H  
ATOM    464 3HD2 LEU A  31      60.897  99.870  79.740  1.00  1.00           H  
ATOM    465  N   VAL A  32      63.414  95.232  81.661  1.00  1.00           N  
ATOM    466  CA  VAL A  32      63.081  93.804  81.800  1.00  1.00           C  
ATOM    467  C   VAL A  32      62.460  93.502  83.160  1.00  1.00           C  
ATOM    468  O   VAL A  32      61.339  92.974  83.228  1.00  1.00           O  
ATOM    469  CB  VAL A  32      64.276  92.862  81.567  1.00  1.00           C  
ATOM    470  CG1 VAL A  32      63.859  91.392  81.670  1.00  1.00           C  
ATOM    471  CG2 VAL A  32      64.865  93.067  80.176  1.00  1.00           C  
ATOM    472  HN  VAL A  32      64.373  95.520  81.502  1.00  1.00           H  
ATOM    473  HA  VAL A  32      62.332  93.571  81.043  1.00  1.00           H  
ATOM    474  HB  VAL A  32      65.043  93.068  82.313  1.00  1.00           H  
ATOM    475 1HG1 VAL A  32      64.727  90.755  81.500  1.00  1.00           H  
ATOM    476 2HG1 VAL A  32      63.098  91.176  80.920  1.00  1.00           H  
ATOM    477 3HG1 VAL A  32      63.455  91.197  82.663  1.00  1.00           H  
ATOM    478 1HG2 VAL A  32      65.708  92.391  80.034  1.00  1.00           H  
ATOM    479 2HG2 VAL A  32      65.205  94.097  80.073  1.00  1.00           H  
ATOM    480 3HG2 VAL A  32      64.103  92.860  79.424  1.00  1.00           H  
ATOM    481  N   ARG A  33      63.168  93.923  84.222  1.00  1.00           N  
ATOM    482  CA  ARG A  33      62.726  93.654  85.588  1.00  1.00           C  
ATOM    483  C   ARG A  33      61.324  94.199  85.775  1.00  1.00           C  
ATOM    484  O   ARG A  33      60.490  93.459  86.270  1.00  1.00           O  
ATOM    485  CB  ARG A  33      63.668  94.294  86.615  1.00  1.00           C  
ATOM    486  CG  ARG A  33      64.902  93.430  86.878  1.00  1.00           C  
ATOM    487  CD  ARG A  33      65.791  94.091  87.938  1.00  1.00           C  
ATOM    488  NE  ARG A  33      66.679  95.121  87.357  1.00  1.00           N1+
ATOM    489  CZ  ARG A  33      67.861  94.876  86.815  1.00  1.00           C  
ATOM    490  NH1 ARG A  33      68.640  95.815  86.370  1.00  1.00           N1+
ATOM    491  NH2 ARG A  33      68.303  93.665  86.690  1.00  1.00           N  
ATOM    492  HN  ARG A  33      64.011  94.468  84.067  1.00  1.00           H  
ATOM    493  HA  ARG A  33      62.710  92.576  85.748  1.00  1.00           H  
ATOM    494  HB1 ARG A  33      63.992  95.264  86.238  1.00  1.00           H  
ATOM    495  HB2 ARG A  33      63.127  94.429  87.552  1.00  1.00           H  
ATOM    496  HG1 ARG A  33      64.586  92.449  87.233  1.00  1.00           H  
ATOM    497  HG2 ARG A  33      65.467  93.317  85.953  1.00  1.00           H  
ATOM    498  HD1 ARG A  33      65.154  94.559  88.688  1.00  1.00           H  
ATOM    499  HD2 ARG A  33      66.405  93.324  88.410  1.00  1.00           H  
ATOM    500  HE  ARG A  33      66.372  96.076  87.401  1.00  1.00           H  
ATOM    501 1HH1 ARG A  33      68.374  96.779  86.321  1.00  1.00           H  
ATOM    502 2HH1 ARG A  33      69.537  95.498  86.003  1.00  1.00           H  
ATOM    503 1HH2 ARG A  33      67.748  92.871  86.923  1.00  1.00           H  
ATOM    504 2HH2 ARG A  33      69.206  93.497  86.233  1.00  1.00           H  
ATOM    505  N   ALA A  34      61.027  95.424  85.322  1.00  1.00           N  
ATOM    506  CA  ALA A  34      59.678  95.940  85.567  1.00  1.00           C  
ATOM    507  C   ALA A  34      58.631  95.069  84.862  1.00  1.00           C  
ATOM    508  O   ALA A  34      57.677  94.597  85.477  1.00  1.00           O  
ATOM    509  CB  ALA A  34      59.612  97.406  85.116  1.00  1.00           C  
ATOM    510  HN  ALA A  34      61.716  95.973  84.824  1.00  1.00           H  
ATOM    511  HA  ALA A  34      59.487  95.903  86.640  1.00  1.00           H  
ATOM    512  HB1 ALA A  34      58.611  97.797  85.295  1.00  1.00           H  
ATOM    513  HB2 ALA A  34      59.841  97.470  84.052  1.00  1.00           H  
ATOM    514  HB3 ALA A  34      60.337  97.993  85.680  1.00  1.00           H  
ATOM    515  N   LYS A  35      58.854  94.747  83.583  1.00  1.00           N  
ATOM    516  CA  LYS A  35      57.841  94.011  82.815  1.00  1.00           C  
ATOM    517  C   LYS A  35      57.625  92.549  83.234  1.00  1.00           C  
ATOM    518  O   LYS A  35      56.626  91.971  82.811  1.00  1.00           O  
ATOM    519  CB  LYS A  35      58.188  94.067  81.319  1.00  1.00           C  
ATOM    520  CG  LYS A  35      57.566  95.280  80.601  1.00  1.00           C  
ATOM    521  CD  LYS A  35      57.047  94.831  79.231  1.00  1.00           C  
ATOM    522  CE  LYS A  35      56.359  95.936  78.434  1.00  1.00           C  
ATOM    523  NZ  LYS A  35      55.739  95.362  77.213  1.00  1.00           N1+
ATOM    524  HN  LYS A  35      59.735  95.009  83.153  1.00  1.00           H  
ATOM    525  HA  LYS A  35      56.892  94.530  82.948  1.00  1.00           H  
ATOM    526  HB1 LYS A  35      59.272  94.121  81.216  1.00  1.00           H  
ATOM    527  HB2 LYS A  35      57.822  93.157  80.844  1.00  1.00           H  
ATOM    528  HG1 LYS A  35      56.740  95.673  81.194  1.00  1.00           H  
ATOM    529  HG2 LYS A  35      58.321  96.055  80.470  1.00  1.00           H  
ATOM    530  HD1 LYS A  35      57.892  94.464  78.648  1.00  1.00           H  
ATOM    531  HD2 LYS A  35      56.332  94.023  79.384  1.00  1.00           H  
ATOM    532  HE1 LYS A  35      55.587  96.399  79.049  1.00  1.00           H  
ATOM    533  HE2 LYS A  35      57.095  96.687  78.147  1.00  1.00           H  
ATOM    534  HZ1 LYS A  35      55.289  96.082  76.660  1.00  1.00           H  
ATOM    535  HZ2 LYS A  35      56.433  94.882  76.651  1.00  1.00           H  
ATOM    536  HZ3 LYS A  35      55.045  94.672  77.473  1.00  1.00           H  
ATOM    537  N   ALA A  36      58.517  91.977  84.041  1.00  1.00           N  
ATOM    538  CA  ALA A  36      58.329  90.649  84.629  1.00  1.00           C  
ATOM    539  C   ALA A  36      58.027  90.668  86.135  1.00  1.00           C  
ATOM    540  O   ALA A  36      57.875  89.597  86.724  1.00  1.00           O  
ATOM    541  CB  ALA A  36      59.631  89.882  84.373  1.00  1.00           C  
ATOM    542  HN  ALA A  36      59.344  92.496  84.295  1.00  1.00           H  
ATOM    543  HA  ALA A  36      57.513  90.145  84.111  1.00  1.00           H  
ATOM    544  HB1 ALA A  36      59.551  88.879  84.791  1.00  1.00           H  
ATOM    545  HB2 ALA A  36      60.461  90.407  84.846  1.00  1.00           H  
ATOM    546  HB3 ALA A  36      59.808  89.814  83.300  1.00  1.00           H  
ATOM    547  N   MET A  37      58.002  91.838  86.789  1.00  1.00           N  
ATOM    548  CA  MET A  37      58.000  91.895  88.254  1.00  1.00           C  
ATOM    549  C   MET A  37      56.795  92.645  88.814  1.00  1.00           C  
ATOM    550  O   MET A  37      55.651  92.342  88.468  1.00  1.00           O  
ATOM    551  CB  MET A  37      59.378  92.272  88.842  1.00  1.00           C  
ATOM    552  CG  MET A  37      60.463  91.265  88.427  1.00  1.00           C  
ATOM    553  SD  MET A  37      62.136  91.623  89.036  1.00  1.00           S  
ATOM    554  CE  MET A  37      62.975  90.166  88.355  1.00  1.00           C  
ATOM    555  HN  MET A  37      58.103  92.708  86.280  1.00  1.00           H  
ATOM    556  HA  MET A  37      57.845  90.862  88.566  1.00  1.00           H  
ATOM    557  HB1 MET A  37      59.658  93.262  88.482  1.00  1.00           H  
ATOM    558  HB2 MET A  37      59.307  92.287  89.930  1.00  1.00           H  
ATOM    559  HG1 MET A  37      60.172  90.284  88.803  1.00  1.00           H  
ATOM    560  HG2 MET A  37      60.500  91.241  87.338  1.00  1.00           H  
ATOM    561  HE1 MET A  37      64.031  90.197  88.622  1.00  1.00           H  
ATOM    562  HE2 MET A  37      62.875  90.163  87.270  1.00  1.00           H  
ATOM    563  HE3 MET A  37      62.524  89.262  88.764  1.00  1.00           H  
ATOM    564  N   ALA A  38      57.025  93.554  89.755  1.00  1.00           N  
ATOM    565  CA  ALA A  38      56.002  94.508  90.126  1.00  1.00           C  
ATOM    566  C   ALA A  38      55.625  95.386  88.915  1.00  1.00           C  
ATOM    567  O   ALA A  38      56.464  95.594  88.035  1.00  1.00           O  
ATOM    568  CB  ALA A  38      56.547  95.347  91.292  1.00  1.00           C  
ATOM    569  HN  ALA A  38      57.977  93.767  89.993  1.00  1.00           H  
ATOM    570  HA  ALA A  38      55.117  93.967  90.461  1.00  1.00           H  
ATOM    571  HB1 ALA A  38      55.798  96.078  91.596  1.00  1.00           H  
ATOM    572  HB2 ALA A  38      57.452  95.866  90.975  1.00  1.00           H  
ATOM    573  HB3 ALA A  38      56.779  94.694  92.133  1.00  1.00           H  
ATOM    574  N   PRO A  39      54.389  95.916  88.875  1.00  1.00           N  
ATOM    575  CA  PRO A  39      53.917  96.741  87.768  1.00  1.00           C  
ATOM    576  C   PRO A  39      54.745  98.046  87.571  1.00  1.00           C  
ATOM    577  O   PRO A  39      55.643  98.336  88.362  1.00  1.00           O  
ATOM    578  CB  PRO A  39      52.436  97.015  88.092  1.00  1.00           C  
ATOM    579  CG  PRO A  39      52.328  96.835  89.602  1.00  1.00           C  
ATOM    580  CD  PRO A  39      53.345  95.737  89.875  1.00  1.00           C  
ATOM    581  HA  PRO A  39      53.969  96.155  86.851  1.00  1.00           H  
ATOM    582  HB1 PRO A  39      52.162  98.030  87.806  1.00  1.00           H  
ATOM    583  HB2 PRO A  39      51.792  96.305  87.574  1.00  1.00           H  
ATOM    584  HG1 PRO A  39      52.589  97.753  90.128  1.00  1.00           H  
ATOM    585  HG2 PRO A  39      51.324  96.523  89.891  1.00  1.00           H  
ATOM    586  HD1 PRO A  39      53.757  95.841  90.879  1.00  1.00           H  
ATOM    587  HD2 PRO A  39      52.883  94.755  89.771  1.00  1.00           H  
ATOM    588  N   PRO A  40      54.457  98.838  86.510  1.00  1.00           N  
ATOM    589  CA  PRO A  40      55.142 100.100  86.182  1.00  1.00           C  
ATOM    590  C   PRO A  40      55.458 101.071  87.348  1.00  1.00           C  
ATOM    591  O   PRO A  40      54.810 101.029  88.392  1.00  1.00           O  
ATOM    592  CB  PRO A  40      54.265 100.744  85.101  1.00  1.00           C  
ATOM    593  CG  PRO A  40      53.731  99.537  84.341  1.00  1.00           C  
ATOM    594  CD  PRO A  40      53.498  98.523  85.454  1.00  1.00           C  
ATOM    595  HA  PRO A  40      56.091  99.839  85.714  1.00  1.00           H  
ATOM    596  HB1 PRO A  40      53.453 101.320  85.545  1.00  1.00           H  
ATOM    597  HB2 PRO A  40      54.854 101.389  84.450  1.00  1.00           H  
ATOM    598  HG1 PRO A  40      52.801  99.776  83.825  1.00  1.00           H  
ATOM    599  HG2 PRO A  40      54.462  99.170  83.621  1.00  1.00           H  
ATOM    600  HD1 PRO A  40      52.480  98.608  85.833  1.00  1.00           H  
ATOM    601  HD2 PRO A  40      53.665  97.512  85.083  1.00  1.00           H  
ATOM    602  N   PRO A  41      56.454 101.968  87.174  1.00  1.00           N  
ATOM    603  CA  PRO A  41      57.663 101.980  88.001  1.00  1.00           C  
ATOM    604  C   PRO A  41      57.482 102.264  89.506  1.00  1.00           C  
ATOM    605  O   PRO A  41      56.716 103.150  89.885  1.00  1.00           O  
ATOM    606  CB  PRO A  41      58.639 102.966  87.350  1.00  1.00           C  
ATOM    607  CG  PRO A  41      57.797 103.714  86.316  1.00  1.00           C  
ATOM    608  CD  PRO A  41      56.729 102.690  85.944  1.00  1.00           C  
ATOM    609  HA  PRO A  41      58.112 100.990  87.918  1.00  1.00           H  
ATOM    610  HB1 PRO A  41      59.041 103.656  88.092  1.00  1.00           H  
ATOM    611  HB2 PRO A  41      59.459 102.434  86.867  1.00  1.00           H  
ATOM    612  HG1 PRO A  41      57.349 104.609  86.748  1.00  1.00           H  
ATOM    613  HG2 PRO A  41      58.396 103.990  85.448  1.00  1.00           H  
ATOM    614  HD1 PRO A  41      55.829 103.189  85.584  1.00  1.00           H  
ATOM    615  HD2 PRO A  41      57.101 102.011  85.177  1.00  1.00           H  
ATOM    616  N   PRO A  42      58.246 101.556  90.363  1.00  1.00           N  
ATOM    617  CA  PRO A  42      58.136 101.665  91.812  1.00  1.00           C  
ATOM    618  C   PRO A  42      58.770 102.946  92.390  1.00  1.00           C  
ATOM    619  O   PRO A  42      59.544 103.629  91.717  1.00  1.00           O  
ATOM    620  CB  PRO A  42      58.836 100.411  92.351  1.00  1.00           C  
ATOM    621  CG  PRO A  42      59.924 100.148  91.314  1.00  1.00           C  
ATOM    622  CD  PRO A  42      59.229 100.537  90.013  1.00  1.00           C  
ATOM    623  HA  PRO A  42      57.083 101.632  92.092  1.00  1.00           H  
ATOM    624  HB1 PRO A  42      59.269 100.597  93.334  1.00  1.00           H  
ATOM    625  HB2 PRO A  42      58.143  99.572  92.412  1.00  1.00           H  
ATOM    626  HG1 PRO A  42      60.801 100.770  91.495  1.00  1.00           H  
ATOM    627  HG2 PRO A  42      60.218  99.098  91.307  1.00  1.00           H  
ATOM    628  HD1 PRO A  42      59.953 100.939  89.304  1.00  1.00           H  
ATOM    629  HD2 PRO A  42      58.734  99.670  89.576  1.00  1.00           H  
ATOM    630  N   PRO A  43      58.482 103.250  93.672  1.00  1.00           N  
ATOM    631  CA  PRO A  43      59.121 104.334  94.408  1.00  1.00           C  
ATOM    632  C   PRO A  43      60.653 104.399  94.289  1.00  1.00           C  
ATOM    633  O   PRO A  43      61.344 103.383  94.333  1.00  1.00           O  
ATOM    634  CB  PRO A  43      58.682 104.155  95.865  1.00  1.00           C  
ATOM    635  CG  PRO A  43      57.311 103.498  95.734  1.00  1.00           C  
ATOM    636  CD  PRO A  43      57.486 102.597  94.515  1.00  1.00           C  
ATOM    637  HA  PRO A  43      58.713 105.277  94.045  1.00  1.00           H  
ATOM    638  HB1 PRO A  43      59.375 103.510  96.406  1.00  1.00           H  
ATOM    639  HB2 PRO A  43      58.608 105.117  96.372  1.00  1.00           H  
ATOM    640  HG1 PRO A  43      57.068 102.915  96.622  1.00  1.00           H  
ATOM    641  HG2 PRO A  43      56.533 104.242  95.564  1.00  1.00           H  
ATOM    642  HD1 PRO A  43      57.836 101.611  94.820  1.00  1.00           H  
ATOM    643  HD2 PRO A  43      56.542 102.498  93.979  1.00  1.00           H  
ATOM    644  N   LEU A  44      61.188 105.624  94.203  1.00  1.00           N  
ATOM    645  CA  LEU A  44      62.518 105.945  93.651  1.00  1.00           C  
ATOM    646  C   LEU A  44      63.791 105.436  94.388  1.00  1.00           C  
ATOM    647  O   LEU A  44      64.912 105.767  93.992  1.00  1.00           O  
ATOM    648  CB  LEU A  44      62.608 107.467  93.397  1.00  1.00           C  
ATOM    649  CG  LEU A  44      61.574 108.044  92.409  1.00  1.00           C  
ATOM    650  CD1 LEU A  44      61.873 109.527  92.183  1.00  1.00           C  
ATOM    651  CD2 LEU A  44      61.594 107.345  91.048  1.00  1.00           C  
ATOM    652  HN  LEU A  44      60.532 106.389  94.241  1.00  1.00           H  
ATOM    653  HA  LEU A  44      62.545 105.481  92.665  1.00  1.00           H  
ATOM    654  HB1 LEU A  44      62.476 107.974  94.353  1.00  1.00           H  
ATOM    655  HB2 LEU A  44      63.602 107.682  93.005  1.00  1.00           H  
ATOM    656  HG  LEU A  44      60.578 107.946  92.842  1.00  1.00           H  
ATOM    657 1HD1 LEU A  44      61.146 109.943  91.485  1.00  1.00           H  
ATOM    658 2HD1 LEU A  44      62.876 109.637  91.770  1.00  1.00           H  
ATOM    659 3HD1 LEU A  44      61.810 110.060  93.132  1.00  1.00           H  
ATOM    660 1HD2 LEU A  44      60.845 107.795  90.397  1.00  1.00           H  
ATOM    661 2HD2 LEU A  44      61.371 106.286  91.180  1.00  1.00           H  
ATOM    662 3HD2 LEU A  44      62.580 107.455  90.597  1.00  1.00           H  
ATOM    663  N   ALA A  45      63.635 104.610  95.423  1.00  1.00           N  
ATOM    664  CA  ALA A  45      64.666 103.742  96.011  1.00  1.00           C  
ATOM    665  C   ALA A  45      66.006 104.347  96.479  1.00  1.00           C  
ATOM    666  O   ALA A  45      66.977 103.607  96.605  1.00  1.00           O  
ATOM    667  CB  ALA A  45      64.796 102.495  95.121  1.00  1.00           C  
ATOM    668  HN  ALA A  45      62.680 104.321  95.592  1.00  1.00           H  
ATOM    669  HA  ALA A  45      64.208 103.368  96.927  1.00  1.00           H  
ATOM    670  HB1 ALA A  45      65.556 101.831  95.534  1.00  1.00           H  
ATOM    671  HB2 ALA A  45      65.085 102.795  94.114  1.00  1.00           H  
ATOM    672  HB3 ALA A  45      63.840 101.973  95.084  1.00  1.00           H  
ATOM    673  N   ALA A  46      66.037 105.645  96.807  1.00  1.00           N  
ATOM    674  CA  ALA A  46      67.045 106.353  97.624  1.00  1.00           C  
ATOM    675  C   ALA A  46      68.509 106.396  97.126  1.00  1.00           C  
ATOM    676  O   ALA A  46      69.253 107.308  97.477  1.00  1.00           O  
ATOM    677  CB  ALA A  46      66.961 105.836  99.067  1.00  1.00           C  
ATOM    678  HN  ALA A  46      65.209 106.171  96.577  1.00  1.00           H  
ATOM    679  HA  ALA A  46      66.716 107.391  97.663  1.00  1.00           H  
ATOM    680  HB1 ALA A  46      67.700 106.350  99.681  1.00  1.00           H  
ATOM    681  HB2 ALA A  46      67.160 104.764  99.082  1.00  1.00           H  
ATOM    682  HB3 ALA A  46      65.964 106.026  99.464  1.00  1.00           H  
ATOM    683  N   SER A  47      68.933 105.451  96.295  1.00  1.00           N  
ATOM    684  CA  SER A  47      70.282 105.339  95.731  1.00  1.00           C  
ATOM    685  C   SER A  47      70.243 104.744  94.322  1.00  1.00           C  
ATOM    686  O   SER A  47      71.138 104.020  93.891  1.00  1.00           O  
ATOM    687  CB  SER A  47      71.201 104.526  96.651  1.00  1.00           C  
ATOM    688  OG  SER A  47      71.169 105.048  97.965  1.00  1.00           O  
ATOM    689  HN  SER A  47      68.305 104.672  96.147  1.00  1.00           H  
ATOM    690  HA  SER A  47      70.694 106.345  95.655  1.00  1.00           H  
ATOM    691  HB1 SER A  47      70.866 103.489  96.668  1.00  1.00           H  
ATOM    692  HB2 SER A  47      72.222 104.572  96.271  1.00  1.00           H  
ATOM    693  HG  SER A  47      70.885 105.973  97.921  1.00  1.00           H  
ATOM    694  N   THR A  48      69.151 105.015  93.605  1.00  1.00           N  
ATOM    695  CA  THR A  48      69.082 104.775  92.165  1.00  1.00           C  
ATOM    696  C   THR A  48      70.119 105.613  91.426  1.00  1.00           C  
ATOM    697  O   THR A  48      70.423 106.719  91.882  1.00  1.00           O  
ATOM    698  CB  THR A  48      67.681 105.109  91.619  1.00  1.00           C  
ATOM    699  CG2 THR A  48      66.692 104.001  91.950  1.00  1.00           C  
ATOM    700  OG1 THR A  48      67.162 106.303  92.164  1.00  1.00           O  
ATOM    701  HN  THR A  48      68.471 105.650  93.997  1.00  1.00           H  
ATOM    702  HA  THR A  48      69.287 103.721  91.977  1.00  1.00           H  
ATOM    703  HB  THR A  48      67.742 105.214  90.536  1.00  1.00           H  
ATOM    704  HG1 THR A  48      66.398 106.070  92.717  1.00  1.00           H  
ATOM    705 1HG2 THR A  48      65.710 104.260  91.554  1.00  1.00           H  
ATOM    706 2HG2 THR A  48      66.627 103.882  93.032  1.00  1.00           H  
ATOM    707 3HG2 THR A  48      67.029 103.066  91.502  1.00  1.00           H  
ATOM    708  N   PRO A  49      70.592 105.152  90.250  1.00  1.00           N  
ATOM    709  CA  PRO A  49      71.403 105.959  89.337  1.00  1.00           C  
ATOM    710  C   PRO A  49      70.881 107.394  89.186  1.00  1.00           C  
ATOM    711  O   PRO A  49      71.618 108.362  89.316  1.00  1.00           O  
ATOM    712  CB  PRO A  49      71.353 105.187  88.008  1.00  1.00           C  
ATOM    713  CG  PRO A  49      71.273 103.735  88.460  1.00  1.00           C  
ATOM    714  CD  PRO A  49      70.368 103.827  89.685  1.00  1.00           C  
ATOM    715  HA  PRO A  49      72.431 105.987  89.698  1.00  1.00           H  
ATOM    716  HB1 PRO A  49      70.474 105.465  87.426  1.00  1.00           H  
ATOM    717  HB2 PRO A  49      72.252 105.365  87.418  1.00  1.00           H  
ATOM    718  HG1 PRO A  49      70.830 103.105  87.688  1.00  1.00           H  
ATOM    719  HG2 PRO A  49      72.257 103.349  88.724  1.00  1.00           H  
ATOM    720  HD1 PRO A  49      69.324 103.711  89.394  1.00  1.00           H  
ATOM    721  HD2 PRO A  49      70.632 103.057  90.410  1.00  1.00           H  
ATOM    722  N   LEU A  50      69.562 107.533  89.044  1.00  1.00           N  
ATOM    723  CA  LEU A  50      68.865 108.812  88.988  1.00  1.00           C  
ATOM    724  C   LEU A  50      69.023 109.707  90.229  1.00  1.00           C  
ATOM    725  O   LEU A  50      69.284 110.893  90.072  1.00  1.00           O  
ATOM    726  CB  LEU A  50      67.371 108.493  88.757  1.00  1.00           C  
ATOM    727  CG  LEU A  50      66.425 109.712  88.746  1.00  1.00           C  
ATOM    728  CD1 LEU A  50      66.748 110.681  87.609  1.00  1.00           C  
ATOM    729  CD2 LEU A  50      64.982 109.235  88.584  1.00  1.00           C  
ATOM    730  HN  LEU A  50      69.014 106.695  88.967  1.00  1.00           H  
ATOM    731  HA  LEU A  50      69.233 109.363  88.122  1.00  1.00           H  
ATOM    732  HB1 LEU A  50      67.280 107.989  87.795  1.00  1.00           H  
ATOM    733  HB2 LEU A  50      67.044 107.822  89.551  1.00  1.00           H  
ATOM    734  HG  LEU A  50      66.518 110.239  89.696  1.00  1.00           H  
ATOM    735 1HD1 LEU A  50      66.057 111.523  87.641  1.00  1.00           H  
ATOM    736 2HD1 LEU A  50      66.649 110.166  86.653  1.00  1.00           H  
ATOM    737 3HD1 LEU A  50      67.769 111.046  87.721  1.00  1.00           H  
ATOM    738 1HD2 LEU A  50      64.313 110.095  88.576  1.00  1.00           H  
ATOM    739 2HD2 LEU A  50      64.720 108.579  89.415  1.00  1.00           H  
ATOM    740 3HD2 LEU A  50      64.882 108.689  87.646  1.00  1.00           H  
ATOM    741  N   LEU A  51      68.801 109.183  91.438  1.00  1.00           N  
ATOM    742  CA  LEU A  51      68.747 110.013  92.650  1.00  1.00           C  
ATOM    743  C   LEU A  51      70.136 110.311  93.240  1.00  1.00           C  
ATOM    744  O   LEU A  51      70.308 111.298  93.949  1.00  1.00           O  
ATOM    745  CB  LEU A  51      67.829 109.327  93.679  1.00  1.00           C  
ATOM    746  CG  LEU A  51      67.168 110.312  94.663  1.00  1.00           C  
ATOM    747  CD1 LEU A  51      66.029 111.094  93.999  1.00  1.00           C  
ATOM    748  CD2 LEU A  51      66.575 109.538  95.837  1.00  1.00           C  
ATOM    749  HN  LEU A  51      68.654 108.186  91.527  1.00  1.00           H  
ATOM    750  HA  LEU A  51      68.290 110.965  92.380  1.00  1.00           H  
ATOM    751  HB1 LEU A  51      67.043 108.797  93.141  1.00  1.00           H  
ATOM    752  HB2 LEU A  51      68.423 108.614  94.251  1.00  1.00           H  
ATOM    753  HG  LEU A  51      67.918 111.011  95.033  1.00  1.00           H  
ATOM    754 1HD1 LEU A  51      65.587 111.778  94.723  1.00  1.00           H  
ATOM    755 2HD1 LEU A  51      65.268 110.398  93.646  1.00  1.00           H  
ATOM    756 3HD1 LEU A  51      66.421 111.662  93.155  1.00  1.00           H  
ATOM    757 1HD2 LEU A  51      66.107 110.234  96.533  1.00  1.00           H  
ATOM    758 2HD2 LEU A  51      67.366 108.990  96.349  1.00  1.00           H  
ATOM    759 3HD2 LEU A  51      65.827 108.836  95.469  1.00  1.00           H  
ATOM    760  N   HIS A  52      71.110 109.458  92.922  1.00  1.00           N  
ATOM    761  CA  HIS A  52      72.549 109.673  93.105  1.00  1.00           C  
ATOM    762  C   HIS A  52      73.107 110.695  92.102  1.00  1.00           C  
ATOM    763  O   HIS A  52      73.951 111.514  92.450  1.00  1.00           O  
ATOM    764  CB  HIS A  52      73.173 108.274  92.956  1.00  1.00           C  
ATOM    765  CG  HIS A  52      74.670 108.182  93.000  1.00  1.00           C  
ATOM    766  CD2 HIS A  52      75.406 107.370  92.196  1.00  1.00           C  
ATOM    767  ND1 HIS A  52      75.529 108.910  93.822  1.00  1.00           N  
ATOM    768  CE1 HIS A  52      76.769 108.562  93.441  1.00  1.00           C  
ATOM    769  NE2 HIS A  52      76.726 107.636  92.468  1.00  1.00           N  
ATOM    770  HN  HIS A  52      70.839 108.635  92.397  1.00  1.00           H  
ATOM    771  HA  HIS A  52      72.728 110.035  94.117  1.00  1.00           H  
ATOM    772  HB1 HIS A  52      72.783 107.654  93.763  1.00  1.00           H  
ATOM    773  HB2 HIS A  52      72.848 107.871  91.997  1.00  1.00           H  
ATOM    774  HD2 HIS A  52      75.023 106.648  91.475  1.00  1.00           H  
ATOM    775  HE1 HIS A  52      77.685 108.974  93.863  1.00  1.00           H  
ATOM    776  HE2 HIS A  52      77.520 107.304  91.912  1.00  1.00           H  
ATOM    777  N   GLY A  53      72.579 110.699  90.873  1.00  1.00           N  
ATOM    778  CA  GLY A  53      72.984 111.599  89.791  1.00  1.00           C  
ATOM    779  C   GLY A  53      74.044 111.011  88.856  1.00  1.00           C  
ATOM    780  O   GLY A  53      74.649 111.742  88.076  1.00  1.00           O  
ATOM    781  HN  GLY A  53      71.899 109.987  90.646  1.00  1.00           H  
ATOM    782  HA1 GLY A  53      72.102 111.842  89.199  1.00  1.00           H  
ATOM    783  HA2 GLY A  53      73.386 112.510  90.235  1.00  1.00           H  
ATOM    784  N   GLU A  54      74.249 109.693  88.900  1.00  1.00           N  
ATOM    785  CA  GLU A  54      75.239 108.966  88.110  1.00  1.00           C  
ATOM    786  C   GLU A  54      74.586 107.804  87.361  1.00  1.00           C  
ATOM    787  O   GLU A  54      73.999 106.909  87.962  1.00  1.00           O  
ATOM    788  CB  GLU A  54      76.379 108.455  89.012  1.00  1.00           C  
ATOM    789  CG  GLU A  54      77.516 107.772  88.227  1.00  1.00           C  
ATOM    790  CD  GLU A  54      78.644 107.217  89.121  1.00  1.00           C  
ATOM    791  OE1 GLU A  54      78.382 106.904  90.307  1.00  1.00           O  
ATOM    792  OE2 GLU A  54      79.774 107.091  88.597  1.00  1.00           O1-
ATOM    793  HN  GLU A  54      73.627 109.142  89.476  1.00  1.00           H  
ATOM    794  HA  GLU A  54      75.663 109.652  87.377  1.00  1.00           H  
ATOM    795  HB1 GLU A  54      76.795 109.302  89.557  1.00  1.00           H  
ATOM    796  HB2 GLU A  54      75.965 107.735  89.718  1.00  1.00           H  
ATOM    797  HG1 GLU A  54      77.092 106.946  87.657  1.00  1.00           H  
ATOM    798  HG2 GLU A  54      77.948 108.502  87.543  1.00  1.00           H  
ATOM    799  N   PHE A  55      74.752 107.780  86.038  1.00  1.00           N  
ATOM    800  CA  PHE A  55      74.348 106.673  85.173  1.00  1.00           C  
ATOM    801  C   PHE A  55      75.604 106.133  84.483  1.00  1.00           C  
ATOM    802  O   PHE A  55      76.385 106.898  83.919  1.00  1.00           O  
ATOM    803  CB  PHE A  55      73.326 107.156  84.135  1.00  1.00           C  
ATOM    804  CG  PHE A  55      71.969 107.554  84.687  1.00  1.00           C  
ATOM    805  CD1 PHE A  55      71.758 108.857  85.177  1.00  1.00           C  
ATOM    806  CD2 PHE A  55      70.899 106.639  84.658  1.00  1.00           C  
ATOM    807  CE1 PHE A  55      70.481 109.251  85.611  1.00  1.00           C  
ATOM    808  CE2 PHE A  55      69.620 107.033  85.090  1.00  1.00           C  
ATOM    809  CZ  PHE A  55      69.410 108.343  85.554  1.00  1.00           C  
ATOM    810  HN  PHE A  55      75.317 108.501  85.613  1.00  1.00           H  
ATOM    811  HA  PHE A  55      73.902 105.885  85.780  1.00  1.00           H  
ATOM    812  HB1 PHE A  55      73.748 108.023  83.627  1.00  1.00           H  
ATOM    813  HB2 PHE A  55      73.173 106.351  83.416  1.00  1.00           H  
ATOM    814  HD1 PHE A  55      72.588 109.562  85.220  1.00  1.00           H  
ATOM    815  HD2 PHE A  55      71.063 105.623  84.300  1.00  1.00           H  
ATOM    816  HE1 PHE A  55      70.321 110.260  85.991  1.00  1.00           H  
ATOM    817  HE2 PHE A  55      68.793 106.324  85.065  1.00  1.00           H  
ATOM    818  HZ  PHE A  55      68.415 108.655  85.870  1.00  1.00           H  
ATOM    819  N   GLY A  56      75.808 104.816  84.545  1.00  1.00           N  
ATOM    820  CA  GLY A  56      77.043 104.185  84.082  1.00  1.00           C  
ATOM    821  C   GLY A  56      77.192 104.050  82.567  1.00  1.00           C  
ATOM    822  O   GLY A  56      76.238 104.172  81.798  1.00  1.00           O  
ATOM    823  HN  GLY A  56      75.130 104.239  85.013  1.00  1.00           H  
ATOM    824  HA1 GLY A  56      77.880 104.779  84.449  1.00  1.00           H  
ATOM    825  HA2 GLY A  56      77.090 103.185  84.513  1.00  1.00           H  
ATOM    826  N   SER A  57      78.431 103.776  82.154  1.00  1.00           N  
ATOM    827  CA  SER A  57      78.786 103.561  80.752  1.00  1.00           C  
ATOM    828  C   SER A  57      78.364 102.166  80.248  1.00  1.00           C  
ATOM    829  O   SER A  57      78.253 101.164  80.970  1.00  1.00           O  
ATOM    830  CB  SER A  57      80.288 103.779  80.549  1.00  1.00           C  
ATOM    831  OG  SER A  57      80.596 103.863  79.168  1.00  1.00           O  
ATOM    832  HN  SER A  57      79.145 103.658  82.853  1.00  1.00           H  
ATOM    833  HA  SER A  57      78.257 104.305  80.156  1.00  1.00           H  
ATOM    834  HB1 SER A  57      80.585 104.706  81.040  1.00  1.00           H  
ATOM    835  HB2 SER A  57      80.834 102.944  80.988  1.00  1.00           H  
ATOM    836  HG  SER A  57      81.432 104.331  79.068  1.00  1.00           H  
ATOM    837  N   TYR A  58      78.187 102.096  78.936  1.00  1.00           N  
ATOM    838  CA  TYR A  58      77.840 100.875  78.228  1.00  1.00           C  
ATOM    839  C   TYR A  58      78.582 100.832  76.894  1.00  1.00           C  
ATOM    840  O   TYR A  58      77.983 101.035  75.837  1.00  1.00           O  
ATOM    841  CB  TYR A  58      76.305 100.759  78.117  1.00  1.00           C  
ATOM    842  CG  TYR A  58      75.626 100.674  79.476  1.00  1.00           C  
ATOM    843  CD1 TYR A  58      74.821 101.728  79.957  1.00  1.00           C  
ATOM    844  CD2 TYR A  58      75.939  99.599  80.328  1.00  1.00           C  
ATOM    845  CE1 TYR A  58      74.346 101.705  81.285  1.00  1.00           C  
ATOM    846  CE2 TYR A  58      75.470  99.574  81.653  1.00  1.00           C  
ATOM    847  CZ  TYR A  58      74.679 100.632  82.139  1.00  1.00           C  
ATOM    848  OH  TYR A  58      74.210 100.594  83.416  1.00  1.00           O  
ATOM    849  HN  TYR A  58      78.354 102.930  78.393  1.00  1.00           H  
ATOM    850  HA  TYR A  58      78.191 100.035  78.828  1.00  1.00           H  
ATOM    851  HB1 TYR A  58      75.926 101.635  77.591  1.00  1.00           H  
ATOM    852  HB2 TYR A  58      76.063  99.861  77.549  1.00  1.00           H  
ATOM    853  HD1 TYR A  58      74.566 102.561  79.302  1.00  1.00           H  
ATOM    854  HD2 TYR A  58      76.551  98.777  79.957  1.00  1.00           H  
ATOM    855  HE1 TYR A  58      73.720 102.518  81.653  1.00  1.00           H  
ATOM    856  HE2 TYR A  58      75.719  98.736  82.304  1.00  1.00           H  
ATOM    857  HH  TYR A  58      74.377  99.726  83.800  1.00  1.00           H  
ATOM    858  N   PRO A  59      79.916 100.639  76.928  1.00  1.00           N  
ATOM    859  CA  PRO A  59      80.702 100.511  75.718  1.00  1.00           C  
ATOM    860  C   PRO A  59      80.234  99.279  74.953  1.00  1.00           C  
ATOM    861  O   PRO A  59      80.441  98.161  75.424  1.00  1.00           O  
ATOM    862  CB  PRO A  59      82.165 100.437  76.171  1.00  1.00           C  
ATOM    863  CG  PRO A  59      82.079  99.857  77.582  1.00  1.00           C  
ATOM    864  CD  PRO A  59      80.744 100.387  78.105  1.00  1.00           C  
ATOM    865  HA  PRO A  59      80.560 101.397  75.099  1.00  1.00           H  
ATOM    866  HB1 PRO A  59      82.742  99.783  75.517  1.00  1.00           H  
ATOM    867  HB2 PRO A  59      82.618 101.428  76.185  1.00  1.00           H  
ATOM    868  HG1 PRO A  59      82.082  98.767  77.556  1.00  1.00           H  
ATOM    869  HG2 PRO A  59      82.906 100.209  78.199  1.00  1.00           H  
ATOM    870  HD1 PRO A  59      80.270  99.646  78.749  1.00  1.00           H  
ATOM    871  HD2 PRO A  59      80.897 101.310  78.664  1.00  1.00           H  
ATOM    872  N   ALA A  60      79.557  99.518  73.826  1.00  1.00           N  
ATOM    873  CA  ALA A  60      78.802  98.557  73.020  1.00  1.00           C  
ATOM    874  C   ALA A  60      79.657  97.428  72.404  1.00  1.00           C  
ATOM    875  O   ALA A  60      79.833  97.295  71.192  1.00  1.00           O  
ATOM    876  CB  ALA A  60      78.015  99.352  71.967  1.00  1.00           C  
ATOM    877  HN  ALA A  60      79.368 100.486  73.618  1.00  1.00           H  
ATOM    878  HA  ALA A  60      78.073  98.086  73.679  1.00  1.00           H  
ATOM    879  HB1 ALA A  60      77.439  98.664  71.347  1.00  1.00           H  
ATOM    880  HB2 ALA A  60      78.709  99.911  71.340  1.00  1.00           H  
ATOM    881  HB3 ALA A  60      77.337 100.045  72.466  1.00  1.00           H  
ATOM    882  N   ARG A  61      80.223  96.604  73.281  1.00  1.00           N  
ATOM    883  CA  ARG A  61      81.128  95.506  72.987  1.00  1.00           C  
ATOM    884  C   ARG A  61      80.784  94.308  73.887  1.00  1.00           C  
ATOM    885  O   ARG A  61      81.672  93.744  74.497  1.00  1.00           O  
ATOM    886  CB  ARG A  61      82.622  95.969  73.015  1.00  1.00           C  
ATOM    887  CG  ARG A  61      83.424  96.145  74.343  1.00  1.00           C  
ATOM    888  CD  ARG A  61      84.855  95.551  74.210  1.00  1.00           C  
ATOM    889  NE  ARG A  61      85.682  95.578  75.455  1.00  1.00           N1+
ATOM    890  CZ  ARG A  61      86.629  94.701  75.807  1.00  1.00           C  
ATOM    891  NH1 ARG A  61      87.522  94.996  76.706  1.00  1.00           N1+
ATOM    892  NH2 ARG A  61      86.735  93.517  75.285  1.00  1.00           N  
ATOM    893  HN  ARG A  61      80.049  96.829  74.257  1.00  1.00           H  
ATOM    894  HA  ARG A  61      80.918  95.196  71.963  1.00  1.00           H  
ATOM    895  HB1 ARG A  61      83.175  95.240  72.422  1.00  1.00           H  
ATOM    896  HB2 ARG A  61      82.647  96.938  72.516  1.00  1.00           H  
ATOM    897  HG1 ARG A  61      83.499  97.207  74.576  1.00  1.00           H  
ATOM    898  HG2 ARG A  61      82.898  95.632  75.148  1.00  1.00           H  
ATOM    899  HD1 ARG A  61      84.759  94.512  73.893  1.00  1.00           H  
ATOM    900  HD2 ARG A  61      85.384  96.118  73.444  1.00  1.00           H  
ATOM    901  HE  ARG A  61      85.657  96.426  75.992  1.00  1.00           H  
ATOM    902 1HH1 ARG A  61      87.550  95.886  77.161  1.00  1.00           H  
ATOM    903 2HH1 ARG A  61      88.173  94.287  77.044  1.00  1.00           H  
ATOM    904 1HH2 ARG A  61      85.878  93.087  74.957  1.00  1.00           H  
ATOM    905 2HH2 ARG A  61      87.595  92.985  75.434  1.00  1.00           H  
ATOM    906  N   GLY A  62      79.528  93.844  73.966  1.00  1.00           N  
ATOM    907  CA  GLY A  62      79.209  92.485  74.464  1.00  1.00           C  
ATOM    908  C   GLY A  62      77.892  91.813  73.998  1.00  1.00           C  
ATOM    909  O   GLY A  62      76.865  92.175  74.544  1.00  1.00           O  
ATOM    910  HN  GLY A  62      78.763  94.488  73.789  1.00  1.00           H  
ATOM    911  HA1 GLY A  62      80.027  91.832  74.161  1.00  1.00           H  
ATOM    912  HA2 GLY A  62      79.173  92.542  75.552  1.00  1.00           H  
ATOM    913  N   PRO A  63      77.917  90.864  73.022  1.00  1.00           N  
ATOM    914  CA  PRO A  63      76.993  90.642  71.870  1.00  1.00           C  
ATOM    915  C   PRO A  63      75.519  91.100  71.913  1.00  1.00           C  
ATOM    916  O   PRO A  63      74.922  91.360  72.944  1.00  1.00           O  
ATOM    917  CB  PRO A  63      77.125  89.170  71.517  1.00  1.00           C  
ATOM    918  CG  PRO A  63      78.624  89.006  71.709  1.00  1.00           C  
ATOM    919  CD  PRO A  63      78.924  89.811  72.970  1.00  1.00           C  
ATOM    920  HA  PRO A  63      77.439  91.181  71.034  1.00  1.00           H  
ATOM    921  HB1 PRO A  63      76.555  88.535  72.196  1.00  1.00           H  
ATOM    922  HB2 PRO A  63      76.821  88.968  70.490  1.00  1.00           H  
ATOM    923  HG1 PRO A  63      78.884  87.957  71.848  1.00  1.00           H  
ATOM    924  HG2 PRO A  63      79.170  89.406  70.855  1.00  1.00           H  
ATOM    925  HD1 PRO A  63      78.852  89.174  73.852  1.00  1.00           H  
ATOM    926  HD2 PRO A  63      79.923  90.244  72.914  1.00  1.00           H  
ATOM    927  N   ARG A  64      74.900  91.227  70.732  1.00  1.00           N  
ATOM    928  CA  ARG A  64      73.509  91.693  70.546  1.00  1.00           C  
ATOM    929  C   ARG A  64      72.471  90.655  70.933  1.00  1.00           C  
ATOM    930  O   ARG A  64      72.595  89.478  70.555  1.00  1.00           O  
ATOM    931  CB  ARG A  64      73.285  92.060  69.047  1.00  1.00           C  
ATOM    932  CG  ARG A  64      73.455  90.928  67.986  1.00  1.00           C  
ATOM    933  CD  ARG A  64      72.157  90.311  67.394  1.00  1.00           C  
ATOM    934  NE  ARG A  64      72.457  89.172  66.482  1.00  1.00           N1+
ATOM    935  CZ  ARG A  64      71.628  88.352  65.838  1.00  1.00           C  
ATOM    936  NH1 ARG A  64      72.070  87.223  65.355  1.00  1.00           N1+
ATOM    937  NH2 ARG A  64      70.360  88.599  65.670  1.00  1.00           N  
ATOM    938  HN  ARG A  64      75.475  91.111  69.905  1.00  1.00           H  
ATOM    939  HA  ARG A  64      73.355  92.586  71.152  1.00  1.00           H  
ATOM    940  HB1 ARG A  64      72.268  92.442  68.955  1.00  1.00           H  
ATOM    941  HB2 ARG A  64      73.994  92.849  68.796  1.00  1.00           H  
ATOM    942  HG1 ARG A  64      74.031  91.339  67.157  1.00  1.00           H  
ATOM    943  HG2 ARG A  64      74.018  90.121  68.455  1.00  1.00           H  
ATOM    944  HD1 ARG A  64      71.531  89.954  68.211  1.00  1.00           H  
ATOM    945  HD2 ARG A  64      71.623  91.080  66.836  1.00  1.00           H  
ATOM    946  HE  ARG A  64      73.417  88.888  66.464  1.00  1.00           H  
ATOM    947 1HH1 ARG A  64      73.000  86.916  65.552  1.00  1.00           H  
ATOM    948 2HH1 ARG A  64      71.412  86.496  65.041  1.00  1.00           H  
ATOM    949 1HH2 ARG A  64      69.983  89.480  65.956  1.00  1.00           H  
ATOM    950 2HH2 ARG A  64      69.806  87.926  65.156  1.00  1.00           H  
ATOM    951  N   PHE A  65      71.417  91.228  71.525  1.00  1.00           N  
ATOM    952  CA  PHE A  65      70.079  90.713  71.800  1.00  1.00           C  
ATOM    953  C   PHE A  65      69.072  91.867  71.818  1.00  1.00           C  
ATOM    954  O   PHE A  65      69.423  93.044  71.816  1.00  1.00           O  
ATOM    955  CB  PHE A  65      70.097  89.917  73.118  1.00  1.00           C  
ATOM    956  CG  PHE A  65      70.215  90.773  74.362  1.00  1.00           C  
ATOM    957  CD1 PHE A  65      69.045  91.218  75.005  1.00  1.00           C  
ATOM    958  CD2 PHE A  65      71.475  91.155  74.858  1.00  1.00           C  
ATOM    959  CE1 PHE A  65      69.127  92.050  76.134  1.00  1.00           C  
ATOM    960  CE2 PHE A  65      71.554  92.005  75.976  1.00  1.00           C  
ATOM    961  CZ  PHE A  65      70.384  92.449  76.615  1.00  1.00           C  
ATOM    962  HN  PHE A  65      71.517  92.215  71.716  1.00  1.00           H  
ATOM    963  HA  PHE A  65      69.803  90.032  70.994  1.00  1.00           H  
ATOM    964  HB1 PHE A  65      69.171  89.345  73.184  1.00  1.00           H  
ATOM    965  HB2 PHE A  65      70.946  89.234  73.092  1.00  1.00           H  
ATOM    966  HD1 PHE A  65      68.069  90.915  74.625  1.00  1.00           H  
ATOM    967  HD2 PHE A  65      72.385  90.794  74.379  1.00  1.00           H  
ATOM    968  HE1 PHE A  65      68.218  92.384  76.634  1.00  1.00           H  
ATOM    969  HE2 PHE A  65      72.528  92.321  76.349  1.00  1.00           H  
ATOM    970  HZ  PHE A  65      70.452  93.103  77.484  1.00  1.00           H  
ATOM    971  N   ALA A  66      67.805  91.503  71.818  1.00  1.00           N  
ATOM    972  CA  ALA A  66      66.659  92.385  71.921  1.00  1.00           C  
ATOM    973  C   ALA A  66      65.543  91.469  72.423  1.00  1.00           C  
ATOM    974  O   ALA A  66      65.344  90.370  71.893  1.00  1.00           O  
ATOM    975  CB  ALA A  66      66.324  93.013  70.561  1.00  1.00           C  
ATOM    976  HN  ALA A  66      67.601  90.512  71.806  1.00  1.00           H  
ATOM    977  HA  ALA A  66      66.856  93.167  72.654  1.00  1.00           H  
ATOM    978  HB1 ALA A  66      65.461  93.670  70.666  1.00  1.00           H  
ATOM    979  HB2 ALA A  66      66.095  92.225  69.843  1.00  1.00           H  
ATOM    980  HB3 ALA A  66      67.178  93.590  70.206  1.00  1.00           H  
ATOM    981  N   LEU A  67      64.920  91.871  73.526  1.00  1.00           N  
ATOM    982  CA  LEU A  67      63.950  91.045  74.225  1.00  1.00           C  
ATOM    983  C   LEU A  67      62.908  91.855  74.965  1.00  1.00           C  
ATOM    984  O   LEU A  67      63.159  93.023  75.291  1.00  1.00           O  
ATOM    985  CB  LEU A  67      64.657  90.011  75.131  1.00  1.00           C  
ATOM    986  CG  LEU A  67      65.624  90.562  76.198  1.00  1.00           C  
ATOM    987  CD1 LEU A  67      64.947  91.119  77.442  1.00  1.00           C  
ATOM    988  CD2 LEU A  67      66.545  89.452  76.685  1.00  1.00           C  
ATOM    989  HN  LEU A  67      65.139  92.772  73.919  1.00  1.00           H  
ATOM    990  HA  LEU A  67      63.418  90.477  73.462  1.00  1.00           H  
ATOM    991  HB1 LEU A  67      63.883  89.445  75.649  1.00  1.00           H  
ATOM    992  HB2 LEU A  67      65.226  89.343  74.485  1.00  1.00           H  
ATOM    993  HG  LEU A  67      66.231  91.348  75.748  1.00  1.00           H  
ATOM    994 1HD1 LEU A  67      65.704  91.483  78.136  1.00  1.00           H  
ATOM    995 2HD1 LEU A  67      64.364  90.333  77.922  1.00  1.00           H  
ATOM    996 3HD1 LEU A  67      64.288  91.940  77.161  1.00  1.00           H  
ATOM    997 1HD2 LEU A  67      67.225  89.848  77.439  1.00  1.00           H  
ATOM    998 2HD2 LEU A  67      67.121  89.062  75.845  1.00  1.00           H  
ATOM    999 3HD2 LEU A  67      65.949  88.650  77.120  1.00  1.00           H  
ATOM   1000  N   THR A  68      61.761  91.256  75.287  1.00  1.00           N  
ATOM   1001  CA  THR A  68      60.729  92.054  75.980  1.00  1.00           C  
ATOM   1002  C   THR A  68      59.862  91.167  76.835  1.00  1.00           C  
ATOM   1003  O   THR A  68      58.995  90.482  76.303  1.00  1.00           O  
ATOM   1004  CB  THR A  68      59.803  92.835  75.023  1.00  1.00           C  
ATOM   1005  CG2 THR A  68      60.433  94.094  74.429  1.00  1.00           C  
ATOM   1006  OG1 THR A  68      59.402  92.036  73.945  1.00  1.00           O  
ATOM   1007  HN  THR A  68      61.563  90.298  74.999  1.00  1.00           H  
ATOM   1008  HA  THR A  68      61.231  92.771  76.630  1.00  1.00           H  
ATOM   1009  HB  THR A  68      58.912  93.130  75.577  1.00  1.00           H  
ATOM   1010  HG1 THR A  68      58.985  91.243  74.312  1.00  1.00           H  
ATOM   1011 1HG2 THR A  68      59.716  94.583  73.769  1.00  1.00           H  
ATOM   1012 2HG2 THR A  68      61.323  93.822  73.861  1.00  1.00           H  
ATOM   1013 3HG2 THR A  68      60.710  94.776  75.233  1.00  1.00           H  
ATOM   1014  N   LEU A  69      60.091  91.187  78.152  1.00  1.00           N  
ATOM   1015  CA  LEU A  69      59.288  90.357  79.033  1.00  1.00           C  
ATOM   1016  C   LEU A  69      57.816  90.774  79.068  1.00  1.00           C  
ATOM   1017  O   LEU A  69      57.418  91.869  78.650  1.00  1.00           O  
ATOM   1018  CB  LEU A  69      59.988  90.075  80.376  1.00  1.00           C  
ATOM   1019  CG  LEU A  69      60.823  88.769  80.291  1.00  1.00           C  
ATOM   1020  CD1 LEU A  69      61.959  88.815  79.260  1.00  1.00           C  
ATOM   1021  CD2 LEU A  69      61.437  88.406  81.636  1.00  1.00           C  
ATOM   1022  HN  LEU A  69      60.823  91.746  78.552  1.00  1.00           H  
ATOM   1023  HA  LEU A  69      59.273  89.387  78.537  1.00  1.00           H  
ATOM   1024  HB1 LEU A  69      60.649  90.908  80.618  1.00  1.00           H  
ATOM   1025  HB2 LEU A  69      59.235  89.969  81.157  1.00  1.00           H  
ATOM   1026  HG  LEU A  69      60.148  87.962  80.006  1.00  1.00           H  
ATOM   1027 1HD1 LEU A  69      62.493  87.865  79.264  1.00  1.00           H  
ATOM   1028 2HD1 LEU A  69      62.649  89.619  79.515  1.00  1.00           H  
ATOM   1029 3HD1 LEU A  69      61.543  88.994  78.268  1.00  1.00           H  
ATOM   1030 1HD2 LEU A  69      62.014  87.487  81.536  1.00  1.00           H  
ATOM   1031 2HD2 LEU A  69      60.645  88.259  82.370  1.00  1.00           H  
ATOM   1032 3HD2 LEU A  69      62.093  89.212  81.966  1.00  1.00           H  
ATOM   1033  N   THR A  70      57.013  89.800  79.454  1.00  1.00           N  
ATOM   1034  CA  THR A  70      55.605  89.672  79.104  1.00  1.00           C  
ATOM   1035  C   THR A  70      54.921  88.920  80.241  1.00  1.00           C  
ATOM   1036  O   THR A  70      55.553  88.261  81.068  1.00  1.00           O  
ATOM   1037  CB  THR A  70      55.423  88.884  77.785  1.00  1.00           C  
ATOM   1038  CG2 THR A  70      55.312  89.856  76.612  1.00  1.00           C  
ATOM   1039  OG1 THR A  70      56.503  88.031  77.466  1.00  1.00           O  
ATOM   1040  HN  THR A  70      57.433  88.956  79.825  1.00  1.00           H  
ATOM   1041  HA  THR A  70      55.162  90.663  79.002  1.00  1.00           H  
ATOM   1042  HB  THR A  70      54.509  88.294  77.846  1.00  1.00           H  
ATOM   1043  HG1 THR A  70      56.577  87.311  78.117  1.00  1.00           H  
ATOM   1044 1HG2 THR A  70      55.184  89.296  75.686  1.00  1.00           H  
ATOM   1045 2HG2 THR A  70      56.219  90.457  76.550  1.00  1.00           H  
ATOM   1046 3HG2 THR A  70      54.453  90.510  76.762  1.00  1.00           H  
ATOM   1047  N   SER A  71      53.596  88.976  80.258  1.00  1.00           N  
ATOM   1048  CA  SER A  71      52.796  88.043  81.037  1.00  1.00           C  
ATOM   1049  C   SER A  71      53.163  86.584  80.748  1.00  1.00           C  
ATOM   1050  O   SER A  71      53.584  86.236  79.647  1.00  1.00           O  
ATOM   1051  CB  SER A  71      51.317  88.291  80.717  1.00  1.00           C  
ATOM   1052  OG  SER A  71      51.129  88.417  79.316  1.00  1.00           O  
ATOM   1053  HN  SER A  71      53.112  89.498  79.544  1.00  1.00           H  
ATOM   1054  HA  SER A  71      52.962  88.241  82.096  1.00  1.00           H  
ATOM   1055  HB1 SER A  71      50.725  87.453  81.085  1.00  1.00           H  
ATOM   1056  HB2 SER A  71      50.993  89.209  81.207  1.00  1.00           H  
ATOM   1057  HG  SER A  71      51.400  87.596  78.889  1.00  1.00           H  
ATOM   1058  N   GLN A  72      52.945  85.722  81.736  1.00  1.00           N  
ATOM   1059  CA  GLN A  72      53.484  84.365  81.797  1.00  1.00           C  
ATOM   1060  C   GLN A  72      54.990  84.319  82.031  1.00  1.00           C  
ATOM   1061  O   GLN A  72      55.366  83.886  83.115  1.00  1.00           O  
ATOM   1062  CB  GLN A  72      53.014  83.456  80.638  1.00  1.00           C  
ATOM   1063  CG  GLN A  72      51.487  83.390  80.466  1.00  1.00           C  
ATOM   1064  CD  GLN A  72      51.049  82.069  79.835  1.00  1.00           C  
ATOM   1065  NE2 GLN A  72      51.249  81.862  78.554  1.00  1.00           N  
ATOM   1066  OE1 GLN A  72      50.563  81.174  80.516  1.00  1.00           O  
ATOM   1067  HN  GLN A  72      52.634  86.111  82.613  1.00  1.00           H  
ATOM   1068  HA  GLN A  72      53.046  83.928  82.694  1.00  1.00           H  
ATOM   1069  HB1 GLN A  72      53.446  83.834  79.711  1.00  1.00           H  
ATOM   1070  HB2 GLN A  72      53.380  82.447  80.826  1.00  1.00           H  
ATOM   1071  HG1 GLN A  72      51.016  83.488  81.444  1.00  1.00           H  
ATOM   1072  HG2 GLN A  72      51.167  84.211  79.825  1.00  1.00           H  
ATOM   1073 1HE2 GLN A  72      51.706  82.552  77.983  1.00  1.00           H  
ATOM   1074 2HE2 GLN A  72      51.011  80.944  78.182  1.00  1.00           H  
ATOM   1075  N   ALA A  73      55.815  84.735  81.063  1.00  1.00           N  
ATOM   1076  CA  ALA A  73      57.269  84.525  81.118  1.00  1.00           C  
ATOM   1077  C   ALA A  73      58.046  85.169  79.956  1.00  1.00           C  
ATOM   1078  O   ALA A  73      57.510  85.981  79.195  1.00  1.00           O  
ATOM   1079  CB  ALA A  73      57.529  82.992  81.128  1.00  1.00           C  
ATOM   1080  HN  ALA A  73      55.430  85.188  80.243  1.00  1.00           H  
ATOM   1081  HA  ALA A  73      57.641  84.943  82.053  1.00  1.00           H  
ATOM   1082  HB1 ALA A  73      58.602  82.805  81.169  1.00  1.00           H  
ATOM   1083  HB2 ALA A  73      57.117  82.547  80.222  1.00  1.00           H  
ATOM   1084  HB3 ALA A  73      57.050  82.547  82.000  1.00  1.00           H  
ATOM   1085  N   LEU A  74      59.309  84.735  79.829  1.00  1.00           N  
ATOM   1086  CA  LEU A  74      60.162  84.650  78.635  1.00  1.00           C  
ATOM   1087  C   LEU A  74      59.471  84.918  77.284  1.00  1.00           C  
ATOM   1088  O   LEU A  74      58.557  84.189  76.894  1.00  1.00           O  
ATOM   1089  CB  LEU A  74      60.812  83.251  78.614  1.00  1.00           C  
ATOM   1090  CG  LEU A  74      61.870  83.073  77.506  1.00  1.00           C  
ATOM   1091  CD1 LEU A  74      63.054  84.014  77.725  1.00  1.00           C  
ATOM   1092  CD2 LEU A  74      62.343  81.620  77.462  1.00  1.00           C  
ATOM   1093  HN  LEU A  74      59.647  84.206  80.622  1.00  1.00           H  
ATOM   1094  HA  LEU A  74      60.961  85.383  78.748  1.00  1.00           H  
ATOM   1095  HB1 LEU A  74      61.292  83.081  79.578  1.00  1.00           H  
ATOM   1096  HB2 LEU A  74      60.027  82.510  78.462  1.00  1.00           H  
ATOM   1097  HG  LEU A  74      61.410  83.315  76.548  1.00  1.00           H  
ATOM   1098 1HD1 LEU A  74      63.786  83.869  76.930  1.00  1.00           H  
ATOM   1099 2HD1 LEU A  74      63.517  83.799  78.688  1.00  1.00           H  
ATOM   1100 3HD1 LEU A  74      62.705  85.047  77.713  1.00  1.00           H  
ATOM   1101 1HD2 LEU A  74      63.090  81.504  76.677  1.00  1.00           H  
ATOM   1102 2HD2 LEU A  74      61.495  80.967  77.255  1.00  1.00           H  
ATOM   1103 3HD2 LEU A  74      62.782  81.351  78.423  1.00  1.00           H  
ATOM   1104  N   HIS A  75      60.012  85.870  76.515  1.00  1.00           N  
ATOM   1105  CA  HIS A  75      59.686  86.056  75.101  1.00  1.00           C  
ATOM   1106  C   HIS A  75      60.834  86.736  74.314  1.00  1.00           C  
ATOM   1107  O   HIS A  75      61.359  87.823  74.657  1.00  1.00           O  
ATOM   1108  CB  HIS A  75      58.409  86.902  74.962  1.00  1.00           C  
ATOM   1109  CG  HIS A  75      58.034  87.145  73.520  1.00  1.00           C  
ATOM   1110  CD2 HIS A  75      57.677  88.342  72.972  1.00  1.00           C  
ATOM   1111  ND1 HIS A  75      58.105  86.190  72.506  1.00  1.00           N  
ATOM   1112  CE1 HIS A  75      57.763  86.820  71.375  1.00  1.00           C  
ATOM   1113  NE2 HIS A  75      57.510  88.115  71.621  1.00  1.00           N  
ATOM   1114  HN  HIS A  75      60.761  86.423  76.898  1.00  1.00           H  
ATOM   1115  HA  HIS A  75      59.499  85.077  74.660  1.00  1.00           H  
ATOM   1116  HB1 HIS A  75      57.588  86.380  75.454  1.00  1.00           H  
ATOM   1117  HB2 HIS A  75      58.572  87.864  75.448  1.00  1.00           H  
ATOM   1118  HD2 HIS A  75      57.549  89.289  73.496  1.00  1.00           H  
ATOM   1119  HE1 HIS A  75      57.699  86.348  70.394  1.00  1.00           H  
ATOM   1120  HE2 HIS A  75      57.288  88.793  70.892  1.00  1.00           H  
ATOM   1121  N   ILE A  76      61.171  86.042  73.219  1.00  1.00           N  
ATOM   1122  CA  ILE A  76      62.321  86.234  72.338  1.00  1.00           C  
ATOM   1123  C   ILE A  76      61.868  86.341  70.883  1.00  1.00           C  
ATOM   1124  O   ILE A  76      61.340  85.403  70.286  1.00  1.00           O  
ATOM   1125  CB  ILE A  76      63.383  85.117  72.533  1.00  1.00           C  
ATOM   1126  CG1 ILE A  76      63.963  85.161  73.969  1.00  1.00           C  
ATOM   1127  CG2 ILE A  76      64.523  85.241  71.494  1.00  1.00           C  
ATOM   1128  CD1 ILE A  76      64.988  84.061  74.284  1.00  1.00           C  
ATOM   1129  HN  ILE A  76      60.546  85.284  72.972  1.00  1.00           H  
ATOM   1130  HA  ILE A  76      62.787  87.182  72.608  1.00  1.00           H  
ATOM   1131  HB  ILE A  76      62.895  84.153  72.391  1.00  1.00           H  
ATOM   1132 1HG1 ILE A  76      64.449  86.127  74.109  1.00  1.00           H  
ATOM   1133 2HG1 ILE A  76      63.135  85.064  74.672  1.00  1.00           H  
ATOM   1134 1HG2 ILE A  76      65.251  84.446  71.656  1.00  1.00           H  
ATOM   1135 2HG2 ILE A  76      65.012  86.209  71.605  1.00  1.00           H  
ATOM   1136 3HG2 ILE A  76      64.110  85.156  70.489  1.00  1.00           H  
ATOM   1137 1HD1 ILE A  76      65.338  84.173  75.310  1.00  1.00           H  
ATOM   1138 2HD1 ILE A  76      65.834  84.145  73.601  1.00  1.00           H  
ATOM   1139 3HD1 ILE A  76      64.521  83.083  74.164  1.00  1.00           H  
ATOM   1140  N   GLN A  77      62.158  87.501  70.294  1.00  1.00           N  
ATOM   1141  CA  GLN A  77      61.738  87.861  68.952  1.00  1.00           C  
ATOM   1142  C   GLN A  77      62.805  88.733  68.302  1.00  1.00           C  
ATOM   1143  O   GLN A  77      63.024  89.882  68.687  1.00  1.00           O  
ATOM   1144  CB  GLN A  77      60.372  88.559  69.070  1.00  1.00           C  
ATOM   1145  CG  GLN A  77      59.667  88.866  67.737  1.00  1.00           C  
ATOM   1146  CD  GLN A  77      58.230  89.350  67.953  1.00  1.00           C  
ATOM   1147  NE2 GLN A  77      57.582  89.919  66.964  1.00  1.00           N  
ATOM   1148  OE1 GLN A  77      57.645  89.211  69.016  1.00  1.00           O  
ATOM   1149  HN  GLN A  77      62.595  88.224  70.844  1.00  1.00           H  
ATOM   1150  HA  GLN A  77      61.619  86.951  68.364  1.00  1.00           H  
ATOM   1151  HB1 GLN A  77      59.716  87.916  69.656  1.00  1.00           H  
ATOM   1152  HB2 GLN A  77      60.521  89.502  69.596  1.00  1.00           H  
ATOM   1153  HG1 GLN A  77      60.226  89.641  67.213  1.00  1.00           H  
ATOM   1154  HG2 GLN A  77      59.647  87.960  67.132  1.00  1.00           H  
ATOM   1155 1HE2 GLN A  77      57.973  90.074  66.051  1.00  1.00           H  
ATOM   1156 2HE2 GLN A  77      56.636  90.218  67.178  1.00  1.00           H  
ATOM   1157  N   ARG A  78      63.514  88.140  67.337  1.00  1.00           N  
ATOM   1158  CA  ARG A  78      64.666  88.740  66.646  1.00  1.00           C  
ATOM   1159  C   ARG A  78      64.797  88.283  65.208  1.00  1.00           C  
ATOM   1160  O   ARG A  78      65.871  87.908  64.742  1.00  1.00           O  
ATOM   1161  CB  ARG A  78      65.967  88.484  67.431  1.00  1.00           C  
ATOM   1162  CG  ARG A  78      66.079  89.397  68.652  1.00  1.00           C  
ATOM   1163  CD  ARG A  78      67.544  89.720  68.938  1.00  1.00           C  
ATOM   1164  NE  ARG A  78      68.344  88.571  69.388  1.00  1.00           N1+
ATOM   1165  CZ  ARG A  78      68.317  87.986  70.570  1.00  1.00           C  
ATOM   1166  NH1 ARG A  78      69.335  87.289  70.951  1.00  1.00           N1+
ATOM   1167  NH2 ARG A  78      67.355  88.112  71.434  1.00  1.00           N  
ATOM   1168  HN  ARG A  78      63.265  87.188  67.104  1.00  1.00           H  
ATOM   1169  HA  ARG A  78      64.506  89.818  66.629  1.00  1.00           H  
ATOM   1170  HB1 ARG A  78      65.980  87.446  67.764  1.00  1.00           H  
ATOM   1171  HB2 ARG A  78      66.818  88.667  66.774  1.00  1.00           H  
ATOM   1172  HG1 ARG A  78      65.537  90.323  68.459  1.00  1.00           H  
ATOM   1173  HG2 ARG A  78      65.646  88.895  69.517  1.00  1.00           H  
ATOM   1174  HD1 ARG A  78      67.992  90.109  68.024  1.00  1.00           H  
ATOM   1175  HD2 ARG A  78      67.579  90.484  69.714  1.00  1.00           H  
ATOM   1176  HE  ARG A  78      69.006  88.179  68.739  1.00  1.00           H  
ATOM   1177 1HH1 ARG A  78      70.033  86.996  70.297  1.00  1.00           H  
ATOM   1178 2HH1 ARG A  78      69.140  86.658  71.722  1.00  1.00           H  
ATOM   1179 1HH2 ARG A  78      66.490  88.558  71.173  1.00  1.00           H  
ATOM   1180 2HH2 ARG A  78      67.344  87.355  72.124  1.00  1.00           H  
ATOM   1181  N   LEU A  79      63.653  88.284  64.540  1.00  1.00           N  
ATOM   1182  CA  LEU A  79      63.503  87.991  63.124  1.00  1.00           C  
ATOM   1183  C   LEU A  79      64.619  88.682  62.319  1.00  1.00           C  
ATOM   1184  O   LEU A  79      64.821  89.894  62.415  1.00  1.00           O  
ATOM   1185  CB  LEU A  79      62.089  88.437  62.658  1.00  1.00           C  
ATOM   1186  CG  LEU A  79      60.897  88.256  63.626  1.00  1.00           C  
ATOM   1187  CD1 LEU A  79      59.598  88.726  62.970  1.00  1.00           C  
ATOM   1188  CD2 LEU A  79      60.714  86.807  64.062  1.00  1.00           C  
ATOM   1189  HN  LEU A  79      62.840  88.616  65.029  1.00  1.00           H  
ATOM   1190  HA  LEU A  79      63.590  86.914  62.982  1.00  1.00           H  
ATOM   1191  HB1 LEU A  79      62.150  89.499  62.419  1.00  1.00           H  
ATOM   1192  HB2 LEU A  79      61.857  87.874  61.754  1.00  1.00           H  
ATOM   1193  HG  LEU A  79      61.076  88.864  64.513  1.00  1.00           H  
ATOM   1194 1HD1 LEU A  79      58.770  88.591  63.666  1.00  1.00           H  
ATOM   1195 2HD1 LEU A  79      59.413  88.142  62.069  1.00  1.00           H  
ATOM   1196 3HD1 LEU A  79      59.684  89.781  62.708  1.00  1.00           H  
ATOM   1197 1HD2 LEU A  79      59.864  86.736  64.741  1.00  1.00           H  
ATOM   1198 2HD2 LEU A  79      61.615  86.464  64.571  1.00  1.00           H  
ATOM   1199 3HD2 LEU A  79      60.532  86.184  63.186  1.00  1.00           H  
ATOM   1200  N   ARG A  80      65.310  87.905  61.484  1.00  1.00           N  
ATOM   1201  CA  ARG A  80      66.359  88.356  60.553  1.00  1.00           C  
ATOM   1202  C   ARG A  80      65.849  88.189  59.102  1.00  1.00           C  
ATOM   1203  O   ARG A  80      66.631  87.770  58.258  1.00  1.00           O  
ATOM   1204  CB  ARG A  80      67.602  87.438  60.812  1.00  1.00           C  
ATOM   1205  CG  ARG A  80      69.017  87.853  60.320  1.00  1.00           C  
ATOM   1206  CD  ARG A  80      69.503  87.632  58.860  1.00  1.00           C  
ATOM   1207  NE  ARG A  80      69.648  86.215  58.422  1.00  1.00           N1+
ATOM   1208  CZ  ARG A  80      70.481  85.750  57.493  1.00  1.00           C  
ATOM   1209  NH1 ARG A  80      70.512  84.497  57.165  1.00  1.00           N1+
ATOM   1210  NH2 ARG A  80      71.384  86.495  56.916  1.00  1.00           N  
ATOM   1211  HN  ARG A  80      65.043  86.930  61.451  1.00  1.00           H  
ATOM   1212  HA  ARG A  80      66.613  89.398  60.746  1.00  1.00           H  
ATOM   1213  HB1 ARG A  80      67.674  87.311  61.892  1.00  1.00           H  
ATOM   1214  HB2 ARG A  80      67.381  86.478  60.346  1.00  1.00           H  
ATOM   1215  HG1 ARG A  80      69.097  88.924  60.504  1.00  1.00           H  
ATOM   1216  HG2 ARG A  80      69.724  87.321  60.956  1.00  1.00           H  
ATOM   1217  HD1 ARG A  80      68.787  88.114  58.195  1.00  1.00           H  
ATOM   1218  HD2 ARG A  80      70.476  88.113  58.757  1.00  1.00           H  
ATOM   1219  HE  ARG A  80      69.151  85.486  58.945  1.00  1.00           H  
ATOM   1220 1HH1 ARG A  80      69.980  83.875  57.770  1.00  1.00           H  
ATOM   1221 2HH1 ARG A  80      71.224  84.127  56.554  1.00  1.00           H  
ATOM   1222 1HH2 ARG A  80      71.350  87.488  57.029  1.00  1.00           H  
ATOM   1223 2HH2 ARG A  80      72.057  86.060  56.297  1.00  1.00           H  
ATOM   1224  N   PRO A  81      64.567  88.427  58.742  1.00  1.00           N  
ATOM   1225  CA  PRO A  81      63.977  87.863  57.522  1.00  1.00           C  
ATOM   1226  C   PRO A  81      64.451  88.497  56.204  1.00  1.00           C  
ATOM   1227  O   PRO A  81      63.902  88.257  55.129  1.00  1.00           O  
ATOM   1228  CB  PRO A  81      62.463  88.040  57.699  1.00  1.00           C  
ATOM   1229  CG  PRO A  81      62.382  89.363  58.452  1.00  1.00           C  
ATOM   1230  CD  PRO A  81      63.557  89.232  59.418  1.00  1.00           C  
ATOM   1231  HA  PRO A  81      64.199  86.796  57.492  1.00  1.00           H  
ATOM   1232  HB1 PRO A  81      61.957  88.102  56.736  1.00  1.00           H  
ATOM   1233  HB2 PRO A  81      62.035  87.225  58.283  1.00  1.00           H  
ATOM   1234  HG1 PRO A  81      62.511  90.212  57.781  1.00  1.00           H  
ATOM   1235  HG2 PRO A  81      61.436  89.461  58.985  1.00  1.00           H  
ATOM   1236  HD1 PRO A  81      63.959  90.217  59.656  1.00  1.00           H  
ATOM   1237  HD2 PRO A  81      63.236  88.739  60.335  1.00  1.00           H  
ATOM   1238  N   LYS A  82      65.478  89.336  56.295  1.00  1.00           N  
ATOM   1239  CA  LYS A  82      66.083  90.098  55.219  1.00  1.00           C  
ATOM   1240  C   LYS A  82      67.596  89.902  55.319  1.00  1.00           C  
ATOM   1241  O   LYS A  82      68.266  90.651  56.032  1.00  1.00           O  
ATOM   1242  CB  LYS A  82      65.656  91.576  55.335  1.00  1.00           C  
ATOM   1243  CG  LYS A  82      64.127  91.757  55.231  1.00  1.00           C  
ATOM   1244  CD  LYS A  82      63.669  92.976  54.415  1.00  1.00           C  
ATOM   1245  CE  LYS A  82      63.603  92.655  52.913  1.00  1.00           C  
ATOM   1246  NZ  LYS A  82      64.944  92.564  52.297  1.00  1.00           N1+
ATOM   1247  HN  LYS A  82      65.954  89.352  57.186  1.00  1.00           H  
ATOM   1248  HA  LYS A  82      65.736  89.702  54.265  1.00  1.00           H  
ATOM   1249  HB1 LYS A  82      65.989  91.962  56.298  1.00  1.00           H  
ATOM   1250  HB2 LYS A  82      66.131  92.141  54.533  1.00  1.00           H  
ATOM   1251  HG1 LYS A  82      63.712  90.863  54.765  1.00  1.00           H  
ATOM   1252  HG2 LYS A  82      63.730  91.858  56.241  1.00  1.00           H  
ATOM   1253  HD1 LYS A  82      62.679  93.279  54.756  1.00  1.00           H  
ATOM   1254  HD2 LYS A  82      64.374  93.792  54.572  1.00  1.00           H  
ATOM   1255  HE1 LYS A  82      63.092  91.701  52.781  1.00  1.00           H  
ATOM   1256  HE2 LYS A  82      63.040  93.442  52.411  1.00  1.00           H  
ATOM   1257  HZ1 LYS A  82      64.927  92.162  51.356  1.00  1.00           H  
ATOM   1258  HZ2 LYS A  82      65.438  93.439  52.259  1.00  1.00           H  
ATOM   1259  HZ3 LYS A  82      65.549  91.882  52.762  1.00  1.00           H  
ATOM   1260  N   PRO A  83      68.146  88.839  54.710  1.00  1.00           N  
ATOM   1261  CA  PRO A  83      69.559  88.494  54.840  1.00  1.00           C  
ATOM   1262  C   PRO A  83      70.489  89.358  53.986  1.00  1.00           C  
ATOM   1263  O   PRO A  83      71.703  89.165  54.065  1.00  1.00           O  
ATOM   1264  CB  PRO A  83      69.608  87.035  54.355  1.00  1.00           C  
ATOM   1265  CG  PRO A  83      68.540  86.983  53.268  1.00  1.00           C  
ATOM   1266  CD  PRO A  83      67.453  87.874  53.862  1.00  1.00           C  
ATOM   1267  HA  PRO A  83      69.859  88.548  55.886  1.00  1.00           H  
ATOM   1268  HB1 PRO A  83      70.590  86.793  53.948  1.00  1.00           H  
ATOM   1269  HB2 PRO A  83      69.371  86.347  55.167  1.00  1.00           H  
ATOM   1270  HG1 PRO A  83      68.912  87.385  52.326  1.00  1.00           H  
ATOM   1271  HG2 PRO A  83      68.180  85.966  53.113  1.00  1.00           H  
ATOM   1272  HD1 PRO A  83      66.909  88.388  53.069  1.00  1.00           H  
ATOM   1273  HD2 PRO A  83      66.757  87.280  54.454  1.00  1.00           H  
ATOM   1274  N   GLU A  84      69.931  90.257  53.165  1.00  1.00           N  
ATOM   1275  CA  GLU A  84      70.611  90.889  52.033  1.00  1.00           C  
ATOM   1276  C   GLU A  84      71.887  91.678  52.374  1.00  1.00           C  
ATOM   1277  O   GLU A  84      72.700  91.933  51.487  1.00  1.00           O  
ATOM   1278  CB  GLU A  84      69.647  91.726  51.178  1.00  1.00           C  
ATOM   1279  CG  GLU A  84      68.566  90.870  50.491  1.00  1.00           C  
ATOM   1280  CD  GLU A  84      67.225  90.894  51.230  1.00  1.00           C  
ATOM   1281  OE1 GLU A  84      67.197  90.920  52.484  1.00  1.00           O  
ATOM   1282  OE2 GLU A  84      66.167  90.994  50.571  1.00  1.00           O1-
ATOM   1283  HN  GLU A  84      68.921  90.371  53.192  1.00  1.00           H  
ATOM   1284  HA  GLU A  84      70.936  90.070  51.392  1.00  1.00           H  
ATOM   1285  HB1 GLU A  84      69.156  92.457  51.820  1.00  1.00           H  
ATOM   1286  HB2 GLU A  84      70.222  92.244  50.410  1.00  1.00           H  
ATOM   1287  HG1 GLU A  84      68.413  91.249  49.481  1.00  1.00           H  
ATOM   1288  HG2 GLU A  84      68.918  89.839  50.443  1.00  1.00           H  
ATOM   1289  N   ALA A  85      72.124  91.997  53.649  1.00  1.00           N  
ATOM   1290  CA  ALA A  85      73.414  92.479  54.117  1.00  1.00           C  
ATOM   1291  C   ALA A  85      73.653  92.150  55.594  1.00  1.00           C  
ATOM   1292  O   ALA A  85      72.863  92.489  56.474  1.00  1.00           O  
ATOM   1293  CB  ALA A  85      73.487  93.997  53.889  1.00  1.00           C  
ATOM   1294  HN  ALA A  85      71.445  91.718  54.342  1.00  1.00           H  
ATOM   1295  HA  ALA A  85      74.196  92.003  53.526  1.00  1.00           H  
ATOM   1296  HB1 ALA A  85      74.450  94.371  54.236  1.00  1.00           H  
ATOM   1297  HB2 ALA A  85      72.686  94.487  54.443  1.00  1.00           H  
ATOM   1298  HB3 ALA A  85      73.376  94.211  52.826  1.00  1.00           H  
ATOM   1299  N   ARG A  86      74.777  91.485  55.859  1.00  1.00           N  
ATOM   1300  CA  ARG A  86      75.254  91.097  57.198  1.00  1.00           C  
ATOM   1301  C   ARG A  86      76.765  90.797  57.136  1.00  1.00           C  
ATOM   1302  O   ARG A  86      77.177  89.691  57.483  1.00  1.00           O  
ATOM   1303  CB  ARG A  86      74.403  89.865  57.641  1.00  1.00           C  
ATOM   1304  CG  ARG A  86      74.604  89.253  59.052  1.00  1.00           C  
ATOM   1305  CD  ARG A  86      73.528  88.170  59.283  1.00  1.00           C  
ATOM   1306  NE  ARG A  86      73.742  87.304  60.474  1.00  1.00           N1+
ATOM   1307  CZ  ARG A  86      73.042  86.208  60.764  1.00  1.00           C  
ATOM   1308  NH1 ARG A  86      73.139  85.610  61.914  1.00  1.00           N1+
ATOM   1309  NH2 ARG A  86      72.233  85.668  59.914  1.00  1.00           N  
ATOM   1310  HN  ARG A  86      75.348  91.233  55.066  1.00  1.00           H  
ATOM   1311  HA  ARG A  86      75.081  91.920  57.892  1.00  1.00           H  
ATOM   1312  HB1 ARG A  86      73.357  90.164  57.574  1.00  1.00           H  
ATOM   1313  HB2 ARG A  86      74.601  89.070  56.922  1.00  1.00           H  
ATOM   1314  HG1 ARG A  86      75.595  88.804  59.119  1.00  1.00           H  
ATOM   1315  HG2 ARG A  86      74.506  90.033  59.807  1.00  1.00           H  
ATOM   1316  HD1 ARG A  86      72.567  88.670  59.399  1.00  1.00           H  
ATOM   1317  HD2 ARG A  86      73.501  87.529  58.402  1.00  1.00           H  
ATOM   1318  HE  ARG A  86      74.436  87.591  61.139  1.00  1.00           H  
ATOM   1319 1HH1 ARG A  86      73.802  85.883  62.603  1.00  1.00           H  
ATOM   1320 2HH1 ARG A  86      72.487  84.844  62.139  1.00  1.00           H  
ATOM   1321 1HH2 ARG A  86      72.311  85.925  58.948  1.00  1.00           H  
ATOM   1322 2HH2 ARG A  86      71.791  84.767  60.133  1.00  1.00           H  
ATOM   1323  N   PRO A  87      77.602  91.719  56.617  1.00  1.00           N  
ATOM   1324  CA  PRO A  87      79.040  91.509  56.587  1.00  1.00           C  
ATOM   1325  C   PRO A  87      79.564  91.426  58.026  1.00  1.00           C  
ATOM   1326  O   PRO A  87      79.694  92.445  58.698  1.00  1.00           O  
ATOM   1327  CB  PRO A  87      79.618  92.687  55.793  1.00  1.00           C  
ATOM   1328  CG  PRO A  87      78.614  93.812  56.042  1.00  1.00           C  
ATOM   1329  CD  PRO A  87      77.283  93.071  56.165  1.00  1.00           C  
ATOM   1330  HA  PRO A  87      79.260  90.577  56.066  1.00  1.00           H  
ATOM   1331  HB1 PRO A  87      80.607  92.958  56.163  1.00  1.00           H  
ATOM   1332  HB2 PRO A  87      79.680  92.448  54.731  1.00  1.00           H  
ATOM   1333  HG1 PRO A  87      78.849  94.349  56.961  1.00  1.00           H  
ATOM   1334  HG2 PRO A  87      78.596  94.512  55.206  1.00  1.00           H  
ATOM   1335  HD1 PRO A  87      76.640  93.569  56.891  1.00  1.00           H  
ATOM   1336  HD2 PRO A  87      76.781  93.036  55.198  1.00  1.00           H  
ATOM   1337  N   ARG A  88      79.822  90.208  58.531  1.00  1.00           N  
ATOM   1338  CA  ARG A  88      80.036  89.977  59.975  1.00  1.00           C  
ATOM   1339  C   ARG A  88      81.215  90.769  60.566  1.00  1.00           C  
ATOM   1340  O   ARG A  88      81.258  91.037  61.766  1.00  1.00           O  
ATOM   1341  CB  ARG A  88      80.156  88.476  60.295  1.00  1.00           C  
ATOM   1342  CG  ARG A  88      80.043  88.195  61.818  1.00  1.00           C  
ATOM   1343  CD  ARG A  88      80.430  86.776  62.227  1.00  1.00           C  
ATOM   1344  NE  ARG A  88      81.765  86.440  61.720  1.00  1.00           N1+
ATOM   1345  CZ  ARG A  88      82.944  86.470  62.295  1.00  1.00           C  
ATOM   1346  NH1 ARG A  88      83.969  86.031  61.635  1.00  1.00           N1+
ATOM   1347  NH2 ARG A  88      83.171  86.872  63.512  1.00  1.00           N  
ATOM   1348  HN  ARG A  88      79.628  89.408  57.942  1.00  1.00           H  
ATOM   1349  HA  ARG A  88      79.139  90.332  60.482  1.00  1.00           H  
ATOM   1350  HB1 ARG A  88      79.359  87.941  59.779  1.00  1.00           H  
ATOM   1351  HB2 ARG A  88      81.123  88.117  59.942  1.00  1.00           H  
ATOM   1352  HG1 ARG A  88      80.697  88.891  62.343  1.00  1.00           H  
ATOM   1353  HG2 ARG A  88      79.010  88.367  62.121  1.00  1.00           H  
ATOM   1354  HD1 ARG A  88      80.431  86.704  63.315  1.00  1.00           H  
ATOM   1355  HD2 ARG A  88      79.704  86.074  61.817  1.00  1.00           H  
ATOM   1356  HE  ARG A  88      81.779  86.102  60.757  1.00  1.00           H  
ATOM   1357 1HH1 ARG A  88      83.778  85.527  60.759  1.00  1.00           H  
ATOM   1358 2HH1 ARG A  88      84.828  85.874  62.133  1.00  1.00           H  
ATOM   1359 1HH2 ARG A  88      82.414  87.165  64.117  1.00  1.00           H  
ATOM   1360 2HH2 ARG A  88      84.108  86.876  63.896  1.00  1.00           H  
ATOM   1361  N   GLY A  89      82.178  91.145  59.731  1.00  1.00           N  
ATOM   1362  CA  GLY A  89      83.201  92.130  60.062  1.00  1.00           C  
ATOM   1363  C   GLY A  89      84.390  91.593  60.854  1.00  1.00           C  
ATOM   1364  O   GLY A  89      85.528  91.800  60.448  1.00  1.00           O  
ATOM   1365  HN  GLY A  89      82.076  90.866  58.772  1.00  1.00           H  
ATOM   1366  HA1 GLY A  89      83.579  92.549  59.130  1.00  1.00           H  
ATOM   1367  HA2 GLY A  89      82.732  92.918  60.651  1.00  1.00           H  
ATOM   1368  N   GLY A  90      84.136  90.860  61.937  1.00  1.00           N  
ATOM   1369  CA  GLY A  90      85.177  90.218  62.745  1.00  1.00           C  
ATOM   1370  C   GLY A  90      84.656  89.603  64.049  1.00  1.00           C  
ATOM   1371  O   GLY A  90      85.330  88.790  64.681  1.00  1.00           O  
ATOM   1372  HN  GLY A  90      83.167  90.755  62.213  1.00  1.00           H  
ATOM   1373  HA1 GLY A  90      85.634  89.427  62.151  1.00  1.00           H  
ATOM   1374  HA2 GLY A  90      85.929  90.967  62.995  1.00  1.00           H  
ATOM   1375  N   LEU A  91      83.447  89.995  64.452  1.00  1.00           N  
ATOM   1376  CA  LEU A  91      83.093  90.115  65.869  1.00  1.00           C  
ATOM   1377  C   LEU A  91      82.400  88.917  66.508  1.00  1.00           C  
ATOM   1378  O   LEU A  91      82.032  87.963  65.820  1.00  1.00           O  
ATOM   1379  CB  LEU A  91      82.203  91.369  66.037  1.00  1.00           C  
ATOM   1380  CG  LEU A  91      82.733  92.675  65.415  1.00  1.00           C  
ATOM   1381  CD1 LEU A  91      81.782  93.817  65.773  1.00  1.00           C  
ATOM   1382  CD2 LEU A  91      84.135  93.037  65.906  1.00  1.00           C  
ATOM   1383  HN  LEU A  91      82.910  90.554  63.804  1.00  1.00           H  
ATOM   1384  HA  LEU A  91      84.015  90.292  66.422  1.00  1.00           H  
ATOM   1385  HB1 LEU A  91      81.237  91.153  65.581  1.00  1.00           H  
ATOM   1386  HB2 LEU A  91      82.071  91.541  67.105  1.00  1.00           H  
ATOM   1387  HG  LEU A  91      82.757  92.564  64.331  1.00  1.00           H  
ATOM   1388 1HD1 LEU A  91      82.149  94.746  65.337  1.00  1.00           H  
ATOM   1389 2HD1 LEU A  91      81.730  93.921  66.857  1.00  1.00           H  
ATOM   1390 3HD1 LEU A  91      80.788  93.600  65.381  1.00  1.00           H  
ATOM   1391 1HD2 LEU A  91      84.457  93.966  65.435  1.00  1.00           H  
ATOM   1392 2HD2 LEU A  91      84.829  92.238  65.645  1.00  1.00           H  
ATOM   1393 3HD2 LEU A  91      84.120  93.166  66.988  1.00  1.00           H  
ATOM   1394  N   VAL A  92      82.170  88.974  67.829  1.00  1.00           N  
ATOM   1395  CA  VAL A  92      81.557  87.825  68.519  1.00  1.00           C  
ATOM   1396  C   VAL A  92      80.043  88.001  68.329  1.00  1.00           C  
ATOM   1397  O   VAL A  92      79.524  89.088  68.593  1.00  1.00           O  
ATOM   1398  CB  VAL A  92      81.886  87.776  70.025  1.00  1.00           C  
ATOM   1399  CG1 VAL A  92      81.446  86.419  70.588  1.00  1.00           C  
ATOM   1400  CG2 VAL A  92      83.386  87.955  70.297  1.00  1.00           C  
ATOM   1401  HN  VAL A  92      82.315  89.837  68.332  1.00  1.00           H  
ATOM   1402  HA  VAL A  92      81.880  86.899  68.044  1.00  1.00           H  
ATOM   1403  HB  VAL A  92      81.336  88.567  70.535  1.00  1.00           H  
ATOM   1404 1HG1 VAL A  92      81.675  86.375  71.653  1.00  1.00           H  
ATOM   1405 2HG1 VAL A  92      81.977  85.621  70.070  1.00  1.00           H  
ATOM   1406 3HG1 VAL A  92      80.373  86.295  70.442  1.00  1.00           H  
ATOM   1407 1HG2 VAL A  92      83.569  87.913  71.371  1.00  1.00           H  
ATOM   1408 2HG2 VAL A  92      83.713  88.920  69.911  1.00  1.00           H  
ATOM   1409 3HG2 VAL A  92      83.943  87.159  69.803  1.00  1.00           H  
ATOM   1410  N   PRO A  93      79.322  87.006  67.800  1.00  1.00           N  
ATOM   1411  CA  PRO A  93      77.895  87.141  67.545  1.00  1.00           C  
ATOM   1412  C   PRO A  93      76.974  86.881  68.757  1.00  1.00           C  
ATOM   1413  O   PRO A  93      77.431  86.468  69.814  1.00  1.00           O  
ATOM   1414  CB  PRO A  93      77.621  86.094  66.451  1.00  1.00           C  
ATOM   1415  CG  PRO A  93      78.618  84.983  66.775  1.00  1.00           C  
ATOM   1416  CD  PRO A  93      79.843  85.796  67.185  1.00  1.00           C  
ATOM   1417  HA  PRO A  93      77.694  88.136  67.148  1.00  1.00           H  
ATOM   1418  HB1 PRO A  93      76.596  85.728  66.508  1.00  1.00           H  
ATOM   1419  HB2 PRO A  93      77.805  86.507  65.459  1.00  1.00           H  
ATOM   1420  HG1 PRO A  93      78.264  84.354  67.592  1.00  1.00           H  
ATOM   1421  HG2 PRO A  93      78.824  84.364  65.902  1.00  1.00           H  
ATOM   1422  HD1 PRO A  93      80.449  85.237  67.898  1.00  1.00           H  
ATOM   1423  HD2 PRO A  93      80.446  86.043  66.311  1.00  1.00           H  
ATOM   1424  N   LEU A  94      75.652  87.092  68.577  1.00  1.00           N  
ATOM   1425  CA  LEU A  94      74.584  86.343  69.244  1.00  1.00           C  
ATOM   1426  C   LEU A  94      74.930  84.916  69.734  1.00  1.00           C  
ATOM   1427  O   LEU A  94      75.277  84.047  68.939  1.00  1.00           O  
ATOM   1428  CB  LEU A  94      73.350  86.298  68.312  1.00  1.00           C  
ATOM   1429  CG  LEU A  94      72.125  85.481  68.810  1.00  1.00           C  
ATOM   1430  CD1 LEU A  94      70.824  86.171  68.401  1.00  1.00           C  
ATOM   1431  CD2 LEU A  94      72.020  84.062  68.236  1.00  1.00           C  
ATOM   1432  HN  LEU A  94      75.375  87.580  67.751  1.00  1.00           H  
ATOM   1433  HA  LEU A  94      74.296  86.918  70.124  1.00  1.00           H  
ATOM   1434  HB1 LEU A  94      73.019  87.324  68.153  1.00  1.00           H  
ATOM   1435  HB2 LEU A  94      73.669  85.868  67.363  1.00  1.00           H  
ATOM   1436  HG  LEU A  94      72.163  85.418  69.898  1.00  1.00           H  
ATOM   1437 1HD1 LEU A  94      69.975  85.587  68.757  1.00  1.00           H  
ATOM   1438 2HD1 LEU A  94      70.780  86.250  67.315  1.00  1.00           H  
ATOM   1439 3HD1 LEU A  94      70.788  87.168  68.839  1.00  1.00           H  
ATOM   1440 1HD2 LEU A  94      71.135  83.570  68.641  1.00  1.00           H  
ATOM   1441 2HD2 LEU A  94      72.908  83.492  68.509  1.00  1.00           H  
ATOM   1442 3HD2 LEU A  94      71.942  84.114  67.150  1.00  1.00           H  
ATOM   1443  N   ALA A  95      74.588  84.688  71.002  1.00  1.00           N  
ATOM   1444  CA  ALA A  95      73.790  83.552  71.470  1.00  1.00           C  
ATOM   1445  C   ALA A  95      72.641  84.122  72.316  1.00  1.00           C  
ATOM   1446  O   ALA A  95      72.649  85.313  72.634  1.00  1.00           O  
ATOM   1447  CB  ALA A  95      74.696  82.594  72.257  1.00  1.00           C  
ATOM   1448  HN  ALA A  95      74.487  85.501  71.594  1.00  1.00           H  
ATOM   1449  HA  ALA A  95      73.375  83.027  70.610  1.00  1.00           H  
ATOM   1450  HB1 ALA A  95      74.110  81.745  72.609  1.00  1.00           H  
ATOM   1451  HB2 ALA A  95      75.125  83.118  73.111  1.00  1.00           H  
ATOM   1452  HB3 ALA A  95      75.498  82.238  71.610  1.00  1.00           H  
ATOM   1453  N   GLU A  96      71.608  83.344  72.622  1.00  1.00           N  
ATOM   1454  CA  GLU A  96      70.499  83.881  73.418  1.00  1.00           C  
ATOM   1455  C   GLU A  96      70.870  84.076  74.896  1.00  1.00           C  
ATOM   1456  O   GLU A  96      71.951  83.716  75.365  1.00  1.00           O  
ATOM   1457  CB  GLU A  96      69.229  83.023  73.230  1.00  1.00           C  
ATOM   1458  CG  GLU A  96      68.585  83.209  71.842  1.00  1.00           C  
ATOM   1459  CD  GLU A  96      68.053  84.624  71.563  1.00  1.00           C  
ATOM   1460  OE1 GLU A  96      67.961  85.465  72.493  1.00  1.00           O  
ATOM   1461  OE2 GLU A  96      67.818  84.982  70.388  1.00  1.00           O1-
ATOM   1462  HN  GLU A  96      71.592  82.370  72.349  1.00  1.00           H  
ATOM   1463  HA  GLU A  96      70.273  84.869  73.017  1.00  1.00           H  
ATOM   1464  HB1 GLU A  96      69.496  81.973  73.352  1.00  1.00           H  
ATOM   1465  HB2 GLU A  96      68.502  83.305  73.992  1.00  1.00           H  
ATOM   1466  HG1 GLU A  96      69.334  82.973  71.086  1.00  1.00           H  
ATOM   1467  HG2 GLU A  96      67.752  82.511  71.758  1.00  1.00           H  
ATOM   1468  N   VAL A  97      69.968  84.753  75.598  1.00  1.00           N  
ATOM   1469  CA  VAL A  97      70.215  85.547  76.804  1.00  1.00           C  
ATOM   1470  C   VAL A  97      71.004  84.829  77.907  1.00  1.00           C  
ATOM   1471  O   VAL A  97      70.543  83.875  78.525  1.00  1.00           O  
ATOM   1472  CB  VAL A  97      68.873  86.043  77.397  1.00  1.00           C  
ATOM   1473  CG1 VAL A  97      69.095  87.343  78.181  1.00  1.00           C  
ATOM   1474  CG2 VAL A  97      67.789  86.300  76.335  1.00  1.00           C  
ATOM   1475  HN  VAL A  97      69.071  84.891  75.154  1.00  1.00           H  
ATOM   1476  HA  VAL A  97      70.788  86.425  76.508  1.00  1.00           H  
ATOM   1477  HB  VAL A  97      68.503  85.285  78.088  1.00  1.00           H  
ATOM   1478 1HG1 VAL A  97      68.146  87.685  78.595  1.00  1.00           H  
ATOM   1479 2HG1 VAL A  97      69.496  88.106  77.514  1.00  1.00           H  
ATOM   1480 3HG1 VAL A  97      69.801  87.163  78.992  1.00  1.00           H  
ATOM   1481 1HG2 VAL A  97      66.877  86.645  76.822  1.00  1.00           H  
ATOM   1482 2HG2 VAL A  97      67.584  85.377  75.793  1.00  1.00           H  
ATOM   1483 3HG2 VAL A  97      68.137  87.061  75.636  1.00  1.00           H  
ATOM   1484  N   SER A  98      72.173  85.365  78.244  1.00  1.00           N  
ATOM   1485  CA  SER A  98      72.879  85.063  79.491  1.00  1.00           C  
ATOM   1486  C   SER A  98      72.507  86.059  80.583  1.00  1.00           C  
ATOM   1487  O   SER A  98      72.852  87.251  80.513  1.00  1.00           O  
ATOM   1488  CB  SER A  98      74.397  85.155  79.274  1.00  1.00           C  
ATOM   1489  OG  SER A  98      74.861  83.997  78.608  1.00  1.00           O  
ATOM   1490  HN  SER A  98      72.555  86.080  77.642  1.00  1.00           H  
ATOM   1491  HA  SER A  98      72.621  84.056  79.818  1.00  1.00           H  
ATOM   1492  HB1 SER A  98      74.623  86.034  78.670  1.00  1.00           H  
ATOM   1493  HB2 SER A  98      74.895  85.240  80.240  1.00  1.00           H  
ATOM   1494  HG  SER A  98      75.615  84.250  78.057  1.00  1.00           H  
ATOM   1495  N   GLY A  99      71.808  85.490  81.577  1.00  1.00           N  
ATOM   1496  CA  GLY A  99      71.006  86.148  82.606  1.00  1.00           C  
ATOM   1497  C   GLY A  99      71.079  85.521  83.991  1.00  1.00           C  
ATOM   1498  O   GLY A  99      70.137  84.883  84.454  1.00  1.00           O  
ATOM   1499  HN  GLY A  99      71.608  84.505  81.462  1.00  1.00           H  
ATOM   1500  HA1 GLY A  99      71.344  87.181  82.686  1.00  1.00           H  
ATOM   1501  HA2 GLY A  99      69.965  86.130  82.283  1.00  1.00           H  
ATOM   1502  N   CYS A 100      72.224  85.678  84.650  1.00  1.00           N  
ATOM   1503  CA  CYS A 100      72.456  85.057  85.944  1.00  1.00           C  
ATOM   1504  C   CYS A 100      71.829  85.806  87.113  1.00  1.00           C  
ATOM   1505  O   CYS A 100      71.905  87.034  87.195  1.00  1.00           O  
ATOM   1506  CB  CYS A 100      73.969  84.872  86.133  1.00  1.00           C  
ATOM   1507  SG  CYS A 100      74.707  84.022  84.700  1.00  1.00           S  
ATOM   1508  HN  CYS A 100      72.989  86.160  84.206  1.00  1.00           H  
ATOM   1509  HA  CYS A 100      72.007  84.064  85.914  1.00  1.00           H  
ATOM   1510  HB1 CYS A 100      74.436  85.850  86.246  1.00  1.00           H  
ATOM   1511  HB2 CYS A 100      74.146  84.278  87.030  1.00  1.00           H  
ATOM   1512  HG  CYS A 100      74.142  82.816  84.556  1.00  1.00           H  
ATOM   1513  N   CYS A 101      71.317  85.028  88.067  1.00  1.00           N  
ATOM   1514  CA  CYS A 101      70.727  85.532  89.299  1.00  1.00           C  
ATOM   1515  C   CYS A 101      71.385  84.924  90.531  1.00  1.00           C  
ATOM   1516  O   CYS A 101      71.809  83.768  90.531  1.00  1.00           O  
ATOM   1517  CB  CYS A 101      69.213  85.320  89.273  1.00  1.00           C  
ATOM   1518  SG  CYS A 101      68.473  86.523  88.133  1.00  1.00           S  
ATOM   1519  HN  CYS A 101      71.303  84.031  87.910  1.00  1.00           H  
ATOM   1520  HA  CYS A 101      70.906  86.607  89.331  1.00  1.00           H  
ATOM   1521  HB1 CYS A 101      68.991  84.309  88.933  1.00  1.00           H  
ATOM   1522  HB2 CYS A 101      68.806  85.465  90.274  1.00  1.00           H  
ATOM   1523  HG  CYS A 101      68.750  87.765  88.552  1.00  1.00           H  
ATOM   1524  N   THR A 102      71.418  85.719  91.598  1.00  1.00           N  
ATOM   1525  CA  THR A 102      71.735  85.314  92.968  1.00  1.00           C  
ATOM   1526  C   THR A 102      70.861  86.110  93.935  1.00  1.00           C  
ATOM   1527  O   THR A 102      70.460  87.235  93.637  1.00  1.00           O  
ATOM   1528  CB  THR A 102      73.217  85.522  93.334  1.00  1.00           C  
ATOM   1529  CG2 THR A 102      74.216  84.764  92.462  1.00  1.00           C  
ATOM   1530  OG1 THR A 102      73.562  86.876  93.214  1.00  1.00           O  
ATOM   1531  HN  THR A 102      71.087  86.669  91.489  1.00  1.00           H  
ATOM   1532  HA  THR A 102      71.497  84.256  93.079  1.00  1.00           H  
ATOM   1533  HB  THR A 102      73.363  85.219  94.371  1.00  1.00           H  
ATOM   1534  HG1 THR A 102      73.548  87.075  92.265  1.00  1.00           H  
ATOM   1535 1HG2 THR A 102      75.230  84.977  92.801  1.00  1.00           H  
ATOM   1536 2HG2 THR A 102      74.106  85.080  91.424  1.00  1.00           H  
ATOM   1537 3HG2 THR A 102      74.026  83.693  92.538  1.00  1.00           H  
ATOM   1538  N   LEU A 103      70.546  85.500  95.077  1.00  1.00           N  
ATOM   1539  CA  LEU A 103      69.684  86.060  96.114  1.00  1.00           C  
ATOM   1540  C   LEU A 103      70.249  85.712  97.504  1.00  1.00           C  
ATOM   1541  O   LEU A 103      71.168  84.897  97.631  1.00  1.00           O  
ATOM   1542  CB  LEU A 103      68.236  85.547  95.933  1.00  1.00           C  
ATOM   1543  CG  LEU A 103      67.487  86.076  94.691  1.00  1.00           C  
ATOM   1544  CD1 LEU A 103      66.133  85.375  94.575  1.00  1.00           C  
ATOM   1545  CD2 LEU A 103      67.225  87.584  94.753  1.00  1.00           C  
ATOM   1546  HN  LEU A 103      70.982  84.616  95.293  1.00  1.00           H  
ATOM   1547  HA  LEU A 103      69.679  87.145  96.007  1.00  1.00           H  
ATOM   1548  HB1 LEU A 103      68.273  84.460  95.864  1.00  1.00           H  
ATOM   1549  HB2 LEU A 103      67.666  85.836  96.816  1.00  1.00           H  
ATOM   1550  HG  LEU A 103      68.077  85.856  93.801  1.00  1.00           H  
ATOM   1551 1HD1 LEU A 103      65.604  85.748  93.698  1.00  1.00           H  
ATOM   1552 2HD1 LEU A 103      65.542  85.576  95.468  1.00  1.00           H  
ATOM   1553 3HD1 LEU A 103      66.287  84.300  94.476  1.00  1.00           H  
ATOM   1554 1HD2 LEU A 103      66.696  87.899  93.854  1.00  1.00           H  
ATOM   1555 2HD2 LEU A 103      68.174  88.116  94.820  1.00  1.00           H  
ATOM   1556 3HD2 LEU A 103      66.618  87.812  95.629  1.00  1.00           H  
ATOM   1557  N   ARG A 104      69.692  86.340  98.548  1.00  1.00           N  
ATOM   1558  CA  ARG A 104      70.281  86.532  99.891  1.00  1.00           C  
ATOM   1559  C   ARG A 104      71.478  87.486  99.854  1.00  1.00           C  
ATOM   1560  O   ARG A 104      71.391  88.599 100.362  1.00  1.00           O  
ATOM   1561  CB  ARG A 104      70.636  85.210 100.610  1.00  1.00           C  
ATOM   1562  CG  ARG A 104      69.512  84.163 100.635  1.00  1.00           C  
ATOM   1563  CD  ARG A 104      69.992  82.918 101.394  1.00  1.00           C  
ATOM   1564  NE  ARG A 104      68.979  81.842 101.386  1.00  1.00           N1+
ATOM   1565  CZ  ARG A 104      69.030  80.694 100.729  1.00  1.00           C  
ATOM   1566  NH1 ARG A 104      68.065  79.827 100.865  1.00  1.00           N1+
ATOM   1567  NH2 ARG A 104      70.016  80.376  99.934  1.00  1.00           N  
ATOM   1568  HN  ARG A 104      68.938  86.969  98.312  1.00  1.00           H  
ATOM   1569  HA  ARG A 104      69.517  87.018 100.497  1.00  1.00           H  
ATOM   1570  HB1 ARG A 104      71.496  84.771 100.105  1.00  1.00           H  
ATOM   1571  HB2 ARG A 104      70.901  85.446 101.641  1.00  1.00           H  
ATOM   1572  HG1 ARG A 104      68.638  84.580 101.136  1.00  1.00           H  
ATOM   1573  HG2 ARG A 104      69.249  83.887  99.614  1.00  1.00           H  
ATOM   1574  HD1 ARG A 104      70.903  82.548 100.923  1.00  1.00           H  
ATOM   1575  HD2 ARG A 104      70.203  83.195 102.427  1.00  1.00           H  
ATOM   1576  HE  ARG A 104      68.181  81.984 101.984  1.00  1.00           H  
ATOM   1577 1HH1 ARG A 104      67.296  80.016 101.482  1.00  1.00           H  
ATOM   1578 2HH1 ARG A 104      68.101  78.952 100.371  1.00  1.00           H  
ATOM   1579 1HH2 ARG A 104      70.762  81.035  99.779  1.00  1.00           H  
ATOM   1580 2HH2 ARG A 104      70.041  79.493  99.460  1.00  1.00           H  
ATOM   1581  N   SER A 105      72.528  87.087  99.142  1.00  1.00           N  
ATOM   1582  CA  SER A 105      73.427  88.026  98.461  1.00  1.00           C  
ATOM   1583  C   SER A 105      72.666  88.775  97.355  1.00  1.00           C  
ATOM   1584  O   SER A 105      71.500  88.490  97.081  1.00  1.00           O  
ATOM   1585  CB  SER A 105      74.610  87.253  97.862  1.00  1.00           C  
ATOM   1586  OG  SER A 105      75.286  86.553  98.886  1.00  1.00           O  
ATOM   1587  HN  SER A 105      72.500  86.143  98.785  1.00  1.00           H  
ATOM   1588  HA  SER A 105      73.804  88.748  99.186  1.00  1.00           H  
ATOM   1589  HB1 SER A 105      74.242  86.544  97.120  1.00  1.00           H  
ATOM   1590  HB2 SER A 105      75.297  87.953  97.387  1.00  1.00           H  
ATOM   1591  HG  SER A 105      76.088  86.158  98.531  1.00  1.00           H  
ATOM   1592  N   ARG A 106      73.323  89.716  96.672  1.00  1.00           N  
ATOM   1593  CA  ARG A 106      72.696  90.564  95.648  1.00  1.00           C  
ATOM   1594  C   ARG A 106      73.603  90.703  94.429  1.00  1.00           C  
ATOM   1595  O   ARG A 106      74.401  91.632  94.355  1.00  1.00           O  
ATOM   1596  CB  ARG A 106      72.375  91.927  96.301  1.00  1.00           C  
ATOM   1597  CG  ARG A 106      71.749  92.981  95.365  1.00  1.00           C  
ATOM   1598  CD  ARG A 106      71.753  94.350  96.061  1.00  1.00           C  
ATOM   1599  NE  ARG A 106      71.434  95.460  95.137  1.00  1.00           N1+
ATOM   1600  CZ  ARG A 106      70.261  96.041  94.957  1.00  1.00           C  
ATOM   1601  NH1 ARG A 106      70.165  97.129  94.240  1.00  1.00           N1+
ATOM   1602  NH2 ARG A 106      69.169  95.567  95.492  1.00  1.00           N  
ATOM   1603  HN  ARG A 106      74.274  89.928  96.942  1.00  1.00           H  
ATOM   1604  HA  ARG A 106      71.761  90.099  95.335  1.00  1.00           H  
ATOM   1605  HB1 ARG A 106      71.679  91.751  97.121  1.00  1.00           H  
ATOM   1606  HB2 ARG A 106      73.305  92.338  96.695  1.00  1.00           H  
ATOM   1607  HG1 ARG A 106      72.330  93.040  94.444  1.00  1.00           H  
ATOM   1608  HG2 ARG A 106      70.723  92.696  95.131  1.00  1.00           H  
ATOM   1609  HD1 ARG A 106      71.012  94.337  96.860  1.00  1.00           H  
ATOM   1610  HD2 ARG A 106      72.742  94.523  96.485  1.00  1.00           H  
ATOM   1611  HE  ARG A 106      72.219  95.875  94.661  1.00  1.00           H  
ATOM   1612 1HH1 ARG A 106      70.986  97.530  93.819  1.00  1.00           H  
ATOM   1613 2HH1 ARG A 106      69.279  97.586  94.119  1.00  1.00           H  
ATOM   1614 1HH2 ARG A 106      69.234  94.741  96.056  1.00  1.00           H  
ATOM   1615 2HH2 ARG A 106      68.303  96.070  95.436  1.00  1.00           H  
ATOM   1616  N   SER A 107      73.448  89.800  93.470  1.00  1.00           N  
ATOM   1617  CA  SER A 107      73.981  89.981  92.118  1.00  1.00           C  
ATOM   1618  C   SER A 107      73.029  89.385  91.070  1.00  1.00           C  
ATOM   1619  O   SER A 107      73.159  88.211  90.699  1.00  1.00           O  
ATOM   1620  CB  SER A 107      75.413  89.447  91.999  1.00  1.00           C  
ATOM   1621  OG  SER A 107      75.977  89.941  90.801  1.00  1.00           O  
ATOM   1622  HN  SER A 107      72.874  88.985  93.651  1.00  1.00           H  
ATOM   1623  HA  SER A 107      74.025  91.054  91.934  1.00  1.00           H  
ATOM   1624  HB1 SER A 107      76.004  89.785  92.850  1.00  1.00           H  
ATOM   1625  HB2 SER A 107      75.398  88.357  91.977  1.00  1.00           H  
ATOM   1626  HG  SER A 107      76.932  89.826  90.832  1.00  1.00           H  
ATOM   1627  N   PRO A 108      72.023  90.166  90.623  1.00  1.00           N  
ATOM   1628  CA  PRO A 108      71.499  90.072  89.266  1.00  1.00           C  
ATOM   1629  C   PRO A 108      72.544  90.628  88.290  1.00  1.00           C  
ATOM   1630  O   PRO A 108      72.970  91.776  88.413  1.00  1.00           O  
ATOM   1631  CB  PRO A 108      70.210  90.895  89.273  1.00  1.00           C  
ATOM   1632  CG  PRO A 108      70.485  91.986  90.309  1.00  1.00           C  
ATOM   1633  CD  PRO A 108      71.467  91.339  91.291  1.00  1.00           C  
ATOM   1634  HA  PRO A 108      71.277  89.033  89.023  1.00  1.00           H  
ATOM   1635  HB1 PRO A 108      70.021  91.330  88.291  1.00  1.00           H  
ATOM   1636  HB2 PRO A 108      69.359  90.282  89.570  1.00  1.00           H  
ATOM   1637  HG1 PRO A 108      70.931  92.862  89.838  1.00  1.00           H  
ATOM   1638  HG2 PRO A 108      69.565  92.276  90.818  1.00  1.00           H  
ATOM   1639  HD1 PRO A 108      72.263  92.040  91.542  1.00  1.00           H  
ATOM   1640  HD2 PRO A 108      70.946  91.040  92.200  1.00  1.00           H  
ATOM   1641  N   SER A 109      73.003  89.784  87.372  1.00  1.00           N  
ATOM   1642  CA  SER A 109      74.180  90.063  86.549  1.00  1.00           C  
ATOM   1643  C   SER A 109      73.884  90.915  85.324  1.00  1.00           C  
ATOM   1644  O   SER A 109      74.734  91.720  84.952  1.00  1.00           O  
ATOM   1645  CB  SER A 109      74.799  88.729  86.117  1.00  1.00           C  
ATOM   1646  OG  SER A 109      75.922  88.917  85.282  1.00  1.00           O  
ATOM   1647  HN  SER A 109      72.599  88.854  87.345  1.00  1.00           H  
ATOM   1648  HA  SER A 109      74.908  90.592  87.164  1.00  1.00           H  
ATOM   1649  HB1 SER A 109      75.109  88.180  87.006  1.00  1.00           H  
ATOM   1650  HB2 SER A 109      74.050  88.152  85.575  1.00  1.00           H  
ATOM   1651  HG  SER A 109      76.350  89.746  85.524  1.00  1.00           H  
ATOM   1652  N   ASP A 110      72.721  90.709  84.696  1.00  1.00           N  
ATOM   1653  CA  ASP A 110      72.233  91.311  83.444  1.00  1.00           C  
ATOM   1654  C   ASP A 110      73.130  91.186  82.198  1.00  1.00           C  
ATOM   1655  O   ASP A 110      72.691  91.447  81.076  1.00  1.00           O  
ATOM   1656  CB  ASP A 110      71.918  92.798  83.718  1.00  1.00           C  
ATOM   1657  CG  ASP A 110      70.928  93.071  84.863  1.00  1.00           C  
ATOM   1658  OD1 ASP A 110      70.194  92.159  85.296  1.00  1.00           O  
ATOM   1659  OD2 ASP A 110      70.757  94.256  85.249  1.00  1.00           O1-
ATOM   1660  HN  ASP A 110      72.056  90.125  85.181  1.00  1.00           H  
ATOM   1661  HA  ASP A 110      71.287  90.825  83.205  1.00  1.00           H  
ATOM   1662  HB1 ASP A 110      72.855  93.300  83.959  1.00  1.00           H  
ATOM   1663  HB2 ASP A 110      71.501  93.225  82.806  1.00  1.00           H  
ATOM   1664  N   SER A 111      74.396  90.828  82.383  1.00  1.00           N  
ATOM   1665  CA  SER A 111      75.436  90.901  81.382  1.00  1.00           C  
ATOM   1666  C   SER A 111      75.392  89.670  80.434  1.00  1.00           C  
ATOM   1667  O   SER A 111      76.176  88.728  80.583  1.00  1.00           O  
ATOM   1668  CB  SER A 111      76.807  91.073  82.029  1.00  1.00           C  
ATOM   1669  OG  SER A 111      77.767  91.548  81.098  1.00  1.00           O  
ATOM   1670  HN  SER A 111      74.694  90.694  83.338  1.00  1.00           H  
ATOM   1671  HA  SER A 111      75.246  91.787  80.777  1.00  1.00           H  
ATOM   1672  HB1 SER A 111      76.725  91.788  82.848  1.00  1.00           H  
ATOM   1673  HB2 SER A 111      77.138  90.110  82.418  1.00  1.00           H  
ATOM   1674  HG  SER A 111      77.466  91.359  80.195  1.00  1.00           H  
ATOM   1675  N   ALA A 112      74.593  89.720  79.349  1.00  1.00           N  
ATOM   1676  CA  ALA A 112      75.169  89.551  77.990  1.00  1.00           C  
ATOM   1677  C   ALA A 112      76.673  89.871  77.960  1.00  1.00           C  
ATOM   1678  O   ALA A 112      77.091  90.998  78.246  1.00  1.00           O  
ATOM   1679  CB  ALA A 112      74.381  90.409  77.007  1.00  1.00           C  
ATOM   1680  HN  ALA A 112      73.812  90.342  79.496  1.00  1.00           H  
ATOM   1681  HA  ALA A 112      75.043  88.508  77.700  1.00  1.00           H  
ATOM   1682  HB1 ALA A 112      74.797  90.291  76.006  1.00  1.00           H  
ATOM   1683  HB2 ALA A 112      74.444  91.455  77.305  1.00  1.00           H  
ATOM   1684  HB3 ALA A 112      73.337  90.095  77.005  1.00  1.00           H  
ATOM   1685  N   ALA A 113      77.467  88.832  77.721  1.00  1.00           N  
ATOM   1686  CA  ALA A 113      78.916  88.852  77.733  1.00  1.00           C  
ATOM   1687  C   ALA A 113      79.411  87.552  77.122  1.00  1.00           C  
ATOM   1688  O   ALA A 113      79.498  86.531  77.794  1.00  1.00           O  
ATOM   1689  CB  ALA A 113      79.429  89.019  79.177  1.00  1.00           C  
ATOM   1690  HN  ALA A 113      77.035  87.926  77.614  1.00  1.00           H  
ATOM   1691  HA  ALA A 113      79.268  89.688  77.129  1.00  1.00           H  
ATOM   1692  HB1 ALA A 113      80.519  89.033  79.177  1.00  1.00           H  
ATOM   1693  HB2 ALA A 113      79.077  88.187  79.787  1.00  1.00           H  
ATOM   1694  HB3 ALA A 113      79.054  89.955  79.590  1.00  1.00           H  
ATOM   1695  N   TYR A 114      79.695  87.604  75.831  1.00  1.00           N  
ATOM   1696  CA  TYR A 114      80.162  86.466  75.056  1.00  1.00           C  
ATOM   1697  C   TYR A 114      81.451  86.936  74.355  1.00  1.00           C  
ATOM   1698  O   TYR A 114      81.602  88.112  73.933  1.00  1.00           O  
ATOM   1699  CB  TYR A 114      79.058  85.942  74.117  1.00  1.00           C  
ATOM   1700  CG  TYR A 114      77.620  85.927  74.649  1.00  1.00           C  
ATOM   1701  CD1 TYR A 114      76.857  87.113  74.678  1.00  1.00           C  
ATOM   1702  CD2 TYR A 114      77.011  84.721  75.048  1.00  1.00           C  
ATOM   1703  CE1 TYR A 114      75.519  87.106  75.096  1.00  1.00           C  
ATOM   1704  CE2 TYR A 114      75.655  84.698  75.443  1.00  1.00           C  
ATOM   1705  CZ  TYR A 114      74.908  85.895  75.459  1.00  1.00           C  
ATOM   1706  OH  TYR A 114      73.605  85.908  75.827  1.00  1.00           O  
ATOM   1707  HN  TYR A 114      79.646  88.488  75.358  1.00  1.00           H  
ATOM   1708  HA  TYR A 114      80.425  85.668  75.750  1.00  1.00           H  
ATOM   1709  HB1 TYR A 114      79.068  86.565  73.223  1.00  1.00           H  
ATOM   1710  HB2 TYR A 114      79.317  84.918  73.849  1.00  1.00           H  
ATOM   1711  HD1 TYR A 114      77.316  88.052  74.370  1.00  1.00           H  
ATOM   1712  HD2 TYR A 114      77.591  83.798  75.052  1.00  1.00           H  
ATOM   1713  HE1 TYR A 114      74.955  88.038  75.139  1.00  1.00           H  
ATOM   1714  HE2 TYR A 114      75.187  83.758  75.735  1.00  1.00           H  
ATOM   1715  HH  TYR A 114      73.230  85.012  75.794  1.00  1.00           H  
ATOM   1716  N   PHE A 115      82.383  85.986  74.341  1.00  1.00           N  
ATOM   1717  CA  PHE A 115      83.824  86.162  74.247  1.00  1.00           C  
ATOM   1718  C   PHE A 115      84.360  85.325  73.088  1.00  1.00           C  
ATOM   1719  O   PHE A 115      83.746  84.342  72.671  1.00  1.00           O  
ATOM   1720  CB  PHE A 115      84.486  85.720  75.563  1.00  1.00           C  
ATOM   1721  CG  PHE A 115      84.127  86.552  76.779  1.00  1.00           C  
ATOM   1722  CD1 PHE A 115      83.008  86.214  77.562  1.00  1.00           C  
ATOM   1723  CD2 PHE A 115      84.925  87.653  77.142  1.00  1.00           C  
ATOM   1724  CE1 PHE A 115      82.682  86.979  78.695  1.00  1.00           C  
ATOM   1725  CE2 PHE A 115      84.608  88.410  78.285  1.00  1.00           C  
ATOM   1726  CZ  PHE A 115      83.477  88.082  79.054  1.00  1.00           C  
ATOM   1727  HN  PHE A 115      82.073  85.041  74.581  1.00  1.00           H  
ATOM   1728  HA  PHE A 115      84.048  87.213  74.066  1.00  1.00           H  
ATOM   1729  HB1 PHE A 115      84.189  84.690  75.760  1.00  1.00           H  
ATOM   1730  HB2 PHE A 115      85.567  85.768  75.429  1.00  1.00           H  
ATOM   1731  HD1 PHE A 115      82.392  85.357  77.289  1.00  1.00           H  
ATOM   1732  HD2 PHE A 115      85.791  87.920  76.536  1.00  1.00           H  
ATOM   1733  HE1 PHE A 115      81.812  86.717  79.296  1.00  1.00           H  
ATOM   1734  HE2 PHE A 115      85.239  89.250  78.574  1.00  1.00           H  
ATOM   1735  HZ  PHE A 115      83.217  88.682  79.926  1.00  1.00           H  
ATOM   1736  N   CYS A 116      85.543  85.673  72.600  1.00  1.00           N  
ATOM   1737  CA  CYS A 116      86.266  84.828  71.662  1.00  1.00           C  
ATOM   1738  C   CYS A 116      87.768  84.997  71.879  1.00  1.00           C  
ATOM   1739  O   CYS A 116      88.285  86.107  71.804  1.00  1.00           O  
ATOM   1740  CB  CYS A 116      85.883  85.229  70.230  1.00  1.00           C  
ATOM   1741  SG  CYS A 116      86.897  84.345  69.005  1.00  1.00           S  
ATOM   1742  HN  CYS A 116      86.011  86.502  72.940  1.00  1.00           H  
ATOM   1743  HA  CYS A 116      85.992  83.786  71.830  1.00  1.00           H  
ATOM   1744  HB1 CYS A 116      84.833  84.988  70.062  1.00  1.00           H  
ATOM   1745  HB2 CYS A 116      86.034  86.302  70.109  1.00  1.00           H  
ATOM   1746  HG  CYS A 116      88.190  84.639  69.199  1.00  1.00           H  
ATOM   1747  N   ILE A 117      88.434  83.883  72.183  1.00  1.00           N  
ATOM   1748  CA  ILE A 117      89.846  83.744  72.561  1.00  1.00           C  
ATOM   1749  C   ILE A 117      90.239  82.288  72.175  1.00  1.00           C  
ATOM   1750  O   ILE A 117      89.440  81.380  72.417  1.00  1.00           O  
ATOM   1751  CB  ILE A 117      89.988  83.973  74.088  1.00  1.00           C  
ATOM   1752  CG1 ILE A 117      89.587  85.400  74.538  1.00  1.00           C  
ATOM   1753  CG2 ILE A 117      91.403  83.611  74.553  1.00  1.00           C  
ATOM   1754  CD1 ILE A 117      89.635  85.667  76.047  1.00  1.00           C  
ATOM   1755  HN  ILE A 117      87.910  83.018  72.173  1.00  1.00           H  
ATOM   1756  HA  ILE A 117      90.458  84.460  72.012  1.00  1.00           H  
ATOM   1757  HB  ILE A 117      89.304  83.280  74.579  1.00  1.00           H  
ATOM   1758 1HG1 ILE A 117      90.263  86.105  74.053  1.00  1.00           H  
ATOM   1759 2HG1 ILE A 117      88.567  85.582  74.199  1.00  1.00           H  
ATOM   1760 1HG2 ILE A 117      91.487  83.777  75.627  1.00  1.00           H  
ATOM   1761 2HG2 ILE A 117      92.128  84.236  74.032  1.00  1.00           H  
ATOM   1762 3HG2 ILE A 117      91.602  82.562  74.332  1.00  1.00           H  
ATOM   1763 1HD1 ILE A 117      89.335  86.696  76.244  1.00  1.00           H  
ATOM   1764 2HD1 ILE A 117      90.650  85.509  76.412  1.00  1.00           H  
ATOM   1765 3HD1 ILE A 117      88.955  84.986  76.559  1.00  1.00           H  
ATOM   1766  N   TYR A 118      91.451  82.028  71.657  1.00  1.00           N  
ATOM   1767  CA  TYR A 118      91.966  80.672  71.351  1.00  1.00           C  
ATOM   1768  C   TYR A 118      93.422  80.431  71.881  1.00  1.00           C  
ATOM   1769  O   TYR A 118      93.853  81.172  72.772  1.00  1.00           O  
ATOM   1770  CB  TYR A 118      91.993  80.387  69.822  1.00  1.00           C  
ATOM   1771  CG  TYR A 118      90.938  80.946  68.881  1.00  1.00           C  
ATOM   1772  CD1 TYR A 118      91.152  82.212  68.312  1.00  1.00           C  
ATOM   1773  CD2 TYR A 118      89.880  80.147  68.407  1.00  1.00           C  
ATOM   1774  CE1 TYR A 118      90.312  82.690  67.289  1.00  1.00           C  
ATOM   1775  CE2 TYR A 118      89.055  80.608  67.355  1.00  1.00           C  
ATOM   1776  CZ  TYR A 118      89.268  81.890  66.797  1.00  1.00           C  
ATOM   1777  OH  TYR A 118      88.502  82.344  65.767  1.00  1.00           O  
ATOM   1778  HN  TYR A 118      92.069  82.805  71.470  1.00  1.00           H  
ATOM   1779  HA  TYR A 118      91.307  79.943  71.822  1.00  1.00           H  
ATOM   1780  HB1 TYR A 118      92.952  80.757  69.459  1.00  1.00           H  
ATOM   1781  HB2 TYR A 118      91.956  79.303  69.713  1.00  1.00           H  
ATOM   1782  HD1 TYR A 118      91.977  82.830  68.666  1.00  1.00           H  
ATOM   1783  HD2 TYR A 118      89.696  79.169  68.853  1.00  1.00           H  
ATOM   1784  HE1 TYR A 118      90.473  83.686  66.877  1.00  1.00           H  
ATOM   1785  HE2 TYR A 118      88.254  79.975  66.974  1.00  1.00           H  
ATOM   1786  HH  TYR A 118      87.823  81.708  65.547  1.00  1.00           H  
ATOM   1787  N   THR A 119      94.190  79.409  71.423  1.00  1.00           N  
ATOM   1788  CA  THR A 119      95.571  79.100  71.916  1.00  1.00           C  
ATOM   1789  C   THR A 119      96.750  78.795  70.846  1.00  1.00           C  
ATOM   1790  O   THR A 119      97.083  79.717  70.113  1.00  1.00           O  
ATOM   1791  CB  THR A 119      95.566  78.329  73.258  1.00  1.00           C  
ATOM   1792  CG2 THR A 119      96.935  78.239  73.938  1.00  1.00           C  
ATOM   1793  OG1 THR A 119      94.756  78.976  74.230  1.00  1.00           O  
ATOM   1794  HN  THR A 119      93.864  78.886  70.619  1.00  1.00           H  
ATOM   1795  HA  THR A 119      95.877  80.087  72.263  1.00  1.00           H  
ATOM   1796  HB  THR A 119      95.185  77.322  73.089  1.00  1.00           H  
ATOM   1797  HG1 THR A 119      94.561  79.859  73.885  1.00  1.00           H  
ATOM   1798 1HG2 THR A 119      96.842  77.683  74.871  1.00  1.00           H  
ATOM   1799 2HG2 THR A 119      97.303  79.243  74.149  1.00  1.00           H  
ATOM   1800 3HG2 THR A 119      97.636  77.726  73.279  1.00  1.00           H  
ATOM   1801  N   TYR A 120      97.440  77.623  70.727  1.00  1.00           N  
ATOM   1802  CA  TYR A 120      98.798  77.362  70.044  1.00  1.00           C  
ATOM   1803  C   TYR A 120      99.195  75.869  69.406  1.00  1.00           C  
ATOM   1804  O   TYR A 120      99.917  75.209  70.110  1.00  1.00           O  
ATOM   1805  CB  TYR A 120      99.939  77.879  70.934  1.00  1.00           C  
ATOM   1806  CG  TYR A 120      99.987  79.403  71.074  1.00  1.00           C  
ATOM   1807  CD1 TYR A 120      99.799  80.020  72.326  1.00  1.00           C  
ATOM   1808  CD2 TYR A 120     100.206  80.202  69.929  1.00  1.00           C  
ATOM   1809  CE1 TYR A 120      99.776  81.425  72.420  1.00  1.00           C  
ATOM   1810  CE2 TYR A 120     100.188  81.603  70.027  1.00  1.00           C  
ATOM   1811  CZ  TYR A 120      99.956  82.224  71.272  1.00  1.00           C  
ATOM   1812  OH  TYR A 120      99.901  83.577  71.368  1.00  1.00           O  
ATOM   1813  HN  TYR A 120      97.080  76.856  71.268  1.00  1.00           H  
ATOM   1814  HA  TYR A 120      98.801  78.032  69.184  1.00  1.00           H  
ATOM   1815  HB1 TYR A 120      99.818  77.449  71.928  1.00  1.00           H  
ATOM   1816  HB2 TYR A 120     100.884  77.546  70.505  1.00  1.00           H  
ATOM   1817  HD1 TYR A 120      99.671  79.411  73.221  1.00  1.00           H  
ATOM   1818  HD2 TYR A 120     100.390  79.728  68.965  1.00  1.00           H  
ATOM   1819  HE1 TYR A 120      99.618  81.899  73.389  1.00  1.00           H  
ATOM   1820  HE2 TYR A 120     100.354  82.212  69.138  1.00  1.00           H  
ATOM   1821  HH  TYR A 120      99.999  84.011  70.501  1.00  1.00           H  
ATOM   1822  N   PRO A 121      98.912  75.254  68.186  1.00  1.00           N  
ATOM   1823  CA  PRO A 121      98.241  73.935  67.573  1.00  1.00           C  
ATOM   1824  C   PRO A 121      97.263  72.758  68.062  1.00  1.00           C  
ATOM   1825  O   PRO A 121      96.082  72.896  67.836  1.00  1.00           O  
ATOM   1826  CB  PRO A 121      99.213  73.495  66.475  1.00  1.00           C  
ATOM   1827  CG  PRO A 121      99.683  74.828  65.912  1.00  1.00           C  
ATOM   1828  CD  PRO A 121      99.763  75.775  67.115  1.00  1.00           C  
ATOM   1829  HA  PRO A 121      97.526  74.440  66.923  1.00  1.00           H  
ATOM   1830  HB1 PRO A 121     100.045  72.925  66.889  1.00  1.00           H  
ATOM   1831  HB2 PRO A 121      98.707  72.901  65.714  1.00  1.00           H  
ATOM   1832  HG1 PRO A 121     100.663  74.721  65.446  1.00  1.00           H  
ATOM   1833  HG2 PRO A 121      98.970  75.204  65.178  1.00  1.00           H  
ATOM   1834  HD1 PRO A 121     100.794  75.837  67.464  1.00  1.00           H  
ATOM   1835  HD2 PRO A 121      99.418  76.767  66.823  1.00  1.00           H  
ATOM   1836  N   ARG A 122      97.682  71.548  68.538  1.00  1.00           N  
ATOM   1837  CA  ARG A 122      96.839  70.339  68.938  1.00  1.00           C  
ATOM   1838  C   ARG A 122      97.369  69.608  70.179  1.00  1.00           C  
ATOM   1839  O   ARG A 122      98.547  69.742  70.434  1.00  1.00           O  
ATOM   1840  CB  ARG A 122      96.746  69.322  67.768  1.00  1.00           C  
ATOM   1841  CG  ARG A 122      96.353  69.852  66.376  1.00  1.00           C  
ATOM   1842  CD  ARG A 122      96.565  68.822  65.243  1.00  1.00           C  
ATOM   1843  NE  ARG A 122      95.661  67.645  65.280  1.00  1.00           N1+
ATOM   1844  CZ  ARG A 122      95.088  67.041  64.237  1.00  1.00           C  
ATOM   1845  NH1 ARG A 122      94.411  65.935  64.402  1.00  1.00           N1+
ATOM   1846  NH2 ARG A 122      95.143  67.518  63.018  1.00  1.00           N  
ATOM   1847  HN  ARG A 122      98.626  71.439  68.845  1.00  1.00           H  
ATOM   1848  HA  ARG A 122      95.831  70.690  69.159  1.00  1.00           H  
ATOM   1849  HB1 ARG A 122      97.724  68.851  67.671  1.00  1.00           H  
ATOM   1850  HB2 ARG A 122      96.007  68.572  68.049  1.00  1.00           H  
ATOM   1851  HG1 ARG A 122      95.299  70.130  66.397  1.00  1.00           H  
ATOM   1852  HG2 ARG A 122      96.957  70.733  66.159  1.00  1.00           H  
ATOM   1853  HD1 ARG A 122      96.415  69.332  64.292  1.00  1.00           H  
ATOM   1854  HD2 ARG A 122      97.591  68.460  65.304  1.00  1.00           H  
ATOM   1855  HE  ARG A 122      95.538  67.205  66.182  1.00  1.00           H  
ATOM   1856 1HH1 ARG A 122      94.317  65.538  65.320  1.00  1.00           H  
ATOM   1857 2HH1 ARG A 122      93.959  65.476  63.627  1.00  1.00           H  
ATOM   1858 1HH2 ARG A 122      95.661  68.358  62.827  1.00  1.00           H  
ATOM   1859 2HH2 ARG A 122      94.698  67.011  62.269  1.00  1.00           H  
ATOM   1860  N   GLY A 123      96.645  68.731  70.861  1.00  1.00           N  
ATOM   1861  CA  GLY A 123      97.293  67.498  71.364  1.00  1.00           C  
ATOM   1862  C   GLY A 123      97.126  66.463  70.255  1.00  1.00           C  
ATOM   1863  O   GLY A 123      96.140  66.517  69.503  1.00  1.00           O  
ATOM   1864  HN  GLY A 123      95.657  68.674  70.677  1.00  1.00           H  
ATOM   1865  HA1 GLY A 123      98.350  67.677  71.561  1.00  1.00           H  
ATOM   1866  HA2 GLY A 123      96.806  67.158  72.278  1.00  1.00           H  
ATOM   1867  N   ARG A 124      98.002  65.460  70.173  1.00  1.00           N  
ATOM   1868  CA  ARG A 124      97.556  64.197  69.588  1.00  1.00           C  
ATOM   1869  C   ARG A 124      97.873  62.926  70.322  1.00  1.00           C  
ATOM   1870  O   ARG A 124      99.032  62.519  70.409  1.00  1.00           O  
ATOM   1871  CB  ARG A 124      97.901  64.081  68.107  1.00  1.00           C  
ATOM   1872  CG  ARG A 124      97.113  62.920  67.465  1.00  1.00           C  
ATOM   1873  CD  ARG A 124      95.632  63.225  67.151  1.00  1.00           C  
ATOM   1874  NE  ARG A 124      94.872  61.974  66.948  1.00  1.00           N1+
ATOM   1875  CZ  ARG A 124      95.324  60.962  66.234  1.00  1.00           C  
ATOM   1876  NH1 ARG A 124      95.174  59.766  66.699  1.00  1.00           N1+
ATOM   1877  NH2 ARG A 124      96.043  61.128  65.159  1.00  1.00           N  
ATOM   1878  HN  ARG A 124      98.782  65.472  70.825  1.00  1.00           H  
ATOM   1879  HA  ARG A 124      96.468  64.258  69.609  1.00  1.00           H  
ATOM   1880  HB1 ARG A 124      97.643  65.013  67.603  1.00  1.00           H  
ATOM   1881  HB2 ARG A 124      98.969  63.893  68.000  1.00  1.00           H  
ATOM   1882  HG1 ARG A 124      97.607  62.653  66.531  1.00  1.00           H  
ATOM   1883  HG2 ARG A 124      97.145  62.072  68.149  1.00  1.00           H  
ATOM   1884  HD1 ARG A 124      95.196  63.777  67.984  1.00  1.00           H  
ATOM   1885  HD2 ARG A 124      95.576  63.829  66.245  1.00  1.00           H  
ATOM   1886  HE  ARG A 124      94.220  61.722  67.680  1.00  1.00           H  
ATOM   1887 1HH1 ARG A 124      94.875  59.680  67.664  1.00  1.00           H  
ATOM   1888 2HH1 ARG A 124      95.786  59.052  66.337  1.00  1.00           H  
ATOM   1889 1HH2 ARG A 124      96.180  62.058  64.808  1.00  1.00           H  
ATOM   1890 2HH2 ARG A 124      96.595  60.368  64.790  1.00  1.00           H  
ATOM   1891  N   ARG A 125      96.785  62.211  70.651  1.00  1.00           N  
ATOM   1892  CA  ARG A 125      96.831  60.876  71.220  1.00  1.00           C  
ATOM   1893  C   ARG A 125      95.937  59.783  70.617  1.00  1.00           C  
ATOM   1894  O   ARG A 125      95.410  59.937  69.517  1.00  1.00           O  
ATOM   1895  CB  ARG A 125      96.806  60.987  72.755  1.00  1.00           C  
ATOM   1896  CG  ARG A 125      97.946  61.770  73.454  1.00  1.00           C  
ATOM   1897  CD  ARG A 125      99.288  61.010  73.545  1.00  1.00           C  
ATOM   1898  NE  ARG A 125     100.287  61.596  72.643  1.00  1.00           N1+
ATOM   1899  CZ  ARG A 125     100.992  62.680  72.898  1.00  1.00           C  
ATOM   1900  NH1 ARG A 125     101.291  63.480  71.927  1.00  1.00           N1+
ATOM   1901  NH2 ARG A 125     101.325  63.071  74.093  1.00  1.00           N  
ATOM   1902  HN  ARG A 125      95.875  62.621  70.500  1.00  1.00           H  
ATOM   1903  HA  ARG A 125      97.843  60.535  71.001  1.00  1.00           H  
ATOM   1904  HB1 ARG A 125      95.868  61.470  73.028  1.00  1.00           H  
ATOM   1905  HB2 ARG A 125      96.821  59.972  73.152  1.00  1.00           H  
ATOM   1906  HG1 ARG A 125      98.115  62.692  72.898  1.00  1.00           H  
ATOM   1907  HG2 ARG A 125      97.622  62.010  74.467  1.00  1.00           H  
ATOM   1908  HD1 ARG A 125      99.658  61.062  74.569  1.00  1.00           H  
ATOM   1909  HD2 ARG A 125      99.127  59.968  73.269  1.00  1.00           H  
ATOM   1910  HE  ARG A 125     100.116  61.468  71.656  1.00  1.00           H  
ATOM   1911 1HH1 ARG A 125     100.747  63.346  71.091  1.00  1.00           H  
ATOM   1912 2HH1 ARG A 125     101.433  64.444  72.218  1.00  1.00           H  
ATOM   1913 1HH2 ARG A 125     101.101  62.510  74.889  1.00  1.00           H  
ATOM   1914 2HH2 ARG A 125     101.667  64.023  74.182  1.00  1.00           H  
ATOM   1915  N   GLY A 126      95.980  58.619  71.269  1.00  1.00           N  
ATOM   1916  CA  GLY A 126      96.078  57.322  70.615  1.00  1.00           C  
ATOM   1917  C   GLY A 126      97.522  56.954  70.363  1.00  1.00           C  
ATOM   1918  O   GLY A 126      98.020  57.216  69.275  1.00  1.00           O  
ATOM   1919  HN  GLY A 126      96.257  58.655  72.234  1.00  1.00           H  
ATOM   1920  HA1 GLY A 126      95.623  56.565  71.254  1.00  1.00           H  
ATOM   1921  HA2 GLY A 126      95.548  57.361  69.663  1.00  1.00           H  
ATOM   1922  N   ALA A 127      98.193  56.361  71.359  1.00  1.00           N  
ATOM   1923  CA  ALA A 127      99.597  55.939  71.248  1.00  1.00           C  
ATOM   1924  C   ALA A 127      99.855  55.153  69.949  1.00  1.00           C  
ATOM   1925  O   ALA A 127     100.811  55.437  69.228  1.00  1.00           O  
ATOM   1926  CB  ALA A 127      99.971  55.136  72.499  1.00  1.00           C  
ATOM   1927  HN  ALA A 127      97.706  56.169  72.222  1.00  1.00           H  
ATOM   1928  HA  ALA A 127     100.217  56.836  71.227  1.00  1.00           H  
ATOM   1929  HB1 ALA A 127     101.011  54.817  72.429  1.00  1.00           H  
ATOM   1930  HB2 ALA A 127      99.327  54.260  72.575  1.00  1.00           H  
ATOM   1931  HB3 ALA A 127      99.842  55.759  73.384  1.00  1.00           H  
ATOM   1932  N   ARG A 128      98.939  54.239  69.583  1.00  1.00           N  
ATOM   1933  CA  ARG A 128      99.043  53.448  68.348  1.00  1.00           C  
ATOM   1934  C   ARG A 128      99.027  54.249  67.027  1.00  1.00           C  
ATOM   1935  O   ARG A 128      99.641  53.814  66.048  1.00  1.00           O  
ATOM   1936  CB  ARG A 128      98.021  52.294  68.322  1.00  1.00           C  
ATOM   1937  CG  ARG A 128      98.392  51.172  69.311  1.00  1.00           C  
ATOM   1938  CD  ARG A 128      97.567  49.900  69.061  1.00  1.00           C  
ATOM   1939  NE  ARG A 128      97.968  48.799  69.963  1.00  1.00           N1+
ATOM   1940  CZ  ARG A 128      97.679  47.512  69.829  1.00  1.00           C  
ATOM   1941  NH1 ARG A 128      98.067  46.653  70.730  1.00  1.00           N1+
ATOM   1942  NH2 ARG A 128      97.001  47.044  68.817  1.00  1.00           N  
ATOM   1943  HN  ARG A 128      98.171  54.063  70.216  1.00  1.00           H  
ATOM   1944  HA  ARG A 128     100.022  52.970  68.388  1.00  1.00           H  
ATOM   1945  HB1 ARG A 128      97.040  52.687  68.588  1.00  1.00           H  
ATOM   1946  HB2 ARG A 128      97.986  51.878  67.315  1.00  1.00           H  
ATOM   1947  HG1 ARG A 128      99.450  50.935  69.196  1.00  1.00           H  
ATOM   1948  HG2 ARG A 128      98.205  51.520  70.327  1.00  1.00           H  
ATOM   1949  HD1 ARG A 128      96.513  50.125  69.226  1.00  1.00           H  
ATOM   1950  HD2 ARG A 128      97.714  49.582  68.029  1.00  1.00           H  
ATOM   1951  HE  ARG A 128      98.488  49.047  70.789  1.00  1.00           H  
ATOM   1952 1HH1 ARG A 128      98.590  46.955  71.534  1.00  1.00           H  
ATOM   1953 2HH1 ARG A 128      97.840  45.679  70.632  1.00  1.00           H  
ATOM   1954 1HH2 ARG A 128      96.728  47.670  68.082  1.00  1.00           H  
ATOM   1955 2HH2 ARG A 128      96.809  46.061  68.736  1.00  1.00           H  
ATOM   1956  N   ARG A 129      98.392  55.427  66.970  1.00  1.00           N  
ATOM   1957  CA  ARG A 129      98.162  56.235  65.754  1.00  1.00           C  
ATOM   1958  C   ARG A 129      98.520  57.717  65.938  1.00  1.00           C  
ATOM   1959  O   ARG A 129      97.655  58.553  66.182  1.00  1.00           O  
ATOM   1960  CB  ARG A 129      96.698  56.095  65.244  1.00  1.00           C  
ATOM   1961  CG  ARG A 129      96.475  54.966  64.221  1.00  1.00           C  
ATOM   1962  CD  ARG A 129      95.064  55.003  63.591  1.00  1.00           C  
ATOM   1963  NE  ARG A 129      94.823  56.197  62.742  1.00  1.00           N1+
ATOM   1964  CZ  ARG A 129      93.646  56.638  62.309  1.00  1.00           C  
ATOM   1965  NH1 ARG A 129      93.552  57.744  61.635  1.00  1.00           N1+
ATOM   1966  NH2 ARG A 129      92.542  55.995  62.530  1.00  1.00           N  
ATOM   1967  HN  ARG A 129      98.050  55.802  67.850  1.00  1.00           H  
ATOM   1968  HA  ARG A 129      98.814  55.840  64.975  1.00  1.00           H  
ATOM   1969  HB1 ARG A 129      96.056  55.904  66.104  1.00  1.00           H  
ATOM   1970  HB2 ARG A 129      96.410  57.037  64.777  1.00  1.00           H  
ATOM   1971  HG1 ARG A 129      97.214  55.064  63.426  1.00  1.00           H  
ATOM   1972  HG2 ARG A 129      96.607  54.008  64.724  1.00  1.00           H  
ATOM   1973  HD1 ARG A 129      94.938  54.112  62.976  1.00  1.00           H  
ATOM   1974  HD2 ARG A 129      94.328  54.998  64.395  1.00  1.00           H  
ATOM   1975  HE  ARG A 129      95.616  56.737  62.452  1.00  1.00           H  
ATOM   1976 1HH1 ARG A 129      94.340  58.251  61.298  1.00  1.00           H  
ATOM   1977 2HH1 ARG A 129      92.620  58.056  61.340  1.00  1.00           H  
ATOM   1978 1HH2 ARG A 129      92.547  55.083  62.928  1.00  1.00           H  
ATOM   1979 2HH2 ARG A 129      91.686  56.354  62.098  1.00  1.00           H  
ATOM   1980  N   ARG A 130      99.811  58.014  65.755  1.00  1.00           N  
ATOM   1981  CA  ARG A 130     100.466  59.342  65.735  1.00  1.00           C  
ATOM   1982  C   ARG A 130      99.672  60.517  65.103  1.00  1.00           C  
ATOM   1983  O   ARG A 130      98.918  60.287  64.163  1.00  1.00           O  
ATOM   1984  CB  ARG A 130     101.897  59.145  65.178  1.00  1.00           C  
ATOM   1985  CG  ARG A 130     102.073  58.649  63.725  1.00  1.00           C  
ATOM   1986  CD  ARG A 130     101.385  57.338  63.270  1.00  1.00           C  
ATOM   1987  NE  ARG A 130     101.637  56.146  64.129  1.00  1.00           N1+
ATOM   1988  CZ  ARG A 130     102.278  55.028  63.797  1.00  1.00           C  
ATOM   1989  NH1 ARG A 130     102.129  53.952  64.516  1.00  1.00           N1+
ATOM   1990  NH2 ARG A 130     103.063  54.943  62.760  1.00  1.00           N  
ATOM   1991  HN  ARG A 130     100.412  57.220  65.601  1.00  1.00           H  
ATOM   1992  HA  ARG A 130     100.599  59.614  66.782  1.00  1.00           H  
ATOM   1993  HB1 ARG A 130     102.403  60.108  65.250  1.00  1.00           H  
ATOM   1994  HB2 ARG A 130     102.395  58.422  65.825  1.00  1.00           H  
ATOM   1995  HG1 ARG A 130     101.703  59.441  63.074  1.00  1.00           H  
ATOM   1996  HG2 ARG A 130     103.143  58.516  63.565  1.00  1.00           H  
ATOM   1997  HD1 ARG A 130     100.310  57.514  63.248  1.00  1.00           H  
ATOM   1998  HD2 ARG A 130     101.736  57.107  62.264  1.00  1.00           H  
ATOM   1999  HE  ARG A 130     101.200  56.128  65.034  1.00  1.00           H  
ATOM   2000 1HH1 ARG A 130     101.398  53.894  65.218  1.00  1.00           H  
ATOM   2001 2HH1 ARG A 130     102.660  53.126  64.304  1.00  1.00           H  
ATOM   2002 1HH2 ARG A 130     103.240  55.760  62.204  1.00  1.00           H  
ATOM   2003 2HH2 ARG A 130     103.524  54.079  62.539  1.00  1.00           H  
ATOM   2004  N   ALA A 131      99.868  61.770  65.615  1.00  1.00           N  
ATOM   2005  CA  ALA A 131     100.007  63.062  64.871  1.00  1.00           C  
ATOM   2006  C   ALA A 131      99.252  64.388  65.229  1.00  1.00           C  
ATOM   2007  O   ALA A 131      98.031  64.417  65.020  1.00  1.00           O  
ATOM   2008  CB  ALA A 131      99.954  62.852  63.335  1.00  1.00           C  
ATOM   2009  HN  ALA A 131     100.346  61.754  66.500  1.00  1.00           H  
ATOM   2010  HA  ALA A 131     101.051  63.326  65.041  1.00  1.00           H  
ATOM   2011  HB1 ALA A 131     100.058  63.814  62.832  1.00  1.00           H  
ATOM   2012  HB2 ALA A 131      99.000  62.402  63.062  1.00  1.00           H  
ATOM   2013  HB3 ALA A 131     100.767  62.193  63.030  1.00  1.00           H  
ATOM   2014  N   THR A 132      99.752  65.588  65.662  1.00  1.00           N  
ATOM   2015  CA  THR A 132     101.025  66.358  66.031  1.00  1.00           C  
ATOM   2016  C   THR A 132     100.558  67.307  67.216  1.00  1.00           C  
ATOM   2017  O   THR A 132      99.602  66.920  67.909  1.00  1.00           O  
ATOM   2018  CB  THR A 132     101.588  67.133  64.824  1.00  1.00           C  
ATOM   2019  CG2 THR A 132     100.611  68.115  64.178  1.00  1.00           C  
ATOM   2020  OG1 THR A 132     102.731  67.850  65.229  1.00  1.00           O  
ATOM   2021  HN  THR A 132      98.965  66.181  65.911  1.00  1.00           H  
ATOM   2022  HA  THR A 132     101.778  65.661  66.399  1.00  1.00           H  
ATOM   2023  HB  THR A 132     101.892  66.409  64.068  1.00  1.00           H  
ATOM   2024  HG1 THR A 132     103.200  68.151  64.444  1.00  1.00           H  
ATOM   2025 1HG2 THR A 132     101.097  68.612  63.338  1.00  1.00           H  
ATOM   2026 2HG2 THR A 132     100.304  68.860  64.913  1.00  1.00           H  
ATOM   2027 3HG2 THR A 132      99.734  67.574  63.822  1.00  1.00           H  
ATOM   2028  N   ARG A 133     101.108  68.520  67.484  1.00  1.00           N  
ATOM   2029  CA  ARG A 133     100.630  69.425  68.588  1.00  1.00           C  
ATOM   2030  C   ARG A 133     100.894  70.992  68.551  1.00  1.00           C  
ATOM   2031  O   ARG A 133     101.664  71.365  67.683  1.00  1.00           O  
ATOM   2032  CB  ARG A 133     101.207  68.885  69.927  1.00  1.00           C  
ATOM   2033  CG  ARG A 133     102.720  68.602  69.936  1.00  1.00           C  
ATOM   2034  CD  ARG A 133     103.401  68.916  71.280  1.00  1.00           C  
ATOM   2035  NE  ARG A 133     102.717  68.345  72.462  1.00  1.00           N1+
ATOM   2036  CZ  ARG A 133     102.452  68.974  73.595  1.00  1.00           C  
ATOM   2037  NH1 ARG A 133     102.114  68.302  74.651  1.00  1.00           N1+
ATOM   2038  NH2 ARG A 133     102.519  70.267  73.732  1.00  1.00           N  
ATOM   2039  HN  ARG A 133     101.893  68.807  66.915  1.00  1.00           H  
ATOM   2040  HA  ARG A 133      99.549  69.296  68.645  1.00  1.00           H  
ATOM   2041  HB1 ARG A 133     101.000  69.622  70.702  1.00  1.00           H  
ATOM   2042  HB2 ARG A 133     100.691  67.954  70.163  1.00  1.00           H  
ATOM   2043  HG1 ARG A 133     102.874  67.547  69.711  1.00  1.00           H  
ATOM   2044  HG2 ARG A 133     103.188  69.211  69.163  1.00  1.00           H  
ATOM   2045  HD1 ARG A 133     104.415  68.519  71.249  1.00  1.00           H  
ATOM   2046  HD2 ARG A 133     103.438  69.999  71.398  1.00  1.00           H  
ATOM   2047  HE  ARG A 133     102.514  67.353  72.466  1.00  1.00           H  
ATOM   2048 1HH1 ARG A 133     101.947  67.309  74.534  1.00  1.00           H  
ATOM   2049 2HH1 ARG A 133     101.902  68.757  75.516  1.00  1.00           H  
ATOM   2050 1HH2 ARG A 133     102.599  70.840  72.902  1.00  1.00           H  
ATOM   2051 2HH2 ARG A 133     102.258  70.692  74.597  1.00  1.00           H  
ATOM   2052  N   THR A 134     100.347  72.020  69.322  1.00  1.00           N  
ATOM   2053  CA  THR A 134      99.760  72.288  70.719  1.00  1.00           C  
ATOM   2054  C   THR A 134      98.222  72.846  71.004  1.00  1.00           C  
ATOM   2055  O   THR A 134      97.453  72.063  71.525  1.00  1.00           O  
ATOM   2056  CB  THR A 134     100.833  72.880  71.671  1.00  1.00           C  
ATOM   2057  CG2 THR A 134     100.421  72.859  73.139  1.00  1.00           C  
ATOM   2058  OG1 THR A 134     102.014  72.106  71.568  1.00  1.00           O  
ATOM   2059  HN  THR A 134     100.592  72.888  68.882  1.00  1.00           H  
ATOM   2060  HA  THR A 134      99.683  71.272  71.106  1.00  1.00           H  
ATOM   2061  HB  THR A 134     101.049  73.906  71.374  1.00  1.00           H  
ATOM   2062  HG1 THR A 134     102.415  72.338  70.724  1.00  1.00           H  
ATOM   2063 1HG2 THR A 134     101.218  73.287  73.747  1.00  1.00           H  
ATOM   2064 2HG2 THR A 134     100.240  71.831  73.451  1.00  1.00           H  
ATOM   2065 3HG2 THR A 134      99.511  73.444  73.270  1.00  1.00           H  
ATOM   2066  N   PHE A 135      97.654  74.054  70.632  1.00  1.00           N  
ATOM   2067  CA  PHE A 135      96.211  74.600  70.577  1.00  1.00           C  
ATOM   2068  C   PHE A 135      95.691  75.508  69.298  1.00  1.00           C  
ATOM   2069  O   PHE A 135      94.466  75.480  69.090  1.00  1.00           O  
ATOM   2070  CB  PHE A 135      95.790  75.197  71.930  1.00  1.00           C  
ATOM   2071  CG  PHE A 135      95.966  74.364  73.176  1.00  1.00           C  
ATOM   2072  CD1 PHE A 135      97.135  74.503  73.946  1.00  1.00           C  
ATOM   2073  CD2 PHE A 135      94.916  73.552  73.631  1.00  1.00           C  
ATOM   2074  CE1 PHE A 135      97.274  73.792  75.156  1.00  1.00           C  
ATOM   2075  CE2 PHE A 135      95.048  72.857  74.844  1.00  1.00           C  
ATOM   2076  CZ  PHE A 135      96.228  72.967  75.597  1.00  1.00           C  
ATOM   2077  HN  PHE A 135      98.351  74.713  70.327  1.00  1.00           H  
ATOM   2078  HA  PHE A 135      95.605  73.697  70.504  1.00  1.00           H  
ATOM   2079  HB1 PHE A 135      96.367  76.111  72.071  1.00  1.00           H  
ATOM   2080  HB2 PHE A 135      94.731  75.444  71.856  1.00  1.00           H  
ATOM   2081  HD1 PHE A 135      97.935  75.161  73.607  1.00  1.00           H  
ATOM   2082  HD2 PHE A 135      94.001  73.461  73.045  1.00  1.00           H  
ATOM   2083  HE1 PHE A 135      98.187  73.883  75.744  1.00  1.00           H  
ATOM   2084  HE2 PHE A 135      94.232  72.230  75.202  1.00  1.00           H  
ATOM   2085  HZ  PHE A 135      96.332  72.409  76.528  1.00  1.00           H  
ATOM   2086  N   ARG A 136      96.488  76.211  68.417  1.00  1.00           N  
ATOM   2087  CA  ARG A 136      96.418  77.316  67.302  1.00  1.00           C  
ATOM   2088  C   ARG A 136      95.505  78.508  67.874  1.00  1.00           C  
ATOM   2089  O   ARG A 136      94.876  78.248  68.867  1.00  1.00           O  
ATOM   2090  CB  ARG A 136      96.002  76.767  65.942  1.00  1.00           C  
ATOM   2091  CG  ARG A 136      96.279  77.687  64.705  1.00  1.00           C  
ATOM   2092  CD  ARG A 136      97.728  78.054  64.359  1.00  1.00           C  
ATOM   2093  NE  ARG A 136      98.233  79.301  64.987  1.00  1.00           N1+
ATOM   2094  CZ  ARG A 136      99.462  79.611  65.381  1.00  1.00           C  
ATOM   2095  NH1 ARG A 136      99.717  80.704  66.039  1.00  1.00           N1+
ATOM   2096  NH2 ARG A 136     100.476  78.834  65.136  1.00  1.00           N  
ATOM   2097  HN  ARG A 136      97.437  76.047  68.629  1.00  1.00           H  
ATOM   2098  HA  ARG A 136      97.426  77.715  67.188  1.00  1.00           H  
ATOM   2099  HB1 ARG A 136      96.537  75.830  65.785  1.00  1.00           H  
ATOM   2100  HB2 ARG A 136      94.930  76.572  65.977  1.00  1.00           H  
ATOM   2101  HG1 ARG A 136      95.860  77.184  63.833  1.00  1.00           H  
ATOM   2102  HG2 ARG A 136      95.745  78.622  64.877  1.00  1.00           H  
ATOM   2103  HD1 ARG A 136      98.369  77.232  64.679  1.00  1.00           H  
ATOM   2104  HD2 ARG A 136      97.797  78.170  63.277  1.00  1.00           H  
ATOM   2105  HE  ARG A 136      97.693  80.161  64.857  1.00  1.00           H  
ATOM   2106 1HH1 ARG A 136      99.046  81.474  65.957  1.00  1.00           H  
ATOM   2107 2HH1 ARG A 136     100.644  81.033  66.225  1.00  1.00           H  
ATOM   2108 1HH2 ARG A 136     100.352  78.201  64.372  1.00  1.00           H  
ATOM   2109 2HH2 ARG A 136     101.378  79.237  65.308  1.00  1.00           H  
ATOM   2110  N   ALA A 137      95.371  79.811  67.466  1.00  1.00           N  
ATOM   2111  CA  ALA A 137      96.067  80.947  66.761  1.00  1.00           C  
ATOM   2112  C   ALA A 137      95.950  82.135  67.719  1.00  1.00           C  
ATOM   2113  O   ALA A 137      95.125  82.132  68.629  1.00  1.00           O  
ATOM   2114  CB  ALA A 137      95.324  81.272  65.458  1.00  1.00           C  
ATOM   2115  HN  ALA A 137      94.692  80.188  68.118  1.00  1.00           H  
ATOM   2116  HA  ALA A 137      97.111  80.704  66.565  1.00  1.00           H  
ATOM   2117  HB1 ALA A 137      95.827  82.093  64.948  1.00  1.00           H  
ATOM   2118  HB2 ALA A 137      94.298  81.561  65.686  1.00  1.00           H  
ATOM   2119  HB3 ALA A 137      95.319  80.393  64.813  1.00  1.00           H  
ATOM   2120  N   ASP A 138      96.697  83.199  67.447  1.00  1.00           N  
ATOM   2121  CA  ASP A 138      96.720  84.478  68.184  1.00  1.00           C  
ATOM   2122  C   ASP A 138      95.427  85.324  68.089  1.00  1.00           C  
ATOM   2123  O   ASP A 138      95.417  86.548  68.249  1.00  1.00           O  
ATOM   2124  CB  ASP A 138      97.965  85.236  67.674  1.00  1.00           C  
ATOM   2125  CG  ASP A 138      99.263  84.426  67.847  1.00  1.00           C  
ATOM   2126  OD1 ASP A 138     100.018  84.730  68.796  1.00  1.00           O  
ATOM   2127  OD2 ASP A 138      99.480  83.460  67.071  1.00  1.00           O1-
ATOM   2128  HN  ASP A 138      97.418  83.112  66.725  1.00  1.00           H  
ATOM   2129  HA  ASP A 138      96.885  84.247  69.237  1.00  1.00           H  
ATOM   2130  HB1 ASP A 138      97.830  85.457  66.615  1.00  1.00           H  
ATOM   2131  HB2 ASP A 138      98.058  86.168  68.231  1.00  1.00           H  
ATOM   2132  N   GLY A 139      94.318  84.665  67.760  1.00  1.00           N  
ATOM   2133  CA  GLY A 139      93.067  85.255  67.333  1.00  1.00           C  
ATOM   2134  C   GLY A 139      92.194  85.775  68.467  1.00  1.00           C  
ATOM   2135  O   GLY A 139      91.214  85.150  68.855  1.00  1.00           O  
ATOM   2136  HN  GLY A 139      94.380  83.659  67.764  1.00  1.00           H  
ATOM   2137  HA1 GLY A 139      93.293  86.089  66.668  1.00  1.00           H  
ATOM   2138  HA2 GLY A 139      92.502  84.498  66.788  1.00  1.00           H  
ATOM   2139  N   ALA A 140      92.478  86.990  68.924  1.00  1.00           N  
ATOM   2140  CA  ALA A 140      91.558  87.730  69.787  1.00  1.00           C  
ATOM   2141  C   ALA A 140      90.177  88.065  69.160  1.00  1.00           C  
ATOM   2142  O   ALA A 140      89.264  88.560  69.810  1.00  1.00           O  
ATOM   2143  CB  ALA A 140      92.272  89.003  70.256  1.00  1.00           C  
ATOM   2144  HN  ALA A 140      93.353  87.418  68.649  1.00  1.00           H  
ATOM   2145  HA  ALA A 140      91.375  87.116  70.669  1.00  1.00           H  
ATOM   2146  HB1 ALA A 140      91.607  89.576  70.903  1.00  1.00           H  
ATOM   2147  HB2 ALA A 140      92.545  89.607  69.391  1.00  1.00           H  
ATOM   2148  HB3 ALA A 140      93.172  88.733  70.808  1.00  1.00           H  
ATOM   2149  N   ALA A 141      90.050  87.832  67.861  1.00  1.00           N  
ATOM   2150  CA  ALA A 141      88.850  87.896  67.035  1.00  1.00           C  
ATOM   2151  C   ALA A 141      89.043  86.850  65.927  1.00  1.00           C  
ATOM   2152  O   ALA A 141      90.064  86.154  65.907  1.00  1.00           O  
ATOM   2153  CB  ALA A 141      88.740  89.305  66.434  1.00  1.00           C  
ATOM   2154  HN  ALA A 141      90.840  87.379  67.422  1.00  1.00           H  
ATOM   2155  HA  ALA A 141      87.966  87.664  67.628  1.00  1.00           H  
ATOM   2156  HB1 ALA A 141      87.846  89.367  65.813  1.00  1.00           H  
ATOM   2157  HB2 ALA A 141      89.620  89.510  65.824  1.00  1.00           H  
ATOM   2158  HB3 ALA A 141      88.676  90.039  67.237  1.00  1.00           H  
ATOM   2159  N   THR A 142      88.126  86.779  64.961  1.00  1.00           N  
ATOM   2160  CA  THR A 142      88.366  85.983  63.754  1.00  1.00           C  
ATOM   2161  C   THR A 142      89.681  86.347  63.097  1.00  1.00           C  
ATOM   2162  O   THR A 142      89.832  87.460  62.588  1.00  1.00           O  
ATOM   2163  CB  THR A 142      87.233  86.118  62.744  1.00  1.00           C  
ATOM   2164  CG2 THR A 142      87.368  85.148  61.568  1.00  1.00           C  
ATOM   2165  OG1 THR A 142      86.019  85.793  63.380  1.00  1.00           O  
ATOM   2166  HN  THR A 142      87.287  87.340  65.022  1.00  1.00           H  
ATOM   2167  HA  THR A 142      88.422  84.936  64.052  1.00  1.00           H  
ATOM   2168  HB  THR A 142      87.191  87.142  62.373  1.00  1.00           H  
ATOM   2169  HG1 THR A 142      85.391  85.636  62.663  1.00  1.00           H  
ATOM   2170 1HG2 THR A 142      86.533  85.290  60.882  1.00  1.00           H  
ATOM   2171 2HG2 THR A 142      87.362  84.123  61.939  1.00  1.00           H  
ATOM   2172 3HG2 THR A 142      88.305  85.339  61.044  1.00  1.00           H  
ATOM   2173  N   TYR A 143      90.614  85.399  63.158  1.00  1.00           N  
ATOM   2174  CA  TYR A 143      91.990  85.666  62.798  1.00  1.00           C  
ATOM   2175  C   TYR A 143      92.388  85.099  61.452  1.00  1.00           C  
ATOM   2176  O   TYR A 143      91.864  84.084  60.997  1.00  1.00           O  
ATOM   2177  CB  TYR A 143      92.973  85.292  63.903  1.00  1.00           C  
ATOM   2178  CG  TYR A 143      93.756  86.490  64.410  1.00  1.00           C  
ATOM   2179  CD1 TYR A 143      93.080  87.679  64.764  1.00  1.00           C  
ATOM   2180  CD2 TYR A 143      95.140  86.376  64.642  1.00  1.00           C  
ATOM   2181  CE1 TYR A 143      93.779  88.743  65.361  1.00  1.00           C  
ATOM   2182  CE2 TYR A 143      95.841  87.439  65.239  1.00  1.00           C  
ATOM   2183  CZ  TYR A 143      95.157  88.614  65.619  1.00  1.00           C  
ATOM   2184  OH  TYR A 143      95.822  89.616  66.246  1.00  1.00           O  
ATOM   2185  HN  TYR A 143      90.402  84.517  63.595  1.00  1.00           H  
ATOM   2186  HA  TYR A 143      92.062  86.749  62.694  1.00  1.00           H  
ATOM   2187  HB1 TYR A 143      92.417  84.860  64.735  1.00  1.00           H  
ATOM   2188  HB2 TYR A 143      93.675  84.555  63.513  1.00  1.00           H  
ATOM   2189  HD1 TYR A 143      92.011  87.772  64.573  1.00  1.00           H  
ATOM   2190  HD2 TYR A 143      95.667  85.465  64.359  1.00  1.00           H  
ATOM   2191  HE1 TYR A 143      93.257  89.663  65.623  1.00  1.00           H  
ATOM   2192  HE2 TYR A 143      96.914  87.355  65.409  1.00  1.00           H  
ATOM   2193  HH  TYR A 143      96.715  89.339  66.460  1.00  1.00           H  
ATOM   2194  N   GLU A 144      93.383  85.761  60.860  1.00  1.00           N  
ATOM   2195  CA  GLU A 144      93.958  85.383  59.575  1.00  1.00           C  
ATOM   2196  C   GLU A 144      95.470  85.065  59.633  1.00  1.00           C  
ATOM   2197  O   GLU A 144      96.189  85.102  58.638  1.00  1.00           O  
ATOM   2198  CB  GLU A 144      93.495  86.317  58.415  1.00  1.00           C  
ATOM   2199  CG  GLU A 144      91.952  86.323  58.205  1.00  1.00           C  
ATOM   2200  CD  GLU A 144      91.439  86.792  56.813  1.00  1.00           C  
ATOM   2201  OE1 GLU A 144      90.362  87.436  56.734  1.00  1.00           O  
ATOM   2202  OE2 GLU A 144      92.065  86.456  55.781  1.00  1.00           O1-
ATOM   2203  HN  GLU A 144      93.743  86.590  61.305  1.00  1.00           H  
ATOM   2204  HA  GLU A 144      93.493  84.424  59.347  1.00  1.00           H  
ATOM   2205  HB1 GLU A 144      93.817  87.334  58.641  1.00  1.00           H  
ATOM   2206  HB2 GLU A 144      93.968  85.982  57.492  1.00  1.00           H  
ATOM   2207  HG1 GLU A 144      91.593  85.306  58.364  1.00  1.00           H  
ATOM   2208  HG2 GLU A 144      91.519  86.983  58.956  1.00  1.00           H  
ATOM   2209  N   GLU A 145      95.950  84.674  60.816  1.00  1.00           N  
ATOM   2210  CA  GLU A 145      97.228  83.975  60.994  1.00  1.00           C  
ATOM   2211  C   GLU A 145      97.002  82.462  60.942  1.00  1.00           C  
ATOM   2212  O   GLU A 145      96.104  81.954  61.621  1.00  1.00           O  
ATOM   2213  CB  GLU A 145      97.801  84.354  62.378  1.00  1.00           C  
ATOM   2214  CG  GLU A 145      99.062  83.585  62.822  1.00  1.00           C  
ATOM   2215  CD  GLU A 145      98.775  82.183  63.397  1.00  1.00           C  
ATOM   2216  OE1 GLU A 145      98.028  82.063  64.396  1.00  1.00           O  
ATOM   2217  OE2 GLU A 145      99.320  81.190  62.855  1.00  1.00           O1-
ATOM   2218  HN  GLU A 145      95.294  84.609  61.579  1.00  1.00           H  
ATOM   2219  HA  GLU A 145      97.925  84.272  60.211  1.00  1.00           H  
ATOM   2220  HB1 GLU A 145      98.048  85.415  62.357  1.00  1.00           H  
ATOM   2221  HB2 GLU A 145      97.023  84.176  63.121  1.00  1.00           H  
ATOM   2222  HG1 GLU A 145      99.716  83.473  61.958  1.00  1.00           H  
ATOM   2223  HG2 GLU A 145      99.569  84.172  63.588  1.00  1.00           H  
ATOM   2224  N   ASN A 146      97.838  81.754  60.172  1.00  1.00           N  
ATOM   2225  CA  ASN A 146      97.958  80.292  60.167  1.00  1.00           C  
ATOM   2226  C   ASN A 146      99.023  79.826  59.160  1.00  1.00           C  
ATOM   2227  O   ASN A 146      99.711  80.620  58.514  1.00  1.00           O  
ATOM   2228  CB  ASN A 146      96.585  79.688  59.774  1.00  1.00           C  
ATOM   2229  CG  ASN A 146      96.109  78.723  60.831  1.00  1.00           C  
ATOM   2230  ND2 ASN A 146      95.421  79.226  61.823  1.00  1.00           N  
ATOM   2231  OD1 ASN A 146      96.408  77.536  60.802  1.00  1.00           O  
ATOM   2232  HN  ASN A 146      98.544  82.256  59.650  1.00  1.00           H  
ATOM   2233  HA  ASN A 146      98.231  79.949  61.165  1.00  1.00           H  
ATOM   2234  HB1 ASN A 146      95.857  80.492  59.669  1.00  1.00           H  
ATOM   2235  HB2 ASN A 146      96.684  79.160  58.825  1.00  1.00           H  
ATOM   2236 1HD2 ASN A 146      95.361  80.244  61.886  1.00  1.00           H  
ATOM   2237 2HD2 ASN A 146      95.046  78.620  62.519  1.00  1.00           H  
ATOM   2238  N   ARG A 147      99.107  78.505  58.963  1.00  1.00           N  
ATOM   2239  CA  ARG A 147      99.858  77.933  57.844  1.00  1.00           C  
ATOM   2240  C   ARG A 147      99.248  78.290  56.485  1.00  1.00           C  
ATOM   2241  O   ARG A 147      98.040  78.434  56.386  1.00  1.00           O  
ATOM   2242  CB  ARG A 147     100.009  76.418  58.001  1.00  1.00           C  
ATOM   2243  CG  ARG A 147     100.665  76.018  59.338  1.00  1.00           C  
ATOM   2244  CD  ARG A 147     101.129  74.554  59.373  1.00  1.00           C  
ATOM   2245  NE  ARG A 147     100.051  73.623  58.985  1.00  1.00           N1+
ATOM   2246  CZ  ARG A 147      99.835  73.153  57.766  1.00  1.00           C  
ATOM   2247  NH1 ARG A 147      98.765  72.476  57.490  1.00  1.00           N1+
ATOM   2248  NH2 ARG A 147     100.635  73.365  56.768  1.00  1.00           N  
ATOM   2249  HN  ARG A 147      98.441  77.921  59.448  1.00  1.00           H  
ATOM   2250  HA  ARG A 147     100.859  78.363  57.873  1.00  1.00           H  
ATOM   2251  HB1 ARG A 147      99.020  75.962  57.948  1.00  1.00           H  
ATOM   2252  HB2 ARG A 147     100.626  76.043  57.185  1.00  1.00           H  
ATOM   2253  HG1 ARG A 147     101.531  76.659  59.504  1.00  1.00           H  
ATOM   2254  HG2 ARG A 147      99.941  76.170  60.138  1.00  1.00           H  
ATOM   2255  HD1 ARG A 147     101.964  74.433  58.683  1.00  1.00           H  
ATOM   2256  HD2 ARG A 147     101.455  74.312  60.385  1.00  1.00           H  
ATOM   2257  HE  ARG A 147      99.350  73.424  59.674  1.00  1.00           H  
ATOM   2258 1HH1 ARG A 147      98.009  72.388  58.132  1.00  1.00           H  
ATOM   2259 2HH1 ARG A 147      98.628  72.282  56.496  1.00  1.00           H  
ATOM   2260 1HH2 ARG A 147     101.406  73.985  56.876  1.00  1.00           H  
ATOM   2261 2HH2 ARG A 147     100.226  73.238  55.841  1.00  1.00           H  
ATOM   2262  N   ALA A 148     100.069  78.431  55.442  1.00  1.00           N  
ATOM   2263  CA  ALA A 148      99.709  79.117  54.193  1.00  1.00           C  
ATOM   2264  C   ALA A 148      98.412  78.648  53.491  1.00  1.00           C  
ATOM   2265  O   ALA A 148      97.720  79.447  52.845  1.00  1.00           O  
ATOM   2266  CB  ALA A 148     100.907  79.023  53.239  1.00  1.00           C  
ATOM   2267  HN  ALA A 148     101.044  78.240  55.597  1.00  1.00           H  
ATOM   2268  HA  ALA A 148      99.577  80.171  54.435  1.00  1.00           H  
ATOM   2269  HB1 ALA A 148     100.666  79.525  52.302  1.00  1.00           H  
ATOM   2270  HB2 ALA A 148     101.133  77.975  53.041  1.00  1.00           H  
ATOM   2271  HB3 ALA A 148     101.774  79.502  53.695  1.00  1.00           H  
ATOM   2272  N   GLU A 149      98.095  77.351  53.524  1.00  1.00           N  
ATOM   2273  CA  GLU A 149      96.827  76.831  52.996  1.00  1.00           C  
ATOM   2274  C   GLU A 149      95.642  77.284  53.825  1.00  1.00           C  
ATOM   2275  O   GLU A 149      94.745  77.881  53.254  1.00  1.00           O  
ATOM   2276  CB  GLU A 149      96.868  75.301  52.769  1.00  1.00           C  
ATOM   2277  CG  GLU A 149      96.883  74.344  53.978  1.00  1.00           C  
ATOM   2278  CD  GLU A 149      98.256  74.181  54.645  1.00  1.00           C  
ATOM   2279  OE1 GLU A 149      98.827  75.188  55.122  1.00  1.00           O  
ATOM   2280  OE2 GLU A 149      98.740  73.032  54.757  1.00  1.00           O1-
ATOM   2281  HN  GLU A 149      98.644  76.731  54.122  1.00  1.00           H  
ATOM   2282  HA  GLU A 149      96.700  77.281  52.012  1.00  1.00           H  
ATOM   2283  HB1 GLU A 149      95.989  75.047  52.177  1.00  1.00           H  
ATOM   2284  HB2 GLU A 149      97.768  75.092  52.191  1.00  1.00           H  
ATOM   2285  HG1 GLU A 149      96.186  74.727  54.723  1.00  1.00           H  
ATOM   2286  HG2 GLU A 149      96.551  73.363  53.639  1.00  1.00           H  
ATOM   2287  N   ALA A 150      95.699  77.162  55.150  1.00  1.00           N  
ATOM   2288  CA  ALA A 150      94.690  77.716  56.042  1.00  1.00           C  
ATOM   2289  C   ALA A 150      94.569  79.250  55.962  1.00  1.00           C  
ATOM   2290  O   ALA A 150      93.475  79.791  56.088  1.00  1.00           O  
ATOM   2291  CB  ALA A 150      94.952  77.193  57.457  1.00  1.00           C  
ATOM   2292  HN  ALA A 150      96.517  76.735  55.561  1.00  1.00           H  
ATOM   2293  HA  ALA A 150      93.730  77.307  55.727  1.00  1.00           H  
ATOM   2294  HB1 ALA A 150      94.205  77.598  58.139  1.00  1.00           H  
ATOM   2295  HB2 ALA A 150      95.945  77.503  57.781  1.00  1.00           H  
ATOM   2296  HB3 ALA A 150      94.893  76.105  57.459  1.00  1.00           H  
ATOM   2297  N   GLN A 151      95.663  79.948  55.658  1.00  1.00           N  
ATOM   2298  CA  GLN A 151      95.682  81.388  55.428  1.00  1.00           C  
ATOM   2299  C   GLN A 151      94.874  81.775  54.194  1.00  1.00           C  
ATOM   2300  O   GLN A 151      93.959  82.591  54.295  1.00  1.00           O  
ATOM   2301  CB  GLN A 151      97.128  81.903  55.440  1.00  1.00           C  
ATOM   2302  CG  GLN A 151      97.219  83.432  55.312  1.00  1.00           C  
ATOM   2303  CD  GLN A 151      97.140  83.891  53.861  1.00  1.00           C  
ATOM   2304  NE2 GLN A 151      96.171  84.689  53.482  1.00  1.00           N  
ATOM   2305  OE1 GLN A 151      97.941  83.494  53.027  1.00  1.00           O  
ATOM   2306  HN  GLN A 151      96.541  79.443  55.650  1.00  1.00           H  
ATOM   2307  HA  GLN A 151      95.183  81.845  56.282  1.00  1.00           H  
ATOM   2308  HB1 GLN A 151      97.596  81.604  56.378  1.00  1.00           H  
ATOM   2309  HB2 GLN A 151      97.665  81.452  54.606  1.00  1.00           H  
ATOM   2310  HG1 GLN A 151      96.396  83.881  55.868  1.00  1.00           H  
ATOM   2311  HG2 GLN A 151      98.167  83.764  55.735  1.00  1.00           H  
ATOM   2312 1HE2 GLN A 151      95.416  84.963  54.104  1.00  1.00           H  
ATOM   2313 2HE2 GLN A 151      96.140  84.989  52.530  1.00  1.00           H  
ATOM   2314  N   ARG A 152      95.135  81.162  53.030  1.00  1.00           N  
ATOM   2315  CA  ARG A 152      94.296  81.452  51.843  1.00  1.00           C  
ATOM   2316  C   ARG A 152      92.906  80.837  51.926  1.00  1.00           C  
ATOM   2317  O   ARG A 152      92.036  81.296  51.203  1.00  1.00           O  
ATOM   2318  CB  ARG A 152      95.029  81.038  50.564  1.00  1.00           C  
ATOM   2319  CG  ARG A 152      96.189  82.013  50.284  1.00  1.00           C  
ATOM   2320  CD  ARG A 152      97.262  81.403  49.383  1.00  1.00           C  
ATOM   2321  NE  ARG A 152      97.872  80.245  50.059  1.00  1.00           N1+
ATOM   2322  CZ  ARG A 152      98.293  79.126  49.508  1.00  1.00           C  
ATOM   2323  NH1 ARG A 152      98.601  78.113  50.262  1.00  1.00           N1+
ATOM   2324  NH2 ARG A 152      98.414  78.983  48.219  1.00  1.00           N  
ATOM   2325  HN  ARG A 152      95.873  80.469  52.995  1.00  1.00           H  
ATOM   2326  HA  ARG A 152      94.165  82.533  51.801  1.00  1.00           H  
ATOM   2327  HB1 ARG A 152      95.426  80.030  50.685  1.00  1.00           H  
ATOM   2328  HB2 ARG A 152      94.332  81.056  49.726  1.00  1.00           H  
ATOM   2329  HG1 ARG A 152      95.788  82.902  49.797  1.00  1.00           H  
ATOM   2330  HG2 ARG A 152      96.647  82.293  51.233  1.00  1.00           H  
ATOM   2331  HD1 ARG A 152      96.808  81.079  48.446  1.00  1.00           H  
ATOM   2332  HD2 ARG A 152      98.030  82.149  49.177  1.00  1.00           H  
ATOM   2333  HE  ARG A 152      97.862  80.274  51.074  1.00  1.00           H  
ATOM   2334 1HH1 ARG A 152      98.431  78.202  51.252  1.00  1.00           H  
ATOM   2335 2HH1 ARG A 152      98.955  77.259  49.872  1.00  1.00           H  
ATOM   2336 1HH2 ARG A 152      98.232  79.777  47.631  1.00  1.00           H  
ATOM   2337 2HH2 ARG A 152      98.726  78.117  47.825  1.00  1.00           H  
ATOM   2338  N   TRP A 153      92.673  79.855  52.797  1.00  1.00           N  
ATOM   2339  CA  TRP A 153      91.337  79.383  53.132  1.00  1.00           C  
ATOM   2340  C   TRP A 153      90.521  80.467  53.834  1.00  1.00           C  
ATOM   2341  O   TRP A 153      89.407  80.740  53.395  1.00  1.00           O  
ATOM   2342  CB  TRP A 153      91.330  78.105  53.986  1.00  1.00           C  
ATOM   2343  CG  TRP A 153      91.875  76.837  53.400  1.00  1.00           C  
ATOM   2344  CD1 TRP A 153      92.194  76.607  52.105  1.00  1.00           C  
ATOM   2345  CD2 TRP A 153      92.158  75.588  54.105  1.00  1.00           C  
ATOM   2346  CE2 TRP A 153      92.692  74.650  53.173  1.00  1.00           C  
ATOM   2347  CE3 TRP A 153      92.014  75.156  55.441  1.00  1.00           C  
ATOM   2348  NE1 TRP A 153      92.676  75.319  51.968  1.00  1.00           N  
ATOM   2349  CZ2 TRP A 153      93.085  73.357  53.550  1.00  1.00           C  
ATOM   2350  CZ3 TRP A 153      92.395  73.857  55.830  1.00  1.00           C  
ATOM   2351  CH2 TRP A 153      92.936  72.961  54.890  1.00  1.00           C  
ATOM   2352  HN  TRP A 153      93.457  79.439  53.285  1.00  1.00           H  
ATOM   2353  HA  TRP A 153      90.830  79.150  52.195  1.00  1.00           H  
ATOM   2354  HB1 TRP A 153      91.911  78.317  54.884  1.00  1.00           H  
ATOM   2355  HB2 TRP A 153      90.293  77.910  54.261  1.00  1.00           H  
ATOM   2356  HD1 TRP A 153      92.087  77.327  51.294  1.00  1.00           H  
ATOM   2357  HE1 TRP A 153      92.967  74.919  51.089  1.00  1.00           H  
ATOM   2358  HE3 TRP A 153      91.601  75.839  56.184  1.00  1.00           H  
ATOM   2359  HZ2 TRP A 153      93.500  72.669  52.814  1.00  1.00           H  
ATOM   2360  HZ3 TRP A 153      92.270  73.544  56.867  1.00  1.00           H  
ATOM   2361  HH2 TRP A 153      93.239  71.961  55.201  1.00  1.00           H  
ATOM   2362  N   ALA A 154      91.078  81.110  54.864  1.00  1.00           N  
ATOM   2363  CA  ALA A 154      90.437  82.240  55.534  1.00  1.00           C  
ATOM   2364  C   ALA A 154      90.228  83.422  54.589  1.00  1.00           C  
ATOM   2365  O   ALA A 154      89.112  83.922  54.481  1.00  1.00           O  
ATOM   2366  CB  ALA A 154      91.287  82.637  56.746  1.00  1.00           C  
ATOM   2367  HN  ALA A 154      91.992  80.814  55.193  1.00  1.00           H  
ATOM   2368  HA  ALA A 154      89.461  81.914  55.894  1.00  1.00           H  
ATOM   2369  HB1 ALA A 154      90.821  83.480  57.257  1.00  1.00           H  
ATOM   2370  HB2 ALA A 154      92.285  82.921  56.413  1.00  1.00           H  
ATOM   2371  HB3 ALA A 154      91.360  81.793  57.431  1.00  1.00           H  
ATOM   2372  N   THR A 155      91.254  83.827  53.837  1.00  1.00           N  
ATOM   2373  CA  THR A 155      91.117  84.965  52.917  1.00  1.00           C  
ATOM   2374  C   THR A 155      90.100  84.705  51.790  1.00  1.00           C  
ATOM   2375  O   THR A 155      89.315  85.595  51.432  1.00  1.00           O  
ATOM   2376  CB  THR A 155      92.484  85.388  52.367  1.00  1.00           C  
ATOM   2377  CG2 THR A 155      92.430  86.686  51.562  1.00  1.00           C  
ATOM   2378  OG1 THR A 155      93.389  85.615  53.425  1.00  1.00           O  
ATOM   2379  HN  THR A 155      92.181  83.461  54.035  1.00  1.00           H  
ATOM   2380  HA  THR A 155      90.736  85.803  53.502  1.00  1.00           H  
ATOM   2381  HB  THR A 155      92.873  84.592  51.732  1.00  1.00           H  
ATOM   2382  HG1 THR A 155      92.889  85.966  54.191  1.00  1.00           H  
ATOM   2383 1HG2 THR A 155      93.428  86.932  51.200  1.00  1.00           H  
ATOM   2384 2HG2 THR A 155      92.066  87.493  52.197  1.00  1.00           H  
ATOM   2385 3HG2 THR A 155      91.757  86.560  50.714  1.00  1.00           H  
ATOM   2386  N   ALA A 156      90.045  83.470  51.270  1.00  1.00           N  
ATOM   2387  CA  ALA A 156      89.029  83.041  50.312  1.00  1.00           C  
ATOM   2388  C   ALA A 156      87.611  83.114  50.887  1.00  1.00           C  
ATOM   2389  O   ALA A 156      86.738  83.762  50.295  1.00  1.00           O  
ATOM   2390  CB  ALA A 156      89.345  81.634  49.791  1.00  1.00           C  
ATOM   2391  HN  ALA A 156      90.713  82.773  51.584  1.00  1.00           H  
ATOM   2392  HA  ALA A 156      89.073  83.722  49.462  1.00  1.00           H  
ATOM   2393  HB1 ALA A 156      88.579  81.329  49.078  1.00  1.00           H  
ATOM   2394  HB2 ALA A 156      89.364  80.933  50.625  1.00  1.00           H  
ATOM   2395  HB3 ALA A 156      90.317  81.638  49.298  1.00  1.00           H  
ATOM   2396  N   LEU A 157      87.414  82.510  52.066  1.00  1.00           N  
ATOM   2397  CA  LEU A 157      86.171  82.593  52.830  1.00  1.00           C  
ATOM   2398  C   LEU A 157      85.724  84.062  52.996  1.00  1.00           C  
ATOM   2399  O   LEU A 157      84.535  84.370  52.872  1.00  1.00           O  
ATOM   2400  CB  LEU A 157      86.368  81.874  54.177  1.00  1.00           C  
ATOM   2401  CG  LEU A 157      85.222  82.043  55.193  1.00  1.00           C  
ATOM   2402  CD1 LEU A 157      83.892  81.515  54.653  1.00  1.00           C  
ATOM   2403  CD2 LEU A 157      85.598  81.285  56.468  1.00  1.00           C  
ATOM   2404  HN  LEU A 157      88.203  82.033  52.496  1.00  1.00           H  
ATOM   2405  HA  LEU A 157      85.396  82.064  52.274  1.00  1.00           H  
ATOM   2406  HB1 LEU A 157      86.484  80.809  53.975  1.00  1.00           H  
ATOM   2407  HB2 LEU A 157      87.280  82.259  54.633  1.00  1.00           H  
ATOM   2408  HG  LEU A 157      85.112  83.101  55.430  1.00  1.00           H  
ATOM   2409 1HD1 LEU A 157      83.114  81.655  55.403  1.00  1.00           H  
ATOM   2410 2HD1 LEU A 157      83.988  80.454  54.424  1.00  1.00           H  
ATOM   2411 3HD1 LEU A 157      83.625  82.059  53.747  1.00  1.00           H  
ATOM   2412 1HD2 LEU A 157      84.800  81.391  57.203  1.00  1.00           H  
ATOM   2413 2HD2 LEU A 157      86.523  81.694  56.875  1.00  1.00           H  
ATOM   2414 3HD2 LEU A 157      85.740  80.230  56.235  1.00  1.00           H  
ATOM   2415  N   THR A 158      86.665  84.991  53.216  1.00  1.00           N  
ATOM   2416  CA  THR A 158      86.303  86.369  53.540  1.00  1.00           C  
ATOM   2417  C   THR A 158      86.004  87.303  52.362  1.00  1.00           C  
ATOM   2418  O   THR A 158      85.029  88.072  52.417  1.00  1.00           O  
ATOM   2419  CB  THR A 158      87.158  87.020  54.651  1.00  1.00           C  
ATOM   2420  CG2 THR A 158      87.136  86.235  55.961  1.00  1.00           C  
ATOM   2421  OG1 THR A 158      88.493  87.316  54.296  1.00  1.00           O  
ATOM   2422  HN  THR A 158      87.622  84.685  53.377  1.00  1.00           H  
ATOM   2423  HA  THR A 158      85.329  86.259  54.016  1.00  1.00           H  
ATOM   2424  HB  THR A 158      86.687  87.978  54.868  1.00  1.00           H  
ATOM   2425  HG1 THR A 158      89.071  87.072  55.053  1.00  1.00           H  
ATOM   2426 1HG2 THR A 158      87.755  86.743  56.700  1.00  1.00           H  
ATOM   2427 2HG2 THR A 158      87.525  85.231  55.790  1.00  1.00           H  
ATOM   2428 3HG2 THR A 158      86.112  86.169  56.329  1.00  1.00           H  
ATOM   2429  N   CYS A 159      86.749  87.217  51.250  1.00  1.00           N  
ATOM   2430  CA  CYS A 159      86.285  87.837  49.995  1.00  1.00           C  
ATOM   2431  C   CYS A 159      84.905  87.283  49.596  1.00  1.00           C  
ATOM   2432  O   CYS A 159      84.012  88.060  49.237  1.00  1.00           O  
ATOM   2433  CB  CYS A 159      87.331  87.590  48.903  1.00  1.00           C  
ATOM   2434  SG  CYS A 159      86.943  88.643  47.475  1.00  1.00           S  
ATOM   2435  HN  CYS A 159      87.541  86.575  51.237  1.00  1.00           H  
ATOM   2436  HA  CYS A 159      86.195  88.912  50.152  1.00  1.00           H  
ATOM   2437  HB1 CYS A 159      88.322  87.838  49.282  1.00  1.00           H  
ATOM   2438  HB2 CYS A 159      87.307  86.542  48.603  1.00  1.00           H  
ATOM   2439  HG  CYS A 159      85.723  88.338  47.013  1.00  1.00           H  
ATOM   2440  N   LEU A 160      84.716  85.960  49.739  1.00  1.00           N  
ATOM   2441  CA  LEU A 160      83.443  85.319  49.427  1.00  1.00           C  
ATOM   2442  C   LEU A 160      82.283  85.928  50.216  1.00  1.00           C  
ATOM   2443  O   LEU A 160      81.390  86.465  49.586  1.00  1.00           O  
ATOM   2444  CB  LEU A 160      83.552  83.792  49.597  1.00  1.00           C  
ATOM   2445  CG  LEU A 160      82.300  83.017  49.144  1.00  1.00           C  
ATOM   2446  CD1 LEU A 160      82.022  83.206  47.649  1.00  1.00           C  
ATOM   2447  CD2 LEU A 160      82.503  81.527  49.426  1.00  1.00           C  
ATOM   2448  HN  LEU A 160      85.482  85.371  50.054  1.00  1.00           H  
ATOM   2449  HA  LEU A 160      83.243  85.507  48.372  1.00  1.00           H  
ATOM   2450  HB1 LEU A 160      84.402  83.442  49.010  1.00  1.00           H  
ATOM   2451  HB2 LEU A 160      83.725  83.577  50.651  1.00  1.00           H  
ATOM   2452  HG  LEU A 160      81.440  83.371  49.712  1.00  1.00           H  
ATOM   2453 1HD1 LEU A 160      81.131  82.643  47.371  1.00  1.00           H  
ATOM   2454 2HD1 LEU A 160      82.874  82.846  47.072  1.00  1.00           H  
ATOM   2455 3HD1 LEU A 160      81.863  84.264  47.439  1.00  1.00           H  
ATOM   2456 1HD2 LEU A 160      81.620  80.973  49.108  1.00  1.00           H  
ATOM   2457 2HD2 LEU A 160      82.660  81.377  50.494  1.00  1.00           H  
ATOM   2458 3HD2 LEU A 160      83.374  81.168  48.877  1.00  1.00           H  
ATOM   2459  N   LEU A 161      82.328  85.970  51.552  1.00  1.00           N  
ATOM   2460  CA  LEU A 161      81.331  86.669  52.388  1.00  1.00           C  
ATOM   2461  C   LEU A 161      81.043  88.103  51.938  1.00  1.00           C  
ATOM   2462  O   LEU A 161      79.880  88.475  51.779  1.00  1.00           O  
ATOM   2463  CB  LEU A 161      81.885  86.635  53.837  1.00  1.00           C  
ATOM   2464  CG  LEU A 161      81.336  87.670  54.845  1.00  1.00           C  
ATOM   2465  CD1 LEU A 161      79.868  87.457  55.198  1.00  1.00           C  
ATOM   2466  CD2 LEU A 161      82.143  87.605  56.143  1.00  1.00           C  
ATOM   2467  HN  LEU A 161      83.100  85.497  52.018  1.00  1.00           H  
ATOM   2468  HA  LEU A 161      80.399  86.104  52.360  1.00  1.00           H  
ATOM   2469  HB1 LEU A 161      81.675  85.645  54.242  1.00  1.00           H  
ATOM   2470  HB2 LEU A 161      82.963  86.782  53.776  1.00  1.00           H  
ATOM   2471  HG  LEU A 161      81.449  88.666  54.416  1.00  1.00           H  
ATOM   2472 1HD1 LEU A 161      79.551  88.219  55.910  1.00  1.00           H  
ATOM   2473 2HD1 LEU A 161      79.740  86.470  55.643  1.00  1.00           H  
ATOM   2474 3HD1 LEU A 161      79.262  87.529  54.295  1.00  1.00           H  
ATOM   2475 1HD2 LEU A 161      81.753  88.336  56.851  1.00  1.00           H  
ATOM   2476 2HD2 LEU A 161      83.189  87.826  55.932  1.00  1.00           H  
ATOM   2477 3HD2 LEU A 161      82.063  86.606  56.572  1.00  1.00           H  
ATOM   2478  N   ARG A 162      82.092  88.911  51.726  1.00  1.00           N  
ATOM   2479  CA  ARG A 162      81.904  90.317  51.307  1.00  1.00           C  
ATOM   2480  C   ARG A 162      81.230  90.454  49.937  1.00  1.00           C  
ATOM   2481  O   ARG A 162      80.688  91.520  49.670  1.00  1.00           O  
ATOM   2482  CB  ARG A 162      83.275  91.025  51.302  1.00  1.00           C  
ATOM   2483  CG  ARG A 162      83.929  91.129  52.695  1.00  1.00           C  
ATOM   2484  CD  ARG A 162      85.403  91.558  52.582  1.00  1.00           C  
ATOM   2485  NE  ARG A 162      86.128  91.396  53.864  1.00  1.00           N1+
ATOM   2486  CZ  ARG A 162      87.143  90.579  54.114  1.00  1.00           C  
ATOM   2487  NH1 ARG A 162      87.642  90.438  55.311  1.00  1.00           N1+
ATOM   2488  NH2 ARG A 162      87.705  89.864  53.186  1.00  1.00           N  
ATOM   2489  HN  ARG A 162      83.026  88.523  51.801  1.00  1.00           H  
ATOM   2490  HA  ARG A 162      81.272  90.809  52.046  1.00  1.00           H  
ATOM   2491  HB1 ARG A 162      83.946  90.468  50.648  1.00  1.00           H  
ATOM   2492  HB2 ARG A 162      83.139  92.033  50.910  1.00  1.00           H  
ATOM   2493  HG1 ARG A 162      83.388  91.866  53.288  1.00  1.00           H  
ATOM   2494  HG2 ARG A 162      83.877  90.157  53.186  1.00  1.00           H  
ATOM   2495  HD1 ARG A 162      85.890  90.946  51.823  1.00  1.00           H  
ATOM   2496  HD2 ARG A 162      85.443  92.606  52.285  1.00  1.00           H  
ATOM   2497  HE  ARG A 162      85.784  91.922  54.647  1.00  1.00           H  
ATOM   2498 1HH1 ARG A 162      87.273  90.933  56.103  1.00  1.00           H  
ATOM   2499 2HH1 ARG A 162      88.414  89.795  55.449  1.00  1.00           H  
ATOM   2500 1HH2 ARG A 162      87.368  89.898  52.245  1.00  1.00           H  
ATOM   2501 2HH2 ARG A 162      88.331  89.112  53.470  1.00  1.00           H  
ATOM   2502  N   GLY A 163      81.232  89.401  49.111  1.00  1.00           N  
ATOM   2503  CA  GLY A 163      80.461  89.335  47.863  1.00  1.00           C  
ATOM   2504  C   GLY A 163      79.203  88.445  47.887  1.00  1.00           C  
ATOM   2505  O   GLY A 163      78.541  88.343  46.855  1.00  1.00           O  
ATOM   2506  HN  GLY A 163      81.755  88.577  49.378  1.00  1.00           H  
ATOM   2507  HA1 GLY A 163      80.147  90.348  47.612  1.00  1.00           H  
ATOM   2508  HA2 GLY A 163      81.122  88.956  47.084  1.00  1.00           H  
ATOM   2509  N   LEU A 164      78.858  87.794  49.007  1.00  1.00           N  
ATOM   2510  CA  LEU A 164      77.923  86.659  49.033  1.00  1.00           C  
ATOM   2511  C   LEU A 164      76.890  86.789  50.156  1.00  1.00           C  
ATOM   2512  O   LEU A 164      77.060  86.204  51.229  1.00  1.00           O  
ATOM   2513  CB  LEU A 164      78.654  85.297  49.081  1.00  1.00           C  
ATOM   2514  CG  LEU A 164      77.716  84.072  48.947  1.00  1.00           C  
ATOM   2515  CD1 LEU A 164      77.128  83.940  47.540  1.00  1.00           C  
ATOM   2516  CD2 LEU A 164      78.459  82.773  49.260  1.00  1.00           C  
ATOM   2517  HN  LEU A 164      79.443  87.920  49.823  1.00  1.00           H  
ATOM   2518  HA  LEU A 164      77.371  86.686  48.094  1.00  1.00           H  
ATOM   2519  HB1 LEU A 164      79.375  85.267  48.265  1.00  1.00           H  
ATOM   2520  HB2 LEU A 164      79.179  85.224  50.033  1.00  1.00           H  
ATOM   2521  HG  LEU A 164      76.896  84.183  49.657  1.00  1.00           H  
ATOM   2522 1HD1 LEU A 164      76.478  83.066  47.498  1.00  1.00           H  
ATOM   2523 2HD1 LEU A 164      77.936  83.826  46.817  1.00  1.00           H  
ATOM   2524 3HD1 LEU A 164      76.551  84.834  47.301  1.00  1.00           H  
ATOM   2525 1HD2 LEU A 164      77.776  81.930  49.158  1.00  1.00           H  
ATOM   2526 2HD2 LEU A 164      78.841  82.809  50.280  1.00  1.00           H  
ATOM   2527 3HD2 LEU A 164      79.290  82.653  48.565  1.00  1.00           H  
ATOM   2528  N   PRO A 165      75.798  87.536  49.941  1.00  1.00           N  
ATOM   2529  CA  PRO A 165      74.767  87.713  50.945  1.00  1.00           C  
ATOM   2530  C   PRO A 165      73.811  86.514  51.075  1.00  1.00           C  
ATOM   2531  O   PRO A 165      72.695  86.489  50.562  1.00  1.00           O  
ATOM   2532  CB  PRO A 165      74.048  89.006  50.540  1.00  1.00           C  
ATOM   2533  CG  PRO A 165      74.156  89.002  49.016  1.00  1.00           C  
ATOM   2534  CD  PRO A 165      75.528  88.373  48.777  1.00  1.00           C  
ATOM   2535  HA  PRO A 165      75.249  87.875  51.909  1.00  1.00           H  
ATOM   2536  HB1 PRO A 165      73.006  88.990  50.858  1.00  1.00           H  
ATOM   2537  HB2 PRO A 165      74.544  89.879  50.965  1.00  1.00           H  
ATOM   2538  HG1 PRO A 165      73.365  88.401  48.568  1.00  1.00           H  
ATOM   2539  HG2 PRO A 165      74.114  90.015  48.617  1.00  1.00           H  
ATOM   2540  HD1 PRO A 165      75.514  87.767  47.871  1.00  1.00           H  
ATOM   2541  HD2 PRO A 165      76.288  89.148  48.684  1.00  1.00           H  
ATOM   2542  N   LEU A 166      74.280  85.525  51.829  1.00  1.00           N  
ATOM   2543  CA  LEU A 166      73.506  84.479  52.509  1.00  1.00           C  
ATOM   2544  C   LEU A 166      73.709  84.478  54.047  1.00  1.00           C  
ATOM   2545  O   LEU A 166      72.751  84.170  54.769  1.00  1.00           O  
ATOM   2546  CB  LEU A 166      73.889  83.114  51.910  1.00  1.00           C  
ATOM   2547  CG  LEU A 166      73.566  82.946  50.411  1.00  1.00           C  
ATOM   2548  CD1 LEU A 166      74.177  81.640  49.908  1.00  1.00           C  
ATOM   2549  CD2 LEU A 166      72.059  82.896  50.146  1.00  1.00           C  
ATOM   2550  HN  LEU A 166      75.275  85.568  52.025  1.00  1.00           H  
ATOM   2551  HA  LEU A 166      72.449  84.654  52.307  1.00  1.00           H  
ATOM   2552  HB1 LEU A 166      74.962  82.976  52.042  1.00  1.00           H  
ATOM   2553  HB2 LEU A 166      73.352  82.341  52.460  1.00  1.00           H  
ATOM   2554  HG  LEU A 166      73.998  83.779  49.857  1.00  1.00           H  
ATOM   2555 1HD1 LEU A 166      73.951  81.517  48.849  1.00  1.00           H  
ATOM   2556 2HD1 LEU A 166      73.759  80.803  50.468  1.00  1.00           H  
ATOM   2557 3HD1 LEU A 166      75.258  81.666  50.048  1.00  1.00           H  
ATOM   2558 1HD2 LEU A 166      71.881  82.777  49.077  1.00  1.00           H  
ATOM   2559 2HD2 LEU A 166      71.598  83.822  50.489  1.00  1.00           H  
ATOM   2560 3HD2 LEU A 166      71.623  82.053  50.682  1.00  1.00           H  
ATOM   2561  N   PRO A 167      74.913  84.779  54.593  1.00  1.00           N  
ATOM   2562  CA  PRO A 167      75.355  84.090  55.791  1.00  1.00           C  
ATOM   2563  C   PRO A 167      74.713  84.489  57.115  1.00  1.00           C  
ATOM   2564  O   PRO A 167      74.141  85.565  57.303  1.00  1.00           O  
ATOM   2565  CB  PRO A 167      76.887  84.191  55.845  1.00  1.00           C  
ATOM   2566  CG  PRO A 167      77.187  85.421  55.015  1.00  1.00           C  
ATOM   2567  CD  PRO A 167      76.088  85.376  53.971  1.00  1.00           C  
ATOM   2568  HA  PRO A 167      75.122  83.036  55.642  1.00  1.00           H  
ATOM   2569  HB1 PRO A 167      77.233  84.319  56.871  1.00  1.00           H  
ATOM   2570  HB2 PRO A 167      77.352  83.305  55.412  1.00  1.00           H  
ATOM   2571  HG1 PRO A 167      77.125  86.328  55.616  1.00  1.00           H  
ATOM   2572  HG2 PRO A 167      78.173  85.356  54.554  1.00  1.00           H  
ATOM   2573  HD1 PRO A 167      75.856  86.386  53.632  1.00  1.00           H  
ATOM   2574  HD2 PRO A 167      76.407  84.771  53.122  1.00  1.00           H  
ATOM   2575  N   GLY A 168      74.958  83.580  58.057  1.00  1.00           N  
ATOM   2576  CA  GLY A 168      74.985  83.814  59.486  1.00  1.00           C  
ATOM   2577  C   GLY A 168      76.021  82.922  60.135  1.00  1.00           C  
ATOM   2578  O   GLY A 168      77.109  83.348  60.501  1.00  1.00           O  
ATOM   2579  HN  GLY A 168      75.344  82.700  57.748  1.00  1.00           H  
ATOM   2580  HA1 GLY A 168      75.236  84.857  59.676  1.00  1.00           H  
ATOM   2581  HA2 GLY A 168      74.004  83.593  59.907  1.00  1.00           H  
ATOM   2582  N   ASP A 169      75.708  81.641  60.137  1.00  1.00           N  
ATOM   2583  CA  ASP A 169      76.478  80.559  60.744  1.00  1.00           C  
ATOM   2584  C   ASP A 169      77.855  80.271  60.145  1.00  1.00           C  
ATOM   2585  O   ASP A 169      78.593  79.461  60.694  1.00  1.00           O  
ATOM   2586  CB  ASP A 169      75.562  79.324  60.590  1.00  1.00           C  
ATOM   2587  CG  ASP A 169      75.498  78.476  61.847  1.00  1.00           C  
ATOM   2588  OD1 ASP A 169      75.268  79.047  62.928  1.00  1.00           O  
ATOM   2589  OD2 ASP A 169      75.744  77.255  61.740  1.00  1.00           O1-
ATOM   2590  HN  ASP A 169      74.774  81.385  59.840  1.00  1.00           H  
ATOM   2591  HA  ASP A 169      76.599  80.772  61.806  1.00  1.00           H  
ATOM   2592  HB1 ASP A 169      74.555  79.666  60.349  1.00  1.00           H  
ATOM   2593  HB2 ASP A 169      75.942  78.709  59.774  1.00  1.00           H  
ATOM   2594  N   GLY A 170      78.189  80.896  59.013  1.00  1.00           N  
ATOM   2595  CA  GLY A 170      79.262  80.503  58.080  1.00  1.00           C  
ATOM   2596  C   GLY A 170      80.681  80.824  58.526  1.00  1.00           C  
ATOM   2597  O   GLY A 170      81.454  81.450  57.810  1.00  1.00           O  
ATOM   2598  HN  GLY A 170      77.587  81.651  58.739  1.00  1.00           H  
ATOM   2599  HA1 GLY A 170      79.195  79.426  57.929  1.00  1.00           H  
ATOM   2600  HA2 GLY A 170      79.086  81.015  57.134  1.00  1.00           H  
ATOM   2601  N   GLU A 171      80.975  80.460  59.760  1.00  1.00           N  
ATOM   2602  CA  GLU A 171      82.012  81.034  60.580  1.00  1.00           C  
ATOM   2603  C   GLU A 171      82.392  80.038  61.695  1.00  1.00           C  
ATOM   2604  O   GLU A 171      82.227  78.824  61.553  1.00  1.00           O  
ATOM   2605  CB  GLU A 171      81.383  82.290  61.255  1.00  1.00           C  
ATOM   2606  CG  GLU A 171      80.704  83.372  60.393  1.00  1.00           C  
ATOM   2607  CD  GLU A 171      81.666  84.323  59.676  1.00  1.00           C  
ATOM   2608  OE1 GLU A 171      82.897  84.202  59.876  1.00  1.00           O  
ATOM   2609  OE2 GLU A 171      81.178  85.369  59.195  1.00  1.00           O1-
ATOM   2610  HN  GLU A 171      80.268  79.924  60.251  1.00  1.00           H  
ATOM   2611  HA  GLU A 171      82.882  81.304  59.981  1.00  1.00           H  
ATOM   2612  HB1 GLU A 171      80.630  81.927  61.954  1.00  1.00           H  
ATOM   2613  HB2 GLU A 171      82.183  82.784  61.806  1.00  1.00           H  
ATOM   2614  HG1 GLU A 171      80.097  82.872  59.638  1.00  1.00           H  
ATOM   2615  HG2 GLU A 171      80.061  83.967  61.041  1.00  1.00           H  
ATOM   2616  N   ILE A 172      82.913  80.560  62.810  1.00  1.00           N  
ATOM   2617  CA  ILE A 172      84.025  79.916  63.486  1.00  1.00           C  
ATOM   2618  C   ILE A 172      83.775  79.404  64.893  1.00  1.00           C  
ATOM   2619  O   ILE A 172      83.809  78.201  65.137  1.00  1.00           O  
ATOM   2620  CB  ILE A 172      85.267  80.837  63.368  1.00  1.00           C  
ATOM   2621  CG1 ILE A 172      85.625  81.243  61.913  1.00  1.00           C  
ATOM   2622  CG2 ILE A 172      86.483  80.167  64.007  1.00  1.00           C  
ATOM   2623  CD1 ILE A 172      85.921  80.090  60.939  1.00  1.00           C  
ATOM   2624  HN  ILE A 172      82.893  81.563  62.868  1.00  1.00           H  
ATOM   2625  HA  ILE A 172      84.258  79.033  62.890  1.00  1.00           H  
ATOM   2626  HB  ILE A 172      85.059  81.750  63.926  1.00  1.00           H  
ATOM   2627 1HG1 ILE A 172      84.786  81.811  61.511  1.00  1.00           H  
ATOM   2628 2HG1 ILE A 172      86.509  81.879  61.953  1.00  1.00           H  
ATOM   2629 1HG2 ILE A 172      87.349  80.823  63.918  1.00  1.00           H  
ATOM   2630 2HG2 ILE A 172      86.688  79.225  63.499  1.00  1.00           H  
ATOM   2631 3HG2 ILE A 172      86.281  79.975  65.061  1.00  1.00           H  
ATOM   2632 1HD1 ILE A 172      86.158  80.496  59.956  1.00  1.00           H  
ATOM   2633 2HD1 ILE A 172      85.046  79.444  60.864  1.00  1.00           H  
ATOM   2634 3HD1 ILE A 172      86.769  79.512  61.306  1.00  1.00           H  
ATOM   2635  N   THR A 173      83.626  80.335  65.821  1.00  1.00           N  
ATOM   2636  CA  THR A 173      83.427  80.066  67.236  1.00  1.00           C  
ATOM   2637  C   THR A 173      82.981  81.391  67.822  1.00  1.00           C  
ATOM   2638  O   THR A 173      83.619  82.427  67.641  1.00  1.00           O  
ATOM   2639  CB  THR A 173      84.714  79.527  67.888  1.00  1.00           C  
ATOM   2640  CG2 THR A 173      85.795  80.540  68.265  1.00  1.00           C  
ATOM   2641  OG1 THR A 173      84.409  78.861  69.069  1.00  1.00           O  
ATOM   2642  HN  THR A 173      83.664  81.303  65.545  1.00  1.00           H  
ATOM   2643  HA  THR A 173      82.629  79.333  67.354  1.00  1.00           H  
ATOM   2644  HB  THR A 173      85.158  78.805  67.203  1.00  1.00           H  
ATOM   2645  HG1 THR A 173      83.572  78.390  68.940  1.00  1.00           H  
ATOM   2646 1HG2 THR A 173      86.641  80.019  68.713  1.00  1.00           H  
ATOM   2647 2HG2 THR A 173      85.389  81.256  68.980  1.00  1.00           H  
ATOM   2648 3HG2 THR A 173      86.126  81.068  67.371  1.00  1.00           H  
ATOM   2649  N   PRO A 174      81.801  81.387  68.418  1.00  1.00           N  
ATOM   2650  CA  PRO A 174      81.579  82.116  69.620  1.00  1.00           C  
ATOM   2651  C   PRO A 174      81.715  81.245  70.854  1.00  1.00           C  
ATOM   2652  O   PRO A 174      81.347  80.063  70.864  1.00  1.00           O  
ATOM   2653  CB  PRO A 174      80.145  82.629  69.514  1.00  1.00           C  
ATOM   2654  CG  PRO A 174      79.462  81.519  68.728  1.00  1.00           C  
ATOM   2655  CD  PRO A 174      80.559  80.996  67.798  1.00  1.00           C  
ATOM   2656  HA  PRO A 174      82.271  82.956  69.679  1.00  1.00           H  
ATOM   2657  HB1 PRO A 174      79.695  82.749  70.499  1.00  1.00           H  
ATOM   2658  HB2 PRO A 174      80.103  83.576  68.977  1.00  1.00           H  
ATOM   2659  HG1 PRO A 174      79.111  80.731  69.395  1.00  1.00           H  
ATOM   2660  HG2 PRO A 174      78.622  81.911  68.154  1.00  1.00           H  
ATOM   2661  HD1 PRO A 174      80.501  79.911  67.711  1.00  1.00           H  
ATOM   2662  HD2 PRO A 174      80.468  81.446  66.809  1.00  1.00           H  
ATOM   2663  N   ASP A 175      82.148  81.898  71.920  1.00  1.00           N  
ATOM   2664  CA  ASP A 175      82.546  81.307  73.178  1.00  1.00           C  
ATOM   2665  C   ASP A 175      83.658  80.266  73.113  1.00  1.00           C  
ATOM   2666  O   ASP A 175      84.018  79.706  72.077  1.00  1.00           O  
ATOM   2667  CB  ASP A 175      81.352  81.008  74.094  1.00  1.00           C  
ATOM   2668  CG  ASP A 175      80.689  82.309  74.579  1.00  1.00           C  
ATOM   2669  OD1 ASP A 175      81.411  83.297  74.864  1.00  1.00           O  
ATOM   2670  OD2 ASP A 175      79.445  82.299  74.699  1.00  1.00           O1-
ATOM   2671  HN  ASP A 175      82.417  82.868  71.809  1.00  1.00           H  
ATOM   2672  HA  ASP A 175      83.031  82.140  73.687  1.00  1.00           H  
ATOM   2673  HB1 ASP A 175      80.619  80.419  73.543  1.00  1.00           H  
ATOM   2674  HB2 ASP A 175      81.699  80.441  74.958  1.00  1.00           H  
ATOM   2675  N   LEU A 176      84.285  80.070  74.265  1.00  1.00           N  
ATOM   2676  CA  LEU A 176      85.394  79.159  74.457  1.00  1.00           C  
ATOM   2677  C   LEU A 176      85.195  78.440  75.801  1.00  1.00           C  
ATOM   2678  O   LEU A 176      84.664  79.012  76.755  1.00  1.00           O  
ATOM   2679  CB  LEU A 176      86.749  79.895  74.400  1.00  1.00           C  
ATOM   2680  CG  LEU A 176      86.987  80.969  75.490  1.00  1.00           C  
ATOM   2681  CD1 LEU A 176      88.476  81.019  75.844  1.00  1.00           C  
ATOM   2682  CD2 LEU A 176      86.532  82.365  75.055  1.00  1.00           C  
ATOM   2683  HN  LEU A 176      83.927  80.533  75.090  1.00  1.00           H  
ATOM   2684  HA  LEU A 176      85.371  78.415  73.661  1.00  1.00           H  
ATOM   2685  HB1 LEU A 176      87.538  79.148  74.491  1.00  1.00           H  
ATOM   2686  HB2 LEU A 176      86.821  80.385  73.429  1.00  1.00           H  
ATOM   2687  HG  LEU A 176      86.429  80.686  76.382  1.00  1.00           H  
ATOM   2688 1HD1 LEU A 176      88.642  81.775  76.611  1.00  1.00           H  
ATOM   2689 2HD1 LEU A 176      89.053  81.272  74.954  1.00  1.00           H  
ATOM   2690 3HD1 LEU A 176      88.794  80.046  76.219  1.00  1.00           H  
ATOM   2691 1HD2 LEU A 176      86.723  83.077  75.858  1.00  1.00           H  
ATOM   2692 2HD2 LEU A 176      85.465  82.347  74.832  1.00  1.00           H  
ATOM   2693 3HD2 LEU A 176      87.084  82.666  74.164  1.00  1.00           H  
ATOM   2694  N   LEU A 177      85.689  77.218  75.913  1.00  1.00           N  
ATOM   2695  CA  LEU A 177      86.047  76.664  77.208  1.00  1.00           C  
ATOM   2696  C   LEU A 177      87.268  77.391  77.772  1.00  1.00           C  
ATOM   2697  O   LEU A 177      88.190  77.731  77.024  1.00  1.00           O  
ATOM   2698  CB  LEU A 177      86.491  75.188  77.041  1.00  1.00           C  
ATOM   2699  CG  LEU A 177      85.450  74.165  76.564  1.00  1.00           C  
ATOM   2700  CD1 LEU A 177      86.089  72.775  76.497  1.00  1.00           C  
ATOM   2701  CD2 LEU A 177      84.266  74.089  77.523  1.00  1.00           C  
ATOM   2702  HN  LEU A 177      86.013  76.759  75.069  1.00  1.00           H  
ATOM   2703  HA  LEU A 177      85.207  76.735  77.899  1.00  1.00           H  
ATOM   2704  HB1 LEU A 177      87.309  75.176  76.320  1.00  1.00           H  
ATOM   2705  HB2 LEU A 177      86.856  74.849  78.011  1.00  1.00           H  
ATOM   2706  HG  LEU A 177      85.094  74.447  75.573  1.00  1.00           H  
ATOM   2707 1HD1 LEU A 177      85.349  72.050  76.158  1.00  1.00           H  
ATOM   2708 2HD1 LEU A 177      86.448  72.492  77.486  1.00  1.00           H  
ATOM   2709 3HD1 LEU A 177      86.926  72.792  75.799  1.00  1.00           H  
ATOM   2710 1HD2 LEU A 177      83.547  73.356  77.157  1.00  1.00           H  
ATOM   2711 2HD2 LEU A 177      83.787  75.066  77.588  1.00  1.00           H  
ATOM   2712 3HD2 LEU A 177      84.617  73.791  78.511  1.00  1.00           H  
ATOM   2713  N   PRO A 178      87.353  77.573  79.092  1.00  1.00           N  
ATOM   2714  CA  PRO A 178      88.508  78.206  79.693  1.00  1.00           C  
ATOM   2715  C   PRO A 178      89.578  77.215  80.143  1.00  1.00           C  
ATOM   2716  O   PRO A 178      89.553  76.643  81.231  1.00  1.00           O  
ATOM   2717  CB  PRO A 178      87.905  78.941  80.901  1.00  1.00           C  
ATOM   2718  CG  PRO A 178      86.781  78.008  81.372  1.00  1.00           C  
ATOM   2719  CD  PRO A 178      86.288  77.377  80.070  1.00  1.00           C  
ATOM   2720  HA  PRO A 178      88.939  78.927  78.998  1.00  1.00           H  
ATOM   2721  HB1 PRO A 178      88.650  79.077  81.684  1.00  1.00           H  
ATOM   2722  HB2 PRO A 178      87.506  79.911  80.606  1.00  1.00           H  
ATOM   2723  HG1 PRO A 178      87.163  77.249  82.055  1.00  1.00           H  
ATOM   2724  HG2 PRO A 178      85.985  78.570  81.861  1.00  1.00           H  
ATOM   2725  HD1 PRO A 178      86.099  76.313  80.214  1.00  1.00           H  
ATOM   2726  HD2 PRO A 178      85.374  77.867  79.736  1.00  1.00           H  
ATOM   2727  N   ARG A 179      90.587  77.086  79.284  1.00  1.00           N  
ATOM   2728  CA  ARG A 179      91.927  76.584  79.580  1.00  1.00           C  
ATOM   2729  C   ARG A 179      92.386  76.649  81.111  1.00  1.00           C  
ATOM   2730  O   ARG A 179      92.569  77.815  81.467  1.00  1.00           O  
ATOM   2731  CB  ARG A 179      92.915  77.315  78.621  1.00  1.00           C  
ATOM   2732  CG  ARG A 179      92.926  78.869  78.702  1.00  1.00           C  
ATOM   2733  CD  ARG A 179      93.585  79.557  77.492  1.00  1.00           C  
ATOM   2734  NE  ARG A 179      93.543  81.039  77.607  1.00  1.00           N1+
ATOM   2735  CZ  ARG A 179      93.748  81.919  76.629  1.00  1.00           C  
ATOM   2736  NH1 ARG A 179      93.647  83.206  76.846  1.00  1.00           N1+
ATOM   2737  NH2 ARG A 179      94.061  81.532  75.428  1.00  1.00           N  
ATOM   2738  HN  ARG A 179      90.424  77.521  78.389  1.00  1.00           H  
ATOM   2739  HA  ARG A 179      91.936  75.532  79.295  1.00  1.00           H  
ATOM   2740  HB1 ARG A 179      93.921  76.963  78.848  1.00  1.00           H  
ATOM   2741  HB2 ARG A 179      92.654  77.037  77.600  1.00  1.00           H  
ATOM   2742  HG1 ARG A 179      91.895  79.215  78.773  1.00  1.00           H  
ATOM   2743  HG2 ARG A 179      93.470  79.161  79.600  1.00  1.00           H  
ATOM   2744  HD1 ARG A 179      94.625  79.238  77.429  1.00  1.00           H  
ATOM   2745  HD2 ARG A 179      93.057  79.259  76.586  1.00  1.00           H  
ATOM   2746  HE  ARG A 179      93.331  81.422  78.512  1.00  1.00           H  
ATOM   2747 1HH1 ARG A 179      93.420  83.576  77.746  1.00  1.00           H  
ATOM   2748 2HH1 ARG A 179      93.692  83.895  76.090  1.00  1.00           H  
ATOM   2749 1HH2 ARG A 179      94.133  80.547  75.207  1.00  1.00           H  
ATOM   2750 2HH2 ARG A 179      94.140  82.207  74.676  1.00  1.00           H  
ATOM   2751  N   PRO A 180      92.681  75.627  82.037  1.00  1.00           N  
ATOM   2752  CA  PRO A 180      92.582  74.107  82.190  1.00  1.00           C  
ATOM   2753  C   PRO A 180      91.165  73.659  82.587  1.00  1.00           C  
ATOM   2754  O   PRO A 180      90.858  73.581  83.784  1.00  1.00           O  
ATOM   2755  CB  PRO A 180      93.640  73.726  83.226  1.00  1.00           C  
ATOM   2756  CG  PRO A 180      93.605  74.897  84.196  1.00  1.00           C  
ATOM   2757  CD  PRO A 180      93.293  76.092  83.296  1.00  1.00           C  
ATOM   2758  HA  PRO A 180      92.841  73.643  81.239  1.00  1.00           H  
ATOM   2759  HB1 PRO A 180      93.379  72.794  83.727  1.00  1.00           H  
ATOM   2760  HB2 PRO A 180      94.623  73.629  82.765  1.00  1.00           H  
ATOM   2761  HG1 PRO A 180      92.826  74.759  84.946  1.00  1.00           H  
ATOM   2762  HG2 PRO A 180      94.568  75.022  84.691  1.00  1.00           H  
ATOM   2763  HD1 PRO A 180      92.601  76.760  83.809  1.00  1.00           H  
ATOM   2764  HD2 PRO A 180      94.216  76.627  83.073  1.00  1.00           H  
ATOM   2765  N   PRO A 181      90.293  73.377  81.604  1.00  1.00           N  
ATOM   2766  CA  PRO A 181      88.884  73.086  81.837  1.00  1.00           C  
ATOM   2767  C   PRO A 181      88.667  71.773  82.629  1.00  1.00           C  
ATOM   2768  O   PRO A 181      89.617  71.096  83.045  1.00  1.00           O  
ATOM   2769  CB  PRO A 181      88.234  73.097  80.441  1.00  1.00           C  
ATOM   2770  CG  PRO A 181      89.316  73.505  79.451  1.00  1.00           C  
ATOM   2771  CD  PRO A 181      90.600  73.193  80.199  1.00  1.00           C  
ATOM   2772  HA  PRO A 181      88.459  73.906  82.416  1.00  1.00           H  
ATOM   2773  HB1 PRO A 181      87.857  72.104  80.196  1.00  1.00           H  
ATOM   2774  HB2 PRO A 181      87.414  73.814  80.416  1.00  1.00           H  
ATOM   2775  HG1 PRO A 181      89.246  72.922  78.533  1.00  1.00           H  
ATOM   2776  HG2 PRO A 181      89.249  74.567  79.214  1.00  1.00           H  
ATOM   2777  HD1 PRO A 181      90.909  72.165  80.010  1.00  1.00           H  
ATOM   2778  HD2 PRO A 181      91.393  73.874  79.892  1.00  1.00           H  
ATOM   2779  N   ARG A 182      87.415  71.405  82.870  1.00  1.00           N  
ATOM   2780  CA  ARG A 182      86.951  70.394  83.824  1.00  1.00           C  
ATOM   2781  C   ARG A 182      85.540  69.954  83.407  1.00  1.00           C  
ATOM   2782  O   ARG A 182      84.652  70.791  83.329  1.00  1.00           O  
ATOM   2783  CB  ARG A 182      86.850  71.085  85.212  1.00  1.00           C  
ATOM   2784  CG  ARG A 182      87.458  70.291  86.377  1.00  1.00           C  
ATOM   2785  CD  ARG A 182      88.460  71.155  87.156  1.00  1.00           C  
ATOM   2786  NE  ARG A 182      89.612  71.539  86.314  1.00  1.00           N1+
ATOM   2787  CZ  ARG A 182      90.811  70.992  86.321  1.00  1.00           C  
ATOM   2788  NH1 ARG A 182      91.187  70.181  87.269  1.00  1.00           N1+
ATOM   2789  NH2 ARG A 182      91.631  71.211  85.336  1.00  1.00           N  
ATOM   2790  HN  ARG A 182      86.700  72.045  82.516  1.00  1.00           H  
ATOM   2791  HA  ARG A 182      87.633  69.544  83.858  1.00  1.00           H  
ATOM   2792  HB1 ARG A 182      87.365  72.044  85.151  1.00  1.00           H  
ATOM   2793  HB2 ARG A 182      85.795  71.252  85.431  1.00  1.00           H  
ATOM   2794  HG1 ARG A 182      86.660  69.974  87.049  1.00  1.00           H  
ATOM   2795  HG2 ARG A 182      87.972  69.414  85.983  1.00  1.00           H  
ATOM   2796  HD1 ARG A 182      87.956  72.058  87.500  1.00  1.00           H  
ATOM   2797  HD2 ARG A 182      88.822  70.590  88.015  1.00  1.00           H  
ATOM   2798  HE  ARG A 182      89.406  72.117  85.507  1.00  1.00           H  
ATOM   2799 1HH1 ARG A 182      90.542  70.008  88.019  1.00  1.00           H  
ATOM   2800 2HH1 ARG A 182      91.893  69.494  87.030  1.00  1.00           H  
ATOM   2801 1HH2 ARG A 182      91.321  71.823  84.585  1.00  1.00           H  
ATOM   2802 2HH2 ARG A 182      92.404  70.586  85.198  1.00  1.00           H  
ATOM   2803  N   LEU A 183      85.311  68.679  83.128  1.00  1.00           N  
ATOM   2804  CA  LEU A 183      84.148  68.262  82.336  1.00  1.00           C  
ATOM   2805  C   LEU A 183      83.354  67.078  82.968  1.00  1.00           C  
ATOM   2806  O   LEU A 183      83.793  66.511  83.966  1.00  1.00           O  
ATOM   2807  CB  LEU A 183      84.593  68.044  80.881  1.00  1.00           C  
ATOM   2808  CG  LEU A 183      85.115  69.324  80.191  1.00  1.00           C  
ATOM   2809  CD1 LEU A 183      86.644  69.286  80.120  1.00  1.00           C  
ATOM   2810  CD2 LEU A 183      84.594  69.434  78.756  1.00  1.00           C  
ATOM   2811  HN  LEU A 183      86.059  68.015  83.264  1.00  1.00           H  
ATOM   2812  HA  LEU A 183      83.467  69.113  82.322  1.00  1.00           H  
ATOM   2813  HB1 LEU A 183      85.390  67.300  80.873  1.00  1.00           H  
ATOM   2814  HB2 LEU A 183      83.741  67.671  80.313  1.00  1.00           H  
ATOM   2815  HG  LEU A 183      84.799  70.198  80.760  1.00  1.00           H  
ATOM   2816 1HD1 LEU A 183      87.008  70.190  79.633  1.00  1.00           H  
ATOM   2817 2HD1 LEU A 183      86.960  68.413  79.548  1.00  1.00           H  
ATOM   2818 3HD1 LEU A 183      87.054  69.227  81.128  1.00  1.00           H  
ATOM   2819 1HD2 LEU A 183      84.979  70.345  78.298  1.00  1.00           H  
ATOM   2820 2HD2 LEU A 183      83.504  69.465  78.766  1.00  1.00           H  
ATOM   2821 3HD2 LEU A 183      84.927  68.570  78.181  1.00  1.00           H  
ATOM   2822  N   LEU A 184      82.200  66.684  82.384  1.00  1.00           N  
ATOM   2823  CA  LEU A 184      81.377  65.499  82.758  1.00  1.00           C  
ATOM   2824  C   LEU A 184      81.157  64.406  81.570  1.00  1.00           C  
ATOM   2825  O   LEU A 184      80.180  64.536  80.837  1.00  1.00           O  
ATOM   2826  CB  LEU A 184      80.157  65.808  83.630  1.00  1.00           C  
ATOM   2827  CG  LEU A 184      79.087  66.739  83.114  1.00  1.00           C  
ATOM   2828  CD1 LEU A 184      79.475  68.219  83.221  1.00  1.00           C  
ATOM   2829  CD2 LEU A 184      77.866  66.561  84.017  1.00  1.00           C  
ATOM   2830  HN  LEU A 184      81.906  67.225  81.587  1.00  1.00           H  
ATOM   2831  HA  LEU A 184      82.031  64.967  83.449  1.00  1.00           H  
ATOM   2832  HB1 LEU A 184      79.672  64.856  83.843  1.00  1.00           H  
ATOM   2833  HB2 LEU A 184      80.533  66.241  84.557  1.00  1.00           H  
ATOM   2834  HG  LEU A 184      78.834  66.489  82.084  1.00  1.00           H  
ATOM   2835 1HD1 LEU A 184      78.664  68.837  82.834  1.00  1.00           H  
ATOM   2836 2HD1 LEU A 184      80.379  68.401  82.640  1.00  1.00           H  
ATOM   2837 3HD1 LEU A 184      79.658  68.473  84.265  1.00  1.00           H  
ATOM   2838 1HD2 LEU A 184      77.065  67.218  83.679  1.00  1.00           H  
ATOM   2839 2HD2 LEU A 184      78.133  66.813  85.043  1.00  1.00           H  
ATOM   2840 3HD2 LEU A 184      77.529  65.525  83.973  1.00  1.00           H  
ATOM   2841  N   LEU A 185      82.019  63.338  81.383  1.00  1.00           N  
ATOM   2842  CA  LEU A 185      82.073  62.089  80.507  1.00  1.00           C  
ATOM   2843  C   LEU A 185      81.077  61.001  80.674  1.00  1.00           C  
ATOM   2844  O   LEU A 185      81.354  59.907  81.192  1.00  1.00           O  
ATOM   2845  CB  LEU A 185      83.153  61.864  79.385  1.00  1.00           C  
ATOM   2846  CG  LEU A 185      84.209  60.709  79.463  1.00  1.00           C  
ATOM   2847  CD1 LEU A 185      83.711  59.400  78.877  1.00  1.00           C  
ATOM   2848  CD2 LEU A 185      85.424  61.090  78.618  1.00  1.00           C  
ATOM   2849  HN  LEU A 185      82.824  63.372  81.953  1.00  1.00           H  
ATOM   2850  HA  LEU A 185      82.725  61.605  81.234  1.00  1.00           H  
ATOM   2851  HB1 LEU A 185      82.601  61.709  78.458  1.00  1.00           H  
ATOM   2852  HB2 LEU A 185      83.721  62.792  79.319  1.00  1.00           H  
ATOM   2853  HG  LEU A 185      84.513  60.557  80.499  1.00  1.00           H  
ATOM   2854 1HD1 LEU A 185      84.490  58.643  78.963  1.00  1.00           H  
ATOM   2855 2HD1 LEU A 185      83.459  59.544  77.826  1.00  1.00           H  
ATOM   2856 3HD1 LEU A 185      82.825  59.072  79.421  1.00  1.00           H  
ATOM   2857 1HD2 LEU A 185      86.165  60.292  78.666  1.00  1.00           H  
ATOM   2858 2HD2 LEU A 185      85.859  62.013  79.002  1.00  1.00           H  
ATOM   2859 3HD2 LEU A 185      85.116  61.237  77.583  1.00  1.00           H  
ATOM   2860  N   LEU A 186      79.889  61.342  80.216  1.00  1.00           N  
ATOM   2861  CA  LEU A 186      78.694  60.578  80.293  1.00  1.00           C  
ATOM   2862  C   LEU A 186      78.560  59.626  79.120  1.00  1.00           C  
ATOM   2863  O   LEU A 186      78.359  60.017  77.966  1.00  1.00           O  
ATOM   2864  CB  LEU A 186      77.546  61.588  80.339  1.00  1.00           C  
ATOM   2865  CG  LEU A 186      76.150  60.983  80.517  1.00  1.00           C  
ATOM   2866  CD1 LEU A 186      76.025  60.203  81.826  1.00  1.00           C  
ATOM   2867  CD2 LEU A 186      75.152  62.146  80.507  1.00  1.00           C  
ATOM   2868  HN  LEU A 186      79.834  62.257  79.800  1.00  1.00           H  
ATOM   2869  HA  LEU A 186      78.699  60.003  81.219  1.00  1.00           H  
ATOM   2870  HB1 LEU A 186      77.728  62.267  81.172  1.00  1.00           H  
ATOM   2871  HB2 LEU A 186      77.553  62.149  79.405  1.00  1.00           H  
ATOM   2872  HG  LEU A 186      75.936  60.318  79.680  1.00  1.00           H  
ATOM   2873 1HD1 LEU A 186      75.019  59.792  81.910  1.00  1.00           H  
ATOM   2874 2HD1 LEU A 186      76.216  60.870  82.667  1.00  1.00           H  
ATOM   2875 3HD1 LEU A 186      76.751  59.390  81.836  1.00  1.00           H  
ATOM   2876 1HD2 LEU A 186      74.141  61.759  80.632  1.00  1.00           H  
ATOM   2877 2HD2 LEU A 186      75.223  62.678  79.558  1.00  1.00           H  
ATOM   2878 3HD2 LEU A 186      75.382  62.830  81.324  1.00  1.00           H  
ATOM   2879  N   VAL A 187      78.686  58.357  79.435  1.00  1.00           N  
ATOM   2880  CA  VAL A 187      79.079  57.371  78.452  1.00  1.00           C  
ATOM   2881  C   VAL A 187      78.319  56.087  78.650  1.00  1.00           C  
ATOM   2882  O   VAL A 187      78.087  55.665  79.769  1.00  1.00           O  
ATOM   2883  CB  VAL A 187      80.603  57.102  78.582  1.00  1.00           C  
ATOM   2884  CG1 VAL A 187      81.083  56.654  79.965  1.00  1.00           C  
ATOM   2885  CG2 VAL A 187      81.125  56.064  77.579  1.00  1.00           C  
ATOM   2886  HN  VAL A 187      78.820  58.123  80.420  1.00  1.00           H  
ATOM   2887  HA  VAL A 187      78.870  57.759  77.455  1.00  1.00           H  
ATOM   2888  HB  VAL A 187      81.110  58.041  78.359  1.00  1.00           H  
ATOM   2889 1HG1 VAL A 187      82.161  56.495  79.942  1.00  1.00           H  
ATOM   2890 2HG1 VAL A 187      80.585  55.724  80.239  1.00  1.00           H  
ATOM   2891 3HG1 VAL A 187      80.845  57.424  80.699  1.00  1.00           H  
ATOM   2892 1HG2 VAL A 187      82.196  55.924  77.725  1.00  1.00           H  
ATOM   2893 2HG2 VAL A 187      80.940  56.414  76.563  1.00  1.00           H  
ATOM   2894 3HG2 VAL A 187      80.611  55.116  77.736  1.00  1.00           H  
ATOM   2895  N   ASN A 188      77.899  55.463  77.562  1.00  1.00           N  
ATOM   2896  CA  ASN A 188      77.162  54.226  77.665  1.00  1.00           C  
ATOM   2897  C   ASN A 188      78.073  53.082  77.239  1.00  1.00           C  
ATOM   2898  O   ASN A 188      78.458  53.029  76.066  1.00  1.00           O  
ATOM   2899  CB  ASN A 188      75.813  54.356  76.931  1.00  1.00           C  
ATOM   2900  CG  ASN A 188      75.739  53.804  75.523  1.00  1.00           C  
ATOM   2901  ND2 ASN A 188      75.080  52.687  75.351  1.00  1.00           N  
ATOM   2902  OD1 ASN A 188      76.213  54.395  74.562  1.00  1.00           O  
ATOM   2903  HN  ASN A 188      78.184  55.794  76.657  1.00  1.00           H  
ATOM   2904  HA  ASN A 188      76.937  54.077  78.721  1.00  1.00           H  
ATOM   2905  HB1 ASN A 188      75.063  53.836  77.527  1.00  1.00           H  
ATOM   2906  HB2 ASN A 188      75.567  55.417  76.881  1.00  1.00           H  
ATOM   2907 1HD2 ASN A 188      74.736  52.170  76.170  1.00  1.00           H  
ATOM   2908 2HD2 ASN A 188      74.946  52.342  74.427  1.00  1.00           H  
ATOM   2909  N   PRO A 189      78.455  52.203  78.179  1.00  1.00           N  
ATOM   2910  CA  PRO A 189      79.126  50.971  77.863  1.00  1.00           C  
ATOM   2911  C   PRO A 189      78.719  50.277  76.559  1.00  1.00           C  
ATOM   2912  O   PRO A 189      79.594  49.876  75.800  1.00  1.00           O  
ATOM   2913  CB  PRO A 189      78.878  50.064  79.069  1.00  1.00           C  
ATOM   2914  CG  PRO A 189      78.924  51.048  80.229  1.00  1.00           C  
ATOM   2915  CD  PRO A 189      78.258  52.285  79.627  1.00  1.00           C  
ATOM   2916  HA  PRO A 189      80.195  51.176  77.813  1.00  1.00           H  
ATOM   2917  HB1 PRO A 189      77.905  49.577  79.003  1.00  1.00           H  
ATOM   2918  HB2 PRO A 189      79.658  49.308  79.161  1.00  1.00           H  
ATOM   2919  HG1 PRO A 189      78.364  50.675  81.086  1.00  1.00           H  
ATOM   2920  HG2 PRO A 189      79.951  51.258  80.529  1.00  1.00           H  
ATOM   2921  HD1 PRO A 189      77.194  52.291  79.862  1.00  1.00           H  
ATOM   2922  HD2 PRO A 189      78.722  53.190  80.019  1.00  1.00           H  
ATOM   2923  N   PHE A 190      77.419  50.162  76.272  1.00  1.00           N  
ATOM   2924  CA  PHE A 190      76.889  49.406  75.142  1.00  1.00           C  
ATOM   2925  C   PHE A 190      77.138  50.040  73.765  1.00  1.00           C  
ATOM   2926  O   PHE A 190      77.068  49.358  72.731  1.00  1.00           O  
ATOM   2927  CB  PHE A 190      75.397  49.101  75.341  1.00  1.00           C  
ATOM   2928  CG  PHE A 190      74.718  48.138  74.372  1.00  1.00           C  
ATOM   2929  CD1 PHE A 190      75.367  46.983  73.886  1.00  1.00           C  
ATOM   2930  CD2 PHE A 190      73.377  48.374  74.004  1.00  1.00           C  
ATOM   2931  CE1 PHE A 190      74.688  46.088  73.039  1.00  1.00           C  
ATOM   2932  CE2 PHE A 190      72.695  47.476  73.160  1.00  1.00           C  
ATOM   2933  CZ  PHE A 190      73.350  46.331  72.677  1.00  1.00           C  
ATOM   2934  HN  PHE A 190      76.757  50.581  76.918  1.00  1.00           H  
ATOM   2935  HA  PHE A 190      77.405  48.446  75.140  1.00  1.00           H  
ATOM   2936  HB1 PHE A 190      75.284  48.684  76.342  1.00  1.00           H  
ATOM   2937  HB2 PHE A 190      74.863  50.049  75.280  1.00  1.00           H  
ATOM   2938  HD1 PHE A 190      76.401  46.783  74.169  1.00  1.00           H  
ATOM   2939  HD2 PHE A 190      72.863  49.260  74.377  1.00  1.00           H  
ATOM   2940  HE1 PHE A 190      75.200  45.203  72.662  1.00  1.00           H  
ATOM   2941  HE2 PHE A 190      71.659  47.669  72.882  1.00  1.00           H  
ATOM   2942  HZ  PHE A 190      72.824  45.634  72.025  1.00  1.00           H  
ATOM   2943  N   GLY A 191      77.418  51.341  73.702  1.00  1.00           N  
ATOM   2944  CA  GLY A 191      77.784  51.996  72.452  1.00  1.00           C  
ATOM   2945  C   GLY A 191      79.095  51.441  71.874  1.00  1.00           C  
ATOM   2946  O   GLY A 191      79.884  50.743  72.523  1.00  1.00           O  
ATOM   2947  HN  GLY A 191      77.552  51.853  74.570  1.00  1.00           H  
ATOM   2948  HA1 GLY A 191      76.986  51.840  71.726  1.00  1.00           H  
ATOM   2949  HA2 GLY A 191      77.905  53.063  72.636  1.00  1.00           H  
ATOM   2950  N   GLY A 192      79.291  51.687  70.582  1.00  1.00           N  
ATOM   2951  CA  GLY A 192      80.343  51.047  69.797  1.00  1.00           C  
ATOM   2952  C   GLY A 192      80.391  49.538  69.950  1.00  1.00           C  
ATOM   2953  O   GLY A 192      81.463  48.974  70.108  1.00  1.00           O  
ATOM   2954  HN  GLY A 192      78.756  52.440  70.167  1.00  1.00           H  
ATOM   2955  HA1 GLY A 192      80.177  51.280  68.745  1.00  1.00           H  
ATOM   2956  HA2 GLY A 192      81.303  51.455  70.113  1.00  1.00           H  
ATOM   2957  N   ARG A 193      79.222  48.883  69.930  1.00  1.00           N  
ATOM   2958  CA  ARG A 193      79.083  47.429  70.135  1.00  1.00           C  
ATOM   2959  C   ARG A 193      79.686  46.932  71.455  1.00  1.00           C  
ATOM   2960  O   ARG A 193      80.199  45.822  71.508  1.00  1.00           O  
ATOM   2961  CB  ARG A 193      79.588  46.646  68.905  1.00  1.00           C  
ATOM   2962  CG  ARG A 193      79.029  47.175  67.572  1.00  1.00           C  
ATOM   2963  CD  ARG A 193      79.404  46.287  66.381  1.00  1.00           C  
ATOM   2964  NE  ARG A 193      80.857  46.100  66.265  1.00  1.00           N1+
ATOM   2965  CZ  ARG A 193      81.494  45.373  65.366  1.00  1.00           C  
ATOM   2966  NH1 ARG A 193      82.789  45.253  65.458  1.00  1.00           N1+
ATOM   2967  NH2 ARG A 193      80.889  44.758  64.386  1.00  1.00           N  
ATOM   2968  HN  ARG A 193      78.387  49.445  69.891  1.00  1.00           H  
ATOM   2969  HA  ARG A 193      78.013  47.234  70.199  1.00  1.00           H  
ATOM   2970  HB1 ARG A 193      80.675  46.714  68.875  1.00  1.00           H  
ATOM   2971  HB2 ARG A 193      79.292  45.603  69.014  1.00  1.00           H  
ATOM   2972  HG1 ARG A 193      77.942  47.222  67.644  1.00  1.00           H  
ATOM   2973  HG2 ARG A 193      79.426  48.175  67.400  1.00  1.00           H  
ATOM   2974  HD1 ARG A 193      78.934  45.312  66.508  1.00  1.00           H  
ATOM   2975  HD2 ARG A 193      79.036  46.752  65.467  1.00  1.00           H  
ATOM   2976  HE  ARG A 193      81.420  46.523  66.986  1.00  1.00           H  
ATOM   2977 1HH1 ARG A 193      83.282  45.678  66.224  1.00  1.00           H  
ATOM   2978 2HH1 ARG A 193      83.288  44.697  64.788  1.00  1.00           H  
ATOM   2979 1HH2 ARG A 193      79.886  44.882  64.277  1.00  1.00           H  
ATOM   2980 2HH2 ARG A 193      81.388  44.188  63.731  1.00  1.00           H  
ATOM   2981  N   GLY A 194      79.607  47.761  72.495  1.00  1.00           N  
ATOM   2982  CA  GLY A 194      80.155  47.495  73.822  1.00  1.00           C  
ATOM   2983  C   GLY A 194      81.559  48.055  74.053  1.00  1.00           C  
ATOM   2984  O   GLY A 194      82.158  47.819  75.100  1.00  1.00           O  
ATOM   2985  HN  GLY A 194      79.159  48.656  72.364  1.00  1.00           H  
ATOM   2986  HA1 GLY A 194      79.487  47.937  74.561  1.00  1.00           H  
ATOM   2987  HA2 GLY A 194      80.192  46.415  73.965  1.00  1.00           H  
ATOM   2988  N   LEU A 195      82.114  48.761  73.061  1.00  1.00           N  
ATOM   2989  CA  LEU A 195      83.510  49.197  73.092  1.00  1.00           C  
ATOM   2990  C   LEU A 195      83.668  50.629  73.584  1.00  1.00           C  
ATOM   2991  O   LEU A 195      84.808  51.043  73.763  1.00  1.00           O  
ATOM   2992  CB  LEU A 195      84.159  48.994  71.712  1.00  1.00           C  
ATOM   2993  CG  LEU A 195      84.095  47.556  71.161  1.00  1.00           C  
ATOM   2994  CD1 LEU A 195      84.604  47.547  69.718  1.00  1.00           C  
ATOM   2995  CD2 LEU A 195      84.963  46.602  71.981  1.00  1.00           C  
ATOM   2996  HN  LEU A 195      81.563  48.958  72.236  1.00  1.00           H  
ATOM   2997  HA  LEU A 195      84.036  48.552  73.796  1.00  1.00           H  
ATOM   2998  HB1 LEU A 195      83.654  49.649  71.002  1.00  1.00           H  
ATOM   2999  HB2 LEU A 195      85.208  49.279  71.788  1.00  1.00           H  
ATOM   3000  HG  LEU A 195      83.062  47.209  71.180  1.00  1.00           H  
ATOM   3001 1HD1 LEU A 195      84.561  46.532  69.323  1.00  1.00           H  
ATOM   3002 2HD1 LEU A 195      85.634  47.902  69.693  1.00  1.00           H  
ATOM   3003 3HD1 LEU A 195      83.980  48.200  69.108  1.00  1.00           H  
ATOM   3004 1HD2 LEU A 195      84.894  45.597  71.564  1.00  1.00           H  
ATOM   3005 2HD2 LEU A 195      84.615  46.591  73.014  1.00  1.00           H  
ATOM   3006 3HD2 LEU A 195      86.000  46.937  71.951  1.00  1.00           H  
ATOM   3007  N   ALA A 196      82.591  51.384  73.826  1.00  1.00           N  
ATOM   3008  CA  ALA A 196      82.681  52.806  74.177  1.00  1.00           C  
ATOM   3009  C   ALA A 196      83.689  53.177  75.278  1.00  1.00           C  
ATOM   3010  O   ALA A 196      84.424  54.148  75.096  1.00  1.00           O  
ATOM   3011  CB  ALA A 196      81.280  53.293  74.551  1.00  1.00           C  
ATOM   3012  HN  ALA A 196      81.670  50.981  73.677  1.00  1.00           H  
ATOM   3013  HA  ALA A 196      82.978  53.342  73.275  1.00  1.00           H  
ATOM   3014  HB1 ALA A 196      81.321  54.349  74.816  1.00  1.00           H  
ATOM   3015  HB2 ALA A 196      80.910  52.719  75.401  1.00  1.00           H  
ATOM   3016  HB3 ALA A 196      80.609  53.158  73.703  1.00  1.00           H  
ATOM   3017  N   TRP A 197      83.777  52.437  76.393  1.00  1.00           N  
ATOM   3018  CA  TRP A 197      84.769  52.792  77.419  1.00  1.00           C  
ATOM   3019  C   TRP A 197      86.220  52.520  76.973  1.00  1.00           C  
ATOM   3020  O   TRP A 197      87.129  53.301  77.256  1.00  1.00           O  
ATOM   3021  CB  TRP A 197      84.458  52.197  78.801  1.00  1.00           C  
ATOM   3022  CG  TRP A 197      84.724  53.060  80.020  1.00  1.00           C  
ATOM   3023  CD1 TRP A 197      84.344  52.685  81.262  1.00  1.00           C  
ATOM   3024  CD2 TRP A 197      85.254  54.431  80.191  1.00  1.00           C  
ATOM   3025  CE2 TRP A 197      85.044  54.824  81.550  1.00  1.00           C  
ATOM   3026  CE3 TRP A 197      85.857  55.413  79.368  1.00  1.00           C  
ATOM   3027  NE1 TRP A 197      84.577  53.695  82.167  1.00  1.00           N  
ATOM   3028  CZ2 TRP A 197      85.293  56.115  82.030  1.00  1.00           C  
ATOM   3029  CZ3 TRP A 197      86.147  56.708  79.843  1.00  1.00           C  
ATOM   3030  CH2 TRP A 197      85.825  57.075  81.159  1.00  1.00           C  
ATOM   3031  HN  TRP A 197      83.135  51.669  76.534  1.00  1.00           H  
ATOM   3032  HA  TRP A 197      84.695  53.873  77.540  1.00  1.00           H  
ATOM   3033  HB1 TRP A 197      83.400  51.937  78.812  1.00  1.00           H  
ATOM   3034  HB2 TRP A 197      85.056  51.292  78.907  1.00  1.00           H  
ATOM   3035  HD1 TRP A 197      83.912  51.716  81.512  1.00  1.00           H  
ATOM   3036  HE1 TRP A 197      84.367  53.633  83.163  1.00  1.00           H  
ATOM   3037  HE3 TRP A 197      86.104  55.160  78.337  1.00  1.00           H  
ATOM   3038  HZ2 TRP A 197      85.076  56.370  83.067  1.00  1.00           H  
ATOM   3039  HZ3 TRP A 197      86.626  57.431  79.182  1.00  1.00           H  
ATOM   3040  HH2 TRP A 197      85.987  58.097  81.500  1.00  1.00           H  
ATOM   3041  N   GLN A 198      86.455  51.457  76.200  1.00  1.00           N  
ATOM   3042  CA  GLN A 198      87.779  51.152  75.645  1.00  1.00           C  
ATOM   3043  C   GLN A 198      88.227  52.147  74.558  1.00  1.00           C  
ATOM   3044  O   GLN A 198      89.409  52.506  74.477  1.00  1.00           O  
ATOM   3045  CB  GLN A 198      87.759  49.701  75.124  1.00  1.00           C  
ATOM   3046  CG  GLN A 198      89.086  49.204  74.529  1.00  1.00           C  
ATOM   3047  CD  GLN A 198      90.244  49.233  75.521  1.00  1.00           C  
ATOM   3048  NE2 GLN A 198      91.032  50.284  75.536  1.00  1.00           N  
ATOM   3049  OE1 GLN A 198      90.472  48.316  76.285  1.00  1.00           O  
ATOM   3050  HN  GLN A 198      85.671  50.886  75.915  1.00  1.00           H  
ATOM   3051  HA  GLN A 198      88.501  51.203  76.460  1.00  1.00           H  
ATOM   3052  HB1 GLN A 198      87.496  49.047  75.956  1.00  1.00           H  
ATOM   3053  HB2 GLN A 198      86.995  49.631  74.350  1.00  1.00           H  
ATOM   3054  HG1 GLN A 198      88.949  48.178  74.188  1.00  1.00           H  
ATOM   3055  HG2 GLN A 198      89.343  49.838  73.680  1.00  1.00           H  
ATOM   3056 1HE2 GLN A 198      90.832  51.104  74.977  1.00  1.00           H  
ATOM   3057 2HE2 GLN A 198      91.776  50.265  76.211  1.00  1.00           H  
ATOM   3058  N   TRP A 199      87.273  52.616  73.751  1.00  1.00           N  
ATOM   3059  CA  TRP A 199      87.438  53.703  72.787  1.00  1.00           C  
ATOM   3060  C   TRP A 199      87.801  54.998  73.506  1.00  1.00           C  
ATOM   3061  O   TRP A 199      88.775  55.650  73.145  1.00  1.00           O  
ATOM   3062  CB  TRP A 199      86.145  53.904  71.977  1.00  1.00           C  
ATOM   3063  CG  TRP A 199      85.892  52.980  70.824  1.00  1.00           C  
ATOM   3064  CD1 TRP A 199      86.225  51.672  70.759  1.00  1.00           C  
ATOM   3065  CD2 TRP A 199      85.178  53.267  69.580  1.00  1.00           C  
ATOM   3066  CE2 TRP A 199      85.082  52.063  68.821  1.00  1.00           C  
ATOM   3067  CE3 TRP A 199      84.569  54.415  69.031  1.00  1.00           C  
ATOM   3068  NE1 TRP A 199      85.766  51.133  69.574  1.00  1.00           N  
ATOM   3069  CZ2 TRP A 199      84.403  52.001  67.593  1.00  1.00           C  
ATOM   3070  CZ3 TRP A 199      83.891  54.370  67.798  1.00  1.00           C  
ATOM   3071  CH2 TRP A 199      83.800  53.164  67.081  1.00  1.00           C  
ATOM   3072  HN  TRP A 199      86.336  52.242  73.878  1.00  1.00           H  
ATOM   3073  HA  TRP A 199      88.245  53.444  72.101  1.00  1.00           H  
ATOM   3074  HB1 TRP A 199      85.309  53.798  72.668  1.00  1.00           H  
ATOM   3075  HB2 TRP A 199      86.164  54.920  71.582  1.00  1.00           H  
ATOM   3076  HD1 TRP A 199      86.773  51.125  71.526  1.00  1.00           H  
ATOM   3077  HE1 TRP A 199      85.852  50.154  69.342  1.00  1.00           H  
ATOM   3078  HE3 TRP A 199      84.625  55.359  69.574  1.00  1.00           H  
ATOM   3079  HZ2 TRP A 199      84.344  51.062  67.043  1.00  1.00           H  
ATOM   3080  HZ3 TRP A 199      83.434  55.275  67.397  1.00  1.00           H  
ATOM   3081  HH2 TRP A 199      83.264  53.130  66.132  1.00  1.00           H  
ATOM   3082  N   CYS A 200      87.059  55.365  74.548  1.00  1.00           N  
ATOM   3083  CA  CYS A 200      87.364  56.578  75.280  1.00  1.00           C  
ATOM   3084  C   CYS A 200      88.687  56.535  76.016  1.00  1.00           C  
ATOM   3085  O   CYS A 200      89.355  57.557  76.005  1.00  1.00           O  
ATOM   3086  CB  CYS A 200      86.173  57.001  76.148  1.00  1.00           C  
ATOM   3087  SG  CYS A 200      85.025  57.963  75.127  1.00  1.00           S  
ATOM   3088  HN  CYS A 200      86.217  54.846  74.780  1.00  1.00           H  
ATOM   3089  HA  CYS A 200      87.471  57.358  74.526  1.00  1.00           H  
ATOM   3090  HB1 CYS A 200      85.667  56.116  76.534  1.00  1.00           H  
ATOM   3091  HB2 CYS A 200      86.524  57.611  76.980  1.00  1.00           H  
ATOM   3092  HG  CYS A 200      85.651  59.049  74.652  1.00  1.00           H  
ATOM   3093  N   LYS A 201      89.145  55.377  76.511  1.00  1.00           N  
ATOM   3094  CA  LYS A 201      90.559  55.189  76.861  1.00  1.00           C  
ATOM   3095  C   LYS A 201      91.439  55.574  75.672  1.00  1.00           C  
ATOM   3096  O   LYS A 201      91.998  56.668  75.662  1.00  1.00           O  
ATOM   3097  CB  LYS A 201      90.774  53.745  77.368  1.00  1.00           C  
ATOM   3098  CG  LYS A 201      92.020  53.599  78.258  1.00  1.00           C  
ATOM   3099  CD  LYS A 201      91.621  53.566  79.739  1.00  1.00           C  
ATOM   3100  CE  LYS A 201      92.847  53.551  80.657  1.00  1.00           C  
ATOM   3101  NZ  LYS A 201      92.450  53.248  82.050  1.00  1.00           N1+
ATOM   3102  HN  LYS A 201      88.515  54.581  76.548  1.00  1.00           H  
ATOM   3103  HA  LYS A 201      90.792  55.868  77.681  1.00  1.00           H  
ATOM   3104  HB1 LYS A 201      89.899  53.446  77.944  1.00  1.00           H  
ATOM   3105  HB2 LYS A 201      90.884  53.087  76.506  1.00  1.00           H  
ATOM   3106  HG1 LYS A 201      92.535  52.672  78.005  1.00  1.00           H  
ATOM   3107  HG2 LYS A 201      92.686  54.445  78.085  1.00  1.00           H  
ATOM   3108  HD1 LYS A 201      91.023  54.449  79.963  1.00  1.00           H  
ATOM   3109  HD2 LYS A 201      91.030  52.669  79.925  1.00  1.00           H  
ATOM   3110  HE1 LYS A 201      93.545  52.789  80.310  1.00  1.00           H  
ATOM   3111  HE2 LYS A 201      93.329  54.528  80.626  1.00  1.00           H  
ATOM   3112  HZ1 LYS A 201      93.215  53.401  82.701  1.00  1.00           H  
ATOM   3113  HZ2 LYS A 201      91.636  53.791  82.328  1.00  1.00           H  
ATOM   3114  HZ3 LYS A 201      92.167  52.273  82.131  1.00  1.00           H  
ATOM   3115  N   ASN A 202      91.486  54.711  74.655  1.00  1.00           N  
ATOM   3116  CA  ASN A 202      92.519  54.739  73.621  1.00  1.00           C  
ATOM   3117  C   ASN A 202      92.626  56.067  72.870  1.00  1.00           C  
ATOM   3118  O   ASN A 202      93.729  56.583  72.672  1.00  1.00           O  
ATOM   3119  CB  ASN A 202      92.260  53.566  72.653  1.00  1.00           C  
ATOM   3120  CG  ASN A 202      92.506  52.213  73.296  1.00  1.00           C  
ATOM   3121  ND2 ASN A 202      91.951  51.150  72.766  1.00  1.00           N  
ATOM   3122  OD1 ASN A 202      93.186  52.085  74.297  1.00  1.00           O  
ATOM   3123  HN  ASN A 202      90.882  53.901  74.706  1.00  1.00           H  
ATOM   3124  HA  ASN A 202      93.477  54.558  74.108  1.00  1.00           H  
ATOM   3125  HB1 ASN A 202      91.223  53.611  72.320  1.00  1.00           H  
ATOM   3126  HB2 ASN A 202      92.923  53.670  71.794  1.00  1.00           H  
ATOM   3127 1HD2 ASN A 202      91.322  51.235  71.990  1.00  1.00           H  
ATOM   3128 2HD2 ASN A 202      92.122  50.285  73.256  1.00  1.00           H  
ATOM   3129  N   HIS A 203      91.480  56.606  72.457  1.00  1.00           N  
ATOM   3130  CA  HIS A 203      91.378  57.839  71.686  1.00  1.00           C  
ATOM   3131  C   HIS A 203      91.341  59.053  72.662  1.00  1.00           C  
ATOM   3132  O   HIS A 203      92.225  59.932  72.696  1.00  1.00           O  
ATOM   3133  CB  HIS A 203      90.150  57.760  70.757  1.00  1.00           C  
ATOM   3134  CG  HIS A 203      89.929  56.409  70.109  1.00  1.00           C  
ATOM   3135  CD2 HIS A 203      88.760  55.714  70.169  1.00  1.00           C  
ATOM   3136  ND1 HIS A 203      90.882  55.613  69.465  1.00  1.00           N  
ATOM   3137  CE1 HIS A 203      90.246  54.479  69.134  1.00  1.00           C  
ATOM   3138  NE2 HIS A 203      88.971  54.504  69.558  1.00  1.00           N  
ATOM   3139  HN  HIS A 203      90.617  56.108  72.654  1.00  1.00           H  
ATOM   3140  HA  HIS A 203      92.270  57.928  71.065  1.00  1.00           H  
ATOM   3141  HB1 HIS A 203      89.265  58.003  71.344  1.00  1.00           H  
ATOM   3142  HB2 HIS A 203      90.276  58.499  69.966  1.00  1.00           H  
ATOM   3143  HD2 HIS A 203      87.828  56.056  70.619  1.00  1.00           H  
ATOM   3144  HE1 HIS A 203      90.702  53.649  68.594  1.00  1.00           H  
ATOM   3145  HE2 HIS A 203      88.274  53.785  69.406  1.00  1.00           H  
ATOM   3146  N   VAL A 204      90.298  59.069  73.503  1.00  1.00           N  
ATOM   3147  CA  VAL A 204      89.818  60.319  74.096  1.00  1.00           C  
ATOM   3148  C   VAL A 204      90.632  60.705  75.334  1.00  1.00           C  
ATOM   3149  O   VAL A 204      90.969  61.885  75.518  1.00  1.00           O  
ATOM   3150  CB  VAL A 204      88.306  60.277  74.407  1.00  1.00           C  
ATOM   3151  CG1 VAL A 204      87.779  61.620  74.919  1.00  1.00           C  
ATOM   3152  CG2 VAL A 204      87.492  59.921  73.155  1.00  1.00           C  
ATOM   3153  HN  VAL A 204      89.731  58.240  73.608  1.00  1.00           H  
ATOM   3154  HA  VAL A 204      89.971  61.104  73.355  1.00  1.00           H  
ATOM   3155  HB  VAL A 204      88.127  59.518  75.168  1.00  1.00           H  
ATOM   3156 1HG1 VAL A 204      86.711  61.538  75.123  1.00  1.00           H  
ATOM   3157 2HG1 VAL A 204      87.946  62.388  74.164  1.00  1.00           H  
ATOM   3158 3HG1 VAL A 204      88.304  61.891  75.835  1.00  1.00           H  
ATOM   3159 1HG2 VAL A 204      86.431  59.899  73.405  1.00  1.00           H  
ATOM   3160 2HG2 VAL A 204      87.799  58.942  72.788  1.00  1.00           H  
ATOM   3161 3HG2 VAL A 204      87.667  60.669  72.382  1.00  1.00           H  
ATOM   3162  N   LEU A 205      90.979  59.717  76.169  1.00  1.00           N  
ATOM   3163  CA  LEU A 205      91.586  59.982  77.463  1.00  1.00           C  
ATOM   3164  C   LEU A 205      92.924  60.687  77.278  1.00  1.00           C  
ATOM   3165  O   LEU A 205      93.105  61.807  77.784  1.00  1.00           O  
ATOM   3166  CB  LEU A 205      91.619  58.664  78.272  1.00  1.00           C  
ATOM   3167  CG  LEU A 205      92.170  58.671  79.709  1.00  1.00           C  
ATOM   3168  CD1 LEU A 205      91.922  57.289  80.323  1.00  1.00           C  
ATOM   3169  CD2 LEU A 205      93.682  58.921  79.801  1.00  1.00           C  
ATOM   3170  HN  LEU A 205      90.707  58.766  75.942  1.00  1.00           H  
ATOM   3171  HA  LEU A 205      90.928  60.671  77.994  1.00  1.00           H  
ATOM   3172  HB1 LEU A 205      90.593  58.300  78.328  1.00  1.00           H  
ATOM   3173  HB2 LEU A 205      92.225  57.958  77.704  1.00  1.00           H  
ATOM   3174  HG  LEU A 205      91.643  59.425  80.294  1.00  1.00           H  
ATOM   3175 1HD1 LEU A 205      92.305  57.270  81.343  1.00  1.00           H  
ATOM   3176 2HD1 LEU A 205      92.433  56.530  79.730  1.00  1.00           H  
ATOM   3177 3HD1 LEU A 205      90.852  57.082  80.333  1.00  1.00           H  
ATOM   3178 1HD2 LEU A 205      93.990  58.910  80.847  1.00  1.00           H  
ATOM   3179 2HD2 LEU A 205      93.918  59.891  79.363  1.00  1.00           H  
ATOM   3180 3HD2 LEU A 205      94.214  58.139  79.258  1.00  1.00           H  
ATOM   3181  N   PRO A 206      93.850  60.121  76.488  1.00  1.00           N  
ATOM   3182  CA  PRO A 206      95.123  60.749  76.339  1.00  1.00           C  
ATOM   3183  C   PRO A 206      95.042  62.097  75.587  1.00  1.00           C  
ATOM   3184  O   PRO A 206      95.844  62.991  75.884  1.00  1.00           O  
ATOM   3185  CB  PRO A 206      96.038  59.661  75.785  1.00  1.00           C  
ATOM   3186  CG  PRO A 206      95.098  58.843  74.906  1.00  1.00           C  
ATOM   3187  CD  PRO A 206      93.837  58.865  75.750  1.00  1.00           C  
ATOM   3188  HA  PRO A 206      95.479  60.974  77.344  1.00  1.00           H  
ATOM   3189  HB1 PRO A 206      96.849  60.092  75.198  1.00  1.00           H  
ATOM   3190  HB2 PRO A 206      96.454  59.052  76.588  1.00  1.00           H  
ATOM   3191  HG1 PRO A 206      94.941  59.316  73.937  1.00  1.00           H  
ATOM   3192  HG2 PRO A 206      95.466  57.828  74.760  1.00  1.00           H  
ATOM   3193  HD1 PRO A 206      92.956  58.814  75.110  1.00  1.00           H  
ATOM   3194  HD2 PRO A 206      93.833  58.023  76.442  1.00  1.00           H  
ATOM   3195  N   MET A 207      94.051  62.313  74.696  1.00  1.00           N  
ATOM   3196  CA  MET A 207      93.902  63.651  74.082  1.00  1.00           C  
ATOM   3197  C   MET A 207      93.487  64.774  75.029  1.00  1.00           C  
ATOM   3198  O   MET A 207      94.021  65.881  74.960  1.00  1.00           O  
ATOM   3199  CB  MET A 207      92.931  63.568  72.891  1.00  1.00           C  
ATOM   3200  CG  MET A 207      93.619  62.888  71.698  1.00  1.00           C  
ATOM   3201  SD  MET A 207      92.675  62.723  70.157  1.00  1.00           S  
ATOM   3202  CE  MET A 207      92.158  64.433  69.880  1.00  1.00           C  
ATOM   3203  HN  MET A 207      93.366  61.591  74.500  1.00  1.00           H  
ATOM   3204  HA  MET A 207      94.877  63.923  73.677  1.00  1.00           H  
ATOM   3205  HB1 MET A 207      92.054  62.989  73.180  1.00  1.00           H  
ATOM   3206  HB2 MET A 207      92.624  64.574  72.605  1.00  1.00           H  
ATOM   3207  HG1 MET A 207      94.516  63.463  71.469  1.00  1.00           H  
ATOM   3208  HG2 MET A 207      93.901  61.884  72.015  1.00  1.00           H  
ATOM   3209  HE1 MET A 207      91.567  64.491  68.966  1.00  1.00           H  
ATOM   3210  HE2 MET A 207      93.039  65.068  69.784  1.00  1.00           H  
ATOM   3211  HE3 MET A 207      91.556  64.772  70.723  1.00  1.00           H  
ATOM   3212  N   ILE A 208      92.568  64.477  75.935  1.00  1.00           N  
ATOM   3213  CA  ILE A 208      92.172  65.397  77.001  1.00  1.00           C  
ATOM   3214  C   ILE A 208      93.332  65.684  77.952  1.00  1.00           C  
ATOM   3215  O   ILE A 208      93.564  66.854  78.263  1.00  1.00           O  
ATOM   3216  CB  ILE A 208      90.952  64.701  77.661  1.00  1.00           C  
ATOM   3217  CG1 ILE A 208      89.705  64.878  76.762  1.00  1.00           C  
ATOM   3218  CG2 ILE A 208      90.646  65.130  79.091  1.00  1.00           C  
ATOM   3219  CD1 ILE A 208      88.432  64.228  77.322  1.00  1.00           C  
ATOM   3220  HN  ILE A 208      92.137  63.557  75.913  1.00  1.00           H  
ATOM   3221  HA  ILE A 208      91.843  66.335  76.553  1.00  1.00           H  
ATOM   3222  HB  ILE A 208      91.173  63.634  77.690  1.00  1.00           H  
ATOM   3223 1HG1 ILE A 208      89.519  65.945  76.640  1.00  1.00           H  
ATOM   3224 2HG1 ILE A 208      89.918  64.433  75.790  1.00  1.00           H  
ATOM   3225 1HG2 ILE A 208      89.776  64.584  79.457  1.00  1.00           H  
ATOM   3226 2HG2 ILE A 208      90.438  66.200  79.113  1.00  1.00           H  
ATOM   3227 3HG2 ILE A 208      91.504  64.914  79.727  1.00  1.00           H  
ATOM   3228 1HD1 ILE A 208      87.604  64.397  76.634  1.00  1.00           H  
ATOM   3229 2HD1 ILE A 208      88.194  64.668  78.290  1.00  1.00           H  
ATOM   3230 3HD1 ILE A 208      88.592  63.156  77.440  1.00  1.00           H  
ATOM   3231  N   SER A 209      94.122  64.654  78.308  1.00  1.00           N  
ATOM   3232  CA  SER A 209      95.372  64.841  79.073  1.00  1.00           C  
ATOM   3233  C   SER A 209      96.292  65.877  78.434  1.00  1.00           C  
ATOM   3234  O   SER A 209      96.667  66.849  79.082  1.00  1.00           O  
ATOM   3235  CB  SER A 209      96.165  63.528  79.190  1.00  1.00           C  
ATOM   3236  OG  SER A 209      95.326  62.412  79.363  1.00  1.00           O  
ATOM   3237  HN  SER A 209      93.845  63.712  78.059  1.00  1.00           H  
ATOM   3238  HA  SER A 209      95.115  65.180  80.077  1.00  1.00           H  
ATOM   3239  HB1 SER A 209      96.750  63.389  78.281  1.00  1.00           H  
ATOM   3240  HB2 SER A 209      96.836  63.599  80.046  1.00  1.00           H  
ATOM   3241  HG  SER A 209      94.505  62.583  78.876  1.00  1.00           H  
ATOM   3242  N   GLU A 210      96.639  65.687  77.153  1.00  1.00           N  
ATOM   3243  CA  GLU A 210      97.537  66.627  76.465  1.00  1.00           C  
ATOM   3244  C   GLU A 210      96.913  68.012  76.213  1.00  1.00           C  
ATOM   3245  O   GLU A 210      97.648  68.984  76.041  1.00  1.00           O  
ATOM   3246  CB  GLU A 210      98.065  65.978  75.169  1.00  1.00           C  
ATOM   3247  CG  GLU A 210      99.254  66.757  74.578  1.00  1.00           C  
ATOM   3248  CD  GLU A 210     100.011  65.983  73.497  1.00  1.00           C  
ATOM   3249  OE1 GLU A 210      99.386  65.458  72.557  1.00  1.00           O  
ATOM   3250  OE2 GLU A 210     101.264  65.868  73.576  1.00  1.00           O1-
ATOM   3251  HN  GLU A 210      96.269  64.889  76.646  1.00  1.00           H  
ATOM   3252  HA  GLU A 210      98.397  66.780  77.117  1.00  1.00           H  
ATOM   3253  HB1 GLU A 210      98.386  64.960  75.391  1.00  1.00           H  
ATOM   3254  HB2 GLU A 210      97.260  65.954  74.434  1.00  1.00           H  
ATOM   3255  HG1 GLU A 210      98.878  67.682  74.141  1.00  1.00           H  
ATOM   3256  HG2 GLU A 210      99.948  66.992  75.385  1.00  1.00           H  
ATOM   3257  N   ALA A 211      95.581  68.118  76.260  1.00  1.00           N  
ATOM   3258  CA  ALA A 211      94.894  69.403  76.190  1.00  1.00           C  
ATOM   3259  C   ALA A 211      94.734  70.077  77.565  1.00  1.00           C  
ATOM   3260  O   ALA A 211      94.334  71.237  77.643  1.00  1.00           O  
ATOM   3261  CB  ALA A 211      93.562  69.169  75.489  1.00  1.00           C  
ATOM   3262  HN  ALA A 211      95.023  67.284  76.370  1.00  1.00           H  
ATOM   3263  HA  ALA A 211      95.489  70.065  75.562  1.00  1.00           H  
ATOM   3264  HB1 ALA A 211      93.018  70.111  75.418  1.00  1.00           H  
ATOM   3265  HB2 ALA A 211      92.972  68.451  76.059  1.00  1.00           H  
ATOM   3266  HB3 ALA A 211      93.742  68.777  74.488  1.00  1.00           H  
ATOM   3267  N   GLY A 212      95.059  69.382  78.659  1.00  1.00           N  
ATOM   3268  CA  GLY A 212      94.917  69.906  80.009  1.00  1.00           C  
ATOM   3269  C   GLY A 212      93.486  70.051  80.504  1.00  1.00           C  
ATOM   3270  O   GLY A 212      93.162  71.036  81.170  1.00  1.00           O  
ATOM   3271  HN  GLY A 212      95.352  68.417  78.555  1.00  1.00           H  
ATOM   3272  HA1 GLY A 212      95.441  69.233  80.688  1.00  1.00           H  
ATOM   3273  HA2 GLY A 212      95.385  70.890  80.039  1.00  1.00           H  
ATOM   3274  N   LEU A 213      92.636  69.075  80.182  1.00  1.00           N  
ATOM   3275  CA  LEU A 213      91.244  69.038  80.630  1.00  1.00           C  
ATOM   3276  C   LEU A 213      91.065  67.959  81.693  1.00  1.00           C  
ATOM   3277  O   LEU A 213      91.477  66.828  81.466  1.00  1.00           O  
ATOM   3278  CB  LEU A 213      90.378  68.767  79.372  1.00  1.00           C  
ATOM   3279  CG  LEU A 213      89.942  69.954  78.489  1.00  1.00           C  
ATOM   3280  CD1 LEU A 213      91.067  70.703  77.776  1.00  1.00           C  
ATOM   3281  CD2 LEU A 213      89.051  69.429  77.354  1.00  1.00           C  
ATOM   3282  HN  LEU A 213      92.981  68.290  79.640  1.00  1.00           H  
ATOM   3283  HA  LEU A 213      90.975  70.007  81.051  1.00  1.00           H  
ATOM   3284  HB1 LEU A 213      90.945  68.088  78.735  1.00  1.00           H  
ATOM   3285  HB2 LEU A 213      89.468  68.272  79.712  1.00  1.00           H  
ATOM   3286  HG  LEU A 213      89.371  70.659  79.094  1.00  1.00           H  
ATOM   3287 1HD1 LEU A 213      90.645  71.516  77.185  1.00  1.00           H  
ATOM   3288 2HD1 LEU A 213      91.602  70.017  77.119  1.00  1.00           H  
ATOM   3289 3HD1 LEU A 213      91.757  71.111  78.514  1.00  1.00           H  
ATOM   3290 1HD2 LEU A 213      88.737  70.261  76.723  1.00  1.00           H  
ATOM   3291 2HD2 LEU A 213      88.172  68.942  77.777  1.00  1.00           H  
ATOM   3292 3HD2 LEU A 213      89.611  68.711  76.755  1.00  1.00           H  
ATOM   3293  N   SER A 214      90.443  68.269  82.831  1.00  1.00           N  
ATOM   3294  CA  SER A 214      90.240  67.285  83.894  1.00  1.00           C  
ATOM   3295  C   SER A 214      88.869  66.603  83.870  1.00  1.00           C  
ATOM   3296  O   SER A 214      87.859  67.242  83.542  1.00  1.00           O  
ATOM   3297  CB  SER A 214      90.531  67.825  85.282  1.00  1.00           C  
ATOM   3298  OG  SER A 214      91.924  68.114  85.435  1.00  1.00           O  
ATOM   3299  HN  SER A 214      90.139  69.223  82.986  1.00  1.00           H  
ATOM   3300  HA  SER A 214      90.972  66.496  83.718  1.00  1.00           H  
ATOM   3301  HB1 SER A 214      89.958  68.739  85.437  1.00  1.00           H  
ATOM   3302  HB2 SER A 214      90.237  67.082  86.023  1.00  1.00           H  
ATOM   3303  HG  SER A 214      92.404  67.256  85.376  1.00  1.00           H  
ATOM   3304  N   PHE A 215      88.787  65.295  84.123  1.00  1.00           N  
ATOM   3305  CA  PHE A 215      87.946  64.476  83.251  1.00  1.00           C  
ATOM   3306  C   PHE A 215      86.784  63.646  83.896  1.00  1.00           C  
ATOM   3307  O   PHE A 215      86.992  62.537  84.366  1.00  1.00           O  
ATOM   3308  CB  PHE A 215      88.716  63.706  82.111  1.00  1.00           C  
ATOM   3309  CG  PHE A 215      90.241  63.469  81.968  1.00  1.00           C  
ATOM   3310  CD1 PHE A 215      91.247  64.142  82.693  1.00  1.00           C  
ATOM   3311  CD2 PHE A 215      90.656  62.489  81.045  1.00  1.00           C  
ATOM   3312  CE1 PHE A 215      92.603  63.873  82.505  1.00  1.00           C  
ATOM   3313  CE2 PHE A 215      92.020  62.205  80.855  1.00  1.00           C  
ATOM   3314  CZ  PHE A 215      92.999  62.887  81.598  1.00  1.00           C  
ATOM   3315  HN  PHE A 215      89.638  64.895  84.563  1.00  1.00           H  
ATOM   3316  HA  PHE A 215      87.400  65.232  82.686  1.00  1.00           H  
ATOM   3317  HB1 PHE A 215      88.283  62.706  82.116  1.00  1.00           H  
ATOM   3318  HB2 PHE A 215      88.432  64.221  81.193  1.00  1.00           H  
ATOM   3319  HD1 PHE A 215      90.955  64.896  83.424  1.00  1.00           H  
ATOM   3320  HD2 PHE A 215      89.909  61.943  80.470  1.00  1.00           H  
ATOM   3321  HE1 PHE A 215      93.353  64.432  83.065  1.00  1.00           H  
ATOM   3322  HE2 PHE A 215      92.320  61.451  80.127  1.00  1.00           H  
ATOM   3323  HZ  PHE A 215      94.055  62.649  81.468  1.00  1.00           H  
ATOM   3324  N   ASN A 216      85.522  64.124  83.781  1.00  1.00           N  
ATOM   3325  CA  ASN A 216      84.466  63.575  82.828  1.00  1.00           C  
ATOM   3326  C   ASN A 216      83.648  62.263  83.307  1.00  1.00           C  
ATOM   3327  O   ASN A 216      83.757  61.254  82.715  1.00  1.00           O  
ATOM   3328  CB  ASN A 216      85.140  63.504  81.442  1.00  1.00           C  
ATOM   3329  CG  ASN A 216      84.819  64.587  80.432  1.00  1.00           C  
ATOM   3330  ND2 ASN A 216      85.627  64.809  79.426  1.00  1.00           N  
ATOM   3331  OD1 ASN A 216      83.801  65.230  80.456  1.00  1.00           O  
ATOM   3332  HN  ASN A 216      85.401  65.116  83.901  1.00  1.00           H  
ATOM   3333  HA  ASN A 216      83.719  64.364  82.743  1.00  1.00           H  
ATOM   3334  HB1 ASN A 216      86.217  63.524  81.606  1.00  1.00           H  
ATOM   3335  HB2 ASN A 216      84.858  62.551  80.994  1.00  1.00           H  
ATOM   3336 1HD2 ASN A 216      85.338  65.521  78.778  1.00  1.00           H  
ATOM   3337 2HD2 ASN A 216      86.467  64.279  79.296  1.00  1.00           H  
ATOM   3338  N   LEU A 217      82.657  62.403  84.243  1.00  1.00           N  
ATOM   3339  CA  LEU A 217      81.167  62.045  84.258  1.00  1.00           C  
ATOM   3340  C   LEU A 217      80.349  60.791  83.859  1.00  1.00           C  
ATOM   3341  O   LEU A 217      79.218  61.027  83.448  1.00  1.00           O  
ATOM   3342  CB  LEU A 217      80.635  62.596  85.612  1.00  1.00           C  
ATOM   3343  CG  LEU A 217      81.428  62.412  86.928  1.00  1.00           C  
ATOM   3344  CD1 LEU A 217      82.099  61.047  87.099  1.00  1.00           C  
ATOM   3345  CD2 LEU A 217      82.473  63.512  87.165  1.00  1.00           C  
ATOM   3346  HN  LEU A 217      82.795  63.132  84.922  1.00  1.00           H  
ATOM   3347  HA  LEU A 217      80.769  62.783  83.562  1.00  1.00           H  
ATOM   3348  HB1 LEU A 217      80.507  63.670  85.478  1.00  1.00           H  
ATOM   3349  HB2 LEU A 217      79.662  62.131  85.772  1.00  1.00           H  
ATOM   3350  HG  LEU A 217      80.703  62.500  87.737  1.00  1.00           H  
ATOM   3351 1HD1 LEU A 217      82.628  61.019  88.051  1.00  1.00           H  
ATOM   3352 2HD1 LEU A 217      82.806  60.885  86.286  1.00  1.00           H  
ATOM   3353 3HD1 LEU A 217      81.341  60.264  87.082  1.00  1.00           H  
ATOM   3354 1HD2 LEU A 217      82.993  63.323  88.104  1.00  1.00           H  
ATOM   3355 2HD2 LEU A 217      81.976  64.481  87.214  1.00  1.00           H  
ATOM   3356 3HD2 LEU A 217      83.192  63.513  86.346  1.00  1.00           H  
ATOM   3357  N   ILE A 218      80.732  59.542  84.126  1.00  1.00           N  
ATOM   3358  CA  ILE A 218      79.776  58.475  84.567  1.00  1.00           C  
ATOM   3359  C   ILE A 218      79.153  57.593  83.471  1.00  1.00           C  
ATOM   3360  O   ILE A 218      78.724  58.037  82.405  1.00  1.00           O  
ATOM   3361  CB  ILE A 218      78.865  58.955  85.743  1.00  1.00           C  
ATOM   3362  CG1 ILE A 218      79.158  58.179  87.048  1.00  1.00           C  
ATOM   3363  CG2 ILE A 218      77.360  58.971  85.444  1.00  1.00           C  
ATOM   3364  CD1 ILE A 218      78.805  58.987  88.305  1.00  1.00           C  
ATOM   3365  HN  ILE A 218      81.721  59.362  84.214  1.00  1.00           H  
ATOM   3366  HA  ILE A 218      80.440  57.772  85.070  1.00  1.00           H  
ATOM   3367  HB  ILE A 218      79.145  59.990  85.938  1.00  1.00           H  
ATOM   3368 1HG1 ILE A 218      78.572  57.260  87.047  1.00  1.00           H  
ATOM   3369 2HG1 ILE A 218      80.220  57.933  87.077  1.00  1.00           H  
ATOM   3370 1HG2 ILE A 218      76.818  59.319  86.323  1.00  1.00           H  
ATOM   3371 2HG2 ILE A 218      77.029  57.964  85.189  1.00  1.00           H  
ATOM   3372 3HG2 ILE A 218      77.162  59.641  84.607  1.00  1.00           H  
ATOM   3373 1HD1 ILE A 218      79.030  58.396  89.193  1.00  1.00           H  
ATOM   3374 2HD1 ILE A 218      77.743  59.233  88.293  1.00  1.00           H  
ATOM   3375 3HD1 ILE A 218      79.391  59.906  88.323  1.00  1.00           H  
ATOM   3376  N   GLN A 219      79.112  56.283  83.746  1.00  1.00           N  
ATOM   3377  CA  GLN A 219      78.391  55.309  82.911  1.00  1.00           C  
ATOM   3378  C   GLN A 219      76.902  55.700  82.791  1.00  1.00           C  
ATOM   3379  O   GLN A 219      76.413  56.483  83.603  1.00  1.00           O  
ATOM   3380  CB  GLN A 219      78.530  53.887  83.490  1.00  1.00           C  
ATOM   3381  CG  GLN A 219      79.980  53.454  83.770  1.00  1.00           C  
ATOM   3382  CD  GLN A 219      80.924  53.849  82.641  1.00  1.00           C  
ATOM   3383  NE2 GLN A 219      81.862  54.734  82.895  1.00  1.00           N  
ATOM   3384  OE1 GLN A 219      80.778  53.412  81.510  1.00  1.00           O  
ATOM   3385  HN  GLN A 219      79.562  55.963  84.593  1.00  1.00           H  
ATOM   3386  HA  GLN A 219      78.831  55.319  81.914  1.00  1.00           H  
ATOM   3387  HB1 GLN A 219      77.975  53.845  84.427  1.00  1.00           H  
ATOM   3388  HB2 GLN A 219      78.096  53.185  82.778  1.00  1.00           H  
ATOM   3389  HG1 GLN A 219      80.317  53.928  84.692  1.00  1.00           H  
ATOM   3390  HG2 GLN A 219      80.007  52.371  83.888  1.00  1.00           H  
ATOM   3391 1HE2 GLN A 219      81.986  55.061  83.857  1.00  1.00           H  
ATOM   3392 2HE2 GLN A 219      82.479  55.009  82.151  1.00  1.00           H  
ATOM   3393  N   THR A 220      76.132  55.150  81.846  1.00  1.00           N  
ATOM   3394  CA  THR A 220      74.726  55.556  81.694  1.00  1.00           C  
ATOM   3395  C   THR A 220      73.731  54.412  81.486  1.00  1.00           C  
ATOM   3396  O   THR A 220      73.263  53.825  82.456  1.00  1.00           O  
ATOM   3397  CB  THR A 220      74.543  56.802  80.806  1.00  1.00           C  
ATOM   3398  CG2 THR A 220      74.794  56.645  79.316  1.00  1.00           C  
ATOM   3399  OG1 THR A 220      73.220  57.252  80.909  1.00  1.00           O  
ATOM   3400  HN  THR A 220      76.598  54.650  81.100  1.00  1.00           H  
ATOM   3401  HA  THR A 220      74.470  55.925  82.687  1.00  1.00           H  
ATOM   3402  HB  THR A 220      75.200  57.587  81.181  1.00  1.00           H  
ATOM   3403  HG1 THR A 220      73.135  58.041  80.362  1.00  1.00           H  
ATOM   3404 1HG2 THR A 220      74.628  57.599  78.817  1.00  1.00           H  
ATOM   3405 2HG2 THR A 220      74.112  55.899  78.909  1.00  1.00           H  
ATOM   3406 3HG2 THR A 220      75.823  56.324  79.152  1.00  1.00           H  
ATOM   3407  N   GLU A 221      73.466  54.001  80.250  1.00  1.00           N  
ATOM   3408  CA  GLU A 221      72.988  52.659  79.881  1.00  1.00           C  
ATOM   3409  C   GLU A 221      71.559  52.217  80.257  1.00  1.00           C  
ATOM   3410  O   GLU A 221      71.148  51.127  79.867  1.00  1.00           O  
ATOM   3411  CB  GLU A 221      73.997  51.613  80.430  1.00  1.00           C  
ATOM   3412  CG  GLU A 221      74.179  50.394  79.526  1.00  1.00           C  
ATOM   3413  CD  GLU A 221      74.581  50.899  78.151  1.00  1.00           C  
ATOM   3414  OE1 GLU A 221      73.755  50.922  77.221  1.00  1.00           O  
ATOM   3415  OE2 GLU A 221      75.698  51.434  78.030  1.00  1.00           O1-
ATOM   3416  HN  GLU A 221      73.819  54.575  79.504  1.00  1.00           H  
ATOM   3417  HA  GLU A 221      73.049  52.601  78.794  1.00  1.00           H  
ATOM   3418  HB1 GLU A 221      74.965  52.100  80.549  1.00  1.00           H  
ATOM   3419  HB2 GLU A 221      73.641  51.270  81.401  1.00  1.00           H  
ATOM   3420  HG1 GLU A 221      74.959  49.747  79.927  1.00  1.00           H  
ATOM   3421  HG2 GLU A 221      73.244  49.838  79.459  1.00  1.00           H  
ATOM   3422  N   ARG A 222      70.784  52.988  81.028  1.00  1.00           N  
ATOM   3423  CA  ARG A 222      69.542  52.477  81.640  1.00  1.00           C  
ATOM   3424  C   ARG A 222      68.339  53.396  81.429  1.00  1.00           C  
ATOM   3425  O   ARG A 222      68.027  54.238  82.266  1.00  1.00           O  
ATOM   3426  CB  ARG A 222      69.745  52.194  83.147  1.00  1.00           C  
ATOM   3427  CG  ARG A 222      70.900  51.232  83.486  1.00  1.00           C  
ATOM   3428  CD  ARG A 222      72.009  51.898  84.321  1.00  1.00           C  
ATOM   3429  NE  ARG A 222      72.037  51.381  85.698  1.00  1.00           N1+
ATOM   3430  CZ  ARG A 222      71.578  51.953  86.794  1.00  1.00           C  
ATOM   3431  NH1 ARG A 222      71.554  51.263  87.897  1.00  1.00           N1+
ATOM   3432  NH2 ARG A 222      71.152  53.179  86.864  1.00  1.00           N  
ATOM   3433  HN  ARG A 222      71.168  53.861  81.364  1.00  1.00           H  
ATOM   3434  HA  ARG A 222      69.312  51.526  81.160  1.00  1.00           H  
ATOM   3435  HB1 ARG A 222      69.941  53.144  83.645  1.00  1.00           H  
ATOM   3436  HB2 ARG A 222      68.823  51.763  83.536  1.00  1.00           H  
ATOM   3437  HG1 ARG A 222      70.498  50.391  84.050  1.00  1.00           H  
ATOM   3438  HG2 ARG A 222      71.336  50.870  82.555  1.00  1.00           H  
ATOM   3439  HD1 ARG A 222      72.972  51.701  83.850  1.00  1.00           H  
ATOM   3440  HD2 ARG A 222      71.831  52.973  84.351  1.00  1.00           H  
ATOM   3441  HE  ARG A 222      72.473  50.476  85.819  1.00  1.00           H  
ATOM   3442 1HH1 ARG A 222      71.877  50.311  87.890  1.00  1.00           H  
ATOM   3443 2HH1 ARG A 222      71.161  51.703  88.714  1.00  1.00           H  
ATOM   3444 1HH2 ARG A 222      71.199  53.810  86.067  1.00  1.00           H  
ATOM   3445 2HH2 ARG A 222      70.852  53.567  87.744  1.00  1.00           H  
ATOM   3446  N   GLN A 223      67.642  53.219  80.306  1.00  1.00           N  
ATOM   3447  CA  GLN A 223      66.562  54.113  79.868  1.00  1.00           C  
ATOM   3448  C   GLN A 223      66.971  55.585  79.988  1.00  1.00           C  
ATOM   3449  O   GLN A 223      68.084  55.941  79.613  1.00  1.00           O  
ATOM   3450  CB  GLN A 223      65.229  53.753  80.581  1.00  1.00           C  
ATOM   3451  CG  GLN A 223      64.816  52.276  80.489  1.00  1.00           C  
ATOM   3452  CD  GLN A 223      64.904  51.753  79.067  1.00  1.00           C  
ATOM   3453  NE2 GLN A 223      64.091  52.218  78.147  1.00  1.00           N  
ATOM   3454  OE1 GLN A 223      65.763  50.957  78.739  1.00  1.00           O  
ATOM   3455  HN  GLN A 223      67.947  52.499  79.667  1.00  1.00           H  
ATOM   3456  HA  GLN A 223      66.409  53.919  78.806  1.00  1.00           H  
ATOM   3457  HB1 GLN A 223      65.331  54.009  81.635  1.00  1.00           H  
ATOM   3458  HB2 GLN A 223      64.436  54.353  80.136  1.00  1.00           H  
ATOM   3459  HG1 GLN A 223      65.476  51.685  81.124  1.00  1.00           H  
ATOM   3460  HG2 GLN A 223      63.789  52.175  80.839  1.00  1.00           H  
ATOM   3461 1HE2 GLN A 223      63.373  52.901  78.366  1.00  1.00           H  
ATOM   3462 2HE2 GLN A 223      64.303  51.960  77.201  1.00  1.00           H  
ATOM   3463  N   ASN A 224      66.095  56.398  80.574  1.00  1.00           N  
ATOM   3464  CA  ASN A 224      66.287  57.808  80.884  1.00  1.00           C  
ATOM   3465  C   ASN A 224      67.459  58.146  81.821  1.00  1.00           C  
ATOM   3466  O   ASN A 224      67.489  59.251  82.348  1.00  1.00           O  
ATOM   3467  CB  ASN A 224      64.931  58.345  81.380  1.00  1.00           C  
ATOM   3468  CG  ASN A 224      64.793  58.576  82.877  1.00  1.00           C  
ATOM   3469  ND2 ASN A 224      65.046  57.604  83.726  1.00  1.00           N  
ATOM   3470  OD1 ASN A 224      64.435  59.667  83.285  1.00  1.00           O  
ATOM   3471  HN  ASN A 224      65.207  56.001  80.826  1.00  1.00           H  
ATOM   3472  HA  ASN A 224      66.492  58.309  79.938  1.00  1.00           H  
ATOM   3473  HB1 ASN A 224      64.751  59.297  80.881  1.00  1.00           H  
ATOM   3474  HB2 ASN A 224      64.164  57.629  81.085  1.00  1.00           H  
ATOM   3475 1HD2 ASN A 224      65.425  56.726  83.436  1.00  1.00           H  
ATOM   3476 2HD2 ASN A 224      65.170  57.870  84.708  1.00  1.00           H  
ATOM   3477  N   HIS A 225      68.380  57.225  82.125  1.00  1.00           N  
ATOM   3478  CA  HIS A 225      69.397  57.473  83.148  1.00  1.00           C  
ATOM   3479  C   HIS A 225      70.162  58.780  82.943  1.00  1.00           C  
ATOM   3480  O   HIS A 225      70.301  59.573  83.870  1.00  1.00           O  
ATOM   3481  CB  HIS A 225      70.423  56.323  83.224  1.00  1.00           C  
ATOM   3482  CG  HIS A 225      71.279  56.424  84.462  1.00  1.00           C  
ATOM   3483  CD2 HIS A 225      72.195  57.403  84.729  1.00  1.00           C  
ATOM   3484  ND1 HIS A 225      71.000  55.739  85.641  1.00  1.00           N  
ATOM   3485  CE1 HIS A 225      71.661  56.394  86.607  1.00  1.00           C  
ATOM   3486  NE2 HIS A 225      72.401  57.382  86.088  1.00  1.00           N  
ATOM   3487  HN  HIS A 225      68.338  56.318  81.681  1.00  1.00           H  
ATOM   3488  HA  HIS A 225      68.891  57.532  84.112  1.00  1.00           H  
ATOM   3489  HB1 HIS A 225      69.889  55.373  83.240  1.00  1.00           H  
ATOM   3490  HB2 HIS A 225      71.066  56.364  82.345  1.00  1.00           H  
ATOM   3491  HD2 HIS A 225      72.668  58.069  84.007  1.00  1.00           H  
ATOM   3492  HE1 HIS A 225      71.604  56.155  87.669  1.00  1.00           H  
ATOM   3493  HE2 HIS A 225      72.825  58.111  86.646  1.00  1.00           H  
ATOM   3494  N   ALA A 226      70.663  59.021  81.730  1.00  1.00           N  
ATOM   3495  CA  ALA A 226      71.386  60.248  81.455  1.00  1.00           C  
ATOM   3496  C   ALA A 226      70.494  61.478  81.611  1.00  1.00           C  
ATOM   3497  O   ALA A 226      70.964  62.497  82.109  1.00  1.00           O  
ATOM   3498  CB  ALA A 226      71.926  60.203  80.020  1.00  1.00           C  
ATOM   3499  HN  ALA A 226      70.393  58.420  80.961  1.00  1.00           H  
ATOM   3500  HA  ALA A 226      72.224  60.328  82.147  1.00  1.00           H  
ATOM   3501  HB1 ALA A 226      72.471  61.123  79.807  1.00  1.00           H  
ATOM   3502  HB2 ALA A 226      71.095  60.103  79.322  1.00  1.00           H  
ATOM   3503  HB3 ALA A 226      72.597  59.351  79.910  1.00  1.00           H  
ATOM   3504  N   ARG A 227      69.223  61.401  81.203  1.00  1.00           N  
ATOM   3505  CA  ARG A 227      68.263  62.480  81.432  1.00  1.00           C  
ATOM   3506  C   ARG A 227      68.111  62.838  82.918  1.00  1.00           C  
ATOM   3507  O   ARG A 227      68.246  64.005  83.293  1.00  1.00           O  
ATOM   3508  CB  ARG A 227      66.911  62.098  80.783  1.00  1.00           C  
ATOM   3509  CG  ARG A 227      65.827  63.179  80.903  1.00  1.00           C  
ATOM   3510  CD  ARG A 227      64.395  62.628  80.752  1.00  1.00           C  
ATOM   3511  NE  ARG A 227      63.448  63.421  81.570  1.00  1.00           N1+
ATOM   3512  CZ  ARG A 227      63.364  63.334  82.889  1.00  1.00           C  
ATOM   3513  NH1 ARG A 227      62.864  64.285  83.611  1.00  1.00           N1+
ATOM   3514  NH2 ARG A 227      63.805  62.328  83.578  1.00  1.00           N  
ATOM   3515  HN  ARG A 227      68.905  60.559  80.717  1.00  1.00           H  
ATOM   3516  HA  ARG A 227      68.636  63.366  80.917  1.00  1.00           H  
ATOM   3517  HB1 ARG A 227      67.083  61.903  79.725  1.00  1.00           H  
ATOM   3518  HB2 ARG A 227      66.545  61.192  81.265  1.00  1.00           H  
ATOM   3519  HG1 ARG A 227      65.915  63.649  81.882  1.00  1.00           H  
ATOM   3520  HG2 ARG A 227      65.994  63.924  80.125  1.00  1.00           H  
ATOM   3521  HD1 ARG A 227      64.098  62.683  79.705  1.00  1.00           H  
ATOM   3522  HD2 ARG A 227      64.373  61.590  81.083  1.00  1.00           H  
ATOM   3523  HE  ARG A 227      63.021  64.229  81.148  1.00  1.00           H  
ATOM   3524 1HH1 ARG A 227      62.430  65.114  83.216  1.00  1.00           H  
ATOM   3525 2HH1 ARG A 227      63.096  64.327  84.597  1.00  1.00           H  
ATOM   3526 1HH2 ARG A 227      64.164  61.487  83.136  1.00  1.00           H  
ATOM   3527 2HH2 ARG A 227      63.705  62.310  84.576  1.00  1.00           H  
ATOM   3528  N   GLU A 228      67.870  61.816  83.738  1.00  1.00           N  
ATOM   3529  CA  GLU A 228      67.692  61.828  85.200  1.00  1.00           C  
ATOM   3530  C   GLU A 228      68.888  62.497  85.914  1.00  1.00           C  
ATOM   3531  O   GLU A 228      68.705  63.346  86.798  1.00  1.00           O  
ATOM   3532  CB  GLU A 228      67.441  60.348  85.636  1.00  1.00           C  
ATOM   3533  CG  GLU A 228      66.950  60.049  87.073  1.00  1.00           C  
ATOM   3534  CD  GLU A 228      66.596  58.549  87.336  1.00  1.00           C  
ATOM   3535  OE1 GLU A 228      66.700  58.110  88.520  1.00  1.00           O  
ATOM   3536  OE2 GLU A 228      66.174  57.850  86.376  1.00  1.00           O1-
ATOM   3537  HN  GLU A 228      67.830  60.899  83.299  1.00  1.00           H  
ATOM   3538  HA  GLU A 228      66.796  62.405  85.428  1.00  1.00           H  
ATOM   3539  HB1 GLU A 228      66.695  59.939  84.955  1.00  1.00           H  
ATOM   3540  HB2 GLU A 228      68.383  59.815  85.506  1.00  1.00           H  
ATOM   3541  HG1 GLU A 228      67.736  60.341  87.769  1.00  1.00           H  
ATOM   3542  HG2 GLU A 228      66.058  60.647  87.260  1.00  1.00           H  
ATOM   3543  N   LEU A 229      70.085  62.144  85.417  1.00  1.00           N  
ATOM   3544  CA  LEU A 229      71.433  62.567  85.814  1.00  1.00           C  
ATOM   3545  C   LEU A 229      71.878  63.938  85.299  1.00  1.00           C  
ATOM   3546  O   LEU A 229      72.790  64.498  85.893  1.00  1.00           O  
ATOM   3547  CB  LEU A 229      72.373  61.441  85.306  1.00  1.00           C  
ATOM   3548  CG  LEU A 229      73.915  61.554  85.277  1.00  1.00           C  
ATOM   3549  CD1 LEU A 229      74.440  62.310  84.055  1.00  1.00           C  
ATOM   3550  CD2 LEU A 229      74.567  62.128  86.533  1.00  1.00           C  
ATOM   3551  HN  LEU A 229      70.056  61.408  84.719  1.00  1.00           H  
ATOM   3552  HA  LEU A 229      71.478  62.582  86.903  1.00  1.00           H  
ATOM   3553  HB1 LEU A 229      72.152  60.570  85.922  1.00  1.00           H  
ATOM   3554  HB2 LEU A 229      72.071  61.245  84.277  1.00  1.00           H  
ATOM   3555  HG  LEU A 229      74.289  60.535  85.183  1.00  1.00           H  
ATOM   3556 1HD1 LEU A 229      75.528  62.354  84.094  1.00  1.00           H  
ATOM   3557 2HD1 LEU A 229      74.036  63.322  84.052  1.00  1.00           H  
ATOM   3558 3HD1 LEU A 229      74.131  61.793  83.147  1.00  1.00           H  
ATOM   3559 1HD2 LEU A 229      75.648  62.160  86.399  1.00  1.00           H  
ATOM   3560 2HD2 LEU A 229      74.326  61.497  87.389  1.00  1.00           H  
ATOM   3561 3HD2 LEU A 229      74.193  63.137  86.709  1.00  1.00           H  
ATOM   3562  N   VAL A 230      71.283  64.523  84.251  1.00  1.00           N  
ATOM   3563  CA  VAL A 230      71.590  65.924  83.894  1.00  1.00           C  
ATOM   3564  C   VAL A 230      70.586  66.933  84.463  1.00  1.00           C  
ATOM   3565  O   VAL A 230      70.971  67.902  85.141  1.00  1.00           O  
ATOM   3566  CB  VAL A 230      71.939  66.172  82.430  1.00  1.00           C  
ATOM   3567  CG1 VAL A 230      73.169  65.361  82.004  1.00  1.00           C  
ATOM   3568  CG2 VAL A 230      70.764  65.927  81.497  1.00  1.00           C  
ATOM   3569  HN  VAL A 230      70.597  63.995  83.725  1.00  1.00           H  
ATOM   3570  HA  VAL A 230      72.515  66.139  84.429  1.00  1.00           H  
ATOM   3571  HB  VAL A 230      72.204  67.225  82.339  1.00  1.00           H  
ATOM   3572 1HG1 VAL A 230      73.391  65.560  80.956  1.00  1.00           H  
ATOM   3573 2HG1 VAL A 230      72.968  64.298  82.136  1.00  1.00           H  
ATOM   3574 3HG1 VAL A 230      74.024  65.647  82.617  1.00  1.00           H  
ATOM   3575 1HG2 VAL A 230      71.070  66.119  80.469  1.00  1.00           H  
ATOM   3576 2HG2 VAL A 230      69.944  66.594  81.762  1.00  1.00           H  
ATOM   3577 3HG2 VAL A 230      70.435  64.892  81.591  1.00  1.00           H  
ATOM   3578  N   GLN A 231      69.297  66.576  84.427  1.00  1.00           N  
ATOM   3579  CA  GLN A 231      68.441  66.836  85.587  1.00  1.00           C  
ATOM   3580  C   GLN A 231      69.118  66.237  86.847  1.00  1.00           C  
ATOM   3581  O   GLN A 231      70.182  65.636  86.807  1.00  1.00           O  
ATOM   3582  CB  GLN A 231      67.031  66.258  85.310  1.00  1.00           C  
ATOM   3583  CG  GLN A 231      65.918  66.723  86.273  1.00  1.00           C  
ATOM   3584  CD  GLN A 231      64.538  66.233  85.832  1.00  1.00           C  
ATOM   3585  NE2 GLN A 231      63.732  67.075  85.231  1.00  1.00           N  
ATOM   3586  OE1 GLN A 231      64.170  65.079  85.995  1.00  1.00           O  
ATOM   3587  HN  GLN A 231      69.076  65.725  83.915  1.00  1.00           H  
ATOM   3588  HA  GLN A 231      68.354  67.914  85.719  1.00  1.00           H  
ATOM   3589  HB1 GLN A 231      66.743  66.548  84.300  1.00  1.00           H  
ATOM   3590  HB2 GLN A 231      67.096  65.172  85.372  1.00  1.00           H  
ATOM   3591  HG1 GLN A 231      66.128  66.333  87.269  1.00  1.00           H  
ATOM   3592  HG2 GLN A 231      65.911  67.813  86.303  1.00  1.00           H  
ATOM   3593 1HE2 GLN A 231      63.933  68.063  85.154  1.00  1.00           H  
ATOM   3594 2HE2 GLN A 231      62.840  66.761  84.854  1.00  1.00           H  
ATOM   3595  N   GLY A 232      68.593  66.528  88.014  1.00  1.00           N  
ATOM   3596  CA  GLY A 232      69.328  66.818  89.251  1.00  1.00           C  
ATOM   3597  C   GLY A 232      70.707  67.501  89.267  1.00  1.00           C  
ATOM   3598  O   GLY A 232      71.018  68.075  90.310  1.00  1.00           O  
ATOM   3599  HN  GLY A 232      67.598  66.665  88.044  1.00  1.00           H  
ATOM   3600  HA1 GLY A 232      68.672  67.452  89.848  1.00  1.00           H  
ATOM   3601  HA2 GLY A 232      69.462  65.859  89.752  1.00  1.00           H  
ATOM   3602  N   LEU A 233      71.556  67.456  88.221  1.00  1.00           N  
ATOM   3603  CA  LEU A 233      72.993  67.634  88.479  1.00  1.00           C  
ATOM   3604  C   LEU A 233      73.327  69.044  88.949  1.00  1.00           C  
ATOM   3605  O   LEU A 233      72.717  70.017  88.499  1.00  1.00           O  
ATOM   3606  CB  LEU A 233      73.831  67.263  87.260  1.00  1.00           C  
ATOM   3607  CG  LEU A 233      75.130  66.532  87.647  1.00  1.00           C  
ATOM   3608  CD1 LEU A 233      74.935  65.246  88.458  1.00  1.00           C  
ATOM   3609  CD2 LEU A 233      75.860  66.197  86.372  1.00  1.00           C  
ATOM   3610  HN  LEU A 233      71.291  66.944  87.387  1.00  1.00           H  
ATOM   3611  HA  LEU A 233      73.267  66.950  89.282  1.00  1.00           H  
ATOM   3612  HB1 LEU A 233      73.242  66.612  86.614  1.00  1.00           H  
ATOM   3613  HB2 LEU A 233      74.089  68.175  86.721  1.00  1.00           H  
ATOM   3614  HG  LEU A 233      75.749  67.215  88.229  1.00  1.00           H  
ATOM   3615 1HD1 LEU A 233      75.907  64.806  88.681  1.00  1.00           H  
ATOM   3616 2HD1 LEU A 233      74.340  64.538  87.881  1.00  1.00           H  
ATOM   3617 3HD1 LEU A 233      74.419  65.478  89.390  1.00  1.00           H  
ATOM   3618 1HD2 LEU A 233      76.788  65.677  86.610  1.00  1.00           H  
ATOM   3619 2HD2 LEU A 233      76.087  67.115  85.831  1.00  1.00           H  
ATOM   3620 3HD2 LEU A 233      75.233  65.556  85.752  1.00  1.00           H  
ATOM   3621  N   SER A 234      74.321  69.178  89.818  1.00  1.00           N  
ATOM   3622  CA  SER A 234      74.855  70.492  90.150  1.00  1.00           C  
ATOM   3623  C   SER A 234      75.789  70.981  89.045  1.00  1.00           C  
ATOM   3624  O   SER A 234      76.987  70.749  89.053  1.00  1.00           O  
ATOM   3625  CB  SER A 234      75.520  70.485  91.532  1.00  1.00           C  
ATOM   3626  OG  SER A 234      75.813  71.805  91.951  1.00  1.00           O  
ATOM   3627  HN  SER A 234      74.801  68.366  90.170  1.00  1.00           H  
ATOM   3628  HA  SER A 234      74.014  71.184  90.196  1.00  1.00           H  
ATOM   3629  HB1 SER A 234      74.845  70.022  92.252  1.00  1.00           H  
ATOM   3630  HB2 SER A 234      76.446  69.912  91.481  1.00  1.00           H  
ATOM   3631  HG  SER A 234      76.777  71.917  91.830  1.00  1.00           H  
ATOM   3632  N   LEU A 235      75.212  71.567  87.998  1.00  1.00           N  
ATOM   3633  CA  LEU A 235      75.929  71.944  86.775  1.00  1.00           C  
ATOM   3634  C   LEU A 235      76.997  73.026  86.960  1.00  1.00           C  
ATOM   3635  O   LEU A 235      77.802  73.227  86.058  1.00  1.00           O  
ATOM   3636  CB  LEU A 235      74.893  72.356  85.712  1.00  1.00           C  
ATOM   3637  CG  LEU A 235      73.906  71.244  85.295  1.00  1.00           C  
ATOM   3638  CD1 LEU A 235      72.825  71.825  84.381  1.00  1.00           C  
ATOM   3639  CD2 LEU A 235      74.595  70.089  84.564  1.00  1.00           C  
ATOM   3640  HN  LEU A 235      74.205  71.642  88.011  1.00  1.00           H  
ATOM   3641  HA  LEU A 235      76.433  71.051  86.407  1.00  1.00           H  
ATOM   3642  HB1 LEU A 235      74.314  73.190  86.110  1.00  1.00           H  
ATOM   3643  HB2 LEU A 235      75.433  72.680  84.822  1.00  1.00           H  
ATOM   3644  HG  LEU A 235      73.427  70.851  86.192  1.00  1.00           H  
ATOM   3645 1HD1 LEU A 235      72.132  71.036  84.090  1.00  1.00           H  
ATOM   3646 2HD1 LEU A 235      73.290  72.246  83.490  1.00  1.00           H  
ATOM   3647 3HD1 LEU A 235      72.282  72.608  84.911  1.00  1.00           H  
ATOM   3648 1HD2 LEU A 235      73.855  69.336  84.294  1.00  1.00           H  
ATOM   3649 2HD2 LEU A 235      75.346  69.642  85.216  1.00  1.00           H  
ATOM   3650 3HD2 LEU A 235      75.076  70.465  83.661  1.00  1.00           H  
ATOM   3651  N   SER A 236      77.034  73.700  88.110  1.00  1.00           N  
ATOM   3652  CA  SER A 236      78.044  74.706  88.435  1.00  1.00           C  
ATOM   3653  C   SER A 236      79.486  74.203  88.410  1.00  1.00           C  
ATOM   3654  O   SER A 236      80.384  74.969  88.072  1.00  1.00           O  
ATOM   3655  CB  SER A 236      77.767  75.314  89.814  1.00  1.00           C  
ATOM   3656  OG  SER A 236      77.335  74.354  90.763  1.00  1.00           O  
ATOM   3657  HN  SER A 236      76.399  73.433  88.848  1.00  1.00           H  
ATOM   3658  HA  SER A 236      77.961  75.506  87.699  1.00  1.00           H  
ATOM   3659  HB1 SER A 236      78.683  75.777  90.180  1.00  1.00           H  
ATOM   3660  HB2 SER A 236      76.992  76.073  89.710  1.00  1.00           H  
ATOM   3661  HG  SER A 236      77.966  73.610  90.855  1.00  1.00           H  
ATOM   3662  N   GLU A 237      79.727  72.941  88.769  1.00  1.00           N  
ATOM   3663  CA  GLU A 237      81.085  72.422  88.944  1.00  1.00           C  
ATOM   3664  C   GLU A 237      81.816  71.938  87.677  1.00  1.00           C  
ATOM   3665  O   GLU A 237      82.862  71.301  87.793  1.00  1.00           O  
ATOM   3666  CB  GLU A 237      81.196  71.471  90.155  1.00  1.00           C  
ATOM   3667  CG  GLU A 237      80.148  70.356  90.219  1.00  1.00           C  
ATOM   3668  CD  GLU A 237      79.084  70.641  91.286  1.00  1.00           C  
ATOM   3669  OE1 GLU A 237      78.517  71.769  91.281  1.00  1.00           O  
ATOM   3670  OE2 GLU A 237      78.824  69.723  92.111  1.00  1.00           O1-
ATOM   3671  HN  GLU A 237      78.962  72.352  89.085  1.00  1.00           H  
ATOM   3672  HA  GLU A 237      81.657  73.297  89.252  1.00  1.00           H  
ATOM   3673  HB1 GLU A 237      82.181  71.004  90.126  1.00  1.00           H  
ATOM   3674  HB2 GLU A 237      81.104  72.070  91.061  1.00  1.00           H  
ATOM   3675  HG1 GLU A 237      79.661  70.273  89.247  1.00  1.00           H  
ATOM   3676  HG2 GLU A 237      80.646  69.416  90.458  1.00  1.00           H  
ATOM   3677  N   TRP A 238      81.283  72.280  86.494  1.00  1.00           N  
ATOM   3678  CA  TRP A 238      81.322  71.558  85.207  1.00  1.00           C  
ATOM   3679  C   TRP A 238      81.456  72.395  83.929  1.00  1.00           C  
ATOM   3680  O   TRP A 238      80.462  72.525  83.222  1.00  1.00           O  
ATOM   3681  CB  TRP A 238      82.201  70.294  85.160  1.00  1.00           C  
ATOM   3682  CG  TRP A 238      81.908  69.141  86.086  1.00  1.00           C  
ATOM   3683  CD1 TRP A 238      82.870  68.308  86.541  1.00  1.00           C  
ATOM   3684  CD2 TRP A 238      80.666  68.694  86.735  1.00  1.00           C  
ATOM   3685  CE2 TRP A 238      80.986  67.593  87.589  1.00  1.00           C  
ATOM   3686  CE3 TRP A 238      79.309  69.096  86.720  1.00  1.00           C  
ATOM   3687  NE1 TRP A 238      82.336  67.404  87.430  1.00  1.00           N  
ATOM   3688  CZ2 TRP A 238      80.040  66.948  88.396  1.00  1.00           C  
ATOM   3689  CZ3 TRP A 238      78.346  68.442  87.510  1.00  1.00           C  
ATOM   3690  CH2 TRP A 238      78.708  67.384  88.359  1.00  1.00           C  
ATOM   3691  HN  TRP A 238      80.539  72.960  86.569  1.00  1.00           H  
ATOM   3692  HA  TRP A 238      80.313  71.154  85.126  1.00  1.00           H  
ATOM   3693  HB1 TRP A 238      82.140  69.905  84.144  1.00  1.00           H  
ATOM   3694  HB2 TRP A 238      83.223  70.613  85.367  1.00  1.00           H  
ATOM   3695  HD1 TRP A 238      83.919  68.347  86.246  1.00  1.00           H  
ATOM   3696  HE1 TRP A 238      82.894  66.751  87.958  1.00  1.00           H  
ATOM   3697  HE3 TRP A 238      79.004  69.928  86.085  1.00  1.00           H  
ATOM   3698  HZ2 TRP A 238      80.335  66.121  89.042  1.00  1.00           H  
ATOM   3699  HZ3 TRP A 238      77.305  68.761  87.462  1.00  1.00           H  
ATOM   3700  HH2 TRP A 238      77.957  66.904  88.986  1.00  1.00           H  
ATOM   3701  N   ASP A 239      82.633  72.920  83.574  1.00  1.00           N  
ATOM   3702  CA  ASP A 239      82.833  73.720  82.348  1.00  1.00           C  
ATOM   3703  C   ASP A 239      82.520  73.096  80.979  1.00  1.00           C  
ATOM   3704  O   ASP A 239      82.383  73.836  80.004  1.00  1.00           O  
ATOM   3705  CB  ASP A 239      84.117  74.554  82.394  1.00  1.00           C  
ATOM   3706  CG  ASP A 239      85.379  73.723  82.309  1.00  1.00           C  
ATOM   3707  OD1 ASP A 239      86.272  73.950  83.156  1.00  1.00           O  
ATOM   3708  OD2 ASP A 239      85.476  72.872  81.396  1.00  1.00           O1-
ATOM   3709  HN  ASP A 239      83.460  72.652  84.093  1.00  1.00           H  
ATOM   3710  HA  ASP A 239      82.058  74.481  82.439  1.00  1.00           H  
ATOM   3711  HB1 ASP A 239      84.106  75.251  81.556  1.00  1.00           H  
ATOM   3712  HB2 ASP A 239      84.133  75.111  83.331  1.00  1.00           H  
ATOM   3713  N   GLY A 240      82.215  71.798  80.923  1.00  1.00           N  
ATOM   3714  CA  GLY A 240      81.295  71.274  79.910  1.00  1.00           C  
ATOM   3715  C   GLY A 240      80.883  69.841  80.161  1.00  1.00           C  
ATOM   3716  O   GLY A 240      81.657  69.031  80.658  1.00  1.00           O  
ATOM   3717  HN  GLY A 240      82.379  71.252  81.755  1.00  1.00           H  
ATOM   3718  HA1 GLY A 240      80.399  71.895  79.902  1.00  1.00           H  
ATOM   3719  HA2 GLY A 240      81.784  71.328  78.937  1.00  1.00           H  
ATOM   3720  N   ILE A 241      79.668  69.494  79.755  1.00  1.00           N  
ATOM   3721  CA  ILE A 241      79.257  68.089  79.649  1.00  1.00           C  
ATOM   3722  C   ILE A 241      79.874  67.539  78.377  1.00  1.00           C  
ATOM   3723  O   ILE A 241      79.894  68.213  77.345  1.00  1.00           O  
ATOM   3724  CB  ILE A 241      77.706  68.020  79.518  1.00  1.00           C  
ATOM   3725  CG1 ILE A 241      76.960  68.646  80.722  1.00  1.00           C  
ATOM   3726  CG2 ILE A 241      77.211  66.572  79.295  1.00  1.00           C  
ATOM   3727  CD1 ILE A 241      75.479  68.974  80.477  1.00  1.00           C  
ATOM   3728  HN  ILE A 241      79.112  70.204  79.288  1.00  1.00           H  
ATOM   3729  HA  ILE A 241      79.595  67.523  80.517  1.00  1.00           H  
ATOM   3730  HB  ILE A 241      77.431  68.595  78.634  1.00  1.00           H  
ATOM   3731 1HG1 ILE A 241      77.016  67.945  81.555  1.00  1.00           H  
ATOM   3732 2HG1 ILE A 241      77.470  69.571  80.990  1.00  1.00           H  
ATOM   3733 1HG2 ILE A 241      76.124  66.568  79.209  1.00  1.00           H  
ATOM   3734 2HG2 ILE A 241      77.510  65.951  80.139  1.00  1.00           H  
ATOM   3735 3HG2 ILE A 241      77.649  66.175  78.379  1.00  1.00           H  
ATOM   3736 1HD1 ILE A 241      75.048  69.407  81.380  1.00  1.00           H  
ATOM   3737 2HD1 ILE A 241      74.942  68.061  80.221  1.00  1.00           H  
ATOM   3738 3HD1 ILE A 241      75.395  69.687  79.657  1.00  1.00           H  
ATOM   3739  N   VAL A 242      80.265  66.275  78.401  1.00  1.00           N  
ATOM   3740  CA  VAL A 242      80.654  65.575  77.187  1.00  1.00           C  
ATOM   3741  C   VAL A 242      79.938  64.230  77.157  1.00  1.00           C  
ATOM   3742  O   VAL A 242      80.270  63.294  77.889  1.00  1.00           O  
ATOM   3743  CB  VAL A 242      82.182  65.402  77.114  1.00  1.00           C  
ATOM   3744  CG1 VAL A 242      82.573  64.775  75.779  1.00  1.00           C  
ATOM   3745  CG2 VAL A 242      82.930  66.737  77.207  1.00  1.00           C  
ATOM   3746  HN  VAL A 242      80.215  65.745  79.266  1.00  1.00           H  
ATOM   3747  HA  VAL A 242      80.329  66.162  76.328  1.00  1.00           H  
ATOM   3748  HB  VAL A 242      82.508  64.751  77.925  1.00  1.00           H  
ATOM   3749 1HG1 VAL A 242      83.656  64.656  75.736  1.00  1.00           H  
ATOM   3750 2HG1 VAL A 242      82.246  65.421  74.964  1.00  1.00           H  
ATOM   3751 3HG1 VAL A 242      82.097  63.799  75.682  1.00  1.00           H  
ATOM   3752 1HG2 VAL A 242      84.004  66.557  77.150  1.00  1.00           H  
ATOM   3753 2HG2 VAL A 242      82.693  67.222  78.154  1.00  1.00           H  
ATOM   3754 3HG2 VAL A 242      82.626  67.382  76.383  1.00  1.00           H  
ATOM   3755  N   THR A 243      78.913  64.141  76.325  1.00  1.00           N  
ATOM   3756  CA  THR A 243      78.331  62.851  75.968  1.00  1.00           C  
ATOM   3757  C   THR A 243      79.270  62.096  75.070  1.00  1.00           C  
ATOM   3758  O   THR A 243      79.825  62.686  74.149  1.00  1.00           O  
ATOM   3759  CB  THR A 243      77.016  63.028  75.188  1.00  1.00           C  
ATOM   3760  CG2 THR A 243      75.880  63.536  76.070  1.00  1.00           C  
ATOM   3761  OG1 THR A 243      77.210  63.964  74.153  1.00  1.00           O  
ATOM   3762  HN  THR A 243      78.743  64.912  75.690  1.00  1.00           H  
ATOM   3763  HA  THR A 243      78.145  62.271  76.872  1.00  1.00           H  
ATOM   3764  HB  THR A 243      76.728  62.071  74.753  1.00  1.00           H  
ATOM   3765  HG1 THR A 243      78.121  63.847  73.841  1.00  1.00           H  
ATOM   3766 1HG2 THR A 243      74.975  63.644  75.472  1.00  1.00           H  
ATOM   3767 2HG2 THR A 243      76.152  64.503  76.493  1.00  1.00           H  
ATOM   3768 3HG2 THR A 243      75.699  62.825  76.876  1.00  1.00           H  
ATOM   3769  N   VAL A 244      79.373  60.786  75.268  1.00  1.00           N  
ATOM   3770  CA  VAL A 244      79.966  59.890  74.274  1.00  1.00           C  
ATOM   3771  C   VAL A 244      78.944  59.639  73.147  1.00  1.00           C  
ATOM   3772  O   VAL A 244      78.370  60.591  72.597  1.00  1.00           O  
ATOM   3773  CB  VAL A 244      80.666  58.675  74.925  1.00  1.00           C  
ATOM   3774  CG1 VAL A 244      81.559  57.851  73.977  1.00  1.00           C  
ATOM   3775  CG2 VAL A 244      81.631  59.195  75.998  1.00  1.00           C  
ATOM   3776  HN  VAL A 244      78.937  60.391  76.096  1.00  1.00           H  
ATOM   3777  HA  VAL A 244      80.767  60.467  73.811  1.00  1.00           H  
ATOM   3778  HB  VAL A 244      79.921  58.025  75.385  1.00  1.00           H  
ATOM   3779 1HG1 VAL A 244      82.005  57.022  74.526  1.00  1.00           H  
ATOM   3780 2HG1 VAL A 244      82.348  58.487  73.576  1.00  1.00           H  
ATOM   3781 3HG1 VAL A 244      80.956  57.460  73.157  1.00  1.00           H  
ATOM   3782 1HG2 VAL A 244      82.137  58.353  76.471  1.00  1.00           H  
ATOM   3783 2HG2 VAL A 244      81.073  59.752  76.750  1.00  1.00           H  
ATOM   3784 3HG2 VAL A 244      82.370  59.849  75.536  1.00  1.00           H  
ATOM   3785  N   SER A 245      78.787  58.350  72.832  1.00  1.00           N  
ATOM   3786  CA  SER A 245      77.607  57.574  72.436  1.00  1.00           C  
ATOM   3787  C   SER A 245      77.046  57.796  71.036  1.00  1.00           C  
ATOM   3788  O   SER A 245      77.226  56.972  70.140  1.00  1.00           O  
ATOM   3789  CB  SER A 245      76.516  57.661  73.498  1.00  1.00           C  
ATOM   3790  OG  SER A 245      75.536  56.711  73.156  1.00  1.00           O  
ATOM   3791  HN  SER A 245      79.579  57.788  73.102  1.00  1.00           H  
ATOM   3792  HA  SER A 245      77.934  56.534  72.449  1.00  1.00           H  
ATOM   3793  HB1 SER A 245      76.930  57.435  74.480  1.00  1.00           H  
ATOM   3794  HB2 SER A 245      76.082  58.661  73.508  1.00  1.00           H  
ATOM   3795  HG  SER A 245      75.740  55.874  73.603  1.00  1.00           H  
ATOM   3796  N   GLY A 246      76.334  58.888  70.825  1.00  1.00           N  
ATOM   3797  CA  GLY A 246      75.401  58.948  69.718  1.00  1.00           C  
ATOM   3798  C   GLY A 246      74.290  59.942  69.998  1.00  1.00           C  
ATOM   3799  O   GLY A 246      74.066  60.413  71.128  1.00  1.00           O  
ATOM   3800  HN  GLY A 246      76.245  59.587  71.550  1.00  1.00           H  
ATOM   3801  HA1 GLY A 246      75.935  59.254  68.818  1.00  1.00           H  
ATOM   3802  HA2 GLY A 246      74.966  57.961  69.565  1.00  1.00           H  
ATOM   3803  N   ASP A 247      73.595  60.191  68.900  1.00  1.00           N  
ATOM   3804  CA  ASP A 247      72.451  61.082  68.791  1.00  1.00           C  
ATOM   3805  C   ASP A 247      71.463  60.866  69.936  1.00  1.00           C  
ATOM   3806  O   ASP A 247      71.270  61.786  70.712  1.00  1.00           O  
ATOM   3807  CB  ASP A 247      71.845  60.826  67.392  1.00  1.00           C  
ATOM   3808  CG  ASP A 247      72.776  61.242  66.243  1.00  1.00           C  
ATOM   3809  OD1 ASP A 247      73.557  62.216  66.368  1.00  1.00           O  
ATOM   3810  OD2 ASP A 247      72.784  60.537  65.214  1.00  1.00           O1-
ATOM   3811  HN  ASP A 247      73.878  59.710  68.053  1.00  1.00           H  
ATOM   3812  HA  ASP A 247      72.808  62.111  68.831  1.00  1.00           H  
ATOM   3813  HB1 ASP A 247      71.632  59.761  67.297  1.00  1.00           H  
ATOM   3814  HB2 ASP A 247      70.917  61.392  67.308  1.00  1.00           H  
ATOM   3815  N   GLY A 248      70.977  59.643  70.152  1.00  1.00           N  
ATOM   3816  CA  GLY A 248      70.048  59.357  71.254  1.00  1.00           C  
ATOM   3817  C   GLY A 248      70.449  59.827  72.658  1.00  1.00           C  
ATOM   3818  O   GLY A 248      69.600  60.235  73.456  1.00  1.00           O  
ATOM   3819  HN  GLY A 248      71.095  58.945  69.435  1.00  1.00           H  
ATOM   3820  HA1 GLY A 248      69.097  59.831  71.010  1.00  1.00           H  
ATOM   3821  HA2 GLY A 248      69.916  58.276  71.297  1.00  1.00           H  
ATOM   3822  N   LEU A 249      71.748  59.756  72.982  1.00  1.00           N  
ATOM   3823  CA  LEU A 249      72.232  60.133  74.311  1.00  1.00           C  
ATOM   3824  C   LEU A 249      72.533  61.634  74.438  1.00  1.00           C  
ATOM   3825  O   LEU A 249      72.393  62.204  75.535  1.00  1.00           O  
ATOM   3826  CB  LEU A 249      73.345  59.187  74.773  1.00  1.00           C  
ATOM   3827  CG  LEU A 249      72.727  58.105  75.680  1.00  1.00           C  
ATOM   3828  CD1 LEU A 249      73.670  56.924  75.820  1.00  1.00           C  
ATOM   3829  CD2 LEU A 249      72.466  58.635  77.092  1.00  1.00           C  
ATOM   3830  HN  LEU A 249      72.416  59.598  72.241  1.00  1.00           H  
ATOM   3831  HA  LEU A 249      71.397  59.948  74.986  1.00  1.00           H  
ATOM   3832  HB1 LEU A 249      73.811  58.717  73.907  1.00  1.00           H  
ATOM   3833  HB2 LEU A 249      74.096  59.748  75.330  1.00  1.00           H  
ATOM   3834  HG  LEU A 249      71.787  57.765  75.245  1.00  1.00           H  
ATOM   3835 1HD1 LEU A 249      73.216  56.171  76.464  1.00  1.00           H  
ATOM   3836 2HD1 LEU A 249      74.610  57.259  76.260  1.00  1.00           H  
ATOM   3837 3HD1 LEU A 249      73.862  56.493  74.837  1.00  1.00           H  
ATOM   3838 1HD2 LEU A 249      72.030  57.844  77.703  1.00  1.00           H  
ATOM   3839 2HD2 LEU A 249      71.776  59.477  77.043  1.00  1.00           H  
ATOM   3840 3HD2 LEU A 249      73.406  58.961  77.538  1.00  1.00           H  
ATOM   3841  N   LEU A 250      72.820  62.294  73.309  1.00  1.00           N  
ATOM   3842  CA  LEU A 250      72.658  63.753  73.276  1.00  1.00           C  
ATOM   3843  C   LEU A 250      71.206  64.235  73.415  1.00  1.00           C  
ATOM   3844  O   LEU A 250      71.000  65.228  74.124  1.00  1.00           O  
ATOM   3845  CB  LEU A 250      73.332  64.323  72.021  1.00  1.00           C  
ATOM   3846  CG  LEU A 250      73.425  65.859  72.062  1.00  1.00           C  
ATOM   3847  CD1 LEU A 250      74.363  66.392  73.152  1.00  1.00           C  
ATOM   3848  CD2 LEU A 250      73.942  66.384  70.730  1.00  1.00           C  
ATOM   3849  HN  LEU A 250      72.813  61.787  72.429  1.00  1.00           H  
ATOM   3850  HA  LEU A 250      73.204  64.149  74.133  1.00  1.00           H  
ATOM   3851  HB1 LEU A 250      74.339  63.912  71.945  1.00  1.00           H  
ATOM   3852  HB2 LEU A 250      72.752  64.029  71.146  1.00  1.00           H  
ATOM   3853  HG  LEU A 250      72.427  66.264  72.232  1.00  1.00           H  
ATOM   3854 1HD1 LEU A 250      74.377  67.481  73.119  1.00  1.00           H  
ATOM   3855 2HD1 LEU A 250      75.370  66.011  72.983  1.00  1.00           H  
ATOM   3856 3HD1 LEU A 250      74.009  66.063  74.129  1.00  1.00           H  
ATOM   3857 1HD2 LEU A 250      74.005  67.472  70.767  1.00  1.00           H  
ATOM   3858 2HD2 LEU A 250      73.261  66.087  69.933  1.00  1.00           H  
ATOM   3859 3HD2 LEU A 250      74.931  65.970  70.535  1.00  1.00           H  
ATOM   3860  N   HIS A 251      70.234  63.531  72.815  1.00  1.00           N  
ATOM   3861  CA  HIS A 251      68.805  63.825  72.925  1.00  1.00           C  
ATOM   3862  C   HIS A 251      68.427  63.798  74.394  1.00  1.00           C  
ATOM   3863  O   HIS A 251      67.928  64.781  74.939  1.00  1.00           O  
ATOM   3864  CB  HIS A 251      67.944  62.769  72.201  1.00  1.00           C  
ATOM   3865  CG  HIS A 251      66.471  62.757  72.570  1.00  1.00           C  
ATOM   3866  CD2 HIS A 251      65.925  62.113  73.649  1.00  1.00           C  
ATOM   3867  ND1 HIS A 251      65.465  63.424  71.877  1.00  1.00           N  
ATOM   3868  CE1 HIS A 251      64.323  63.133  72.516  1.00  1.00           C  
ATOM   3869  NE2 HIS A 251      64.572  62.379  73.605  1.00  1.00           N  
ATOM   3870  HN  HIS A 251      70.525  62.695  72.213  1.00  1.00           H  
ATOM   3871  HA  HIS A 251      68.600  64.812  72.511  1.00  1.00           H  
ATOM   3872  HB1 HIS A 251      68.019  62.953  71.129  1.00  1.00           H  
ATOM   3873  HB2 HIS A 251      68.355  61.786  72.431  1.00  1.00           H  
ATOM   3874  HD1 HIS A 251      65.580  64.042  71.011  1.00  1.00           H  
ATOM   3875  HD2 HIS A 251      66.452  61.513  74.391  1.00  1.00           H  
ATOM   3876  HE1 HIS A 251      63.333  63.460  72.199  1.00  1.00           H  
ATOM   3877  N   GLU A 252      68.742  62.687  75.052  1.00  1.00           N  
ATOM   3878  CA  GLU A 252      68.541  62.484  76.479  1.00  1.00           C  
ATOM   3879  C   GLU A 252      69.110  63.612  77.338  1.00  1.00           C  
ATOM   3880  O   GLU A 252      68.427  64.116  78.242  1.00  1.00           O  
ATOM   3881  CB  GLU A 252      69.318  61.214  76.877  1.00  1.00           C  
ATOM   3882  CG  GLU A 252      68.542  59.900  76.812  1.00  1.00           C  
ATOM   3883  CD  GLU A 252      67.893  59.634  78.167  1.00  1.00           C  
ATOM   3884  OE1 GLU A 252      68.650  59.346  79.132  1.00  1.00           O  
ATOM   3885  OE2 GLU A 252      66.657  59.787  78.273  1.00  1.00           O1-
ATOM   3886  HN  GLU A 252      69.084  61.911  74.488  1.00  1.00           H  
ATOM   3887  HA  GLU A 252      67.480  62.353  76.691  1.00  1.00           H  
ATOM   3888  HB1 GLU A 252      70.176  61.127  76.210  1.00  1.00           H  
ATOM   3889  HB2 GLU A 252      69.665  61.344  77.902  1.00  1.00           H  
ATOM   3890  HG1 GLU A 252      67.770  59.970  76.046  1.00  1.00           H  
ATOM   3891  HG2 GLU A 252      69.224  59.085  76.568  1.00  1.00           H  
ATOM   3892  N   VAL A 253      70.366  64.013  77.079  1.00  1.00           N  
ATOM   3893  CA  VAL A 253      70.936  65.126  77.847  1.00  1.00           C  
ATOM   3894  C   VAL A 253      70.140  66.404  77.633  1.00  1.00           C  
ATOM   3895  O   VAL A 253      69.756  67.033  78.617  1.00  1.00           O  
ATOM   3896  CB  VAL A 253      72.435  65.321  77.546  1.00  1.00           C  
ATOM   3897  CG1 VAL A 253      73.005  66.672  78.008  1.00  1.00           C  
ATOM   3898  CG2 VAL A 253      73.219  64.225  78.272  1.00  1.00           C  
ATOM   3899  HN  VAL A 253      70.892  63.571  76.329  1.00  1.00           H  
ATOM   3900  HA  VAL A 253      70.851  64.866  78.902  1.00  1.00           H  
ATOM   3901  HB  VAL A 253      72.596  65.218  76.473  1.00  1.00           H  
ATOM   3902 1HG1 VAL A 253      74.064  66.725  77.757  1.00  1.00           H  
ATOM   3903 2HG1 VAL A 253      72.883  66.769  79.087  1.00  1.00           H  
ATOM   3904 3HG1 VAL A 253      72.473  67.481  77.508  1.00  1.00           H  
ATOM   3905 1HG2 VAL A 253      74.284  64.346  78.071  1.00  1.00           H  
ATOM   3906 2HG2 VAL A 253      72.891  63.248  77.917  1.00  1.00           H  
ATOM   3907 3HG2 VAL A 253      73.041  64.300  79.345  1.00  1.00           H  
ATOM   3908  N   LEU A 254      69.878  66.807  76.392  1.00  1.00           N  
ATOM   3909  CA  LEU A 254      69.250  68.100  76.141  1.00  1.00           C  
ATOM   3910  C   LEU A 254      67.807  68.174  76.658  1.00  1.00           C  
ATOM   3911  O   LEU A 254      67.420  69.198  77.222  1.00  1.00           O  
ATOM   3912  CB  LEU A 254      69.439  68.492  74.662  1.00  1.00           C  
ATOM   3913  CG  LEU A 254      70.917  68.767  74.287  1.00  1.00           C  
ATOM   3914  CD1 LEU A 254      71.043  69.146  72.813  1.00  1.00           C  
ATOM   3915  CD2 LEU A 254      71.545  69.905  75.099  1.00  1.00           C  
ATOM   3916  HN  LEU A 254      70.148  66.216  75.608  1.00  1.00           H  
ATOM   3917  HA  LEU A 254      69.816  68.828  76.721  1.00  1.00           H  
ATOM   3918  HB1 LEU A 254      69.069  67.678  74.038  1.00  1.00           H  
ATOM   3919  HB2 LEU A 254      68.859  69.394  74.466  1.00  1.00           H  
ATOM   3920  HG  LEU A 254      71.493  67.858  74.461  1.00  1.00           H  
ATOM   3921 1HD1 LEU A 254      72.090  69.334  72.574  1.00  1.00           H  
ATOM   3922 2HD1 LEU A 254      70.459  70.045  72.617  1.00  1.00           H  
ATOM   3923 3HD1 LEU A 254      70.671  68.329  72.194  1.00  1.00           H  
ATOM   3924 1HD2 LEU A 254      72.580  70.046  74.788  1.00  1.00           H  
ATOM   3925 2HD2 LEU A 254      71.516  69.654  76.159  1.00  1.00           H  
ATOM   3926 3HD2 LEU A 254      70.986  70.825  74.928  1.00  1.00           H  
ATOM   3927  N   ASN A 255      67.056  67.079  76.567  1.00  1.00           N  
ATOM   3928  CA  ASN A 255      65.747  66.933  77.191  1.00  1.00           C  
ATOM   3929  C   ASN A 255      65.804  66.994  78.721  1.00  1.00           C  
ATOM   3930  O   ASN A 255      64.975  67.667  79.325  1.00  1.00           O  
ATOM   3931  CB  ASN A 255      65.089  65.648  76.652  1.00  1.00           C  
ATOM   3932  CG  ASN A 255      64.551  65.849  75.241  1.00  1.00           C  
ATOM   3933  ND2 ASN A 255      65.295  65.516  74.219  1.00  1.00           N  
ATOM   3934  OD1 ASN A 255      63.452  66.358  75.066  1.00  1.00           O  
ATOM   3935  HN  ASN A 255      67.444  66.275  76.079  1.00  1.00           H  
ATOM   3936  HA  ASN A 255      65.136  67.772  76.858  1.00  1.00           H  
ATOM   3937  HB1 ASN A 255      65.830  64.849  76.638  1.00  1.00           H  
ATOM   3938  HB2 ASN A 255      64.265  65.369  77.309  1.00  1.00           H  
ATOM   3939 1HD2 ASN A 255      66.156  65.000  74.352  1.00  1.00           H  
ATOM   3940 2HD2 ASN A 255      64.884  65.503  73.290  1.00  1.00           H  
ATOM   3941  N   GLY A 256      66.806  66.377  79.358  1.00  1.00           N  
ATOM   3942  CA  GLY A 256      67.021  66.528  80.798  1.00  1.00           C  
ATOM   3943  C   GLY A 256      67.262  67.986  81.205  1.00  1.00           C  
ATOM   3944  O   GLY A 256      66.566  68.528  82.069  1.00  1.00           O  
ATOM   3945  HN  GLY A 256      67.444  65.783  78.831  1.00  1.00           H  
ATOM   3946  HA1 GLY A 256      66.140  66.159  81.324  1.00  1.00           H  
ATOM   3947  HA2 GLY A 256      67.890  65.937  81.086  1.00  1.00           H  
ATOM   3948  N   LEU A 257      68.192  68.658  80.515  1.00  1.00           N  
ATOM   3949  CA  LEU A 257      68.475  70.078  80.720  1.00  1.00           C  
ATOM   3950  C   LEU A 257      67.199  70.912  80.652  1.00  1.00           C  
ATOM   3951  O   LEU A 257      66.900  71.630  81.607  1.00  1.00           O  
ATOM   3952  CB  LEU A 257      69.552  70.614  79.760  1.00  1.00           C  
ATOM   3953  CG  LEU A 257      70.955  70.008  79.927  1.00  1.00           C  
ATOM   3954  CD1 LEU A 257      71.926  70.782  79.040  1.00  1.00           C  
ATOM   3955  CD2 LEU A 257      71.496  70.063  81.359  1.00  1.00           C  
ATOM   3956  HN  LEU A 257      68.680  68.163  79.773  1.00  1.00           H  
ATOM   3957  HA  LEU A 257      68.870  70.181  81.731  1.00  1.00           H  
ATOM   3958  HB1 LEU A 257      69.221  70.415  78.741  1.00  1.00           H  
ATOM   3959  HB2 LEU A 257      69.632  71.690  79.914  1.00  1.00           H  
ATOM   3960  HG  LEU A 257      70.931  68.969  79.599  1.00  1.00           H  
ATOM   3961 1HD1 LEU A 257      72.927  70.365  79.146  1.00  1.00           H  
ATOM   3962 2HD1 LEU A 257      71.936  71.830  79.339  1.00  1.00           H  
ATOM   3963 3HD1 LEU A 257      71.609  70.705  78.000  1.00  1.00           H  
ATOM   3964 1HD2 LEU A 257      72.489  69.616  81.390  1.00  1.00           H  
ATOM   3965 2HD2 LEU A 257      70.829  69.511  82.021  1.00  1.00           H  
ATOM   3966 3HD2 LEU A 257      71.555  71.101  81.686  1.00  1.00           H  
ATOM   3967  N   LEU A 258      66.419  70.757  79.577  1.00  1.00           N  
ATOM   3968  CA  LEU A 258      65.168  71.482  79.386  1.00  1.00           C  
ATOM   3969  C   LEU A 258      63.950  70.985  80.169  1.00  1.00           C  
ATOM   3970  O   LEU A 258      62.872  71.568  80.060  1.00  1.00           O  
ATOM   3971  CB  LEU A 258      64.920  71.749  77.888  1.00  1.00           C  
ATOM   3972  CG  LEU A 258      64.992  73.261  77.585  1.00  1.00           C  
ATOM   3973  CD1 LEU A 258      65.208  73.491  76.098  1.00  1.00           C  
ATOM   3974  CD2 LEU A 258      63.716  74.010  77.981  1.00  1.00           C  
ATOM   3975  HN  LEU A 258      66.723  70.128  78.839  1.00  1.00           H  
ATOM   3976  HA  LEU A 258      65.367  72.469  79.803  1.00  1.00           H  
ATOM   3977  HB1 LEU A 258      65.678  71.230  77.302  1.00  1.00           H  
ATOM   3978  HB2 LEU A 258      63.932  71.376  77.617  1.00  1.00           H  
ATOM   3979  HG  LEU A 258      65.833  73.688  78.131  1.00  1.00           H  
ATOM   3980 1HD1 LEU A 258      65.257  74.561  75.899  1.00  1.00           H  
ATOM   3981 2HD1 LEU A 258      64.380  73.055  75.538  1.00  1.00           H  
ATOM   3982 3HD1 LEU A 258      66.142  73.022  75.789  1.00  1.00           H  
ATOM   3983 1HD2 LEU A 258      63.827  75.068  77.744  1.00  1.00           H  
ATOM   3984 2HD2 LEU A 258      63.543  73.894  79.051  1.00  1.00           H  
ATOM   3985 3HD2 LEU A 258      62.869  73.602  77.430  1.00  1.00           H  
ATOM   3986  N   ASP A 259      64.160  69.988  81.025  1.00  1.00           N  
ATOM   3987  CA  ASP A 259      63.239  69.569  82.073  1.00  1.00           C  
ATOM   3988  C   ASP A 259      63.707  69.928  83.484  1.00  1.00           C  
ATOM   3989  O   ASP A 259      63.045  69.634  84.481  1.00  1.00           O  
ATOM   3990  CB  ASP A 259      62.837  68.107  81.878  1.00  1.00           C  
ATOM   3991  CG  ASP A 259      61.547  67.779  82.631  1.00  1.00           C  
ATOM   3992  OD1 ASP A 259      60.547  68.509  82.476  1.00  1.00           O  
ATOM   3993  OD2 ASP A 259      61.560  66.742  83.338  1.00  1.00           O1-
ATOM   3994  HN  ASP A 259      65.042  69.500  80.977  1.00  1.00           H  
ATOM   3995  HA  ASP A 259      62.329  70.147  81.911  1.00  1.00           H  
ATOM   3996  HB1 ASP A 259      62.685  67.920  80.815  1.00  1.00           H  
ATOM   3997  HB2 ASP A 259      63.637  67.467  82.249  1.00  1.00           H  
ATOM   3998  N   ARG A 260      64.850  70.606  83.619  1.00  1.00           N  
ATOM   3999  CA  ARG A 260      65.183  71.215  84.915  1.00  1.00           C  
ATOM   4000  C   ARG A 260      64.302  72.398  85.258  1.00  1.00           C  
ATOM   4001  O   ARG A 260      63.963  73.169  84.366  1.00  1.00           O  
ATOM   4002  CB  ARG A 260      66.655  71.631  84.907  1.00  1.00           C  
ATOM   4003  CG  ARG A 260      67.571  70.399  84.845  1.00  1.00           C  
ATOM   4004  CD  ARG A 260      69.010  70.789  84.524  1.00  1.00           C  
ATOM   4005  NE  ARG A 260      69.532  71.676  85.566  1.00  1.00           N1+
ATOM   4006  CZ  ARG A 260      70.053  71.340  86.725  1.00  1.00           C  
ATOM   4007  NH1 ARG A 260      70.202  72.235  87.653  1.00  1.00           N1+
ATOM   4008  NH2 ARG A 260      70.421  70.123  86.983  1.00  1.00           N  
ATOM   4009  HN  ARG A 260      65.397  70.832  82.793  1.00  1.00           H  
ATOM   4010  HA  ARG A 260      65.050  70.459  85.688  1.00  1.00           H  
ATOM   4011  HB1 ARG A 260      66.843  72.260  84.037  1.00  1.00           H  
ATOM   4012  HB2 ARG A 260      66.872  72.192  85.816  1.00  1.00           H  
ATOM   4013  HG1 ARG A 260      67.548  69.892  85.810  1.00  1.00           H  
ATOM   4014  HG2 ARG A 260      67.206  69.725  84.071  1.00  1.00           H  
ATOM   4015  HD1 ARG A 260      69.625  69.890  84.474  1.00  1.00           H  
ATOM   4016  HD2 ARG A 260      69.039  71.304  83.564  1.00  1.00           H  
ATOM   4017  HE  ARG A 260      69.255  72.654  85.509  1.00  1.00           H  
ATOM   4018 1HH1 ARG A 260      69.650  73.094  87.564  1.00  1.00           H  
ATOM   4019 2HH1 ARG A 260      70.507  71.963  88.566  1.00  1.00           H  
ATOM   4020 1HH2 ARG A 260      70.498  69.462  86.224  1.00  1.00           H  
ATOM   4021 2HH2 ARG A 260      71.017  69.970  87.787  1.00  1.00           H  
ATOM   4022  N   PRO A 261      64.062  72.645  86.559  1.00  1.00           N  
ATOM   4023  CA  PRO A 261      63.370  73.840  87.024  1.00  1.00           C  
ATOM   4024  C   PRO A 261      64.165  75.137  86.825  1.00  1.00           C  
ATOM   4025  O   PRO A 261      63.690  76.217  87.163  1.00  1.00           O  
ATOM   4026  CB  PRO A 261      63.070  73.579  88.504  1.00  1.00           C  
ATOM   4027  CG  PRO A 261      64.236  72.696  88.941  1.00  1.00           C  
ATOM   4028  CD  PRO A 261      64.491  71.841  87.701  1.00  1.00           C  
ATOM   4029  HA  PRO A 261      62.425  73.926  86.487  1.00  1.00           H  
ATOM   4030  HB1 PRO A 261      63.051  74.510  89.070  1.00  1.00           H  
ATOM   4031  HB2 PRO A 261      62.119  73.060  88.625  1.00  1.00           H  
ATOM   4032  HG1 PRO A 261      65.111  73.296  89.192  1.00  1.00           H  
ATOM   4033  HG2 PRO A 261      63.962  72.077  89.796  1.00  1.00           H  
ATOM   4034  HD1 PRO A 261      65.551  71.602  87.618  1.00  1.00           H  
ATOM   4035  HD2 PRO A 261      63.913  70.918  87.752  1.00  1.00           H  
ATOM   4036  N   ASP A 262      65.377  75.031  86.285  1.00  1.00           N  
ATOM   4037  CA  ASP A 262      66.303  76.121  86.030  1.00  1.00           C  
ATOM   4038  C   ASP A 262      66.761  76.175  84.559  1.00  1.00           C  
ATOM   4039  O   ASP A 262      67.821  76.709  84.222  1.00  1.00           O  
ATOM   4040  CB  ASP A 262      67.437  76.061  87.070  1.00  1.00           C  
ATOM   4041  CG  ASP A 262      68.075  74.674  87.149  1.00  1.00           C  
ATOM   4042  OD1 ASP A 262      68.124  74.065  88.237  1.00  1.00           O  
ATOM   4043  OD2 ASP A 262      68.489  74.140  86.103  1.00  1.00           O1-
ATOM   4044  HN  ASP A 262      65.717  74.105  86.081  1.00  1.00           H  
ATOM   4045  HA  ASP A 262      65.756  77.045  86.219  1.00  1.00           H  
ATOM   4046  HB1 ASP A 262      68.204  76.785  86.795  1.00  1.00           H  
ATOM   4047  HB2 ASP A 262      67.030  76.316  88.048  1.00  1.00           H  
ATOM   4048  N   TRP A 263      65.899  75.637  83.692  1.00  1.00           N  
ATOM   4049  CA  TRP A 263      66.089  75.406  82.266  1.00  1.00           C  
ATOM   4050  C   TRP A 263      66.899  76.458  81.512  1.00  1.00           C  
ATOM   4051  O   TRP A 263      67.839  76.095  80.821  1.00  1.00           O  
ATOM   4052  CB  TRP A 263      64.703  75.227  81.603  1.00  1.00           C  
ATOM   4053  CG  TRP A 263      63.771  76.414  81.656  1.00  1.00           C  
ATOM   4054  CD1 TRP A 263      63.753  77.436  80.769  1.00  1.00           C  
ATOM   4055  CD2 TRP A 263      62.742  76.749  82.644  1.00  1.00           C  
ATOM   4056  CE2 TRP A 263      62.229  78.049  82.348  1.00  1.00           C  
ATOM   4057  CE3 TRP A 263      62.191  76.091  83.765  1.00  1.00           C  
ATOM   4058  NE1 TRP A 263      62.890  78.423  81.199  1.00  1.00           N  
ATOM   4059  CZ2 TRP A 263      61.266  78.685  83.148  1.00  1.00           C  
ATOM   4060  CZ3 TRP A 263      61.222  76.715  84.576  1.00  1.00           C  
ATOM   4061  CH2 TRP A 263      60.770  78.015  84.280  1.00  1.00           C  
ATOM   4062  HN  TRP A 263      65.045  75.256  84.079  1.00  1.00           H  
ATOM   4063  HA  TRP A 263      66.619  74.459  82.162  1.00  1.00           H  
ATOM   4064  HB1 TRP A 263      64.867  74.982  80.554  1.00  1.00           H  
ATOM   4065  HB2 TRP A 263      64.205  74.393  82.098  1.00  1.00           H  
ATOM   4066  HD1 TRP A 263      64.336  77.474  79.849  1.00  1.00           H  
ATOM   4067  HE1 TRP A 263      62.795  79.324  80.740  1.00  1.00           H  
ATOM   4068  HE3 TRP A 263      62.521  75.081  84.008  1.00  1.00           H  
ATOM   4069  HZ2 TRP A 263      60.908  79.683  82.895  1.00  1.00           H  
ATOM   4070  HZ3 TRP A 263      60.819  76.187  85.440  1.00  1.00           H  
ATOM   4071  HH2 TRP A 263      60.038  78.500  84.926  1.00  1.00           H  
ATOM   4072  N   GLU A 264      66.558  77.738  81.604  1.00  1.00           N  
ATOM   4073  CA  GLU A 264      67.163  78.755  80.744  1.00  1.00           C  
ATOM   4074  C   GLU A 264      68.629  79.009  81.064  1.00  1.00           C  
ATOM   4075  O   GLU A 264      69.405  79.236  80.143  1.00  1.00           O  
ATOM   4076  CB  GLU A 264      66.327  80.037  80.786  1.00  1.00           C  
ATOM   4077  CG  GLU A 264      66.976  81.207  80.032  1.00  1.00           C  
ATOM   4078  CD  GLU A 264      65.924  82.239  79.640  1.00  1.00           C  
ATOM   4079  OE1 GLU A 264      66.000  83.401  80.094  1.00  1.00           O  
ATOM   4080  OE2 GLU A 264      65.036  81.829  78.861  1.00  1.00           O1-
ATOM   4081  HN  GLU A 264      65.742  77.974  82.148  1.00  1.00           H  
ATOM   4082  HA  GLU A 264      67.119  78.378  79.722  1.00  1.00           H  
ATOM   4083  HB1 GLU A 264      65.355  79.832  80.337  1.00  1.00           H  
ATOM   4084  HB2 GLU A 264      66.192  80.328  81.828  1.00  1.00           H  
ATOM   4085  HG1 GLU A 264      67.720  81.679  80.674  1.00  1.00           H  
ATOM   4086  HG2 GLU A 264      67.460  80.829  79.132  1.00  1.00           H  
ATOM   4087  N   GLU A 265      69.054  78.879  82.321  1.00  1.00           N  
ATOM   4088  CA  GLU A 265      70.488  78.826  82.588  1.00  1.00           C  
ATOM   4089  C   GLU A 265      71.049  77.431  82.283  1.00  1.00           C  
ATOM   4090  O   GLU A 265      72.127  77.328  81.707  1.00  1.00           O  
ATOM   4091  CB  GLU A 265      70.814  79.305  84.012  1.00  1.00           C  
ATOM   4092  CG  GLU A 265      72.325  79.465  84.273  1.00  1.00           C  
ATOM   4093  CD  GLU A 265      73.040  80.350  83.233  1.00  1.00           C  
ATOM   4094  OE1 GLU A 265      72.707  81.553  83.095  1.00  1.00           O  
ATOM   4095  OE2 GLU A 265      73.918  79.851  82.497  1.00  1.00           O1-
ATOM   4096  HN  GLU A 265      68.402  78.593  83.037  1.00  1.00           H  
ATOM   4097  HA  GLU A 265      70.968  79.521  81.899  1.00  1.00           H  
ATOM   4098  HB1 GLU A 265      70.332  80.270  84.171  1.00  1.00           H  
ATOM   4099  HB2 GLU A 265      70.416  78.578  84.720  1.00  1.00           H  
ATOM   4100  HG1 GLU A 265      72.459  79.913  85.257  1.00  1.00           H  
ATOM   4101  HG2 GLU A 265      72.784  78.476  84.258  1.00  1.00           H  
ATOM   4102  N   ALA A 266      70.323  76.346  82.571  1.00  1.00           N  
ATOM   4103  CA  ALA A 266      70.877  75.002  82.405  1.00  1.00           C  
ATOM   4104  C   ALA A 266      71.282  74.667  80.958  1.00  1.00           C  
ATOM   4105  O   ALA A 266      72.361  74.125  80.694  1.00  1.00           O  
ATOM   4106  CB  ALA A 266      69.857  73.993  82.927  1.00  1.00           C  
ATOM   4107  HN  ALA A 266      69.400  76.455  82.978  1.00  1.00           H  
ATOM   4108  HA  ALA A 266      71.769  74.929  83.027  1.00  1.00           H  
ATOM   4109  HB1 ALA A 266      70.252  72.984  82.812  1.00  1.00           H  
ATOM   4110  HB2 ALA A 266      68.930  74.087  82.361  1.00  1.00           H  
ATOM   4111  HB3 ALA A 266      69.660  74.187  83.981  1.00  1.00           H  
ATOM   4112  N   VAL A 267      70.421  75.043  80.014  1.00  1.00           N  
ATOM   4113  CA  VAL A 267      70.606  74.900  78.571  1.00  1.00           C  
ATOM   4114  C   VAL A 267      71.833  75.637  78.021  1.00  1.00           C  
ATOM   4115  O   VAL A 267      72.289  75.352  76.913  1.00  1.00           O  
ATOM   4116  CB  VAL A 267      69.312  75.284  77.810  1.00  1.00           C  
ATOM   4117  CG1 VAL A 267      69.141  76.794  77.611  1.00  1.00           C  
ATOM   4118  CG2 VAL A 267      69.207  74.583  76.451  1.00  1.00           C  
ATOM   4119  HN  VAL A 267      69.568  75.501  80.327  1.00  1.00           H  
ATOM   4120  HA  VAL A 267      70.772  73.839  78.384  1.00  1.00           H  
ATOM   4121  HB  VAL A 267      68.471  74.942  78.413  1.00  1.00           H  
ATOM   4122 1HG1 VAL A 267      68.214  76.987  77.071  1.00  1.00           H  
ATOM   4123 2HG1 VAL A 267      69.982  77.183  77.038  1.00  1.00           H  
ATOM   4124 3HG1 VAL A 267      69.105  77.287  78.582  1.00  1.00           H  
ATOM   4125 1HG2 VAL A 267      68.284  74.884  75.957  1.00  1.00           H  
ATOM   4126 2HG2 VAL A 267      69.204  73.503  76.598  1.00  1.00           H  
ATOM   4127 3HG2 VAL A 267      70.059  74.862  75.831  1.00  1.00           H  
ATOM   4128  N   LYS A 268      72.409  76.549  78.809  1.00  1.00           N  
ATOM   4129  CA  LYS A 268      73.599  77.313  78.435  1.00  1.00           C  
ATOM   4130  C   LYS A 268      74.895  76.680  78.930  1.00  1.00           C  
ATOM   4131  O   LYS A 268      75.963  77.217  78.635  1.00  1.00           O  
ATOM   4132  CB  LYS A 268      73.444  78.745  78.954  1.00  1.00           C  
ATOM   4133  CG  LYS A 268      72.249  79.461  78.299  1.00  1.00           C  
ATOM   4134  CD  LYS A 268      71.893  80.777  78.993  1.00  1.00           C  
ATOM   4135  CE  LYS A 268      73.104  81.688  79.136  1.00  1.00           C  
ATOM   4136  NZ  LYS A 268      73.742  81.592  80.474  1.00  1.00           N1+
ATOM   4137  HN  LYS A 268      72.009  76.722  79.728  1.00  1.00           H  
ATOM   4138  HA  LYS A 268      73.641  77.354  77.347  1.00  1.00           H  
ATOM   4139  HB1 LYS A 268      73.290  78.715  80.033  1.00  1.00           H  
ATOM   4140  HB2 LYS A 268      74.354  79.302  78.732  1.00  1.00           H  
ATOM   4141  HG1 LYS A 268      72.497  79.672  77.259  1.00  1.00           H  
ATOM   4142  HG2 LYS A 268      71.383  78.801  78.340  1.00  1.00           H  
ATOM   4143  HD1 LYS A 268      71.133  81.291  78.405  1.00  1.00           H  
ATOM   4144  HD2 LYS A 268      71.499  80.557  79.985  1.00  1.00           H  
ATOM   4145  HE1 LYS A 268      73.839  81.412  78.379  1.00  1.00           H  
ATOM   4146  HE2 LYS A 268      72.786  82.718  78.975  1.00  1.00           H  
ATOM   4147  HZ1 LYS A 268      73.111  81.820  81.241  1.00  1.00           H  
ATOM   4148  HZ2 LYS A 268      74.001  80.640  80.734  1.00  1.00           H  
ATOM   4149  HZ3 LYS A 268      74.564  82.168  80.545  1.00  1.00           H  
ATOM   4150  N   MET A 269      74.838  75.527  79.597  1.00  1.00           N  
ATOM   4151  CA  MET A 269      76.039  74.714  79.766  1.00  1.00           C  
ATOM   4152  C   MET A 269      76.507  74.181  78.419  1.00  1.00           C  
ATOM   4153  O   MET A 269      75.704  73.560  77.716  1.00  1.00           O  
ATOM   4154  CB  MET A 269      75.767  73.544  80.722  1.00  1.00           C  
ATOM   4155  CG  MET A 269      75.354  73.994  82.128  1.00  1.00           C  
ATOM   4156  SD  MET A 269      76.455  75.152  82.992  1.00  1.00           S  
ATOM   4157  CE  MET A 269      77.994  74.198  83.048  1.00  1.00           C  
ATOM   4158  HN  MET A 269      73.935  75.121  79.802  1.00  1.00           H  
ATOM   4159  HA  MET A 269      76.827  75.337  80.189  1.00  1.00           H  
ATOM   4160  HB1 MET A 269      74.965  72.935  80.304  1.00  1.00           H  
ATOM   4161  HB2 MET A 269      76.674  72.945  80.803  1.00  1.00           H  
ATOM   4162  HG1 MET A 269      74.378  74.472  82.045  1.00  1.00           H  
ATOM   4163  HG2 MET A 269      75.270  73.100  82.746  1.00  1.00           H  
ATOM   4164  HE1 MET A 269      78.765  74.781  83.551  1.00  1.00           H  
ATOM   4165  HE2 MET A 269      78.317  73.969  82.033  1.00  1.00           H  
ATOM   4166  HE3 MET A 269      77.827  73.270  83.594  1.00  1.00           H  
ATOM   4167  N   PRO A 270      77.785  74.355  78.047  1.00  1.00           N  
ATOM   4168  CA  PRO A 270      78.270  73.764  76.820  1.00  1.00           C  
ATOM   4169  C   PRO A 270      78.229  72.239  76.907  1.00  1.00           C  
ATOM   4170  O   PRO A 270      78.508  71.614  77.942  1.00  1.00           O  
ATOM   4171  CB  PRO A 270      79.674  74.332  76.600  1.00  1.00           C  
ATOM   4172  CG  PRO A 270      80.139  74.615  78.023  1.00  1.00           C  
ATOM   4173  CD  PRO A 270      78.863  75.027  78.756  1.00  1.00           C  
ATOM   4174  HA  PRO A 270      77.629  74.086  75.999  1.00  1.00           H  
ATOM   4175  HB1 PRO A 270      80.322  73.604  76.111  1.00  1.00           H  
ATOM   4176  HB2 PRO A 270      79.641  75.246  76.007  1.00  1.00           H  
ATOM   4177  HG1 PRO A 270      80.573  73.722  78.473  1.00  1.00           H  
ATOM   4178  HG2 PRO A 270      80.871  75.422  78.037  1.00  1.00           H  
ATOM   4179  HD1 PRO A 270      78.898  74.703  79.796  1.00  1.00           H  
ATOM   4180  HD2 PRO A 270      78.731  76.108  78.716  1.00  1.00           H  
ATOM   4181  N   VAL A 271      77.901  71.652  75.763  1.00  1.00           N  
ATOM   4182  CA  VAL A 271      77.902  70.206  75.576  1.00  1.00           C  
ATOM   4183  C   VAL A 271      78.813  69.836  74.419  1.00  1.00           C  
ATOM   4184  O   VAL A 271      79.106  70.653  73.530  1.00  1.00           O  
ATOM   4185  CB  VAL A 271      76.474  69.647  75.364  1.00  1.00           C  
ATOM   4186  CG1 VAL A 271      75.523  70.021  76.508  1.00  1.00           C  
ATOM   4187  CG2 VAL A 271      75.816  70.082  74.047  1.00  1.00           C  
ATOM   4188  HN  VAL A 271      77.633  72.237  74.977  1.00  1.00           H  
ATOM   4189  HA  VAL A 271      78.308  69.752  76.480  1.00  1.00           H  
ATOM   4190  HB  VAL A 271      76.550  68.560  75.346  1.00  1.00           H  
ATOM   4191 1HG1 VAL A 271      74.535  69.605  76.311  1.00  1.00           H  
ATOM   4192 2HG1 VAL A 271      75.451  71.106  76.582  1.00  1.00           H  
ATOM   4193 3HG1 VAL A 271      75.906  69.618  77.446  1.00  1.00           H  
ATOM   4194 1HG2 VAL A 271      74.819  69.647  73.977  1.00  1.00           H  
ATOM   4195 2HG2 VAL A 271      76.421  69.739  73.207  1.00  1.00           H  
ATOM   4196 3HG2 VAL A 271      75.740  71.169  74.020  1.00  1.00           H  
ATOM   4197  N   GLY A 272      79.227  68.572  74.430  1.00  1.00           N  
ATOM   4198  CA  GLY A 272      80.213  68.029  73.525  1.00  1.00           C  
ATOM   4199  C   GLY A 272      79.829  66.641  73.085  1.00  1.00           C  
ATOM   4200  O   GLY A 272      79.692  65.759  73.929  1.00  1.00           O  
ATOM   4201  HN  GLY A 272      78.936  67.962  75.186  1.00  1.00           H  
ATOM   4202  HA1 GLY A 272      80.287  68.674  72.649  1.00  1.00           H  
ATOM   4203  HA2 GLY A 272      81.178  67.989  74.030  1.00  1.00           H  
ATOM   4204  N   ILE A 273      79.604  66.465  71.782  1.00  1.00           N  
ATOM   4205  CA  ILE A 273      79.207  65.174  71.217  1.00  1.00           C  
ATOM   4206  C   ILE A 273      80.426  64.306  70.934  1.00  1.00           C  
ATOM   4207  O   ILE A 273      81.357  64.798  70.291  1.00  1.00           O  
ATOM   4208  CB  ILE A 273      78.392  65.274  69.893  1.00  1.00           C  
ATOM   4209  CG1 ILE A 273      77.874  66.671  69.492  1.00  1.00           C  
ATOM   4210  CG2 ILE A 273      77.225  64.274  69.967  1.00  1.00           C  
ATOM   4211  CD1 ILE A 273      78.965  67.545  68.854  1.00  1.00           C  
ATOM   4212  HN  ILE A 273      79.766  67.231  71.145  1.00  1.00           H  
ATOM   4213  HA  ILE A 273      78.591  64.659  71.954  1.00  1.00           H  
ATOM   4214  HB  ILE A 273      79.048  64.937  69.091  1.00  1.00           H  
ATOM   4215 1HG1 ILE A 273      77.061  66.550  68.776  1.00  1.00           H  
ATOM   4216 2HG1 ILE A 273      77.501  67.174  70.384  1.00  1.00           H  
ATOM   4217 1HG2 ILE A 273      76.641  64.328  69.048  1.00  1.00           H  
ATOM   4218 2HG2 ILE A 273      76.588  64.520  70.817  1.00  1.00           H  
ATOM   4219 3HG2 ILE A 273      77.618  63.265  70.088  1.00  1.00           H  
ATOM   4220 1HD1 ILE A 273      78.546  68.516  68.591  1.00  1.00           H  
ATOM   4221 2HD1 ILE A 273      79.342  67.058  67.955  1.00  1.00           H  
ATOM   4222 3HD1 ILE A 273      79.782  67.682  69.562  1.00  1.00           H  
ATOM   4223  N   LEU A 274      80.404  63.015  71.298  1.00  1.00           N  
ATOM   4224  CA  LEU A 274      81.568  62.169  71.032  1.00  1.00           C  
ATOM   4225  C   LEU A 274      81.159  60.762  70.603  1.00  1.00           C  
ATOM   4226  O   LEU A 274      81.033  59.850  71.421  1.00  1.00           O  
ATOM   4227  CB  LEU A 274      82.528  62.080  72.248  1.00  1.00           C  
ATOM   4228  CG  LEU A 274      83.468  63.245  72.596  1.00  1.00           C  
ATOM   4229  CD1 LEU A 274      84.368  62.777  73.743  1.00  1.00           C  
ATOM   4230  CD2 LEU A 274      84.411  63.667  71.474  1.00  1.00           C  
ATOM   4231  HN  LEU A 274      79.693  62.677  71.940  1.00  1.00           H  
ATOM   4232  HA  LEU A 274      82.121  62.618  70.207  1.00  1.00           H  
ATOM   4233  HB1 LEU A 274      81.903  61.912  73.125  1.00  1.00           H  
ATOM   4234  HB2 LEU A 274      83.162  61.209  72.080  1.00  1.00           H  
ATOM   4235  HG  LEU A 274      82.880  64.104  72.921  1.00  1.00           H  
ATOM   4236 1HD1 LEU A 274      85.052  63.579  74.019  1.00  1.00           H  
ATOM   4237 2HD1 LEU A 274      84.941  61.906  73.424  1.00  1.00           H  
ATOM   4238 3HD1 LEU A 274      83.753  62.512  74.603  1.00  1.00           H  
ATOM   4239 1HD2 LEU A 274      85.034  64.494  71.814  1.00  1.00           H  
ATOM   4240 2HD2 LEU A 274      83.828  63.983  70.609  1.00  1.00           H  
ATOM   4241 3HD2 LEU A 274      85.046  62.825  71.196  1.00  1.00           H  
ATOM   4242  N   PRO A 275      80.936  60.559  69.306  1.00  1.00           N  
ATOM   4243  CA  PRO A 275      80.127  59.453  68.865  1.00  1.00           C  
ATOM   4244  C   PRO A 275      80.832  58.110  69.056  1.00  1.00           C  
ATOM   4245  O   PRO A 275      82.044  57.961  68.888  1.00  1.00           O  
ATOM   4246  CB  PRO A 275      79.922  59.710  67.375  1.00  1.00           C  
ATOM   4247  CG  PRO A 275      81.212  60.419  66.966  1.00  1.00           C  
ATOM   4248  CD  PRO A 275      81.498  61.295  68.185  1.00  1.00           C  
ATOM   4249  HA  PRO A 275      79.169  59.454  69.384  1.00  1.00           H  
ATOM   4250  HB1 PRO A 275      79.800  58.774  66.830  1.00  1.00           H  
ATOM   4251  HB2 PRO A 275      79.054  60.347  67.204  1.00  1.00           H  
ATOM   4252  HG1 PRO A 275      82.018  59.705  66.794  1.00  1.00           H  
ATOM   4253  HG2 PRO A 275      81.064  61.023  66.071  1.00  1.00           H  
ATOM   4254  HD1 PRO A 275      82.571  61.434  68.315  1.00  1.00           H  
ATOM   4255  HD2 PRO A 275      81.015  62.267  68.082  1.00  1.00           H  
ATOM   4256  N   CYS A 276      80.022  57.096  69.324  1.00  1.00           N  
ATOM   4257  CA  CYS A 276      80.472  55.741  69.517  1.00  1.00           C  
ATOM   4258  C   CYS A 276      79.421  54.706  69.112  1.00  1.00           C  
ATOM   4259  O   CYS A 276      78.562  54.286  69.888  1.00  1.00           O  
ATOM   4260  CB  CYS A 276      80.962  55.558  70.952  1.00  1.00           C  
ATOM   4261  SG  CYS A 276      81.892  54.006  71.004  1.00  1.00           S  
ATOM   4262  HN  CYS A 276      79.031  57.273  69.449  1.00  1.00           H  
ATOM   4263  HA  CYS A 276      81.333  55.594  68.864  1.00  1.00           H  
ATOM   4264  HB1 CYS A 276      81.607  56.390  71.235  1.00  1.00           H  
ATOM   4265  HB2 CYS A 276      80.113  55.508  71.633  1.00  1.00           H  
ATOM   4266  HG  CYS A 276      81.092  52.993  70.646  1.00  1.00           H  
ATOM   4267  N   GLY A 277      79.521  54.257  67.864  1.00  1.00           N  
ATOM   4268  CA  GLY A 277      78.672  53.215  67.312  1.00  1.00           C  
ATOM   4269  C   GLY A 277      78.176  53.603  65.928  1.00  1.00           C  
ATOM   4270  O   GLY A 277      78.967  54.066  65.106  1.00  1.00           O  
ATOM   4271  HN  GLY A 277      80.206  54.679  67.253  1.00  1.00           H  
ATOM   4272  HA1 GLY A 277      79.243  52.289  67.241  1.00  1.00           H  
ATOM   4273  HA2 GLY A 277      77.816  53.065  67.970  1.00  1.00           H  
ATOM   4274  N   SER A 278      76.868  53.483  65.694  1.00  1.00           N  
ATOM   4275  CA  SER A 278      76.218  54.264  64.644  1.00  1.00           C  
ATOM   4276  C   SER A 278      74.956  54.976  65.126  1.00  1.00           C  
ATOM   4277  O   SER A 278      74.369  54.590  66.137  1.00  1.00           O  
ATOM   4278  CB  SER A 278      75.971  53.461  63.360  1.00  1.00           C  
ATOM   4279  OG  SER A 278      74.959  52.482  63.506  1.00  1.00           O  
ATOM   4280  HN  SER A 278      76.254  53.124  66.407  1.00  1.00           H  
ATOM   4281  HA  SER A 278      76.923  55.051  64.375  1.00  1.00           H  
ATOM   4282  HB1 SER A 278      75.675  54.151  62.570  1.00  1.00           H  
ATOM   4283  HB2 SER A 278      76.898  52.962  63.078  1.00  1.00           H  
ATOM   4284  HG  SER A 278      74.742  52.134  62.627  1.00  1.00           H  
ATOM   4285  N   GLY A 279      74.587  56.028  64.387  1.00  1.00           N  
ATOM   4286  CA  GLY A 279      73.655  57.054  64.848  1.00  1.00           C  
ATOM   4287  C   GLY A 279      74.451  58.161  65.552  1.00  1.00           C  
ATOM   4288  O   GLY A 279      74.539  58.274  66.778  1.00  1.00           O  
ATOM   4289  HN  GLY A 279      75.193  56.287  63.622  1.00  1.00           H  
ATOM   4290  HA1 GLY A 279      73.120  57.473  63.996  1.00  1.00           H  
ATOM   4291  HA2 GLY A 279      72.942  56.615  65.546  1.00  1.00           H  
ATOM   4292  N   ASN A 280      75.191  58.861  64.706  1.00  1.00           N  
ATOM   4293  CA  ASN A 280      76.272  59.790  65.001  1.00  1.00           C  
ATOM   4294  C   ASN A 280      76.203  61.000  64.055  1.00  1.00           C  
ATOM   4295  O   ASN A 280      77.225  61.555  63.638  1.00  1.00           O  
ATOM   4296  CB  ASN A 280      77.611  59.013  64.983  1.00  1.00           C  
ATOM   4297  CG  ASN A 280      77.899  58.127  63.773  1.00  1.00           C  
ATOM   4298  ND2 ASN A 280      79.144  58.047  63.362  1.00  1.00           N  
ATOM   4299  OD1 ASN A 280      77.046  57.457  63.201  1.00  1.00           O  
ATOM   4300  HN  ASN A 280      75.044  58.664  63.729  1.00  1.00           H  
ATOM   4301  HA  ASN A 280      76.120  60.158  66.016  1.00  1.00           H  
ATOM   4302  HB1 ASN A 280      78.414  59.747  65.048  1.00  1.00           H  
ATOM   4303  HB2 ASN A 280      77.629  58.374  65.866  1.00  1.00           H  
ATOM   4304 1HD2 ASN A 280      79.859  58.638  63.754  1.00  1.00           H  
ATOM   4305 2HD2 ASN A 280      79.294  57.465  62.554  1.00  1.00           H  
ATOM   4306  N   ALA A 281      74.980  61.372  63.681  1.00  1.00           N  
ATOM   4307  CA  ALA A 281      74.651  62.445  62.764  1.00  1.00           C  
ATOM   4308  C   ALA A 281      75.001  63.834  63.291  1.00  1.00           C  
ATOM   4309  O   ALA A 281      75.510  64.637  62.505  1.00  1.00           O  
ATOM   4310  CB  ALA A 281      73.166  62.334  62.415  1.00  1.00           C  
ATOM   4311  HN  ALA A 281      74.190  60.949  64.173  1.00  1.00           H  
ATOM   4312  HA  ALA A 281      75.220  62.285  61.848  1.00  1.00           H  
ATOM   4313  HB1 ALA A 281      72.894  63.132  61.725  1.00  1.00           H  
ATOM   4314  HB2 ALA A 281      72.571  62.422  63.324  1.00  1.00           H  
ATOM   4315  HB3 ALA A 281      72.973  61.369  61.947  1.00  1.00           H  
ATOM   4316  N   LEU A 282      74.843  64.122  64.594  1.00  1.00           N  
ATOM   4317  CA  LEU A 282      75.327  65.411  65.097  1.00  1.00           C  
ATOM   4318  C   LEU A 282      76.851  65.524  65.100  1.00  1.00           C  
ATOM   4319  O   LEU A 282      77.401  66.552  64.707  1.00  1.00           O  
ATOM   4320  CB  LEU A 282      74.692  65.896  66.410  1.00  1.00           C  
ATOM   4321  CG  LEU A 282      74.768  67.442  66.505  1.00  1.00           C  
ATOM   4322  CD1 LEU A 282      73.807  68.125  65.522  1.00  1.00           C  
ATOM   4323  CD2 LEU A 282      74.439  67.988  67.890  1.00  1.00           C  
ATOM   4324  HN  LEU A 282      74.359  63.468  65.213  1.00  1.00           H  
ATOM   4325  HA  LEU A 282      75.000  66.136  64.351  1.00  1.00           H  
ATOM   4326  HB1 LEU A 282      73.648  65.585  66.441  1.00  1.00           H  
ATOM   4327  HB2 LEU A 282      75.227  65.457  67.252  1.00  1.00           H  
ATOM   4328  HG  LEU A 282      75.784  67.747  66.253  1.00  1.00           H  
ATOM   4329 1HD1 LEU A 282      73.893  69.207  65.622  1.00  1.00           H  
ATOM   4330 2HD1 LEU A 282      72.784  67.820  65.742  1.00  1.00           H  
ATOM   4331 3HD1 LEU A 282      74.061  67.834  64.503  1.00  1.00           H  
ATOM   4332 1HD2 LEU A 282      74.513  69.075  67.879  1.00  1.00           H  
ATOM   4333 2HD2 LEU A 282      75.143  67.584  68.617  1.00  1.00           H  
ATOM   4334 3HD2 LEU A 282      73.425  67.696  68.165  1.00  1.00           H  
ATOM   4335  N   ALA A 283      77.554  64.459  65.461  1.00  1.00           N  
ATOM   4336  CA  ALA A 283      79.008  64.467  65.403  1.00  1.00           C  
ATOM   4337  C   ALA A 283      79.528  64.659  63.975  1.00  1.00           C  
ATOM   4338  O   ALA A 283      80.307  65.580  63.731  1.00  1.00           O  
ATOM   4339  CB  ALA A 283      79.500  63.165  66.018  1.00  1.00           C  
ATOM   4340  HN  ALA A 283      77.064  63.615  65.715  1.00  1.00           H  
ATOM   4341  HA  ALA A 283      79.371  65.293  66.014  1.00  1.00           H  
ATOM   4342  HB1 ALA A 283      80.589  63.138  65.990  1.00  1.00           H  
ATOM   4343  HB2 ALA A 283      79.102  62.322  65.453  1.00  1.00           H  
ATOM   4344  HB3 ALA A 283      79.162  63.100  67.052  1.00  1.00           H  
ATOM   4345  N   GLY A 284      79.009  63.882  63.019  1.00  1.00           N  
ATOM   4346  CA  GLY A 284      79.267  64.066  61.590  1.00  1.00           C  
ATOM   4347  C   GLY A 284      79.029  65.482  61.085  1.00  1.00           C  
ATOM   4348  O   GLY A 284      79.904  66.051  60.429  1.00  1.00           O  
ATOM   4349  HN  GLY A 284      78.347  63.163  63.289  1.00  1.00           H  
ATOM   4350  HA1 GLY A 284      80.307  63.805  61.395  1.00  1.00           H  
ATOM   4351  HA2 GLY A 284      78.613  63.392  61.036  1.00  1.00           H  
ATOM   4352  N   ALA A 285      77.900  66.091  61.458  1.00  1.00           N  
ATOM   4353  CA  ALA A 285      77.639  67.496  61.165  1.00  1.00           C  
ATOM   4354  C   ALA A 285      78.763  68.400  61.679  1.00  1.00           C  
ATOM   4355  O   ALA A 285      79.331  69.170  60.910  1.00  1.00           O  
ATOM   4356  CB  ALA A 285      76.287  67.895  61.754  1.00  1.00           C  
ATOM   4357  HN  ALA A 285      77.198  65.569  61.974  1.00  1.00           H  
ATOM   4358  HA  ALA A 285      77.582  67.610  60.082  1.00  1.00           H  
ATOM   4359  HB1 ALA A 285      76.091  68.945  61.536  1.00  1.00           H  
ATOM   4360  HB2 ALA A 285      76.302  67.745  62.834  1.00  1.00           H  
ATOM   4361  HB3 ALA A 285      75.502  67.280  61.313  1.00  1.00           H  
ATOM   4362  N   VAL A 286      79.130  68.283  62.957  1.00  1.00           N  
ATOM   4363  CA  VAL A 286      80.092  69.223  63.537  1.00  1.00           C  
ATOM   4364  C   VAL A 286      81.480  69.054  62.899  1.00  1.00           C  
ATOM   4365  O   VAL A 286      82.093  70.043  62.510  1.00  1.00           O  
ATOM   4366  CB  VAL A 286      80.074  69.190  65.073  1.00  1.00           C  
ATOM   4367  CG1 VAL A 286      81.024  70.242  65.624  1.00  1.00           C  
ATOM   4368  CG2 VAL A 286      78.696  69.587  65.629  1.00  1.00           C  
ATOM   4369  HN  VAL A 286      78.694  67.574  63.538  1.00  1.00           H  
ATOM   4370  HA  VAL A 286      79.749  70.218  63.253  1.00  1.00           H  
ATOM   4371  HB  VAL A 286      80.356  68.201  65.433  1.00  1.00           H  
ATOM   4372 1HG1 VAL A 286      81.006  70.213  66.713  1.00  1.00           H  
ATOM   4373 2HG1 VAL A 286      80.712  71.229  65.282  1.00  1.00           H  
ATOM   4374 3HG1 VAL A 286      82.035  70.039  65.272  1.00  1.00           H  
ATOM   4375 1HG2 VAL A 286      78.719  69.553  66.718  1.00  1.00           H  
ATOM   4376 2HG2 VAL A 286      77.941  68.892  65.260  1.00  1.00           H  
ATOM   4377 3HG2 VAL A 286      78.449  70.598  65.303  1.00  1.00           H  
ATOM   4378  N   ASN A 287      81.913  67.821  62.629  1.00  1.00           N  
ATOM   4379  CA  ASN A 287      83.087  67.506  61.808  1.00  1.00           C  
ATOM   4380  C   ASN A 287      83.086  68.279  60.454  1.00  1.00           C  
ATOM   4381  O   ASN A 287      84.021  69.037  60.106  1.00  1.00           O  
ATOM   4382  CB  ASN A 287      83.137  65.972  61.658  1.00  1.00           C  
ATOM   4383  CG  ASN A 287      84.335  65.432  60.899  1.00  1.00           C  
ATOM   4384  ND2 ASN A 287      84.261  65.355  59.588  1.00  1.00           N  
ATOM   4385  OD1 ASN A 287      85.330  65.027  61.480  1.00  1.00           O  
ATOM   4386  HN  ASN A 287      81.317  67.055  62.921  1.00  1.00           H  
ATOM   4387  HA  ASN A 287      83.972  67.813  62.364  1.00  1.00           H  
ATOM   4388  HB1 ASN A 287      83.148  65.536  62.657  1.00  1.00           H  
ATOM   4389  HB2 ASN A 287      82.236  65.656  61.133  1.00  1.00           H  
ATOM   4390 1HD2 ASN A 287      83.492  65.758  59.081  1.00  1.00           H  
ATOM   4391 2HD2 ASN A 287      85.010  64.893  59.084  1.00  1.00           H  
ATOM   4392  N   GLN A 288      81.963  68.143  59.734  1.00  1.00           N  
ATOM   4393  CA  GLN A 288      81.742  68.816  58.458  1.00  1.00           C  
ATOM   4394  C   GLN A 288      81.885  70.341  58.586  1.00  1.00           C  
ATOM   4395  O   GLN A 288      82.505  70.964  57.724  1.00  1.00           O  
ATOM   4396  CB  GLN A 288      80.365  68.379  57.896  1.00  1.00           C  
ATOM   4397  CG  GLN A 288      79.603  69.332  56.939  1.00  1.00           C  
ATOM   4398  CD  GLN A 288      79.668  68.976  55.456  1.00  1.00           C  
ATOM   4399  NE2 GLN A 288      79.547  69.946  54.574  1.00  1.00           N  
ATOM   4400  OE1 GLN A 288      79.755  67.821  55.072  1.00  1.00           O  
ATOM   4401  HN  GLN A 288      81.195  67.603  60.122  1.00  1.00           H  
ATOM   4402  HA  GLN A 288      82.508  68.469  57.764  1.00  1.00           H  
ATOM   4403  HB1 GLN A 288      80.523  67.445  57.357  1.00  1.00           H  
ATOM   4404  HB2 GLN A 288      79.714  68.199  58.752  1.00  1.00           H  
ATOM   4405  HG1 GLN A 288      78.554  69.336  57.236  1.00  1.00           H  
ATOM   4406  HG2 GLN A 288      80.020  70.332  57.061  1.00  1.00           H  
ATOM   4407 1HE2 GLN A 288      79.544  70.927  54.825  1.00  1.00           H  
ATOM   4408 2HE2 GLN A 288      79.418  69.686  53.599  1.00  1.00           H  
ATOM   4409  N   HIS A 289      81.358  70.934  59.661  1.00  1.00           N  
ATOM   4410  CA  HIS A 289      81.349  72.385  59.867  1.00  1.00           C  
ATOM   4411  C   HIS A 289      82.684  72.914  60.394  1.00  1.00           C  
ATOM   4412  O   HIS A 289      82.966  74.106  60.285  1.00  1.00           O  
ATOM   4413  CB  HIS A 289      80.162  72.749  60.777  1.00  1.00           C  
ATOM   4414  CG  HIS A 289      78.799  72.362  60.231  1.00  1.00           C  
ATOM   4415  CD2 HIS A 289      78.458  72.214  58.915  1.00  1.00           C  
ATOM   4416  ND1 HIS A 289      77.657  72.146  61.004  1.00  1.00           N  
ATOM   4417  CE1 HIS A 289      76.666  71.873  60.147  1.00  1.00           C  
ATOM   4418  NE2 HIS A 289      77.117  71.893  58.881  1.00  1.00           N  
ATOM   4419  HN  HIS A 289      80.901  70.351  60.356  1.00  1.00           H  
ATOM   4420  HA  HIS A 289      81.173  72.851  58.898  1.00  1.00           H  
ATOM   4421  HB1 HIS A 289      80.300  72.244  61.733  1.00  1.00           H  
ATOM   4422  HB2 HIS A 289      80.171  73.828  60.931  1.00  1.00           H  
ATOM   4423  HD2 HIS A 289      79.120  72.328  58.056  1.00  1.00           H  
ATOM   4424  HE1 HIS A 289      75.636  71.663  60.436  1.00  1.00           H  
ATOM   4425  HE2 HIS A 289      76.547  71.738  58.049  1.00  1.00           H  
ATOM   4426  N   GLY A 290      83.537  72.004  60.878  1.00  1.00           N  
ATOM   4427  CA  GLY A 290      84.943  72.260  61.121  1.00  1.00           C  
ATOM   4428  C   GLY A 290      85.720  72.286  59.810  1.00  1.00           C  
ATOM   4429  O   GLY A 290      86.699  73.010  59.684  1.00  1.00           O  
ATOM   4430  HN  GLY A 290      83.194  71.060  61.007  1.00  1.00           H  
ATOM   4431  HA1 GLY A 290      85.050  73.223  61.620  1.00  1.00           H  
ATOM   4432  HA2 GLY A 290      85.345  71.473  61.759  1.00  1.00           H  
ATOM   4433  N   GLY A 291      85.269  71.540  58.805  1.00  1.00           N  
ATOM   4434  CA  GLY A 291      85.969  71.466  57.527  1.00  1.00           C  
ATOM   4435  C   GLY A 291      86.727  70.162  57.354  1.00  1.00           C  
ATOM   4436  O   GLY A 291      87.519  70.045  56.425  1.00  1.00           O  
ATOM   4437  HN  GLY A 291      84.407  71.021  58.915  1.00  1.00           H  
ATOM   4438  HA1 GLY A 291      85.239  71.555  56.723  1.00  1.00           H  
ATOM   4439  HA2 GLY A 291      86.677  72.292  57.468  1.00  1.00           H  
ATOM   4440  N   PHE A 292      86.513  69.200  58.257  1.00  1.00           N  
ATOM   4441  CA  PHE A 292      87.121  67.881  58.142  1.00  1.00           C  
ATOM   4442  C   PHE A 292      86.352  67.057  57.111  1.00  1.00           C  
ATOM   4443  O   PHE A 292      85.125  67.164  56.998  1.00  1.00           O  
ATOM   4444  CB  PHE A 292      87.077  67.195  59.517  1.00  1.00           C  
ATOM   4445  CG  PHE A 292      87.952  67.780  60.616  1.00  1.00           C  
ATOM   4446  CD1 PHE A 292      87.594  68.988  61.248  1.00  1.00           C  
ATOM   4447  CD2 PHE A 292      89.068  67.060  61.086  1.00  1.00           C  
ATOM   4448  CE1 PHE A 292      88.347  69.475  62.331  1.00  1.00           C  
ATOM   4449  CE2 PHE A 292      89.803  67.530  62.189  1.00  1.00           C  
ATOM   4450  CZ  PHE A 292      89.440  68.736  62.815  1.00  1.00           C  
ATOM   4451  HN  PHE A 292      85.779  69.322  58.942  1.00  1.00           H  
ATOM   4452  HA  PHE A 292      88.158  67.986  57.822  1.00  1.00           H  
ATOM   4453  HB1 PHE A 292      86.045  67.229  59.867  1.00  1.00           H  
ATOM   4454  HB2 PHE A 292      87.379  66.157  59.375  1.00  1.00           H  
ATOM   4455  HD1 PHE A 292      86.728  69.548  60.895  1.00  1.00           H  
ATOM   4456  HD2 PHE A 292      89.363  66.134  60.592  1.00  1.00           H  
ATOM   4457  HE1 PHE A 292      88.083  70.425  62.795  1.00  1.00           H  
ATOM   4458  HE2 PHE A 292      90.655  66.959  62.559  1.00  1.00           H  
ATOM   4459  HZ  PHE A 292      90.005  69.097  63.674  1.00  1.00           H  
ATOM   4460  N   GLU A 293      87.077  66.221  56.367  1.00  1.00           N  
ATOM   4461  CA  GLU A 293      86.432  65.300  55.436  1.00  1.00           C  
ATOM   4462  C   GLU A 293      85.519  64.305  56.159  1.00  1.00           C  
ATOM   4463  O   GLU A 293      85.751  63.992  57.335  1.00  1.00           O  
ATOM   4464  CB  GLU A 293      87.435  64.683  54.448  1.00  1.00           C  
ATOM   4465  CG  GLU A 293      88.226  65.733  53.636  1.00  1.00           C  
ATOM   4466  CD  GLU A 293      87.392  66.836  52.945  1.00  1.00           C  
ATOM   4467  OE1 GLU A 293      86.142  66.766  52.877  1.00  1.00           O  
ATOM   4468  OE2 GLU A 293      87.982  67.844  52.510  1.00  1.00           O1-
ATOM   4469  HN  GLU A 293      88.080  66.201  56.457  1.00  1.00           H  
ATOM   4470  HA  GLU A 293      85.768  65.916  54.830  1.00  1.00           H  
ATOM   4471  HB1 GLU A 293      88.144  64.076  55.011  1.00  1.00           H  
ATOM   4472  HB2 GLU A 293      86.887  64.049  53.751  1.00  1.00           H  
ATOM   4473  HG1 GLU A 293      88.924  66.222  54.316  1.00  1.00           H  
ATOM   4474  HG2 GLU A 293      88.782  65.204  52.862  1.00  1.00           H  
ATOM   4475  N   PRO A 294      84.434  63.855  55.502  1.00  1.00           N  
ATOM   4476  CA  PRO A 294      83.518  62.913  56.107  1.00  1.00           C  
ATOM   4477  C   PRO A 294      84.216  61.575  56.321  1.00  1.00           C  
ATOM   4478  O   PRO A 294      84.498  60.828  55.387  1.00  1.00           O  
ATOM   4479  CB  PRO A 294      82.308  62.822  55.167  1.00  1.00           C  
ATOM   4480  CG  PRO A 294      82.881  63.209  53.806  1.00  1.00           C  
ATOM   4481  CD  PRO A 294      83.972  64.218  54.164  1.00  1.00           C  
ATOM   4482  HA  PRO A 294      83.192  63.303  57.071  1.00  1.00           H  
ATOM   4483  HB1 PRO A 294      81.907  61.809  55.146  1.00  1.00           H  
ATOM   4484  HB2 PRO A 294      81.526  63.517  55.472  1.00  1.00           H  
ATOM   4485  HG1 PRO A 294      83.302  62.342  53.298  1.00  1.00           H  
ATOM   4486  HG2 PRO A 294      82.118  63.665  53.176  1.00  1.00           H  
ATOM   4487  HD1 PRO A 294      84.794  64.156  53.450  1.00  1.00           H  
ATOM   4488  HD2 PRO A 294      83.566  65.230  54.165  1.00  1.00           H  
ATOM   4489  N   ALA A 295      84.508  61.301  57.585  1.00  1.00           N  
ATOM   4490  CA  ALA A 295      85.263  60.148  58.032  1.00  1.00           C  
ATOM   4491  C   ALA A 295      84.503  59.424  59.135  1.00  1.00           C  
ATOM   4492  O   ALA A 295      83.635  59.994  59.796  1.00  1.00           O  
ATOM   4493  CB  ALA A 295      86.649  60.618  58.494  1.00  1.00           C  
ATOM   4494  HN  ALA A 295      84.237  61.977  58.280  1.00  1.00           H  
ATOM   4495  HA  ALA A 295      85.389  59.467  57.191  1.00  1.00           H  
ATOM   4496  HB1 ALA A 295      87.229  59.760  58.834  1.00  1.00           H  
ATOM   4497  HB2 ALA A 295      86.538  61.328  59.313  1.00  1.00           H  
ATOM   4498  HB3 ALA A 295      87.165  61.100  57.664  1.00  1.00           H  
ATOM   4499  N   LEU A 296      84.823  58.148  59.330  1.00  1.00           N  
ATOM   4500  CA  LEU A 296      83.937  57.224  60.026  1.00  1.00           C  
ATOM   4501  C   LEU A 296      84.591  56.698  61.306  1.00  1.00           C  
ATOM   4502  O   LEU A 296      85.814  56.714  61.468  1.00  1.00           O  
ATOM   4503  CB  LEU A 296      83.572  56.075  59.063  1.00  1.00           C  
ATOM   4504  CG  LEU A 296      82.990  56.507  57.700  1.00  1.00           C  
ATOM   4505  CD1 LEU A 296      82.694  55.260  56.871  1.00  1.00           C  
ATOM   4506  CD2 LEU A 296      81.703  57.314  57.843  1.00  1.00           C  
ATOM   4507  HN  LEU A 296      85.617  57.764  58.842  1.00  1.00           H  
ATOM   4508  HA  LEU A 296      83.024  57.755  60.295  1.00  1.00           H  
ATOM   4509  HB1 LEU A 296      84.476  55.496  58.873  1.00  1.00           H  
ATOM   4510  HB2 LEU A 296      82.834  55.444  59.558  1.00  1.00           H  
ATOM   4511  HG  LEU A 296      83.730  57.112  57.176  1.00  1.00           H  
ATOM   4512 1HD1 LEU A 296      82.282  55.554  55.906  1.00  1.00           H  
ATOM   4513 2HD1 LEU A 296      81.973  54.636  57.398  1.00  1.00           H  
ATOM   4514 3HD1 LEU A 296      83.615  54.699  56.717  1.00  1.00           H  
ATOM   4515 1HD2 LEU A 296      81.336  57.592  56.855  1.00  1.00           H  
ATOM   4516 2HD2 LEU A 296      81.901  58.215  58.423  1.00  1.00           H  
ATOM   4517 3HD2 LEU A 296      80.951  56.712  58.353  1.00  1.00           H  
ATOM   4518  N   GLY A 297      83.740  56.198  62.205  1.00  1.00           N  
ATOM   4519  CA  GLY A 297      84.114  55.587  63.475  1.00  1.00           C  
ATOM   4520  C   GLY A 297      85.285  56.241  64.187  1.00  1.00           C  
ATOM   4521  O   GLY A 297      85.160  57.363  64.662  1.00  1.00           O  
ATOM   4522  HN  GLY A 297      82.760  56.241  61.985  1.00  1.00           H  
ATOM   4523  HA1 GLY A 297      83.250  55.631  64.138  1.00  1.00           H  
ATOM   4524  HA2 GLY A 297      84.374  54.546  63.284  1.00  1.00           H  
ATOM   4525  N   LEU A 298      86.406  55.525  64.265  1.00  1.00           N  
ATOM   4526  CA  LEU A 298      87.603  55.979  64.975  1.00  1.00           C  
ATOM   4527  C   LEU A 298      88.038  57.375  64.541  1.00  1.00           C  
ATOM   4528  O   LEU A 298      88.205  58.242  65.391  1.00  1.00           O  
ATOM   4529  CB  LEU A 298      88.731  54.946  64.787  1.00  1.00           C  
ATOM   4530  CG  LEU A 298      88.341  53.483  65.085  1.00  1.00           C  
ATOM   4531  CD1 LEU A 298      89.591  52.604  65.047  1.00  1.00           C  
ATOM   4532  CD2 LEU A 298      87.688  53.313  66.456  1.00  1.00           C  
ATOM   4533  HN  LEU A 298      86.435  54.633  63.798  1.00  1.00           H  
ATOM   4534  HA  LEU A 298      87.364  56.021  66.038  1.00  1.00           H  
ATOM   4535  HB1 LEU A 298      89.068  55.000  63.752  1.00  1.00           H  
ATOM   4536  HB2 LEU A 298      89.551  55.218  65.452  1.00  1.00           H  
ATOM   4537  HG  LEU A 298      87.646  53.140  64.319  1.00  1.00           H  
ATOM   4538 1HD1 LEU A 298      89.316  51.571  65.257  1.00  1.00           H  
ATOM   4539 2HD1 LEU A 298      90.302  52.950  65.797  1.00  1.00           H  
ATOM   4540 3HD1 LEU A 298      90.048  52.664  64.059  1.00  1.00           H  
ATOM   4541 1HD2 LEU A 298      87.435  52.264  66.611  1.00  1.00           H  
ATOM   4542 2HD2 LEU A 298      86.781  53.916  66.504  1.00  1.00           H  
ATOM   4543 3HD2 LEU A 298      88.381  53.638  67.232  1.00  1.00           H  
ATOM   4544  N   ASP A 299      88.123  57.627  63.232  1.00  1.00           N  
ATOM   4545  CA  ASP A 299      88.540  58.932  62.716  1.00  1.00           C  
ATOM   4546  C   ASP A 299      87.565  60.039  63.085  1.00  1.00           C  
ATOM   4547  O   ASP A 299      87.994  61.115  63.496  1.00  1.00           O  
ATOM   4548  CB  ASP A 299      88.822  58.839  61.213  1.00  1.00           C  
ATOM   4549  CG  ASP A 299      90.170  58.149  61.004  1.00  1.00           C  
ATOM   4550  OD1 ASP A 299      90.270  56.919  61.219  1.00  1.00           O  
ATOM   4551  OD2 ASP A 299      91.177  58.846  60.764  1.00  1.00           O1-
ATOM   4552  HN  ASP A 299      87.859  56.915  62.563  1.00  1.00           H  
ATOM   4553  HA  ASP A 299      89.487  59.173  63.199  1.00  1.00           H  
ATOM   4554  HB1 ASP A 299      88.036  58.260  60.728  1.00  1.00           H  
ATOM   4555  HB2 ASP A 299      88.853  59.841  60.784  1.00  1.00           H  
ATOM   4556  N   LEU A 300      86.263  59.747  63.087  1.00  1.00           N  
ATOM   4557  CA  LEU A 300      85.262  60.694  63.565  1.00  1.00           C  
ATOM   4558  C   LEU A 300      85.404  60.994  65.054  1.00  1.00           C  
ATOM   4559  O   LEU A 300      85.221  62.140  65.459  1.00  1.00           O  
ATOM   4560  CB  LEU A 300      83.866  60.123  63.253  1.00  1.00           C  
ATOM   4561  CG  LEU A 300      82.697  61.099  63.467  1.00  1.00           C  
ATOM   4562  CD1 LEU A 300      82.760  62.322  62.556  1.00  1.00           C  
ATOM   4563  CD2 LEU A 300      81.383  60.356  63.196  1.00  1.00           C  
ATOM   4564  HN  LEU A 300      85.975  58.817  62.817  1.00  1.00           H  
ATOM   4565  HA  LEU A 300      85.382  61.627  63.014  1.00  1.00           H  
ATOM   4566  HB1 LEU A 300      83.856  59.808  62.209  1.00  1.00           H  
ATOM   4567  HB2 LEU A 300      83.704  59.257  63.895  1.00  1.00           H  
ATOM   4568  HG  LEU A 300      82.704  61.433  64.504  1.00  1.00           H  
ATOM   4569 1HD1 LEU A 300      81.907  62.970  62.757  1.00  1.00           H  
ATOM   4570 2HD1 LEU A 300      82.734  62.002  61.514  1.00  1.00           H  
ATOM   4571 3HD1 LEU A 300      83.684  62.869  62.745  1.00  1.00           H  
ATOM   4572 1HD2 LEU A 300      80.544  61.035  63.344  1.00  1.00           H  
ATOM   4573 2HD2 LEU A 300      81.293  59.514  63.882  1.00  1.00           H  
ATOM   4574 3HD2 LEU A 300      81.377  59.990  62.169  1.00  1.00           H  
ATOM   4575  N   LEU A 301      85.734  59.993  65.878  1.00  1.00           N  
ATOM   4576  CA  LEU A 301      85.868  60.205  67.317  1.00  1.00           C  
ATOM   4577  C   LEU A 301      87.125  61.010  67.647  1.00  1.00           C  
ATOM   4578  O   LEU A 301      87.111  61.855  68.540  1.00  1.00           O  
ATOM   4579  CB  LEU A 301      85.775  58.877  68.085  1.00  1.00           C  
ATOM   4580  CG  LEU A 301      85.886  59.047  69.618  1.00  1.00           C  
ATOM   4581  CD1 LEU A 301      84.877  60.033  70.212  1.00  1.00           C  
ATOM   4582  CD2 LEU A 301      85.638  57.704  70.304  1.00  1.00           C  
ATOM   4583  HN  LEU A 301      85.909  59.071  65.491  1.00  1.00           H  
ATOM   4584  HA  LEU A 301      85.016  60.809  67.628  1.00  1.00           H  
ATOM   4585  HB1 LEU A 301      84.816  58.412  67.857  1.00  1.00           H  
ATOM   4586  HB2 LEU A 301      86.583  58.227  67.750  1.00  1.00           H  
ATOM   4587  HG  LEU A 301      86.893  59.385  69.862  1.00  1.00           H  
ATOM   4588 1HD1 LEU A 301      85.021  60.095  71.291  1.00  1.00           H  
ATOM   4589 2HD1 LEU A 301      83.864  59.689  70.000  1.00  1.00           H  
ATOM   4590 3HD1 LEU A 301      85.026  61.018  69.769  1.00  1.00           H  
ATOM   4591 1HD2 LEU A 301      85.717  57.827  71.384  1.00  1.00           H  
ATOM   4592 2HD2 LEU A 301      86.380  56.980  69.966  1.00  1.00           H  
ATOM   4593 3HD2 LEU A 301      84.640  57.345  70.052  1.00  1.00           H  
ATOM   4594  N   LEU A 302      88.191  60.782  66.888  1.00  1.00           N  
ATOM   4595  CA  LEU A 302      89.430  61.530  66.991  1.00  1.00           C  
ATOM   4596  C   LEU A 302      89.266  62.982  66.555  1.00  1.00           C  
ATOM   4597  O   LEU A 302      89.839  63.871  67.190  1.00  1.00           O  
ATOM   4598  CB  LEU A 302      90.507  60.801  66.170  1.00  1.00           C  
ATOM   4599  CG  LEU A 302      90.959  59.489  66.840  1.00  1.00           C  
ATOM   4600  CD1 LEU A 302      91.739  58.619  65.854  1.00  1.00           C  
ATOM   4601  CD2 LEU A 302      91.864  59.766  68.047  1.00  1.00           C  
ATOM   4602  HN  LEU A 302      88.118  60.055  66.181  1.00  1.00           H  
ATOM   4603  HA  LEU A 302      89.741  61.525  68.036  1.00  1.00           H  
ATOM   4604  HB1 LEU A 302      90.101  60.571  65.185  1.00  1.00           H  
ATOM   4605  HB2 LEU A 302      91.371  61.457  66.064  1.00  1.00           H  
ATOM   4606  HG  LEU A 302      90.079  58.941  67.176  1.00  1.00           H  
ATOM   4607 1HD1 LEU A 302      92.049  57.698  66.348  1.00  1.00           H  
ATOM   4608 2HD1 LEU A 302      92.620  59.160  65.510  1.00  1.00           H  
ATOM   4609 3HD1 LEU A 302      91.105  58.378  65.001  1.00  1.00           H  
ATOM   4610 1HD2 LEU A 302      92.167  58.822  68.499  1.00  1.00           H  
ATOM   4611 2HD2 LEU A 302      91.320  60.361  68.780  1.00  1.00           H  
ATOM   4612 3HD2 LEU A 302      92.749  60.312  67.720  1.00  1.00           H  
ATOM   4613  N   ASN A 303      88.448  63.245  65.538  1.00  1.00           N  
ATOM   4614  CA  ASN A 303      88.135  64.613  65.145  1.00  1.00           C  
ATOM   4615  C   ASN A 303      87.273  65.311  66.188  1.00  1.00           C  
ATOM   4616  O   ASN A 303      87.666  66.384  66.637  1.00  1.00           O  
ATOM   4617  CB  ASN A 303      87.496  64.620  63.749  1.00  1.00           C  
ATOM   4618  CG  ASN A 303      88.445  64.141  62.658  1.00  1.00           C  
ATOM   4619  ND2 ASN A 303      87.900  63.642  61.575  1.00  1.00           N  
ATOM   4620  OD1 ASN A 303      89.663  64.244  62.754  1.00  1.00           O  
ATOM   4621  HN  ASN A 303      88.060  62.472  65.003  1.00  1.00           H  
ATOM   4622  HA  ASN A 303      89.076  65.159  65.078  1.00  1.00           H  
ATOM   4623  HB1 ASN A 303      86.624  63.966  63.763  1.00  1.00           H  
ATOM   4624  HB2 ASN A 303      87.183  65.638  63.515  1.00  1.00           H  
ATOM   4625 1HD2 ASN A 303      86.899  63.737  61.455  1.00  1.00           H  
ATOM   4626 2HD2 ASN A 303      88.492  63.204  60.896  1.00  1.00           H  
ATOM   4627  N   CYS A 304      86.173  64.708  66.647  1.00  1.00           N  
ATOM   4628  CA  CYS A 304      85.320  65.305  67.683  1.00  1.00           C  
ATOM   4629  C   CYS A 304      86.071  65.596  68.999  1.00  1.00           C  
ATOM   4630  O   CYS A 304      85.927  66.667  69.604  1.00  1.00           O  
ATOM   4631  CB  CYS A 304      84.080  64.429  67.897  1.00  1.00           C  
ATOM   4632  SG  CYS A 304      83.079  64.377  66.383  1.00  1.00           S  
ATOM   4633  HN  CYS A 304      85.872  63.839  66.209  1.00  1.00           H  
ATOM   4634  HA  CYS A 304      84.971  66.263  67.296  1.00  1.00           H  
ATOM   4635  HB1 CYS A 304      84.394  63.418  68.156  1.00  1.00           H  
ATOM   4636  HB2 CYS A 304      83.483  64.843  68.709  1.00  1.00           H  
ATOM   4637  HG  CYS A 304      82.688  65.618  66.062  1.00  1.00           H  
ATOM   4638  N   SER A 305      86.950  64.683  69.419  1.00  1.00           N  
ATOM   4639  CA  SER A 305      87.851  64.925  70.549  1.00  1.00           C  
ATOM   4640  C   SER A 305      88.874  66.019  70.277  1.00  1.00           C  
ATOM   4641  O   SER A 305      89.288  66.700  71.211  1.00  1.00           O  
ATOM   4642  CB  SER A 305      88.602  63.653  70.969  1.00  1.00           C  
ATOM   4643  OG  SER A 305      89.340  63.875  72.169  1.00  1.00           O  
ATOM   4644  HN  SER A 305      86.992  63.786  68.942  1.00  1.00           H  
ATOM   4645  HA  SER A 305      87.242  65.244  71.395  1.00  1.00           H  
ATOM   4646  HB1 SER A 305      87.882  62.851  71.135  1.00  1.00           H  
ATOM   4647  HB2 SER A 305      89.290  63.365  70.174  1.00  1.00           H  
ATOM   4648  HG  SER A 305      89.682  64.778  72.181  1.00  1.00           H  
ATOM   4649  N   LEU A 306      89.305  66.203  69.029  1.00  1.00           N  
ATOM   4650  CA  LEU A 306      90.143  67.343  68.667  1.00  1.00           C  
ATOM   4651  C   LEU A 306      89.387  68.659  68.808  1.00  1.00           C  
ATOM   4652  O   LEU A 306      89.959  69.638  69.277  1.00  1.00           O  
ATOM   4653  CB  LEU A 306      90.707  67.148  67.239  1.00  1.00           C  
ATOM   4654  CG  LEU A 306      92.124  67.682  66.965  1.00  1.00           C  
ATOM   4655  CD1 LEU A 306      92.272  69.173  67.236  1.00  1.00           C  
ATOM   4656  CD2 LEU A 306      93.190  66.927  67.756  1.00  1.00           C  
ATOM   4657  HN  LEU A 306      88.966  65.595  68.291  1.00  1.00           H  
ATOM   4658  HA  LEU A 306      90.986  67.368  69.357  1.00  1.00           H  
ATOM   4659  HB1 LEU A 306      90.714  66.078  67.032  1.00  1.00           H  
ATOM   4660  HB2 LEU A 306      90.029  67.648  66.547  1.00  1.00           H  
ATOM   4661  HG  LEU A 306      92.332  67.523  65.907  1.00  1.00           H  
ATOM   4662 1HD1 LEU A 306      93.295  69.482  67.022  1.00  1.00           H  
ATOM   4663 2HD1 LEU A 306      92.042  69.377  68.282  1.00  1.00           H  
ATOM   4664 3HD1 LEU A 306      91.584  69.729  66.598  1.00  1.00           H  
ATOM   4665 1HD2 LEU A 306      94.173  67.340  67.529  1.00  1.00           H  
ATOM   4666 2HD2 LEU A 306      93.168  65.872  67.482  1.00  1.00           H  
ATOM   4667 3HD2 LEU A 306      92.991  67.029  68.823  1.00  1.00           H  
ATOM   4668  N   LEU A 307      88.114  68.688  68.410  1.00  1.00           N  
ATOM   4669  CA  LEU A 307      87.238  69.847  68.550  1.00  1.00           C  
ATOM   4670  C   LEU A 307      87.173  70.285  70.019  1.00  1.00           C  
ATOM   4671  O   LEU A 307      87.568  71.407  70.369  1.00  1.00           O  
ATOM   4672  CB  LEU A 307      85.845  69.539  67.967  1.00  1.00           C  
ATOM   4673  CG  LEU A 307      85.789  69.121  66.483  1.00  1.00           C  
ATOM   4674  CD1 LEU A 307      84.413  69.421  65.909  1.00  1.00           C  
ATOM   4675  CD2 LEU A 307      86.830  69.771  65.567  1.00  1.00           C  
ATOM   4676  HN  LEU A 307      87.734  67.845  67.994  1.00  1.00           H  
ATOM   4677  HA  LEU A 307      87.670  70.666  67.974  1.00  1.00           H  
ATOM   4678  HB1 LEU A 307      85.414  68.728  68.554  1.00  1.00           H  
ATOM   4679  HB2 LEU A 307      85.235  70.435  68.080  1.00  1.00           H  
ATOM   4680  HG  LEU A 307      85.937  68.042  66.438  1.00  1.00           H  
ATOM   4681 1HD1 LEU A 307      84.383  69.123  64.861  1.00  1.00           H  
ATOM   4682 2HD1 LEU A 307      84.211  70.489  65.988  1.00  1.00           H  
ATOM   4683 3HD1 LEU A 307      83.658  68.867  66.466  1.00  1.00           H  
ATOM   4684 1HD2 LEU A 307      86.698  69.405  64.549  1.00  1.00           H  
ATOM   4685 2HD2 LEU A 307      87.831  69.518  65.916  1.00  1.00           H  
ATOM   4686 3HD2 LEU A 307      86.703  70.854  65.583  1.00  1.00           H  
ATOM   4687  N   LEU A 308      86.815  69.327  70.880  1.00  1.00           N  
ATOM   4688  CA  LEU A 308      86.890  69.466  72.336  1.00  1.00           C  
ATOM   4689  C   LEU A 308      88.206  70.064  72.834  1.00  1.00           C  
ATOM   4690  O   LEU A 308      88.190  71.106  73.486  1.00  1.00           O  
ATOM   4691  CB  LEU A 308      86.590  68.076  72.953  1.00  1.00           C  
ATOM   4692  CG  LEU A 308      86.946  67.868  74.442  1.00  1.00           C  
ATOM   4693  CD1 LEU A 308      86.130  68.762  75.370  1.00  1.00           C  
ATOM   4694  CD2 LEU A 308      86.666  66.421  74.848  1.00  1.00           C  
ATOM   4695  HN  LEU A 308      86.515  68.434  70.499  1.00  1.00           H  
ATOM   4696  HA  LEU A 308      86.089  70.139  72.642  1.00  1.00           H  
ATOM   4697  HB1 LEU A 308      85.521  67.894  72.844  1.00  1.00           H  
ATOM   4698  HB2 LEU A 308      87.146  67.336  72.377  1.00  1.00           H  
ATOM   4699  HG  LEU A 308      88.006  68.079  74.587  1.00  1.00           H  
ATOM   4700 1HD1 LEU A 308      86.420  68.575  76.404  1.00  1.00           H  
ATOM   4701 2HD1 LEU A 308      85.069  68.543  75.246  1.00  1.00           H  
ATOM   4702 3HD1 LEU A 308      86.316  69.808  75.124  1.00  1.00           H  
ATOM   4703 1HD2 LEU A 308      86.920  66.282  75.899  1.00  1.00           H  
ATOM   4704 2HD2 LEU A 308      87.269  65.749  74.238  1.00  1.00           H  
ATOM   4705 3HD2 LEU A 308      85.610  66.199  74.697  1.00  1.00           H  
ATOM   4706  N   CYS A 309      89.336  69.445  72.498  1.00  1.00           N  
ATOM   4707  CA  CYS A 309      90.635  69.929  72.959  1.00  1.00           C  
ATOM   4708  C   CYS A 309      91.030  71.316  72.421  1.00  1.00           C  
ATOM   4709  O   CYS A 309      91.836  71.995  73.056  1.00  1.00           O  
ATOM   4710  CB  CYS A 309      91.674  68.863  72.595  1.00  1.00           C  
ATOM   4711  SG  CYS A 309      91.362  67.355  73.574  1.00  1.00           S  
ATOM   4712  HN  CYS A 309      89.300  68.565  71.992  1.00  1.00           H  
ATOM   4713  HA  CYS A 309      90.596  69.995  74.046  1.00  1.00           H  
ATOM   4714  HB1 CYS A 309      91.599  68.629  71.533  1.00  1.00           H  
ATOM   4715  HB2 CYS A 309      92.673  69.239  72.815  1.00  1.00           H  
ATOM   4716  HG  CYS A 309      91.454  67.642  74.880  1.00  1.00           H  
ATOM   4717  N   ARG A 310      90.459  71.763  71.287  1.00  1.00           N  
ATOM   4718  CA  ARG A 310      90.611  73.144  70.805  1.00  1.00           C  
ATOM   4719  C   ARG A 310      89.782  74.144  71.615  1.00  1.00           C  
ATOM   4720  O   ARG A 310      90.210  75.281  71.790  1.00  1.00           O  
ATOM   4721  CB  ARG A 310      90.228  73.283  69.332  1.00  1.00           C  
ATOM   4722  CG  ARG A 310      91.107  72.573  68.289  1.00  1.00           C  
ATOM   4723  CD  ARG A 310      90.281  72.516  66.993  1.00  1.00           C  
ATOM   4724  NE  ARG A 310      91.013  72.031  65.807  1.00  1.00           N1+
ATOM   4725  CZ  ARG A 310      90.577  72.182  64.560  1.00  1.00           C  
ATOM   4726  NH1 ARG A 310      91.197  71.646  63.547  1.00  1.00           N1+
ATOM   4727  NH2 ARG A 310      89.509  72.873  64.281  1.00  1.00           N  
ATOM   4728  HN  ARG A 310      89.825  71.146  70.788  1.00  1.00           H  
ATOM   4729  HA  ARG A 310      91.661  73.420  70.906  1.00  1.00           H  
ATOM   4730  HB1 ARG A 310      89.216  72.894  69.222  1.00  1.00           H  
ATOM   4731  HB2 ARG A 310      90.237  74.347  69.094  1.00  1.00           H  
ATOM   4732  HG1 ARG A 310      92.027  73.135  68.126  1.00  1.00           H  
ATOM   4733  HG2 ARG A 310      91.351  71.565  68.625  1.00  1.00           H  
ATOM   4734  HD1 ARG A 310      89.433  71.852  67.162  1.00  1.00           H  
ATOM   4735  HD2 ARG A 310      89.919  73.521  66.779  1.00  1.00           H  
ATOM   4736  HE  ARG A 310      91.864  71.518  65.973  1.00  1.00           H  
ATOM   4737 1HH1 ARG A 310      92.062  71.163  63.672  1.00  1.00           H  
ATOM   4738 2HH1 ARG A 310      90.783  71.757  62.630  1.00  1.00           H  
ATOM   4739 1HH2 ARG A 310      88.988  73.294  65.024  1.00  1.00           H  
ATOM   4740 2HH2 ARG A 310      89.320  73.193  63.331  1.00  1.00           H  
ATOM   4741  N   GLY A 311      88.596  73.739  72.067  1.00  1.00           N  
ATOM   4742  CA  GLY A 311      87.813  74.514  73.034  1.00  1.00           C  
ATOM   4743  C   GLY A 311      86.754  75.456  72.471  1.00  1.00           C  
ATOM   4744  O   GLY A 311      86.000  76.032  73.245  1.00  1.00           O  
ATOM   4745  HN  GLY A 311      88.319  72.779  71.899  1.00  1.00           H  
ATOM   4746  HA1 GLY A 311      87.307  73.806  73.690  1.00  1.00           H  
ATOM   4747  HA2 GLY A 311      88.512  75.115  73.616  1.00  1.00           H  
ATOM   4748  N   GLY A 312      86.659  75.607  71.153  1.00  1.00           N  
ATOM   4749  CA  GLY A 312      85.693  76.504  70.522  1.00  1.00           C  
ATOM   4750  C   GLY A 312      84.244  76.080  70.685  1.00  1.00           C  
ATOM   4751  O   GLY A 312      83.907  74.936  70.376  1.00  1.00           O  
ATOM   4752  HN  GLY A 312      87.259  75.047  70.573  1.00  1.00           H  
ATOM   4753  HA1 GLY A 312      85.810  77.494  70.962  1.00  1.00           H  
ATOM   4754  HA2 GLY A 312      85.917  76.550  69.456  1.00  1.00           H  
ATOM   4755  N   GLY A 313      83.391  77.022  71.079  1.00  1.00           N  
ATOM   4756  CA  GLY A 313      81.944  76.882  71.089  1.00  1.00           C  
ATOM   4757  C   GLY A 313      81.275  77.250  69.771  1.00  1.00           C  
ATOM   4758  O   GLY A 313      81.925  77.595  68.786  1.00  1.00           O  
ATOM   4759  HN  GLY A 313      83.754  77.954  71.272  1.00  1.00           H  
ATOM   4760  HA1 GLY A 313      81.702  75.844  71.318  1.00  1.00           H  
ATOM   4761  HA2 GLY A 313      81.543  77.529  71.869  1.00  1.00           H  
ATOM   4762  N   HIS A 314      79.952  77.122  69.771  1.00  1.00           N  
ATOM   4763  CA  HIS A 314      78.989  77.692  68.832  1.00  1.00           C  
ATOM   4764  C   HIS A 314      77.579  77.510  69.388  1.00  1.00           C  
ATOM   4765  O   HIS A 314      77.336  76.472  70.011  1.00  1.00           O  
ATOM   4766  CB  HIS A 314      79.126  77.039  67.443  1.00  1.00           C  
ATOM   4767  CG  HIS A 314      78.487  77.835  66.341  1.00  1.00           C  
ATOM   4768  CD2 HIS A 314      77.394  77.448  65.633  1.00  1.00           C  
ATOM   4769  ND1 HIS A 314      78.868  79.117  65.925  1.00  1.00           N  
ATOM   4770  CE1 HIS A 314      77.956  79.488  65.017  1.00  1.00           C  
ATOM   4771  NE2 HIS A 314      77.056  78.512  64.842  1.00  1.00           N  
ATOM   4772  HN  HIS A 314      79.555  76.627  70.556  1.00  1.00           H  
ATOM   4773  HA  HIS A 314      79.189  78.759  68.735  1.00  1.00           H  
ATOM   4774  HB1 HIS A 314      80.187  76.927  67.217  1.00  1.00           H  
ATOM   4775  HB2 HIS A 314      78.656  76.056  67.476  1.00  1.00           H  
ATOM   4776  HD2 HIS A 314      76.888  76.484  65.685  1.00  1.00           H  
ATOM   4777  HE1 HIS A 314      77.948  80.445  64.496  1.00  1.00           H  
ATOM   4778  HE2 HIS A 314      76.213  78.594  64.264  1.00  1.00           H  
ATOM   4779  N   PRO A 315      76.625  78.437  69.197  1.00  1.00           N  
ATOM   4780  CA  PRO A 315      75.247  78.126  69.507  1.00  1.00           C  
ATOM   4781  C   PRO A 315      74.703  77.064  68.548  1.00  1.00           C  
ATOM   4782  O   PRO A 315      75.196  76.901  67.436  1.00  1.00           O  
ATOM   4783  CB  PRO A 315      74.484  79.449  69.385  1.00  1.00           C  
ATOM   4784  CG  PRO A 315      75.297  80.218  68.348  1.00  1.00           C  
ATOM   4785  CD  PRO A 315      76.722  79.795  68.692  1.00  1.00           C  
ATOM   4786  HA  PRO A 315      75.179  77.760  70.531  1.00  1.00           H  
ATOM   4787  HB1 PRO A 315      73.464  79.283  69.038  1.00  1.00           H  
ATOM   4788  HB2 PRO A 315      74.463  79.978  70.338  1.00  1.00           H  
ATOM   4789  HG1 PRO A 315      75.029  79.921  67.334  1.00  1.00           H  
ATOM   4790  HG2 PRO A 315      75.165  81.294  68.459  1.00  1.00           H  
ATOM   4791  HD1 PRO A 315      77.351  79.824  67.802  1.00  1.00           H  
ATOM   4792  HD2 PRO A 315      77.139  80.453  69.454  1.00  1.00           H  
ATOM   4793  N   LEU A 316      73.637  76.366  68.931  1.00  1.00           N  
ATOM   4794  CA  LEU A 316      72.872  75.554  67.989  1.00  1.00           C  
ATOM   4795  C   LEU A 316      71.376  75.563  68.299  1.00  1.00           C  
ATOM   4796  O   LEU A 316      70.951  75.966  69.382  1.00  1.00           O  
ATOM   4797  CB  LEU A 316      73.490  74.144  67.904  1.00  1.00           C  
ATOM   4798  CG  LEU A 316      73.062  73.291  66.694  1.00  1.00           C  
ATOM   4799  CD1 LEU A 316      73.338  73.963  65.343  1.00  1.00           C  
ATOM   4800  CD2 LEU A 316      73.830  71.976  66.733  1.00  1.00           C  
ATOM   4801  HN  LEU A 316      73.288  76.487  69.875  1.00  1.00           H  
ATOM   4802  HA  LEU A 316      72.993  76.011  67.007  1.00  1.00           H  
ATOM   4803  HB1 LEU A 316      74.574  74.257  67.866  1.00  1.00           H  
ATOM   4804  HB2 LEU A 316      73.212  73.603  68.808  1.00  1.00           H  
ATOM   4805  HG  LEU A 316      71.996  73.079  66.771  1.00  1.00           H  
ATOM   4806 1HD1 LEU A 316      73.012  73.306  64.537  1.00  1.00           H  
ATOM   4807 2HD1 LEU A 316      74.406  74.156  65.244  1.00  1.00           H  
ATOM   4808 3HD1 LEU A 316      72.792  74.905  65.287  1.00  1.00           H  
ATOM   4809 1HD2 LEU A 316      73.539  71.359  65.883  1.00  1.00           H  
ATOM   4810 2HD2 LEU A 316      73.601  71.448  67.659  1.00  1.00           H  
ATOM   4811 3HD2 LEU A 316      74.900  72.178  66.685  1.00  1.00           H  
ATOM   4812  N   ASP A 317      70.595  75.164  67.301  1.00  1.00           N  
ATOM   4813  CA  ASP A 317      69.205  75.546  67.090  1.00  1.00           C  
ATOM   4814  C   ASP A 317      68.249  74.404  67.450  1.00  1.00           C  
ATOM   4815  O   ASP A 317      68.479  73.252  67.067  1.00  1.00           O  
ATOM   4816  CB  ASP A 317      69.100  75.943  65.607  1.00  1.00           C  
ATOM   4817  CG  ASP A 317      67.939  76.875  65.285  1.00  1.00           C  
ATOM   4818  OD1 ASP A 317      67.115  77.150  66.186  1.00  1.00           O  
ATOM   4819  OD2 ASP A 317      67.917  77.360  64.136  1.00  1.00           O1-
ATOM   4820  HN  ASP A 317      71.048  74.746  66.505  1.00  1.00           H  
ATOM   4821  HA  ASP A 317      68.975  76.413  67.709  1.00  1.00           H  
ATOM   4822  HB1 ASP A 317      70.026  76.441  65.321  1.00  1.00           H  
ATOM   4823  HB2 ASP A 317      68.980  75.033  65.019  1.00  1.00           H  
ATOM   4824  N   LEU A 318      67.201  74.688  68.230  1.00  1.00           N  
ATOM   4825  CA  LEU A 318      66.617  73.612  69.059  1.00  1.00           C  
ATOM   4826  C   LEU A 318      65.158  73.431  68.582  1.00  1.00           C  
ATOM   4827  O   LEU A 318      64.338  74.367  68.537  1.00  1.00           O  
ATOM   4828  CB  LEU A 318      66.697  74.060  70.523  1.00  1.00           C  
ATOM   4829  CG  LEU A 318      66.072  73.046  71.491  1.00  1.00           C  
ATOM   4830  CD1 LEU A 318      66.961  71.811  71.659  1.00  1.00           C  
ATOM   4831  CD2 LEU A 318      65.877  73.699  72.853  1.00  1.00           C  
ATOM   4832  HN  LEU A 318      66.927  75.661  68.384  1.00  1.00           H  
ATOM   4833  HA  LEU A 318      67.175  72.686  68.919  1.00  1.00           H  
ATOM   4834  HB1 LEU A 318      67.745  74.194  70.789  1.00  1.00           H  
ATOM   4835  HB2 LEU A 318      66.171  75.009  70.626  1.00  1.00           H  
ATOM   4836  HG  LEU A 318      65.102  72.736  71.103  1.00  1.00           H  
ATOM   4837 1HD1 LEU A 318      66.488  71.114  72.351  1.00  1.00           H  
ATOM   4838 2HD1 LEU A 318      67.931  72.112  72.054  1.00  1.00           H  
ATOM   4839 3HD1 LEU A 318      67.097  71.326  70.692  1.00  1.00           H  
ATOM   4840 1HD2 LEU A 318      65.433  72.980  73.541  1.00  1.00           H  
ATOM   4841 2HD2 LEU A 318      65.216  74.560  72.752  1.00  1.00           H  
ATOM   4842 3HD2 LEU A 318      66.842  74.025  73.242  1.00  1.00           H  
ATOM   4843  N   LEU A 319      64.797  72.200  68.237  1.00  1.00           N  
ATOM   4844  CA  LEU A 319      63.414  71.913  67.913  1.00  1.00           C  
ATOM   4845  C   LEU A 319      62.589  71.650  69.167  1.00  1.00           C  
ATOM   4846  O   LEU A 319      63.048  70.961  70.080  1.00  1.00           O  
ATOM   4847  CB  LEU A 319      63.355  70.719  66.950  1.00  1.00           C  
ATOM   4848  CG  LEU A 319      61.960  70.431  66.370  1.00  1.00           C  
ATOM   4849  CD1 LEU A 319      61.458  71.517  65.419  1.00  1.00           C  
ATOM   4850  CD2 LEU A 319      61.989  69.137  65.569  1.00  1.00           C  
ATOM   4851  HN  LEU A 319      65.463  71.436  68.257  1.00  1.00           H  
ATOM   4852  HA  LEU A 319      62.995  72.782  67.405  1.00  1.00           H  
ATOM   4853  HB1 LEU A 319      64.033  70.918  66.120  1.00  1.00           H  
ATOM   4854  HB2 LEU A 319      63.689  69.832  67.488  1.00  1.00           H  
ATOM   4855  HG  LEU A 319      61.251  70.324  67.191  1.00  1.00           H  
ATOM   4856 1HD1 LEU A 319      60.469  71.247  65.049  1.00  1.00           H  
ATOM   4857 2HD1 LEU A 319      62.146  71.612  64.579  1.00  1.00           H  
ATOM   4858 3HD1 LEU A 319      61.400  72.467  65.950  1.00  1.00           H  
ATOM   4859 1HD2 LEU A 319      60.998  68.939  65.161  1.00  1.00           H  
ATOM   4860 2HD2 LEU A 319      62.285  68.313  66.219  1.00  1.00           H  
ATOM   4861 3HD2 LEU A 319      62.705  69.230  64.753  1.00  1.00           H  
ATOM   4862  N   SER A 320      61.342  72.119  69.165  1.00  1.00           N  
ATOM   4863  CA  SER A 320      60.460  71.968  70.311  1.00  1.00           C  
ATOM   4864  C   SER A 320      59.191  71.328  69.784  1.00  1.00           C  
ATOM   4865  O   SER A 320      58.463  71.894  68.959  1.00  1.00           O  
ATOM   4866  CB  SER A 320      60.173  73.302  70.976  1.00  1.00           C  
ATOM   4867  OG  SER A 320      59.380  73.067  72.119  1.00  1.00           O  
ATOM   4868  HN  SER A 320      61.051  72.735  68.408  1.00  1.00           H  
ATOM   4869  HA  SER A 320      60.925  71.299  71.035  1.00  1.00           H  
ATOM   4870  HB1 SER A 320      61.110  73.777  71.269  1.00  1.00           H  
ATOM   4871  HB2 SER A 320      59.637  73.951  70.283  1.00  1.00           H  
ATOM   4872  HG  SER A 320      58.767  73.819  72.189  1.00  1.00           H  
ATOM   4873  N   VAL A 321      59.024  70.068  70.159  1.00  1.00           N  
ATOM   4874  CA  VAL A 321      58.009  69.187  69.615  1.00  1.00           C  
ATOM   4875  C   VAL A 321      56.890  68.969  70.595  1.00  1.00           C  
ATOM   4876  O   VAL A 321      57.124  68.858  71.794  1.00  1.00           O  
ATOM   4877  CB  VAL A 321      58.557  67.838  69.086  1.00  1.00           C  
ATOM   4878  CG1 VAL A 321      59.764  67.966  68.149  1.00  1.00           C  
ATOM   4879  CG2 VAL A 321      58.978  66.833  70.153  1.00  1.00           C  
ATOM   4880  HN  VAL A 321      59.608  69.712  70.911  1.00  1.00           H  
ATOM   4881  HA  VAL A 321      57.576  69.704  68.759  1.00  1.00           H  
ATOM   4882  HB  VAL A 321      57.756  67.374  68.511  1.00  1.00           H  
ATOM   4883 1HG1 VAL A 321      60.081  66.974  67.827  1.00  1.00           H  
ATOM   4884 2HG1 VAL A 321      60.583  68.456  68.676  1.00  1.00           H  
ATOM   4885 3HG1 VAL A 321      59.487  68.559  67.277  1.00  1.00           H  
ATOM   4886 1HG2 VAL A 321      59.345  65.926  69.674  1.00  1.00           H  
ATOM   4887 2HG2 VAL A 321      58.121  66.590  70.782  1.00  1.00           H  
ATOM   4888 3HG2 VAL A 321      59.768  67.264  70.767  1.00  1.00           H  
ATOM   4889  N   THR A 322      55.667  68.881  70.086  1.00  1.00           N  
ATOM   4890  CA  THR A 322      54.529  68.644  70.968  1.00  1.00           C  
ATOM   4891  C   THR A 322      53.450  67.974  70.174  1.00  1.00           C  
ATOM   4892  O   THR A 322      53.434  68.069  68.947  1.00  1.00           O  
ATOM   4893  CB  THR A 322      53.939  69.942  71.578  1.00  1.00           C  
ATOM   4894  CG2 THR A 322      54.880  70.786  72.433  1.00  1.00           C  
ATOM   4895  OG1 THR A 322      53.483  70.815  70.570  1.00  1.00           O  
ATOM   4896  HN  THR A 322      55.498  69.015  69.092  1.00  1.00           H  
ATOM   4897  HA  THR A 322      54.838  67.981  71.776  1.00  1.00           H  
ATOM   4898  HB  THR A 322      53.084  69.665  72.194  1.00  1.00           H  
ATOM   4899  HG1 THR A 322      54.144  70.820  69.868  1.00  1.00           H  
ATOM   4900 1HG2 THR A 322      54.349  71.664  72.800  1.00  1.00           H  
ATOM   4901 2HG2 THR A 322      55.732  71.103  71.832  1.00  1.00           H  
ATOM   4902 3HG2 THR A 322      55.232  70.195  73.279  1.00  1.00           H  
ATOM   4903  N   LEU A 323      52.609  67.194  70.831  1.00  1.00           N  
ATOM   4904  CA  LEU A 323      51.972  66.124  70.078  1.00  1.00           C  
ATOM   4905  C   LEU A 323      50.629  65.670  70.603  1.00  1.00           C  
ATOM   4906  O   LEU A 323      50.078  66.231  71.540  1.00  1.00           O  
ATOM   4907  CB  LEU A 323      53.007  64.991  69.892  1.00  1.00           C  
ATOM   4908  CG  LEU A 323      53.504  64.361  71.203  1.00  1.00           C  
ATOM   4909  CD1 LEU A 323      52.543  63.274  71.684  1.00  1.00           C  
ATOM   4910  CD2 LEU A 323      54.919  63.818  71.031  1.00  1.00           C  
ATOM   4911  HN  LEU A 323      52.650  67.149  71.845  1.00  1.00           H  
ATOM   4912  HA  LEU A 323      51.785  66.527  69.083  1.00  1.00           H  
ATOM   4913  HB1 LEU A 323      52.549  64.207  69.290  1.00  1.00           H  
ATOM   4914  HB2 LEU A 323      53.868  65.400  69.363  1.00  1.00           H  
ATOM   4915  HG  LEU A 323      53.534  65.143  71.962  1.00  1.00           H  
ATOM   4916 1HD1 LEU A 323      52.916  62.843  72.613  1.00  1.00           H  
ATOM   4917 2HD1 LEU A 323      52.468  62.494  70.927  1.00  1.00           H  
ATOM   4918 3HD1 LEU A 323      51.558  63.709  71.856  1.00  1.00           H  
ATOM   4919 1HD2 LEU A 323      55.255  63.376  71.969  1.00  1.00           H  
ATOM   4920 2HD2 LEU A 323      55.589  64.631  70.752  1.00  1.00           H  
ATOM   4921 3HD2 LEU A 323      54.925  63.059  70.249  1.00  1.00           H  
ATOM   4922  N   ALA A 324      50.077  64.668  69.929  1.00  1.00           N  
ATOM   4923  CA  ALA A 324      48.694  64.250  70.066  1.00  1.00           C  
ATOM   4924  C   ALA A 324      48.197  63.859  71.470  1.00  1.00           C  
ATOM   4925  O   ALA A 324      47.000  63.957  71.741  1.00  1.00           O  
ATOM   4926  CB  ALA A 324      48.474  63.093  69.084  1.00  1.00           C  
ATOM   4927  HN  ALA A 324      50.562  64.349  69.099  1.00  1.00           H  
ATOM   4928  HA  ALA A 324      48.074  65.080  69.727  1.00  1.00           H  
ATOM   4929  HB1 ALA A 324      47.443  62.747  69.155  1.00  1.00           H  
ATOM   4930  HB2 ALA A 324      49.149  62.274  69.330  1.00  1.00           H  
ATOM   4931  HB3 ALA A 324      48.673  63.435  68.068  1.00  1.00           H  
ATOM   4932  N   SER A 325      49.088  63.439  72.375  1.00  1.00           N  
ATOM   4933  CA  SER A 325      48.723  63.292  73.790  1.00  1.00           C  
ATOM   4934  C   SER A 325      48.659  64.617  74.562  1.00  1.00           C  
ATOM   4935  O   SER A 325      47.962  64.717  75.570  1.00  1.00           O  
ATOM   4936  CB  SER A 325      49.696  62.362  74.536  1.00  1.00           C  
ATOM   4937  OG  SER A 325      51.001  62.910  74.603  1.00  1.00           O  
ATOM   4938  HN  SER A 325      50.062  63.378  72.119  1.00  1.00           H
[truncated: 393,250 more chars]
